# Supplementary material for: Reduced changes in protein compared to mRNA levels across non-proliferating tissues
Source: BMC Genomics. 2017 Apr 18;18:305. doi: 10.1186/s12864-017-3683-9 (PMC5395847; doi:10.1186/s12864-017-3683-9)
Supplement: Supplementary file 1 — Protein Data for EAR. Results from mass spectrometry and metadata used to normalize protein intensities and to connect proteins with genes. (XLSX 1184 kb) [file 12864_2017_3683_MOESM1_ESM.xlsx]

## Sheet: Mass.Spectrometry
Gene names	Protein names	Majority protein IDs	Protein IDs	LFQ intensity C15	LFQ intensity C55	LFQ intensity C85	LFQ intensity V15	LFQ intensity V55	LFQ intensity V85	PEP	Intensity
Negr1	Neuronal growth regulator 1	D3Z4T6;A0A4W9;Q80Z24	D3Z4T6;A0A4W9;Q80Z24	NA	NA	NA	NA	24.0988	NA	3e-08	170780000
Ccdc112	Coiled-coil domain-containing protein 112	A0AUP1;D3Z1J2	A0AUP1;D3Z1J2	NA	NA	NA	NA	22.3941	NA	2.52e-06	117490000
Gphn	Gephyrin;Molybdopterin adenylyltransferase;Molybdopterin molybdenumtransferase	Q8BUV3;A0JNY3	Q8BUV3;A0JNY3	25.0609	25.0666	25.0769	24.7271	24.6296	25.0145	3.25e-25	649280000
Srcrb4d	Scavenger receptor cysteine-rich domain-containing group B protein	A1L0T3	A1L0T3;D3YZ07;G3X988;D3YUQ6;F6ZA92	NA	NA	NA	NA	25.5977	25.046	7.18e-31	312740000
Dyrk1a	Dual specificity tyrosine-phosphorylation-regulated kinase 1A	A1L341;Q61214	A1L341;Q61214;A9C478;A9C477	25.572	25.3698	25.045	24.5918	24.8965	24.8283	1.57e-19	520530000
Slc9a6	Sodium/hydrogen exchanger	A1L3P4;B0QZV3	A1L3P4;B0QZV3;D3Z0Q9	23.5527	NA	24.3012	NA	25.4724	NA	1.05e-06	238310000
Lonrf3	LON peptidase N-terminal domain and RING finger protein 3	A2A3U8;Q9D4H7	A2A3U8;Q9D4H7	NA	NA	NA	NA	21.6728	NA	0.00032249	137130000
Cul4b	Cullin-4B	E9PXY1;A2A432;A2A432-2	E9PXY1;A2A432;A2A432-2;J3QJX0	28.2469	27.7409	27.677	27.5994	27.7306	27.5526	1.01e-257	4267100000
Ncoa3	Nuclear receptor coactivator 3	O09000;A2A468;Q05BA5	O09000;A2A468;Q05BA5	22.087	NA	NA	NA	NA	NA	0.0016387	12228000
Tox2		A2A473;E9Q0B9;A2A472	A2A473;E9Q0B9;A2A472	NA	NA	NA	NA	21.2418	NA	4.11e-12	11317000
Zmynd8		Q3UH28;Q3U1M7;A2A483;E9Q8D1;A2A482;E9Q8D3;A2A484	Q3UH28;Q3U1M7;A2A483;E9Q8D1;A2A482;E9Q8D3;A2A484;A2A481;A2A480;A2A486	26.0181	25.7898	25.6508	25.2366	25.6998	25.5418	3.31e-69	986150000
Dnajc24	DnaJ homolog subfamily C member 24	A2A4A1;Q91ZF0;F7CGC9	A2A4A1;Q91ZF0;F7CGC9	NA	NA	22.8797	NA	22.5214	NA	0.00010147	100150000
Plcg1	1-phosphatidylinositol 4,5-bisphosphate phosphodiesterase gamma-1	A2A4A6;Q62077	A2A4A6;Q62077;G3UXP4	26.8987	25.9626	26.0117	25.7885	26.0316	25.6541	1.05e-116	1398000000
Emilin3	EMILIN-3	A2A4B4;P59900	A2A4B4;P59900	26.2295	26.1875	25.9593	24.7695	25.1146	24.5773	9.29e-74	907820000
Vps25	Vacuolar protein-sorting-associated protein 25	Q9CQ80;A2A4J8;A8XY17;Q9CQ80-2;A2A4K0	Q9CQ80;A2A4J8;A8XY17;Q9CQ80-2;A2A4K0;E9PXS9	NA	25.5678	25.6687	NA	24.6908	NA	1.45e-37	337740000
Dhx8	ATP-dependent RNA helicase DHX8	A2A4P0;A2A4N9	A2A4P0;A2A4N9	25.6327	24.3284	24.3037	23.9883	25.149	24.0346	9.94e-68	465910000
Aarsd1	Alanyl-tRNA editing protein Aarsd1	Q3THG9;A2A4P3;A2A4P4	Q3THG9;A2A4P3;A2A4P4	26.1648	26.0855	26.0023	26.2203	25.6353	25.9822	1.1e-61	1122400000
Rpl19	Ribosomal protein L19;60S ribosomal protein L19	A2A547;P84099	A2A547;P84099	29.1026	29.8244	29.5902	29.6155	28.771	29.977	8.26e-64	15206000000
Gdap1l1	Ganglioside-induced differentiation-associated protein 1-like 1	A2A5H8;Q3USC7;Q8VE33	A2A5H8;Q3USC7;Q8VE33	NA	23.047	NA	NA	NA	NA	9.26e-07	102150000
Pltp	Phospholipid transfer protein	A2A5K2;P55065;A2A5K3	A2A5K2;P55065;A2A5K3	NA	NA	NA	NA	21.7201	NA	0.00026556	16309000
Arfgef2		A2A5R2	A2A5R2;F6YCJ0	23.3586	22.7813	22.9595	NA	23.1796	22.6351	5.5e-19	150950000
Stau1	Double-stranded RNA-binding protein Staufen homolog 1	A2A5R8;Q9DBE7;Q9Z108;A2A5S3	A2A5R8;Q9DBE7;Q9Z108;A2A5S3	25.8131	25.7646	25.0992	24.9147	25.0129	24.829	6.68e-37	676130000
Sh3bp1	SH3 domain-binding protein 1	A2A5V3;A2A5V2;P55194;A2A5V4	A2A5V3;A2A5V2;P55194;A2A5V4;A2A5V1	25.8456	25.4017	25.1617	25.1366	25.4843	24.9678	1.19e-50	768810000
Smurf2	E3 ubiquitin-protein ligase SMURF2	A2A5Z6-2;A2A5Z6	A2A5Z6-2;A2A5Z6	23.4643	NA	NA	NA	22.5369	NA	1.03e-20	99555000
Bptf		E9Q6A7;A2A655;A2A654	E9Q6A7;A2A655;A2A654;A2A652;A2A653	25.649	24.8235	24.8912	24.7042	24.8686	25.081	8.61e-56	638290000
Tanc2	Protein TANC2	A2A690;A2A690-2;F6VP19	A2A690;A2A690-2;F6VP19;F6VCI2	NA	NA	NA	NA	22.8098	22.2759	4.4e-24	88341000
Fam171a2	Protein FAM171A2	A2A699;A2A699-2	A2A699;A2A699-2	23.9031	NA	NA	NA	NA	23.0702	9.87e-11	113510000
Gpatch8	G patch domain-containing protein 8	A2A6A1	A2A6A1;A2AKY4	25.2103	23.7239	23.8599	23.7604	24.4203	23.3213	1.68e-13	373340000
Tnnt3	Troponin T, fast skeletal muscle	Q9QZ47-12;A2A6I8;A2A6J0;Q9QZ47-10;Q9QZ47-8;A2A6J1;Q9QZ47-6;A2A6H6;Q9QZ47-5;Q9QZ47-4;Q9QZ47-3;Q9QZ47-2;Q9QZ47;J3QP61;A2A6J2;F6RL36;Q9QZ47-13;A2A6I5;Q9QZ47-11;A2A6I3;Q9QZ47-9;A2A6I0;Q9QZ47-7;Q9QZ47-14	Q9QZ47-12;A2A6I8;A2A6J0;Q9QZ47-10;Q9QZ47-8;A2A6J1;Q9QZ47-6;A2A6H6;Q9QZ47-5;Q9QZ47-4;Q9QZ47-3;Q9QZ47-2;Q9QZ47;J3QP61;A2A6J2;F6RL36;Q9QZ47-13;A2A6I5;Q9QZ47-11;A2A6I3;Q9QZ47-9;A2A6I0;Q9QZ47-7;Q9QZ47-14;E9PVN9;E9PZB4;E9Q0G9;E9QA86;E9Q688;O88346-3;O88346-2;J3QPC8;O88346	NA	NA	NA	NA	26.3578	NA	1.72e-11	214450000
Lsp1	Lymphocyte-specific protein 1	A2A6J4;A2A6J7;P19973-2;P19973	A2A6J4;A2A6J7;P19973-2;P19973	NA	NA	NA	NA	21.9866	NA	9.58e-16	43419000
Cdc27	Cell division cycle protein 27 homolog	A2A6Q5;A2A6Q5-3;A2A6Q5-2	A2A6Q5;A2A6Q5-3;A2A6Q5-2;Q8R568	23.5262	23.2371	23.59	23.8004	24.3164	24.0528	6.17e-21	285440000
Cdr2l	Cerebellar degeneration-related protein 2-like	A2A6T1	A2A6T1	23.4526	NA	NA	NA	22.5505	NA	1.99e-07	62705000
Ict1	Peptidyl-tRNA hydrolase ICT1, mitochondrial	Q8R035-2;A2A6T4;Q8R035	Q8R035-2;A2A6T4;Q8R035	26.6351	NA	NA	NA	24.422	24.0509	2.97e-35	275690000
Osbpl7	Oxysterol-binding protein	F8VQM4;A2A716	F8VQM4;A2A716	NA	NA	NA	NA	22.103	NA	3.74e-10	48150000
Zmym4	Zinc finger MYM-type protein 4	A2A791;A2A791-2;F6VYE2	A2A791;A2A791-2;F6VYE2	26.817	26.5556	26.4883	26.5712	26.6146	26.4319	3.63e-50	1138900000
H6pd	GDH/6PGL endoplasmic bifunctional protein;Glucose 1-dehydrogenase;6-phosphogluconolactonase	Q8CFX1;A2A7A7	Q8CFX1;A2A7A7;A2A7A8	25.0644	24.5333	25.0339	25.4229	26.9875	25.361	2.75e-64	1097900000
Prdm2		A2A7B5	A2A7B5	NA	NA	NA	NA	20.2741	NA	3.4e-05	10132000
Rlf		E9Q532;A2A7F4	E9Q532;A2A7F4	24.6973	NA	NA	NA	22.8634	NA	2.41e-12	130460000
Mthfr	Methylenetetrahydrofolate reductase	Q9WU20;F6Z4F8;A2A7F7	Q9WU20;F6Z4F8;A2A7F7;F7BGN3	20.8871	21.9888	22.1088	NA	NA	NA	1.73e-10	69763000
Fbxo6	F-box only protein 6	A2A7G9;A2A7H1;Q9QZN4	A2A7G9;A2A7H1;Q9QZN4	25.879	NA	NA	NA	NA	NA	3.04e-07	86446000
Lepre1	Prolyl 3-hydroxylase 1	Q3V1T4;A6PW84;A2A7Q5;Q3V1T4-3;Q3V1T4-2	Q3V1T4;A6PW84;A2A7Q5;Q3V1T4-3;Q3V1T4-2;F2Z499	28.3427	27.5096	27.5736	27.8173	28.1581	27.5847	5.02e-186	4589800000
Yars	Tyrosine--tRNA ligase, cytoplasmic	Q91WQ3;A2A7S7	Q91WQ3;A2A7S7;F6VXZ2	28.5589	28.47	28.4658	28.3281	28.636	28.3575	2.23e-160	6545500000
Kiaa1522	Uncharacterized protein KIAA1522	A2A7S8-3;A2A7S8;A2A7S8-4;A2A7S8-2	A2A7S8-3;A2A7S8;A2A7S8-4;A2A7S8-2	NA	NA	NA	NA	NA	20.8575	0.0004148	29614000
Zmym6		A2A7U2;Q8BS54	A2A7U2;Q8BS54	NA	NA	NA	NA	19.2596	NA	0.0018601	5015500
Rab3b	Ras-related protein Rab-3B	Q9CZT8;A2A7Z6	Q9CZT8;A2A7Z6	NA	NA	NA	NA	23.0203	NA	8.6e-08	60088000
Epb41;Epb4.1	Protein 4.1	P48193;A2A841;A2A839;A2A838;P48193-2;A2AD32;A2A842	P48193;A2A841;A2A839;A2A838;P48193-2;A2AD32;A2A842;F7BUB8;F6S4K9;F7CR30	27.8808	27.6371	27.6323	27.7382	27.8375	27.7339	1.56e-248	4158700000
Acox1	Acyl-coenzyme A oxidase;Peroxisomal acyl-coenzyme A oxidase 1	A2A848;Q9R0H0-2;Q9R0H0	A2A848;Q9R0H0-2;Q9R0H0	25.4392	25.546	25.6501	25.8436	26.0833	25.696	5.92e-71	996030000
Itgb4	Integrin beta-4;Integrin beta	A2A863-2;A2A863;A2A863-3;A2A864	A2A863-2;A2A863;A2A863-3;A2A864	26.8695	26.1817	25.6407	27.0654	26.9277	26.8217	6.12e-155	1814200000
Ptprf	Receptor-type tyrosine-protein phosphatase F	A2A8L5;F6S1X8;F6Y3V0	A2A8L5;F6S1X8;F6Y3V0	28.1815	27.2224	27.2122	26.9484	27.3252	27.2642	7.54e-148	3443200000
Zfyve9		A8Y5G5;A2A8R0	A8Y5G5;A2A8R0	NA	NA	NA	20.9683	NA	NA	0.002142	21140000
Tmem201	Transmembrane protein 201	A2A8U2-2;A2A8U2-3;A2A8U2	A2A8U2-2;A2A8U2-3;A2A8U2	25.2867	25.8592	25.8272	25.0704	25.5406	25.8403	4.76e-32	1015500000
Srrm1	Serine/arginine repetitive matrix protein 1	A2A8V8;A2A8V9;E9PUK6;Q52KI8;Q52KI8-2;E9QKA4	A2A8V8;A2A8V9;E9PUK6;Q52KI8;Q52KI8-2;E9QKA4;A2A983;F6T4M4;F7BWM1	26.4647	26.7421	26.9224	26.7117	25.9295	26.7915	7.51e-50	1869900000
Osbpl9	Oxysterol-binding protein;Oxysterol-binding protein-related protein 9	F6UHR6;E9PXZ2;A2A8Z1;E9Q6C1;Q5FWX7;A2A8Z1-2	F6UHR6;E9PXZ2;A2A8Z1;E9Q6C1;Q5FWX7;A2A8Z1-2;F8VQE8	24.5619	24.0895	23.8894	24.359	23.8025	24.3879	8.56e-42	356040000
Prdm16	PR domain zinc finger protein 16	A2A930;A2A931;A2A935;A2A935-3;A2A933;A2A934;A2A935-2	A2A930;A2A931;A2A935;A2A935-3;A2A933;A2A934;A2A935-2	25.6845	26.0353	25.5025	NA	NA	NA	2.99e-08	910190000
Sec14l1		A8Y5H7;Q99J07;A2A9B9	A8Y5H7;Q99J07;A2A9B9	NA	NA	NA	NA	22.1519	NA	1.51e-08	38224000
Szt2	Protein SZT2	A2A9C3-2;A2A9C3	A2A9C3-2;A2A9C3	NA	NA	NA	NA	20.8899	NA	0.00032785	15456000
Med8	Mediator of RNA polymerase II transcription subunit 8	A2A9C6;A2A9C8;Q9CY05;Q9DAY7;Q9D7W5	A2A9C6;A2A9C8;Q9CY05;Q9DAY7;Q9D7W5	22.7215	NA	NA	NA	NA	NA	0.0010882	78676000
Gosr2	Golgi SNAP receptor complex member 2	A2A9I0;O35166	A2A9I0;O35166	25.8694	25.024	25.077	24.6525	25.5847	24.8174	6.65e-16	769890000
Dock7	Dedicator of cytokinesis protein 7	E9PX48;Q8R1A4-2;A2A9M5;Q8R1A4	E9PX48;Q8R1A4-2;A2A9M5;Q8R1A4;A2A9M4;A2AW79;F6ZJ55	28.3831	27.9524	27.9242	27.7862	27.8274	27.7574	1.13e-243	5091400000
Nrd1	Nardilysin	Q8BHG1;A2A9Q2;A6PWC3	Q8BHG1;A2A9Q2;A6PWC3;Q3V3G9	28.7178	28.3857	28.2565	27.9465	28.3953	27.8359	2.53e-179	5736300000
Elavl4	ELAV-like protein 4	A2A9S2;A2A9R8;A2A9R6;Q8BVA9;A2A9S0;Q61701;A2A9S3;Q61701-2	A2A9S2;A2A9R8;A2A9R6;Q8BVA9;A2A9S0;Q61701;A2A9S3;Q61701-2;H3BLG7;A2A9R4;A2A9S1;A2A9R5	25.6919	26.2072	27.0004	24.4414	24.9854	24.4694	5.64e-42	1045700000
Mif4gd	MIF4G domain-containing protein	Q3UBZ5-2;A2A9W1;A2A9W3;Q3UBZ5	Q3UBZ5-2;A2A9W1;A2A9W3;Q3UBZ5	NA	NA	NA	NA	22.5571	NA	0.0020664	20435000
Gga3	ADP-ribosylation factor-binding protein GGA3	A2A9W7;Q8BMI3;A2A9W5	A2A9W7;Q8BMI3;A2A9W5	NA	NA	NA	NA	22.2763	NA	1.95e-07	53894000
Sec24a	Protein transport protein Sec24A	A2AA71;Q3U2P1	A2AA71;Q3U2P1;A2AA72;Q3U2P1-2	26.1202	25.2794	25.0948	25.3712	25.5344	25.5801	3.72e-44	857100000
Exoc7	Exocyst complex component 7	O35250-2;A2AAN0;O35250	O35250-2;A2AAN0;O35250;A2AAN3;A2AAN4	25.0737	24.7936	24.4997	24.5141	25.1397	24.463	1.33e-40	516520000
Helz	Probable helicase with zinc finger domain	Q6DFV5-2;A2AAU3;Q6DFV5;Q6DFV5-3	Q6DFV5-2;A2AAU3;Q6DFV5;Q6DFV5-3;A2AAU5	NA	NA	21.8435	NA	23.3169	NA	3.05e-14	70824000
Sh3pxd2b	SH3 and PX domain-containing protein 2B	A2AAY5	A2AAY5	27.4651	26.5659	26.6781	26.4249	26.7491	26.2152	1.66e-56	1929800000
Arhgap27	Rho GTPase-activating protein 27	A2AB59;A2AB59-2	A2AB59;A2AB59-2;A2AKN5	NA	NA	NA	NA	21.7696	NA	4.95e-05	13066000
Fmnl1	Formin-like protein 1	Q9JL26-2;A2AB60;Q9JL26	Q9JL26-2;A2AB60;Q9JL26	NA	NA	NA	NA	NA	19.0394	9.92e-09	17635000
Trim11	E3 ubiquitin-protein ligase TRIM11	A2AB83;Q99PQ2;Q99PQ2-2	A2AB83;Q99PQ2;Q99PQ2-2	NA	NA	NA	NA	20.247	NA	9.76e-05	9944400
Tbc1d16		A2ABG4	A2ABG4	23.3927	NA	NA	NA	NA	NA	0.00016784	37251000
Mbtd1	MBT domain-containing protein 1	Q5NC75;A2ABG6;Q6P5G3-2;Q6P5G3	Q5NC75;A2ABG6;Q6P5G3-2;Q6P5G3;Q5NC76;P59178;Q80XB1;G3UY70	23.4315	22.9259	23.1335	22.8606	22.7633	22.7297	2.21e-09	172920000
Ccdc46;Cep112	Centrosomal protein of 112 kDa	A2ABQ5;F7ACQ8;Q5PR68;A2ABQ4;Q9DAQ8;A2ABQ3;Q5PR68-2	A2ABQ5;F7ACQ8;Q5PR68;A2ABQ4;Q9DAQ8;A2ABQ3;Q5PR68-2;I7HLS4;J3JS86	NA	NA	NA	NA	22.236	NA	5.9e-10	67712000
Med14	Mediator of RNA polymerase II transcription subunit 14	A2ABV5;A2BDN7;A2ABV5-2;A2BDP0	A2ABV5;A2BDN7;A2ABV5-2;A2BDP0;A2ABV5-4;A2ABV5-3	24.7864	NA	24.382	23.2197	24.2686	23.9244	2.06e-20	317300000
Pcyt2	Ethanolamine-phosphate cytidylyltransferase	A2ABY3;Q922E4	A2ABY3;Q922E4	21.2073	NA	NA	NA	NA	NA	1.4e-13	109140000
Dcxr	L-xylulose reductase	A2AC16;Q91X52	A2AC16;Q91X52	NA	NA	NA	22.8485	23.6123	NA	9.6e-21	97136000
Ralgapb	Ral GTPase-activating protein subunit beta	Q8BQZ4;F8WHN4;A2ACC6;E9Q0J2;A2ACC7	Q8BQZ4;F8WHN4;A2ACC6;E9Q0J2;A2ACC7;Q8BQZ4-2	NA	24.3287	23.9074	NA	23.317	24.4228	9.59e-09	253790000
Rpn2	Dolichyl-diphosphooligosaccharide--protein glycosyltransferase subunit 2	A2ACG7;Q9DBG6	A2ACG7;Q9DBG6	30.1699	30.2158	30.2028	30.3806	30.7516	30.2367	0	23366000000
Sgcd	Delta-sarcoglycan	A2ACH6;P82347	A2ACH6;P82347	23.7567	24.1789	23.9808	24.381	25.5561	25.4615	1.67e-34	608890000
Rptor	Regulatory-associated protein of mTOR	Q8K4Q0;A2ACM0;Q8K4Q0-2	Q8K4Q0;A2ACM0;Q8K4Q0-2;E9PXZ5;Q8K4Q0-4;Q8K4Q0-5;Q8K4Q0-3;F6U5L3;F7BQS0;F7CN67;F7B6I3	25.3955	25.2003	25.4249	25.4061	25.1189	25.4563	1.12e-51	782970000
Dhx35		Q8K1G9;A2ACQ1	Q8K1G9;A2ACQ1;A2ACP9	NA	23.4158	23.0853	23.876	24.1206	NA	1.07e-07	216430000
Col9a3		A2ACT7	A2ACT7	26.7223	27.7716	27.2915	27.2384	26.8774	26.8984	7.35e-54	2611300000
9830001H06Rik;Soga1	Protein SOGA1;N-terminal form;C-terminal 80 kDa form	A2ACV6;E1U8D0	A2ACV6;E1U8D0;Q3UHU5-2;B8JJI7;H3BL83	23.4533	NA	NA	NA	22.8826	NA	6.6e-32	101140000
Chm	Rab proteins geranylgeranyltransferase component A 1	A2AD03;Q9QXG2;Q3UR39	A2AD03;Q9QXG2;Q3UR39	NA	22.6789	NA	22.5771	23.204	23.5436	1.63e-44	138790000
2610018G03Rik;Mst4	Serine/threonine-protein kinase MST4	A2AD84;Q99JT2	A2AD84;Q99JT2	24.3598	NA	NA	NA	23.9947	23.3348	2.92e-38	186960000
Pusl1	tRNA pseudouridine synthase-like 1	A2ADA5-2;A2ADA5;A2ADA5-3	A2ADA5-2;A2ADA5;A2ADA5-3	NA	NA	30.6528	NA	NA	NA	0.00021532	8255500000
Spen	Msx2-interacting protein	A2ADB1;A2ADB0;Q62504-3;Q62504-2;Q62504	A2ADB1;A2ADB0;Q62504-3;Q62504-2;Q62504	24.8368	NA	NA	NA	24.619	23.8511	4.32e-32	204850000
Plekhm2	Pleckstrin homology domain-containing family M member 2	A2ADE0;Q80TQ5;Q80TQ5-2	A2ADE0;Q80TQ5;Q80TQ5-2;Q80TQ5-3	23.3211	23.14	23.1277	23.7526	23.4329	23.4462	1.48e-14	184150000
Magt1	Magnesium transporter protein 1	Q9CQY5;F6WHL0;A2ADH1;Q9CQY5-2;Q9CQY5-3;F6TBV1	Q9CQY5;F6WHL0;A2ADH1;Q9CQY5-2;Q9CQY5-3;F6TBV1	26.9398	27.5523	27.4712	27.5657	26.4352	27.4892	4.61e-38	2828300000
Rpgr	X-linked retinitis pigmentosa GTPase regulator	Q9R0X5-4;Q9R0X5-3;A2ADP5;Q3UWJ5;Q9R0X5-2;A2ADP2;Q8CDM3;Q9R0X5;Q9R0X5-5;Q3UTY5	Q9R0X5-4;Q9R0X5-3;A2ADP5;Q3UWJ5;Q9R0X5-2;A2ADP2;Q8CDM3;Q9R0X5;Q9R0X5-5;Q3UTY5	NA	NA	NA	22.1618	22.3913	NA	5.34e-06	114570000
Ppp1r8	Nuclear inhibitor of protein phosphatase 1	A2ADR8;Q8R3G1	A2ADR8;Q8R3G1	26.6082	26.2578	25.8401	26.0381	26.8536	25.9625	2.17e-78	1674800000
Inadl	InaD-like protein	Q63ZW7-4;Q63ZW7-3;Q63ZW7-2;A2ADS6;Q63ZW7	Q63ZW7-4;Q63ZW7-3;Q63ZW7-2;A2ADS6;Q63ZW7	NA	NA	NA	NA	NA	18.9178	0.00016431	13802000
Ddi2	Protein DDI1 homolog 2	A2ADY9	A2ADY9;Q9DAF3	27.6928	26.433	26.5142	26.26	26.2989	26.5822	1.69e-145	1932900000
Ampd2	AMP deaminase 2	A2AE27;Q9DBT5	A2AE27;Q9DBT5;F7ATG4;A2AE22;F6WIB6;A2AE25;F7D159	26.3315	26.1469	26.0169	25.9272	26.3593	25.9038	2.75e-63	1438700000
Wdtc1	WD and tetratricopeptide repeats protein 1	A2AE98;Q80ZK9	A2AE98;Q80ZK9	NA	21.8899	21.6984	NA	22.3421	NA	0.0002103	51415000
Tceal3;Tceal6	Transcription elongation factor A protein-like 3	A2AEC2;Q9DB24;Q8R0A5	A2AEC2;Q9DB24;Q8R0A5;A2AEC1	NA	NA	NA	NA	NA	21.6903	2.32e-28	65444000
Fndc7	Fibronectin type III domain-containing protein 7	A2AED3-4;J3QMB8;A2AED3	A2AED3-4;J3QMB8;A2AED3;A2AED3-3	NA	NA	NA	NA	22.9021	23.0248	2.99e-13	72880000
Celsr2	Cadherin EGF LAG seven-pass G-type receptor 2	Q9R0M0-2;A2AEE7;Q9R0M0;F7BHW1	Q9R0M0-2;A2AEE7;Q9R0M0;F7BHW1	NA	NA	NA	NA	NA	24.5785	0.0003924	799600000
Ofd1	Oral-facial-digital syndrome 1 protein homolog	Q80Z25;A2AEG2	Q80Z25;A2AEG2	NA	NA	NA	NA	21.7515	NA	9.63e-06	21266000
Gpm6b	Neuronal membrane glycoprotein M6-b	P35803-3;P35803-8;P35803;A2AEG6;P35803-5;P35803-4;P35803-2;A2AEG3	P35803-3;P35803-8;P35803;A2AEG6;P35803-5;P35803-4;P35803-2;A2AEG3	NA	NA	NA	NA	20.591	24.0048	1.73e-05	87795000
Clcc1	Chloride channel CLIC-like protein 1	Q99LI2;A2AEM2	Q99LI2;A2AEM2	25.319	25.9674	25.9917	26.0874	25.2084	25.7542	9.09e-55	951380000
Abca5	ATP-binding cassette sub-family A member 5	A2AEP5;Q8K448	A2AEP5;Q8K448	NA	NA	NA	NA	21.783	NA	0.0001711	16468000
Hsd3b3;Hsd3b1;Hsd3b4;Hsd3b5;Hsd3b2;Hsd3b6;Gm4450	3 beta-hydroxysteroid dehydrogenase type 4;3 beta-hydroxysteroid dehydrogenase type 5;3 beta-hydroxysteroid dehydrogenase/Delta 5-->4-isomerase type 3;3-beta-hydroxy-Delta(5)-steroid dehydrogenase;Steroid Delta-isomerase;3 beta-hydroxysteroid dehydrogenase/Delta 5-->4-isomerase type 2;3-beta-hydroxy-Delta(5)-steroid dehydrogenase;Steroid Delta-isomerase;3 beta-hydroxysteroid dehydrogenase/Delta 5…	B1ARP0;B1ARN9;A2AEP7;A2AEP8;Q61767;Q61694;P26150;P26149;P24815;O35469;E9Q007	B1ARP0;B1ARN9;A2AEP7;A2AEP8;Q61767;Q61694;P26150;P26149;P24815;O35469;E9Q007	NA	NA	NA	NA	21.013	NA	0.00071929	15666000
Wdr45	WD repeat domain phosphoinositide-interacting protein 4	A2AEV2;Q91VM3-2;Q91VM3;F7CAT9;F6YHS5;F6Q8K5;A2AEV5	A2AEV2;Q91VM3-2;Q91VM3;F7CAT9;F6YHS5;F6Q8K5;A2AEV5;F6QP00;F7DCL5	24.1629	23.384	23.4253	23.2505	24.2542	23.5529	5.48e-17	261300000
Tfe3	Transcription factor E3	Q64092-3;Q64092-2;Q64092-4;A2AEW0;Q64092;A2AEW1	Q64092-3;Q64092-2;Q64092-4;A2AEW0;Q64092;A2AEW1	NA	NA	NA	NA	22.2055	NA	1.89e-05	38819000
Fhl1	Four and a half LIM domains protein 1	P97447;A2AEX8;A2AEX6;A2AEY1;A2AEY2;P97447-2;A2AEX7	P97447;A2AEX8;A2AEX6;A2AEY1;A2AEY2;P97447-2;A2AEX7;A2AEX9;A2AEY0;Q8CDC8	26.1168	25.7264	25.4327	25.803	27.0279	25.7531	5.68e-58	1231100000
Tmsb15b1;Tmsb15b2;Tmsb15l		A2AF33;A2AF31;Q8C0W0	A2AF33;A2AF31;Q8C0W0	NA	NA	NA	NA	21.7462	NA	2.97e-28	38605000
Dock11	Dedicator of cytokinesis protein 11	A2AF47;A2AF67	A2AF47;A2AF67;A2AF65	NA	23.1572	23.2717	24.4326	25.5538	24.6264	7.62e-34	344910000
Stag2	Cohesin subunit SA-2	O35638;A2AFF6	O35638;A2AFF6;Q3UQG8;Q8C918	26.1186	27.0906	27.1545	27.2758	27.2995	27.0888	8.53e-130	2346200000
L1cam	Neural cell adhesion molecule L1	A2AFG7;A2AFG8;Q6PGJ3;P11627	A2AFG7;A2AFG8;Q6PGJ3;P11627;B7ZCD3	NA	NA	22.6248	NA	NA	21.5383	5.97e-07	60136000
Reps2	RalBP1-associated Eps domain-containing protein 2	A2AFI8;B9EI38;B1AV20;Q80XA6	A2AFI8;B9EI38;B1AV20;Q80XA6	23.0386	NA	NA	NA	22.838	23.0416	1.32e-17	111950000
Rbbp7	Histone-binding protein RBBP7	A2AFJ1;Q60973;A2AFI9	A2AFJ1;Q60973;A2AFI9;F6ZLC6;F6U539	28.0733	26.2451	25.8947	26.1607	27.0511	26.5315	1.19e-193	3430600000
Huwe1	E3 ubiquitin-protein ligase HUWE1	Q7TMY8-3;Q7TMY8;A2AFQ0;Q7TMY8-4;Q7TMY8-2	Q7TMY8-3;Q7TMY8;A2AFQ0;Q7TMY8-4;Q7TMY8-2;F6XP90;F6UYC1	28.9355	28.514	28.5727	28.3046	28.6318	28.4789	0	7344300000
Hsd17b10	3-hydroxyacyl-CoA dehydrogenase type-2	Q99N15;A2AFQ2;O08756	Q99N15;A2AFQ2;O08756	28.7586	29.1753	29.3872	29.4461	29.5847	29.5587	6.55e-242	12437000000
Ttc17		A2AFY6;E9PVB5;A2AGG1;A2AFY7	A2AFY6;E9PVB5;A2AGG1;A2AFY7	NA	NA	NA	NA	22.9618	NA	1.08e-06	94655000
Dnajb5	DnaJ homolog subfamily B member 5	O89114;A2AG30	O89114;A2AG30	NA	NA	NA	NA	19.6328	NA	0.00072651	6496200
Pigo	GPI ethanolamine phosphate transferase 3	A2AG36;Q562G0;F6YPG3;Q9JJI6	A2AG36;Q562G0;F6YPG3;Q9JJI6	22.8497	21.8695	21.8772	NA	NA	NA	8.2e-09	65041000
Mtap7d2;Map7d2	MAP7 domain-containing protein 2	A2AG51;A2AG50-2;A2AG50;A2AG50-3	A2AG51;A2AG50-2;A2AG50;A2AG50-3	NA	NA	NA	NA	NA	23.7393	6.06e-07	129830000
Atp7a	Copper-transporting ATPase 1	Q64430;A2AG68	Q64430;A2AG68;B1AQ57;Q64446	23.6161	23.6587	24.0126	24.0755	23.6794	23.8576	3.69e-16	279370000
Med12	Mediator of RNA polymerase II transcription subunit 12	A2AGH8;A2AGH6-2;A2AGH9;A2AGH6	A2AGH8;A2AGH6-2;A2AGH9;A2AGH6;A2AGH6-3	22.6765	23.0959	23.245	22.4236	24.0161	22.7809	1.24e-16	184190000
Nlgn3	Neuroligin-3	A2AGI3;Q8BYM5;A2AGI2;A2AGI0	A2AGI3;Q8BYM5;A2AGI2;A2AGI0	NA	22.6751	NA	NA	NA	22.5438	3.69e-17	63811000
Aven	Cell death regulator Aven	A2AGL5;Q9D9K3	A2AGL5;Q9D9K3	NA	NA	NA	NA	22.9036	NA	8.55e-05	90157000
Madd	MAP kinase-activating death domain protein	Q80U28-3;Q80U28-2;Q80U28-15;Q80U28;A2AGR0;A2AGQ6;Q80U28-14;E9QN47;A2AGQ4;A2AGR1;Q80U28-11;Q80U28-10;Q80U28-9;Q80U28-8;Q80U28-7;Q80U28-6;Q80U28-5;Q80U28-4;A2AGQ3;A2AGQ2;A2AGQ8;A2AGQ7;A2AGQ9;A2AGQ5;Q80U28-13;A6PWP8;Q80U28-12	Q80U28-3;Q80U28-2;Q80U28-15;Q80U28;A2AGR0;A2AGQ6;Q80U28-14;E9QN47;A2AGQ4;A2AGR1;Q80U28-11;Q80U28-10;Q80U28-9;Q80U28-8;Q80U28-7;Q80U28-6;Q80U28-5;Q80U28-4;A2AGQ3;A2AGQ2;A2AGQ8;A2AGQ7;A2AGQ9;A2AGQ5;Q80U28-13;A6PWP8;Q80U28-12;A6PWP7	NA	21.9711	NA	NA	22.7656	NA	6.4e-10	47029000
Ddb2	DNA damage-binding protein 2	A2AGR6;Q99J79	A2AGR6;Q99J79	NA	NA	NA	NA	20.3396	NA	1.98e-05	6055200
Trp53i11	Tumor protein p53-inducible protein 11	A2AGS6;Q4QQM4	A2AGS6;Q4QQM4	NA	NA	NA	NA	22.6078	NA	2.63e-06	169160000
Ckap5	Cytoskeleton-associated protein 5	A2AGT5-3;K3W4R5;A2AGT5;A2AGT5-2	A2AGT5-3;K3W4R5;A2AGT5;A2AGT5-2	28.3254	28.1763	28.0969	27.926	28.4186	28.1307	0	5660000000
Prdm11	PR domain-containing protein 11	A2AGX3	A2AGX3	24.6906	NA	NA	NA	23.5718	NA	1.05e-16	148060000
Ambra1	Activating molecule in BECN1-regulated autophagy protein 1	A2AH22-5;A2AH22-7;A2AH22-2;A2AH22-6;A2AH22;A2AH22-4;A2AH22-3	A2AH22-5;A2AH22-7;A2AH22-2;A2AH22-6;A2AH22;A2AH22-4;A2AH22-3	NA	NA	NA	NA	22.702	NA	9.02e-07	30351000
Arhgap1	Rho GTPase-activating protein 1	Q5FWK3;A2AH25	Q5FWK3;A2AH25	27.8362	27.7277	27.6746	27.806	27.7236	27.9333	7.43e-96	4626700000
Eftud2	116 kDa U5 small nuclear ribonucleoprotein component	O08810;A2AH85;G3UZ34	O08810;A2AH85;G3UZ34;G3UXK8;G3UZ25	30.0329	29.7645	29.7824	29.847	29.7871	29.8959	0	18119000000
Camsap1	Calmodulin-regulated spectrin-associated protein 1	A2AHC3;A2AHC4;A2AHC3-2	A2AHC3;A2AHC4;A2AHC3-2;F6QF29;F6W3X2;F6Q2D3	23.4055	23.1112	23.0896	NA	NA	NA	3.35e-16	146620000
Phf21a	PHD finger protein 21A	Q6ZPK0-6;E9PV92;Q6ZPK0-8;A2AHG4;Q6ZPK0-3;Q6ZPK0;E9QKW9;A2AHG2;F6U6L3;F6TKP4;Q6ZPK0-5;Q6ZPK0-7;Q6ZPK0-4;A2AHG3;Q6ZPK0-9;F6URE6;Q6ZPK0-2;D3Z764	Q6ZPK0-6;E9PV92;Q6ZPK0-8;A2AHG4;Q6ZPK0-3;Q6ZPK0;E9QKW9;A2AHG2;F6U6L3;F6TKP4;Q6ZPK0-5;Q6ZPK0-7;Q6ZPK0-4;A2AHG3;Q6ZPK0-9;F6URE6;Q6ZPK0-2;D3Z764	NA	NA	NA	NA	23.8567	NA	1.53e-08	104310000
Gyltl1b	Glycosyltransferase-like protein LARGE2	Q5XPT3-2;Q5XPT3;Q14AT0;A2AHG6	Q5XPT3-2;Q5XPT3;Q14AT0;A2AHG6	NA	NA	NA	NA	21.3289	NA	0.00047006	24954000
Dgkz	Diacylglycerol kinase zeta	Q80UP3;A2AHJ7;A2AHK0	Q80UP3;A2AHJ7;A2AHK0;D3Z519;D3Z2W1;D3YWQ0	23.814	24.4981	24.5067	24.8319	23.8698	24.5328	7.3e-26	356280000
Gpr64	G-protein coupled receptor 64	A2AHQ2;Q8CJ12-5;Q14BH6;Q8CJ12-4;Q8CJ12-3;Q8CJ12-2;Q8CJ12	A2AHQ2;Q8CJ12-5;Q14BH6;Q8CJ12-4;Q8CJ12-3;Q8CJ12-2;Q8CJ12	NA	23.8876	23.6913	NA	NA	NA	2.14e-14	93711000
Phka2	Phosphorylase b kinase regulatory subunit alpha, liver isoform	A2AHQ7;Q8BWJ3;Q6PE66	A2AHQ7;Q8BWJ3;Q6PE66;A2AHQ8	22.9447	NA	NA	NA	23.2502	22.1523	5.35e-10	103270000
Bcl2l1	Bcl-2-like protein 1	A2AHX9;Q64373-2;Q9QWX2;Q64373-3;Q64373-4;Q64373	A2AHX9;Q64373-2;Q9QWX2;Q64373-3;Q64373-4;Q64373	NA	NA	NA	NA	23.8582	NA	0.0017934	197780000
Usp8	Ubiquitin carboxyl-terminal hydrolase 8;Ubiquitin carboxyl-terminal hydrolase	Q80U87;A2AI52	Q80U87;A2AI52	26.9951	26.4161	26.2425	25.8926	27.4877	26.1909	2.65e-33	1517300000
Trpm7	Transient receptor potential cation channel subfamily M member 7	A2AI57;Q923J1	A2AI57;Q923J1	NA	NA	NA	NA	24.0474	NA	1.66e-05	123650000
Phka1	Phosphorylase b kinase regulatory subunit alpha, skeletal muscle isoform	A2AI91;A2AI89;P18826-2;A2AI88;P18826;A2AI87	A2AI91;A2AI89;P18826-2;A2AI88;P18826;A2AI87	NA	NA	NA	NA	23.4475	NA	5.42e-06	36059000
Kiaa1429;1110037F02Rik	Protein virilizer homolog	A2AIV2;E9PZY8;A2AIV2-2	A2AIV2;E9PZY8;A2AIV2-2	23.9866	24.3308	24.5433	23.9708	24.5473	23.5302	1.06e-41	393860000
Sec16a		E9QAT4;A2AIX1	E9QAT4;A2AIX1;F7BPW6	26.8914	26.4312	26.33	26.5886	26.3284	26.2901	7.15e-120	1759000000
Man1b1	Endoplasmic reticulum mannosyl-oligosaccharide 1,2-alpha-mannosidase	A2AJ15	A2AJ15;A2AJ14	24.8753	NA	NA	NA	24.9024	NA	7.28e-26	229670000
Abca2	ATP-binding cassette sub-family A member 2	A2AJ26;P41234	A2AJ26;P41234	NA	NA	NA	NA	23.7938	NA	4.4e-23	122290000
Fubp3		A2AJ72;Q3TIX6	A2AJ72;Q3TIX6;F7AM43;F6S444;A2AJ71;F6W2V3	28.4819	27.9479	27.9672	28.0896	28.0217	27.9479	5.63e-133	5961200000
5430413K10Rik		A2AJD1	A2AJD1	23.2106	27.7844	22.7815	23.2917	27.7779	NA	1.4e-78	1350100000
Rpp38	Ribonuclease P protein subunit p38	Q80UU2;A2AJG0	Q80UU2;A2AJG0	24.1471	23.634	23.5486	23.4381	23.6201	23.5127	8.43e-09	248310000
Acbd7	Acyl-CoA-binding domain-containing protein 7	Q9D258;A2AJG1	Q9D258;A2AJG1	NA	NA	NA	24.2953	22.0565	24.3315	3.19e-12	157230000
Meig1	Meiosis-expressed gene 1 protein	A2AJG4;Q61845	A2AJG4;Q61845	NA	NA	NA	NA	19.5139	NA	0.0025907	5982300
Nmt2	Glycylpeptide N-tetradecanoyltransferase;Glycylpeptide N-tetradecanoyltransferase 2	Q8CFK1;A2AJH3;O70311	Q8CFK1;A2AJH3;O70311	25.7287	24.3111	24.8069	23.9006	24.9314	23.7077	5.61e-43	436610000
Map7d1;Mtap7d1	MAP7 domain-containing protein 1	A2AJI0-2;A2AJI0;F6WF36;A2AJI1;A8Y5P4	A2AJI0-2;A2AJI0;F6WF36;A2AJI1;A8Y5P4	25.5793	24.9693	24.9763	24.757	24.959	24.8888	2.74e-37	695430000
Chd7	Chromodomain-helicase-DNA-binding protein 7	A2AJK6;A2AJK6-3	A2AJK6;A2AJK6-3	NA	NA	22.7182	NA	NA	NA	1.43e-33	48518000
Ttc1	Tetratricopeptide repeat protein 1	A2AJK8;Q91Z38	A2AJK8;Q91Z38	24.7051	24.566	24.3719	24.6698	25.1212	24.2824	4.86e-20	529280000
Dpy19l4	Protein dpy-19 homolog 4	A2AJQ3-2;A2AJQ3;A2AJQ2;D6RI72;A2AJQ1	A2AJQ3-2;A2AJQ3;A2AJQ2;D6RI72;A2AJQ1	NA	24.335	24.1916	24.552	24.586	24.2721	1.38e-14	618620000
Pnisr;Sfrs18	Arginine/serine-rich protein PNISR	A2AJT4;A2AJT5	A2AJT4;A2AJT5;A2AJT3	22.4891	22.9533	23.1155	NA	22.1502	22.9083	1.93e-07	117750000
Ppp1r3d	Protein phosphatase 1 regulatory subunit 3	A2AJW4	A2AJW4	NA	NA	NA	NA	22.2797	NA	1.12e-06	71736000
Col15a1	Collagen alpha-1(XV) chain;Endostatin	A2AJY2;O35206;A2AJY7;A2AJY5	A2AJY2;O35206;A2AJY7;A2AJY5	24.0909	24.3056	24.6298	23.1451	25.004	24.0116	1.93e-16	398000000
Dcaf10	DDB1- and CUL4-associated factor 10	A2AKB9-3;A2AKB9-2;A2AKB9	A2AKB9-3;A2AKB9-2;A2AKB9	NA	NA	NA	NA	NA	20.6695	0.0004185	35991000
Snta1	Alpha-1-syntrophin	A2AKD7;Q61234	A2AKD7;Q61234	24.0419	23.3782	23.3961	24.1748	24.143	24.6644	1.69e-27	331420000
BC057079;Focad	Focadhesin	E9PYJ6;A2AKG8	E9PYJ6;A2AKG8;A2AKG8-3;A2AKG8-2	22.802	23.5669	23.5682	23.2558	NA	23.2643	4.09e-26	197740000
Lrrc57	Leucine-rich repeat-containing protein 57	A2AKH7;Q9D1G5;Q8JZX5	A2AKH7;Q9D1G5;Q8JZX5	25.2696	NA	NA	24.014	25.2452	NA	1.7e-17	427450000
Itgav	Integrin alpha-V;Integrin alpha-V heavy chain;Integrin alpha-V light chain	A2AKI5;P43406	A2AKI5;P43406;B7ZCI9;F6W6Q6	26.5551	26.982	26.7897	27.3548	27.6911	27.4434	3.95e-141	2815500000
Atp5c1	ATP synthase gamma chain;ATP synthase subunit gamma, mitochondrial	Q8C2Q8;A2AKU9;Q91VR2;A2AKV1;A2AKV2;A2AKV3	Q8C2Q8;A2AKU9;Q91VR2;A2AKV1;A2AKV2;A2AKV3;A2AKV0	29.724	29.5876	29.6785	29.5475	30.1258	29.7587	1.38e-82	16078000000
Alkbh3	Alpha-ketoglutarate-dependent dioxygenase alkB homolog 3	A2AKV7;Q8K1E6;A2AKV6	A2AKV7;Q8K1E6;A2AKV6	NA	NA	NA	NA	22.7782	NA	3.73e-06	66391000
Mcart1;Slc25a51	Solute carrier family 25 member 51	G3UYJ3;A2AKV9;Q5HZI9;A2AKW0	G3UYJ3;A2AKV9;Q5HZI9;A2AKW0	NA	23.7128	NA	NA	24.4373	23.8024	1.45e-21	326650000
Hnrnpa3	Heterogeneous nuclear ribonucleoprotein A3	A2AL12;Q8BG05	A2AL12;Q8BG05;A2AL13	31.0034	31.8245	31.7602	31.925	31.352	31.8282	0	84408000000
Agps	Alkyldihydroxyacetonephosphate synthase, peroxisomal	Q8C0I1;A2AL50;H3BKN2;A2AL49	Q8C0I1;A2AL50;H3BKN2;A2AL49;H3BIY5	24.9859	25.1606	25.0193	24.8979	25.512	25.3104	4.85e-71	667330000
Asph	Aspartyl/asparaginyl beta-hydroxylase	Q8CBM2;A2AL85;Q8BSY0	Q8CBM2;A2AL85;Q8BSY0;A2AL71;A2AL77;A2AL83;A2AL79;Q9CR06;Q6P8S1;A2AL74;A2AL78;A2AL76;A2AL75;Q3TU40;A2AL81	28.8	28.3316	28.3648	28.476	28.9517	28.4698	1.11e-122	7323800000
Med22	Mediator of RNA polymerase II transcription subunit 22	Q62276-2;A2ALA4;Q62276	Q62276-2;A2ALA4;Q62276	NA	NA	NA	NA	NA	22.1174	6.54e-05	37176000
Rexo4	RNA exonuclease 4	A2ALB1;A2ALB2;Q6PAQ4	A2ALB1;A2ALB2;Q6PAQ4	NA	NA	NA	NA	21.5833	NA	0.0021789	14339000
Dnajc8	DnaJ homolog subfamily C member 8	A2ALF0;A2ALF3;Q6NZB0;F6TQL3;F7CXJ2	A2ALF0;A2ALF3;Q6NZB0;F6TQL3;F7CXJ2	26.2509	26.7827	27.1017	26.6663	27.534	26.2916	4.35e-28	2364800000
Epb41l4b;Epb4.1l4b	Band 4.1-like protein 4B	Q9JMC8;A2ALK6	Q9JMC8;A2ALK6	NA	NA	NA	NA	NA	21.7977	1.86e-05	14867000
Atp2b3		Q8C048;A2ALL9;Q0VF55	Q8C048;A2ALL9;Q0VF55	NA	NA	NA	NA	23.4701	NA	5.47e-68	188710000
Pnck	Calcium/calmodulin-dependent protein kinase type 1B	A2ALM3;Q9QYK9	A2ALM3;Q9QYK9	NA	NA	NA	NA	NA	21.5485	6.21e-09	81381000
Abcd1	ATP-binding cassette sub-family D member 1	A2ALN0;P48410	A2ALN0;P48410	NA	NA	NA	NA	22.8949	NA	7.25e-10	90307000
Fgd1	FYVE, RhoGEF and PH domain-containing protein 1	A2ALP5;P52734	A2ALP5;P52734	NA	NA	22.8698	NA	22.8366	NA	5.92e-09	91341000
Usp48	Ubiquitin carboxyl-terminal hydrolase 48	A2ALR9;Q3V0C5-5;Q3V0C5;Q3V0C5-2;A2ALR8;Q3V0C5-3;Q3V0C5-4	A2ALR9;Q3V0C5-5;Q3V0C5;Q3V0C5-2;A2ALR8;Q3V0C5-3;Q3V0C5-4;F6TH61;F6VSP0;A2ALR5;A2ALS8;A2ALS9;F7ALR2;A2BDP2;F6TGT8	26.2291	27.0524	27.1304	27.1965	27.0335	27.2862	2.26e-52	2178600000
Rap1gap		A2ALS5;E9PZZ8;A2ALS4;A2ALS7	A2ALS5;E9PZZ8;A2ALS4;A2ALS7;A2ALS3	23.7499	23.2378	22.3837	23.1105	25.1443	22.9764	6.85e-21	203860000
Shroom2	Protein Shroom2	A2ALU4;A7TU71	A2ALU4;A7TU71;A2ALU4-2	24.5885	NA	23.261	23.7246	23.4533	NA	1.66e-27	221400000
Sh3gl2	Endophilin-A1	Q62420;A2ALV3;Q8BXU5;F6ZL13	Q62420;A2ALV3;Q8BXU5;F6ZL13;A2ALV1	23.0939	23.1652	23.3416	NA	23.2747	23.3458	1.32e-32	190370000
Dnajc25	DnaJ homolog subfamily C member 25	A2ALW5;A2ALW5-2	A2ALW5;A2ALW5-2;G3UZK1;F2Z410;F2Z3Z8	NA	NA	NA	NA	23.1268	NA	2.67e-09	74131000
Mllt3	Protein AF-9	A2AM29;Q3UIA3	A2AM29;Q3UIA3	NA	NA	NA	NA	22.9252	NA	6.56e-06	47166000
Pofut1	GDP-fucose protein O-fucosyltransferase 1	A2AMC3;Q3UXG7;Q91ZW2;E9PZ15;E9Q686	A2AMC3;Q3UXG7;Q91ZW2;E9PZ15;E9Q686	26.0303	26.0139	26.0099	25.5819	26.3686	25.8998	5.74e-114	1287200000
Slc44a1	Choline transporter-like protein 1	A2AMH3;Q6X893;A2AMH5;Q6X893-2;A2AMH4	A2AMH3;Q6X893;A2AMH5;Q6X893-2;A2AMH4;A2AMH8	24.4876	24.8282	24.7319	24.8542	25.1042	24.8542	5.74e-31	511910000
Eif4g3	Eukaryotic translation initiation factor 4 gamma 3	Q80XI3-2;Q80XI3-4;Q80XI3;A2AMI2;Q80XI3-3;A2AMI7	Q80XI3-2;Q80XI3-4;Q80XI3;A2AMI2;Q80XI3-3;A2AMI7;A2AMI6;A2AMI4;Q8BQR8	27.5325	27.3227	27.2968	27.1214	27.1368	27.1249	6.33e-229	2857400000
Bend7	BEN domain-containing protein 7	Q8BSV3-2;A2AMN2;Q8BSV3-3;Q8BSV3	Q8BSV3-2;A2AMN2;Q8BSV3-3;Q8BSV3	NA	NA	NA	NA	20.6122	NA	2.48e-05	114680000
Galt	Galactose-1-phosphate uridylyltransferase	A2AMS3;Q03249	A2AMS3;Q03249	NA	NA	NA	NA	NA	21.2593	0.0019578	7881500
Ubap2	Ubiquitin-associated protein 2	A2AMY5;Q91VX2	A2AMY5;Q91VX2;A2AMY7;F6PYV5	25.6049	24.7125	24.676	24.8105	24.7275	24.785	7.03e-24	564390000
Ubr4	E3 ubiquitin-protein ligase UBR4	A2AN08-3;A2AN08;A2AN08-5;A2AN08-2	A2AN08-3;A2AN08;A2AN08-5;A2AN08-2;F6SSP6;A2AN08-4	28.7993	28.4938	28.4614	28.1656	28.5173	28.3283	3.46e-289	6669400000
Uck1	Uridine-cytidine kinase 1;Uridine kinase	P52623;A2AN37;F7CBX2	P52623;A2AN37;F7CBX2	25.436	24.79	24.4659	24.7718	25.1717	25.1112	2.22e-13	721730000
Ciz1		Q3UUV0;A2AN61;Q8VEH2;F6XWQ4	Q3UUV0;A2AN61;Q8VEH2;F6XWQ4;F7D5G9;F6S5B6;F7AT58	24.3496	23.198	23.35	23.9311	24.0879	NA	2.47e-20	244940000
Mpp1	55 kDa erythrocyte membrane protein	B7ZCL8;A2AN84;P70290;B7ZCL9;B7ZCM0	B7ZCL8;A2AN84;P70290;B7ZCL9;B7ZCM0;D6RFD5;B7ZCM1	NA	25.9755	25.8099	24.8328	25.5099	25.3201	1.82e-40	943240000
Mdn1	Midasin	J3QMC5;A2ANY6	J3QMC5;A2ANY6;REV__Q04690-4;REV__Q04690-3	27.6881	27.6364	27.4569	27.4669	27.6926	27.4281	4.62e-184	1999400000
3110043O21Rik	Uncharacterized protein C9orf72 homolog	A2ANZ2;Q3U3D8;Q6DFW0	A2ANZ2;Q3U3D8;Q6DFW0	NA	NA	NA	NA	21.9982	NA	2.39e-06	28063000
Otud6b	OTU domain-containing protein 6B	Q8K2H2;A2AP24	Q8K2H2;A2AP24;F6VDQ9	NA	NA	23.5128	NA	24.1036	23.4051	2.4e-35	235550000
Ndufb6	NADH dehydrogenase [ubiquinone] 1 beta subcomplex subunit 6	A2AP32;Q3UIU2	A2AP32;Q3UIU2	NA	24.3235	25.3409	NA	25.1221	25.1282	6.12e-09	431150000
Cd99l2	CD99 antigen-like protein 2	I7HJQ8;Q8BIF0-2;A2AP74;Q8BIF0	I7HJQ8;Q8BIF0-2;A2AP74;Q8BIF0	NA	NA	NA	NA	NA	20.45	3.92e-05	38060000
Taf9b;Taf9	Transcription initiation factor TFIID subunit 9B;Transcription initiation factor TFIID subunit 9	Q6NZA9;Q8VI33;A2AP82	Q6NZA9;Q8VI33;A2AP82;A2AP81	24.4035	24.6078	NA	NA	23.7408	24.1163	6.01e-08	267460000
Tpx2	Targeting protein for Xklp2	A2APB8	A2APB8	NA	NA	NA	NA	24.7068	NA	4.04e-10	200700000
Ints8	Integrator complex subunit 8	A2API3;Q80V86	A2API3;Q80V86	24.7936	25.2794	25.4209	25.0223	25.6417	25.2472	1.21e-20	745560000
Lrp1b	Low-density lipoprotein receptor-related protein 1B	E9Q202;Q9JI18;A2API5	E9Q202;Q9JI18;A2API5	NA	NA	NA	NA	22.5071	NA	1.45e-06	286470000
Akap2	A-kinase anchor protein 2	O54931-2;A2API8;O54931-5;O54931-3;O54931;O54931-4	O54931-2;A2API8;O54931-5;O54931-3;O54931;O54931-4;A2APJ1;A2API9	NA	NA	NA	NA	NA	NA	8.46e-84	0
Slc1a2	Excitatory amino acid transporter 2	P43006-3;A2APL5;P43006-2;P43006;F7CAM6;F6ZRK3	P43006-3;A2APL5;P43006-2;P43006;F7CAM6;F6ZRK3;A2AQI7	NA	NA	22.9025	24.6318	NA	23.1929	2.93e-12	146810000
Cd44	CD44 antigen	P15379-2;Q3U8S1;A2APM5;P15379-3;A2APM3;P15379-6;A2APM4;P15379-11;P15379-5;E9QKM8;Q80X37;P15379-12;P15379-13;P15379-10;P15379-9;P15379-4;A2APM1;P15379-8;P15379-7;P15379;A2APM2	P15379-2;Q3U8S1;A2APM5;P15379-3;A2APM3;P15379-6;A2APM4;P15379-11;P15379-5;E9QKM8;Q80X37;P15379-12;P15379-13;P15379-10;P15379-9;P15379-4;A2APM1;P15379-8;P15379-7;P15379;A2APM2	NA	NA	NA	NA	23.0518	NA	8.62e-23	169430000
Fmnl2	Formin-like protein 2	A2APV2-2;E9PXE6;F8VPR2;A2APV2;A2APV2-3	A2APV2-2;E9PXE6;F8VPR2;A2APV2;A2APV2-3;F6XR20;A2AQW2	23.9399	24.6414	25.2835	25.4374	25.3651	25.1092	9.89e-27	579390000
	NADH dehydrogenase [ubiquinone] 1 alpha subcomplex assembly factor 5	A2APY7	A2APY7	NA	NA	NA	NA	23.8831	NA	8.41e-05	74259000
Ndufaf1	Complex I intermediate-associated protein 30, mitochondrial	Q9CWX2;A2AQ17	Q9CWX2;A2AQ17	NA	NA	NA	NA	21.0184	NA	0.0012339	13720000
Rtf1	RNA polymerase-associated protein RTF1 homolog	A2AQ19	A2AQ19	26.7559	26.137	26.045	25.8397	26.1077	25.7605	1.68e-102	1500400000
Skt;Etl4	Sickle tail protein	A2AQ25;E9QAU4;A2AQ25-4;D3Z781;A2AQ25-3;A2AQ25-2;A2AQ25-8;A2AQ25-5;A2AQ25-9;A2AQ25-6	A2AQ25;E9QAU4;A2AQ25-4;D3Z781;A2AQ25-3;A2AQ25-2;A2AQ25-8;A2AQ25-5;A2AQ25-9;A2AQ25-6;Q8BHR1;A2AQ25-7;B1AY50;B1AY49	25.0944	25.0087	24.9477	27.106	27.4347	26.948	4.82e-180	1988000000
Fnbp1	Formin-binding protein 1	Q80TY0-2;Q80TY0-3;A2AQ43;A2AQ44;A2AQ42;A2AQ45;A2AQ41;Q80TY0;Q80TY0-5;Q80TY0-4;A2AQ47;F6VVN1	Q80TY0-2;Q80TY0-3;A2AQ43;A2AQ44;A2AQ42;A2AQ45;A2AQ41;Q80TY0;Q80TY0-5;Q80TY0-4;A2AQ47;F6VVN1;A2AQ39	23.841	23.8491	NA	24.7408	23.7019	NA	2.77e-27	265330000
Fbn1	Fibrillin-1	A2AQ53;Q61554	A2AQ53;Q61554	28.2959	28.0996	27.8532	29.377	29.8861	29.3808	0	10860000000
Aqr	Intron-binding protein aquarius	A2AQA7;Q8CFQ3	A2AQA7;Q8CFQ3	26.2872	26.1479	26.4355	26.32	26.2706	26.3241	2.57e-104	1450300000
Atp9a	Probable phospholipid-transporting ATPase IIA	Q8C4G3;Q8C288;O70228;A2AQC3	Q8C4G3;Q8C288;O70228;A2AQC3	24.8718	24.7952	24.7611	24.7689	25.3024	24.8457	6.72e-71	712040000
Ssfa2	Sperm-specific antigen 2 homolog	Q922B9-3;A2AQD6;A2AQD5;Q922B9	Q922B9-3;A2AQD6;A2AQD5;Q922B9;Q922B9-2	NA	NA	NA	NA	22.8606	NA	3.93e-28	68515000
Tmem87a	Transmembrane protein 87A	Q8BXN9-3;A2AQJ7;Q8BXN9;Q8BXN9-2;A2AQJ5;A2AQJ6	Q8BXN9-3;A2AQJ7;Q8BXN9;Q8BXN9-2;A2AQJ5;A2AQJ6	24.7721	25.3508	25.5223	25.3596	25.9187	25.6071	6.63e-41	933230000
Ganc	Neutral alpha-glucosidase C	Q8BVW0;A2AQJ8	Q8BVW0;A2AQJ8;Q8BVW0-2	24.2098	NA	NA	NA	23.1879	NA	1.03e-07	56177000
Ncoa6		A2AQN0;A2AQM9;Q5XJV5	A2AQN0;A2AQM9;Q5XJV5	NA	NA	NA	NA	20.4308	NA	5.45e-05	18077000
Acss2	Acetyl-coenzyme A synthetase, cytoplasmic	Q9QXG4;A2AQN4;A2AQN5	Q9QXG4;A2AQN4;A2AQN5;F7CU63;D6RHA7	25.8027	25.493	25.7111	25.835	26.3106	26.3007	4.45e-59	1148100000
Lypd6	Ly6/PLAUR domain-containing protein 6	A2AQT4;Q8BPP5	A2AQT4;Q8BPP5	NA	NA	NA	NA	23.0333	NA	0.0024261	109890000
Ccbl1	Kynurenine--oxoglutarate transaminase 1	A2AQY8;Q8BTY1;A2AQY9	A2AQY8;Q8BTY1;A2AQY9	NA	NA	NA	NA	23.0536	NA	2.73e-11	100870000
Phyhd1	Phytanoyl-CoA dioxygenase domain-containing protein 1	D6RIQ3;D6RI61;A2AQZ5;A2AQZ2;A2AQZ7;Q9DB26	D6RIQ3;D6RI61;A2AQZ5;A2AQZ2;A2AQZ7;Q9DB26	NA	NA	NA	NA	22.5338	NA	0.00087158	15367000
Ppig	Peptidyl-prolyl cis-trans isomerase G	A2AR02	A2AR02;A2AR01	26.2844	24.6343	24.7281	24.9898	25.1938	24.707	1.65e-24	773160000
Itga8	Integrin alpha-8;Integrin alpha-8 heavy chain;Integrin alpha-8 light chain	A2ARA8	A2ARA8;A2ARA8-2;G3UYN5;G3UYV5	26.536	26.685	26.7609	NA	23.8105	23.4512	1.58e-24	975160000
Map1a;Mtap1a	Microtubule-associated protein 1A;MAP1A heavy chain;MAP1 light chain LC2	Q9QYR6;Q9QYR6-2;A2ARP8	Q9QYR6;Q9QYR6-2;A2ARP8	25.2739	24.8331	24.8095	25.1289	25.5712	25.633	1.14e-110	747000000
Lrp2	Low-density lipoprotein receptor-related protein 2	A2ARV4	A2ARV4;A2ARV5;Q3V346	28.6683	27.7814	27.9616	29.0568	29.2051	29.0355	0	8652600000
Macrod2	O-acetyl-ADP-ribose deacetylase MACROD2	A2AS33;Q3UYG8	A2AS33;Q3UYG8	NA	NA	NA	NA	NA	21.3486	0.0018311	48435000
Pkp4	Plakophilin-4	Q68FH0-2;A2AS45;Q68FH0;A2AS44;A2AS47	Q68FH0-2;A2AS45;Q68FH0;A2AS44;A2AS47;Q68FH0-3	26.5236	25.445	25.344	25.1989	25.5599	24.9292	2.69e-44	873990000
Nckap1	Nck-associated protein 1	P28660;A2AS98;P28660-2	P28660;A2AS98;P28660-2	27.4101	28.0349	27.9393	28.1923	28.0937	28.1448	8.88e-224	5196900000
Ttn	Titin	E9Q8N1;E9Q8K5;A2ASS6;A2ASS6-2	E9Q8N1;E9Q8K5;A2ASS6;A2ASS6-2;F7CR78;A2AT70	NA	NA	NA	NA	22.3913	NA	7.86e-13	55975000
Ccdc141		A2AST1;E9Q8Q6	A2AST1;E9Q8Q6;D6RJ38;A2AK24;J3QNK9	NA	NA	NA	23.5373	23.5437	24.0343	6.55e-13	150560000
Grb14	Growth factor receptor-bound protein 14	A2ASX1;Q9JLM9	A2ASX1;Q9JLM9	NA	NA	22.5734	NA	20.03	NA	1.06e-05	47551000
Taf3	Transcription initiation factor TFIID subunit 3	A2ASY0;Q5HZG4	A2ASY0;Q5HZG4	NA	NA	NA	NA	21.1809	NA	0.00049427	17873000
Slc25a25	Calcium-binding mitochondrial carrier protein SCaMC-2	A2ASZ8;A2ASZ8-4;A2ASZ8-5;A2ASZ8-2;A2ASZ8-3	A2ASZ8;A2ASZ8-4;A2ASZ8-5;A2ASZ8-2;A2ASZ8-3;F6RC04	NA	NA	NA	NA	22.1464	NA	1.75e-10	35090000
Upf2		A2AT37	A2AT37;F6Q3G7	24.6058	24.6848	24.7264	24.2361	25.0657	24.3027	1.17e-33	602750000
Gorasp2	Golgi reassembly-stacking protein 2	A2ATI9;Q99JX3;A2ATI8;A2ATI6;Q99JX3-2	A2ATI9;Q99JX3;A2ATI8;A2ATI6;Q99JX3-2	27.4302	26.3407	26.4139	26.4094	27.2857	26.5951	1.63e-37	2240200000
Serping1	Plasma protease C1 inhibitor	A2ATR8;P97290	A2ATR8;P97290	23.513	23.2594	22.6074	22.9899	24.6768	22.9427	3.83e-14	175950000
Slc43a1	Large neutral amino acids transporter small subunit 3	Q8BSM7;A2ATS4;G3X8X3	Q8BSM7;A2ATS4;G3X8X3	NA	NA	NA	NA	21.8316	NA	0.0018031	12652000
Rtn4rl2	Reticulon-4 receptor-like 2	Q7M6Z0;A2ATS6	Q7M6Z0;A2ATS6	NA	NA	NA	NA	19.8422	NA	0.0002325	7510900
Dhtkd1	Probable 2-oxoglutarate dehydrogenase E1 component DHKTD1, mitochondrial	A2ATU0	A2ATU0	NA	NA	NA	NA	22.0729	NA	9.53e-05	21413000
Hat1	Histone acetyltransferase type B catalytic subunit	Q8BY71;A2ATU9	Q8BY71;A2ATU9	24.4024	24.3993	24.8132	24.7844	24.9664	24.1854	1.61e-26	525530000
Tp53bp1;Trp53bp1	Tumor suppressor p53-binding protein 1	P70399;A2AU91;P70399-3;A2AU89;P70399-2	P70399;A2AU91;P70399-3;A2AU89;P70399-2;A2AU90;F6ZRL3;F6QNC8;F7CE65;F6S5E4	28.8702	27.8484	28.022	27.8868	28.2602	27.8832	0	6186900000
Tpd52l2	Tumor protein D54	Q3TAI4;Q9CYZ2;A2AUD5	Q3TAI4;Q9CYZ2;A2AUD5	28.754	28.3076	28.0274	28.2543	28.8139	28.3601	2.5e-240	6798000000
Dnajc5	DnaJ homolog subfamily C member 5	A2AUE1;G5E8T0;P60904	A2AUE1;G5E8T0;P60904	26.6979	26.2151	26.2031	26.4342	26.2618	26.1496	8.31e-51	1477200000
Epb4.1l1;Epb41l1	Band 4.1-like protein 1	A2AUK8;A2AUK7;A2AUK5;Q9Z2H5-3;Q9Z2H5-2;A2AUK6;Q9Z2H5;E9PV14	A2AUK8;A2AUK7;A2AUK5;Q9Z2H5-3;Q9Z2H5-2;A2AUK6;Q9Z2H5;E9PV14	26.9132	26.8781	26.9003	27.2376	27.5601	27.0484	1.64e-171	2910600000
Eif2ak4	Eukaryotic translation initiation factor 2-alpha kinase 4	A2AUM2;Q9QZ05-2;Q9QZ05-3;A2AUM1;Q9QZ05;A2AUM0;Q9QZ05-4	A2AUM2;Q9QZ05-2;Q9QZ05-3;A2AUM1;Q9QZ05;A2AUM0;Q9QZ05-4;Q9QZ05-5;Q9QZ05-6;A2AUL9	23.1438	NA	23.0982	23.222	23.5343	22.8483	8.78e-17	159820000
Dab2ip	Disabled homolog 2-interacting protein	Q3UHC7-2;F6RK07;A2AUX5;Q3UHC7-4;A2AUX4;A2AUX3;Q3UHC7-3;B7ZD29;Q3UHC7;F6QQP6	Q3UHC7-2;F6RK07;A2AUX5;Q3UHC7-4;A2AUX4;A2AUX3;Q3UHC7-3;B7ZD29;Q3UHC7;F6QQP6;D3Z6Z7;Q8C2K5;Q8C2K5-2;J3QQ18;F6SEU4	NA	24.0468	23.9353	23.6755	24.3794	23.8282	6.6e-31	268680000
Baz2b		A2AUY4;A2AUY3	A2AUY4;A2AUY3	23.2584	NA	NA	NA	NA	23.849	0.00023998	119400000
Exosc2	Exosome complex component RRP4	A2AV19;Q8VBV3	A2AV19;Q8VBV3	NA	25.5945	25.6233	25.5098	24.3167	25.3143	1.59e-34	534590000
Rrbp1	Ribosome-binding protein 1	A2AVJ7;Q99PL5	A2AVJ7;Q99PL5;Q99PL5-7;Q99PL5-6;Q99PL5-5;Q99PL5-4;Q99PL5-3;Q99PL5-2;Q99PL5-10;Q99PL5-9;Q99PL5-8;Q99PL5-12;Q99PL5-11	31.0321	30.8205	30.8262	31.1296	31.0868	31.0916	0	38328000000
Ttc4	Tetratricopeptide repeat protein 4	A2AVQ9;Q8R3H9;A2AVR1	A2AVQ9;Q8R3H9;A2AVR1	NA	NA	NA	NA	24.2867	23.1818	1.24e-18	167800000
Ssrp1	FACT complex subunit SSRP1	A2AW05;Q08943;Q08943-2	A2AW05;Q08943;Q08943-2	28.7942	28.2307	28.3353	28.1017	28.2473	28.1277	4.07e-193	6889200000
Sema6d	Semaphorin-6D	Q76KF0-3;Q76KF0-2;Q76KF0-4;Q76KF0-5;Q76KF0-6;A2AW73;Q76KF0	Q76KF0-3;Q76KF0-2;Q76KF0-4;Q76KF0-5;Q76KF0-6;A2AW73;Q76KF0	NA	NA	NA	NA	23.5512	NA	0.00027382	101880000
Ly75	Lymphocyte antigen 75	Q60767;A2AW86	Q60767;A2AW86	NA	22.4821	22.7913	NA	NA	NA	3.92e-06	78337000
Rabgap1	Rab GTPase-activating protein 1	A2AWA9;A2AWA9-2	A2AWA9;A2AWA9-2;A2AWA7;A2AWB0;A2AWA9-3	25.9905	25.577	25.477	25.3025	26.0798	25.6901	6.22e-104	1128100000
Ptprj	Receptor-type tyrosine-protein phosphatase eta	A2AWF8;Q64455;A2AWF9;E9Q4S7	A2AWF8;Q64455;A2AWF9;E9Q4S7	NA	NA	NA	NA	23.3489	NA	4.48e-07	51458000
Ythdf1	YTH domain family protein 1	P59326;A2AWN8	P59326;A2AWN8	25.0945	25.258	25.0618	24.656	25.8144	25.037	2e-76	773800000
Arhgef10l	Rho guanine nucleotide exchange factor 10-like protein	A2AWP6;A2AWP8-3;A2AWP8-2;A2AWP8-4;A2AWP8;A2AWP8-5;F6S3V7	A2AWP6;A2AWP8-3;A2AWP8-2;A2AWP8-4;A2AWP8;A2AWP8-5;F6S3V7;A2AWP4;F6ZH54	NA	24.423	24.1532	23.5065	23.8156	23.5023	2.38e-24	263450000
Hdac5	Histone deacetylase 5	B7ZDF4;A2AWS5;B7ZDF7;Q9Z2V6;Q3UJF1;B7ZDF5;B7ZDF6	B7ZDF4;A2AWS5;B7ZDF7;Q9Z2V6;Q3UJF1;B7ZDF5;B7ZDF6;Q99N13-2;Q99N13-3;Q99N13	NA	22.1758	NA	NA	22.9119	21.7181	4.27e-11	86411000
Ubtf		A2AWT6;A2AWT7;P25976-2	A2AWT6;A2AWT7;P25976-2;E9Q4A8;G3UZW9	28.9895	28.2387	28.2707	28.5407	28.563	28.3305	1.35e-172	7071500000
Epha7	Ephrin type-A receptor 7	Q61772-3;A2BDQ4;Q61772;Q61772-2	Q61772-3;A2BDQ4;Q61772;Q61772-2;E9PUK8;Q61772-4;Q61772-5	27.5763	25.9955	NA	NA	24.3435	NA	3.96e-31	298480000
Adnp	Activity-dependent neuroprotector homeobox protein	A2BDX0;Q9Z103	A2BDX0;Q9Z103	28.1221	28.088	28.0371	27.9838	27.6512	28.1141	2.83e-165	3907100000
Mocs3	Adenylyltransferase and sulfurtransferase MOCS3;Molybdopterin-synthase adenylyltransferase;Molybdopterin-synthase sulfurtransferase	A2BDX3	A2BDX3	26.8044	26.6479	26.4849	25.5802	26.3463	26.198	3.27e-13	1666000000
Las1l	Ribosomal biogenesis protein LAS1L	A2BE28-2;A2BE28	A2BE28-2;A2BE28	27.9542	26.9653	27.1639	27.0829	27.3047	26.9261	6.88e-108	3291900000
Srpx	Sushi-repeat-containing protein SRPX	Q9R0M3-2;A2BE45;Q9R0M3	Q9R0M3-2;A2BE45;Q9R0M3	23.9718	23.8864	23.3623	23.9382	24.629	23.5169	2.93e-25	260120000
Wdr34	WD repeat-containing protein 34	Q5U4F6;A2BE91	Q5U4F6;A2BE91	23.0917	NA	NA	22.9832	23.3717	23.5312	6.05e-19	166120000
Set	Protein SET	A2BE93;Q9EQU5;A2BE92;Q9EQU5-3	A2BE93;Q9EQU5;A2BE92;Q9EQU5-3	30.891	30.351	30.2125	30.3646	29.7866	30.179	2.5e-163	24609000000
Dync1i2	Cytoplasmic dynein 1 intermediate chain 2	Q3TPJ8;A2BFF5;A2BFF9;A2BFF8;O88487	Q3TPJ8;A2BFF5;A2BFF9;A2BFF8;O88487	28.0753	27.1598	27.2075	27.1683	27.3171	27.1233	5.15e-114	2891200000
Nfib	Nuclear factor 1 B-type	P97863-3;A2BG76;P97863-2;I7HIP8;A2BG75;A2BG77;P97863;A2ADI3	P97863-3;A2BG76;P97863-2;I7HIP8;A2BG75;A2BG77;P97863;A2ADI3	27.3988	27.1015	26.9174	26.9175	27.2852	26.9396	3.97e-68	2581800000
Ppih	Peptidyl-prolyl cis-trans isomerase;Peptidyl-prolyl cis-trans isomerase H	A2BGI8;Q9D868-2;A2BGI9;Q9D868	A2BGI8;Q9D868-2;A2BGI9;Q9D868	27.1666	26.067	26.3589	26.3165	26.1498	26.0076	5.68e-26	1522300000
Manbal	Protein MANBAL	Q9D8X0;A2BGN7	Q9D8X0;A2BGN7	NA	NA	22.1286	22.5283	NA	22.4898	6.42e-13	52673000
Zfp185;Znf185	Zinc finger protein 185	A2BI37;G5E8W8;Q62394	A2BI37;G5E8W8;Q62394	NA	NA	NA	NA	22.0378	NA	3.86e-05	68870000
Qser1		A2BIE1	A2BIE1	NA	NA	NA	NA	22.9578	NA	8.1e-05	33881000
Chrd	Chordin	A2CG33;Q9Z0E2	A2CG33;Q9Z0E2	NA	NA	NA	NA	20.4481	NA	0.000272	6527800
Kalrn	Kalirin	F6QYT9;A2CG49-2;A2CG49;A2CG49-7;B1B1A7;A2CG49-9;A2CG49-8	F6QYT9;A2CG49-2;A2CG49;A2CG49-7;B1B1A7;A2CG49-9;A2CG49-8;D3Z560;D3Z559;A2CG49-5;A2CG49-4;D3Z534;A2CG49-6;D3Z532;D3Z535;D3Z4R2	NA	NA	NA	NA	21.8207	NA	1.18e-12	26437000
Arid4b	AT-rich interactive domain-containing protein 4B	A2CG63-2;A2CG63	A2CG63-2;A2CG63	NA	NA	NA	NA	21.421	NA	3.14e-09	61345000
Ehmt2	Histone-lysine N-methyltransferase EHMT2	Q9Z148-2;Q9Z148-3;A2CG76;Q9Z148	Q9Z148-2;Q9Z148-3;A2CG76;Q9Z148;G3UYH7;H3BIW5;A2CG77	26.9742	25.7473	25.5803	25.7216	26.4681	25.3394	5.86e-148	1369800000
Pcdh7		A2RS43;E9Q2S0	A2RS43;E9Q2S0	NA	NA	NA	NA	21.4728	NA	2.75e-05	20974000
Uhrf1bp1l	UHRF1-binding protein 1-like	A2RSJ4	A2RSJ4	NA	NA	NA	NA	21.7278	NA	0.00011152	15849000
Tyw5;1110034B05Rik	tRNA wybutosine-synthesizing protein 5	A2RSX7;G3UW53	A2RSX7;G3UW53	NA	NA	NA	NA	22.3688	NA	8.9e-05	29047000
Arfip1		A2RSX9	A2RSX9	25.971	27.2619	26.7914	26.9379	27.3114	26.9638	4.36e-185	2201500000
Kansl3	KAT8 regulatory NSL complex subunit 3	A2RSY1-3;A2RSY1-2;A2RSY1	A2RSY1-3;A2RSY1-2;A2RSY1	NA	NA	NA	NA	20.8878	NA	5.59e-07	56850000
Trmt1l	TRMT1-like protein	A2RSY6;A2RSY6-2	A2RSY6;A2RSY6-2;A2RSY6-3	23.8952	23.7623	23.6937	NA	24.0784	23.7781	5.21e-16	252380000
Dennd3	DENN domain-containing protein 3	F7B6S5;A2RT67;G3UYA1	F7B6S5;A2RT67;G3UYA1	NA	NA	NA	NA	21.576	NA	7.36e-05	6430600
Lcmt1		A2RTH5	A2RTH5	25.8943	25.4966	25.3899	25.1134	25.4568	25.0653	7.92e-17	884850000
Rsrc2	Arginine/serine-rich coiled-coil protein 2	Q8BI46;A2RTL5;F8WHC5	Q8BI46;A2RTL5;F8WHC5	NA	NA	NA	NA	NA	21.351	5.21e-05	50165000
Chd6		A3KFM7	A3KFM7;A3KFM8	NA	NA	23.1614	NA	23.1466	NA	8.71e-36	114360000
Pabpc4;Gm10110		A3KFU5;Q6PHQ9;Q91YZ8;D3Z5M2;A3KFU8	A3KFU5;Q6PHQ9;Q91YZ8;D3Z5M2;A3KFU8	28.151	27.705	27.7431	27.4647	27.6811	27.4506	3.64e-158	3938800000
Ephb2	Ephrin type-B receptor 2	A3KG01;A3KG02;A3KG00;P54763;P54763-2	A3KG01;A3KG02;A3KG00;P54763;P54763-2;F6Q4H2	25.6851	25.2881	25.475	25.4678	25.7693	25.6208	1.33e-57	1181900000
Kdm1a	Lysine-specific histone demethylase 1A	Q6ZQ88;A3KG93;G8JL40;F6Z4I3	Q6ZQ88;A3KG93;G8JL40;F6Z4I3;F6ZC60	26.1059	27.1026	26.7633	26.4858	27.3491	26.9658	4.77e-140	2410900000
Tbc1d8b	TBC1 domain family member 8B	A3KGB4	A3KGB4	23.9035	24.448	23.8077	24.1931	24.7366	24.1627	6.24e-27	340670000
Gm16494;Hmgn2;Gm7931	Non-histone chromosomal protein HMG-17	E9Q2Z4;P09602;J3QM43;A3KGL9;B7ZCQ3;F6W687;Q5XK38	E9Q2Z4;P09602;J3QM43;A3KGL9;B7ZCQ3;F6W687;Q5XK38	26.305	28.4319	28.2643	29.5105	27.2264	28.7094	9.53e-08	5679100000
Arpc5l	Actin-related protein 2/3 complex subunit 5-like protein;Actin-related protein 2/3 complex subunit 5	Q9D898;A3KGQ6	Q9D898;A3KGQ6	NA	NA	NA	NA	26.4291	25.9644	2.76e-45	781070000
Ralgapa2	Ral GTPase-activating protein subunit alpha-2	A3KGS3-2;A3KGS3;F7AI67;F7CGP0	A3KGS3-2;A3KGS3;F7AI67;F7CGP0	NA	NA	NA	NA	22.9862	NA	1.76e-10	29154000
Spna2		A3KGU5;E9Q447	A3KGU5;E9Q447	NA	NA	NA	NA	26.9765	NA	0	744140000
Ttc38	Tetratricopeptide repeat protein 38	A3KMP2;A3KMP2-2	A3KMP2;A3KMP2-2;D6RH59	26.7569	26.3973	26.09	26.3503	24.9764	26.1546	3.54e-53	1351900000
Cma1	Chymase	P21844;A4QPC5	P21844;A4QPC5	NA	23.703	NA	24.4024	24.1316	24.3355	2.88e-60	228420000
Ppp1r11	Protein phosphatase 1 regulatory subunit 11	G3UZ30;Q8K1L5;A5A4Y9	G3UZ30;Q8K1L5;A5A4Y9	NA	NA	22.7137	NA	21.5896	NA	7.94e-07	57190000
Pard3	Partitioning defective 3 homolog	B7ZNY3;F6S7Z1;Q99NH2;G3XA13;A5D6P2;E0CY24;E0CXL4;E0CZ83;E9PYJ2;Q99NH2-3;F6TSJ9;E0CXR8;E0CZE2;Q99NH2-2;Q99NH2-5;Q99NH2-4;E0CX45;F6UGU7	B7ZNY3;F6S7Z1;Q99NH2;G3XA13;A5D6P2;E0CY24;E0CXL4;E0CZ83;E9PYJ2;Q99NH2-3;F6TSJ9;E0CXR8;E0CZE2;Q99NH2-2;Q99NH2-5;Q99NH2-4;E0CX45;F6UGU7;Q4JJC0;F6TB42;E0CYB6;E0CXD3;F6T4Y3	24.293	23.8998	24.0508	NA	23.95	23.6928	1.17e-36	286870000
Mtr	Methionine synthase	A6H5Y3	A6H5Y3	26.6937	25.3624	25.4005	25.6449	26.3153	25.6169	1.73e-64	1185800000
Exoc6b	Exocyst complex component 6B	A6H5Z3;A6H5Z3-2	A6H5Z3;A6H5Z3-2;E0CXR2;E0CY34	24.8883	24.5604	24.5676	24.4377	25.0026	24.8219	2.84e-62	500490000
Mipep	Mitochondrial intermediate peptidase	A6H611	A6H611	NA	NA	NA	23.3372	24.3608	NA	4.58e-07	156690000
Phrf1	PHD and RING finger domain-containing protein 1	F6WXS6;F7ANA1;A6H619-2;A6H619	F6WXS6;F7ANA1;A6H619-2;A6H619	NA	NA	NA	NA	24.3093	NA	4.29e-10	71448000
1700052N19Rik	UPF0364 protein C6orf211 homolog	A6H630-2;A6H630;D6RG65;A6H630-4	A6H630-2;A6H630;D6RG65;A6H630-4	NA	NA	NA	NA	23.464	NA	5.81e-08	78235000
Gm266		A6H634	A6H634	NA	NA	NA	NA	23.0638	NA	1.11e-16	40012000
Rabgap1l	Rab GTPase-activating protein 1-like	A6H6A9	A6H6A9;A6H6A9-2	NA	NA	NA	NA	26.659	25.6122	2.15e-17	1227200000
Mmrn2	Multimerin-2	A6H6E2	A6H6E2	NA	NA	22.2486	22.5496	23.1697	22.3674	4.62e-06	71201000
Ttc23l	Tetratricopeptide repeat protein 23-like	F6SJC5;A6H6E9	F6SJC5;A6H6E9	NA	NA	NA	NA	23.0846	NA	2.43e-16	155750000
Dennd4c		A6H8H2;A6H8H2-2;E9Q449	A6H8H2;A6H8H2-2;E9Q449;F6WXD7	24.902	24.7298	24.7242	24.4307	25.0854	24.8812	2.17e-36	504170000
Mapk8;Mapk10	Mitogen-activated protein kinase 8;Mitogen-activated protein kinase 10	A6P3E4;G3X8U9;Q91Y86;Q7TSJ7;D3Z1Z4;Q3TQZ7;Q80W82;Q61831-2;Q78GB8;Q8C9D4;Q80W80;Q61831;E9QN59	A6P3E4;G3X8U9;Q91Y86;Q7TSJ7;D3Z1Z4;Q3TQZ7;Q80W82;Q61831-2;Q78GB8;Q8C9D4;Q80W80;Q61831;E9QN59	NA	23.0142	23.1768	23.4135	24.2255	23.0592	4.88e-24	154240000
Gnas	Neuroendocrine secretory protein 55;LHAL tetrapeptide;GPIPIRRH peptide	A6PW70;Q9Z0F1-2;Q9Z0F1	A6PW70;Q9Z0F1-2;Q9Z0F1	NA	NA	NA	NA	20.7892	NA	3.73e-07	14480000
Uqcc	Ubiquinol-cytochrome c reductase complex chaperone CBP3 homolog	A6PWX9;Q9CWU6;A6PWX5;A6PWX7;F6V305;A6PWX8;Q9CWU6-2	A6PWX9;Q9CWU6;A6PWX5;A6PWX7;F6V305;A6PWX8;Q9CWU6-2;D6RJ23;D6RJ83	23.8414	23.664	23.7143	23.6773	23.8436	24.322	2.09e-10	265670000
Arhgap31	Rho GTPase-activating protein 31	A6X8Z5	A6X8Z5;Q640N3-2;E9QMX7;Q640N3	23.7917	23.7469	23.8929	24.139	24.2871	24.6389	3.37e-46	304700000
Dpy19l1	Protein dpy-19 homolog 1	A6X919;A6X919-2	A6X919;A6X919-2;A6X919-3;P0CW70	23.4243	23.0768	23.2888	23.9327	24.3481	23.2222	1.07e-21	251560000
Itih4		A6X935-2;E9Q5L2;E9PVD2;A6X935	A6X935-2;E9Q5L2;E9PVD2;A6X935	NA	22.1248	21.7939	NA	23.0318	21.9401	3.04e-11	134650000
Slc4a4	Electrogenic sodium bicarbonate cotransporter 1	O88343-2;A7E1Z5;O88343;E9Q8N8	O88343-2;A7E1Z5;O88343;E9Q8N8	NA	NA	NA	NA	22.4673	NA	4.83e-05	112890000
Chn1	N-chimaerin	A7VK13;Q91V57;D6RCX8;B2FDI0;Q91V57-3;Q91V57-2	A7VK13;Q91V57;D6RCX8;B2FDI0;Q91V57-3;Q91V57-2	NA	NA	22.2327	NA	NA	NA	3.44e-07	63930000
Thada	Thyroid adenoma-associated protein homolog	A8C756	A8C756;A8C756-3;A8C756-2;A8C756-4;A8C756-5	23.3332	22.7804	22.7464	NA	22.9099	22.7956	7.01e-12	135550000
Lgals8	Galectin-8	Q9JL15;A8DIL0;Q8C6H0	Q9JL15;A8DIL0;Q8C6H0	NA	NA	NA	NA	20.8053	NA	8.27e-09	38156000
Hbb-b1;Beta-s		A8DUK4;E9Q223	A8DUK4;E9Q223;CON__Q3SX09	33.2194	34.5096	33.0518	33.3427	34.4454	33.4001	0	304000000000
Mgat4b	Alpha-1,3-mannosyl-glycoprotein 4-beta-N-acetylglucosaminyltransferase B	A8Y5H5;F7BME0;Q812F8	A8Y5H5;F7BME0;Q812F8	NA	NA	NA	NA	20.275	NA	0.002383	5790100
Cpsf3l	Integrator complex subunit 11	A8Y5J3;Q9CWS4	A8Y5J3;Q9CWS4;D6RH69	25.087	25.0014	25.1206	24.5133	25.4191	24.7887	8.78e-20	546650000
Eif4enif1	Eukaryotic translation initiation factor 4E transporter	A8Y5K6;Q9EST3-2;Q9EST3	A8Y5K6;Q9EST3-2;Q9EST3;Q5NBZ4;Q5NBZ7	24.6081	NA	NA	NA	24.1029	24.7864	2.54e-17	281470000
Pdp1	[Pyruvate dehydrogenase [acetyl-transferring]]-phosphatase 1, mitochondrial	A8Y5Q0;Q3UV70;A2AJP9;A2AJQ0	A8Y5Q0;Q3UV70;A2AJP9;A2AJQ0	23.9075	NA	22.766	NA	NA	NA	2.88e-10	111970000
Med18	Mediator of RNA polymerase II transcription subunit 18	A8Y5Q6;Q9CZ82	A8Y5Q6;Q9CZ82	NA	NA	NA	NA	NA	22.714	0.0016677	21604000
Pars2	Probable proline--tRNA ligase, mitochondrial	Q8CFI5;A8Y5T6;A2AVQ7	Q8CFI5;A8Y5T6;A2AVQ7	NA	NA	NA	NA	22.7816	NA	3.26e-11	38850000
Clcn2	Chloride channel protein 2	A9C437;Q9R0A1;D6RFS3	A9C437;Q9R0A1;D6RFS3	NA	NA	NA	NA	22.4782	22.0261	4.15e-10	71410000
Phf23	PHD finger protein 23	B0QZH9;Q8BSN5	B0QZH9;Q8BSN5	NA	NA	NA	NA	NA	20.8805	2.09e-14	57260000
Vamp2	Vesicle-associated membrane protein 2	P63044;B0QZN5	P63044;B0QZN5;Q62442-2;Q62442;D3YTU0	NA	21.6275	22.1111	22.53	25.9754	22.7766	2.23e-91	426390000
Syngr2;Gm20708	Synaptogyrin-2	H3BJY1;H3BJ78;H3BKF4;H3BIZ8;B0QZP8;O55101	H3BJY1;H3BJ78;H3BKF4;H3BIZ8;B0QZP8;O55101	NA	NA	NA	NA	NA	24.7286	5.3e-05	383520000
Dhrs13	Dehydrogenase/reductase SDR family member 13	Q5SS80-2;B0QZT2;Q5SS80	Q5SS80-2;B0QZT2;Q5SS80	25.0726	24.0719	NA	24.093	24.1304	24.069	1.13e-15	368950000
Gpcpd1	Glycerophosphocholine phosphodiesterase GPCPD1	B0R058;Q8C0L9-2;Q8C0L9	B0R058;Q8C0L9-2;Q8C0L9	NA	NA	NA	NA	NA	20.4781	2.53e-05	32232000
1500003O03Rik;Chp1	Calcineurin B homologous protein 1	B0R091;P61022	B0R091;P61022	25.7903	25.2222	24.8495	24.6635	26.2146	25.4357	4.01e-55	870940000
Znf318;Zfp318	Zinc finger protein 318	Q99PP2;B0V2M3;Q99PP2-2;B8JJA0	Q99PP2;B0V2M3;Q99PP2-2;B8JJA0	NA	NA	NA	NA	24.1575	NA	6.4e-16	128790000
Ptprs	Receptor-type tyrosine-protein phosphatase S	B0V2N1-4;B0V2N1-3;B0V2N1-6;B0V2N1-2;B0V2N1	B0V2N1-4;B0V2N1-3;B0V2N1-6;B0V2N1-2;B0V2N1	NA	NA	NA	NA	23.5388	22.79	7.24e-28	79895000
Dmxl2	DmX-like protein 2	Q8BPN8-2;Q8BPN8;B0V2P5;F6RYL8	Q8BPN8-2;Q8BPN8;B0V2P5;F6RYL8;Q8BPN8-3;B0V2P6	NA	NA	22.9193	NA	23.804	23.0178	1.8e-35	161960000
Brd4	Bromodomain-containing protein 4	Q9ESU6;B0V2V7;Q3UH70;Q9ESU6-2;B0V2V8;B0V2V6	Q9ESU6;B0V2V7;Q3UH70;Q9ESU6-2;B0V2V8;B0V2V6;D6RGP2;Q91Y44	27.3713	27.0482	27.0967	26.9296	27.1058	27.2099	3.52e-66	2651800000
Mpped2;Mpped1	Metallophosphoesterase MPPED2;Metallophosphoesterase domain-containing protein 1	B1APT1;Q9CZJ0;E9PYE1;E9Q0C0;E9PWC1;Q91ZG2	B1APT1;Q9CZJ0;E9PYE1;E9Q0C0;E9PWC1;Q91ZG2	NA	NA	NA	24.6987	24.9216	24.6229	6.94e-22	368640000
5031439G07Rik	Uncharacterized protein KIAA0930 homolog	B1APX2;Q3UE31	B1APX2;Q3UE31	NA	NA	21.7008	NA	21.6507	NA	3.56e-14	122700000
Unc119	Protein unc-119 homolog A	Q9Z2R6;B1AQD9	Q9Z2R6;B1AQD9	23.2334	NA	23.6356	NA	22.6406	NA	4.5e-09	195060000
Dusp3	Dual specificity protein phosphatase 3	H3BKL8;Q9D7X3;B1AQF4	H3BKL8;Q9D7X3;B1AQF4;Q3V2Y9;H3BKD1	NA	23.4266	23.5953	23.6457	25.2396	23.7341	1.79e-41	275890000
Med1	Mediator of RNA polymerase II transcription subunit 1	Q925J9-3;B1AQH6;Q925J9-2;Q925J9-4;Q925J9	Q925J9-3;B1AQH6;Q925J9-2;Q925J9-4;Q925J9	23.2076	NA	22.8745	23.0654	23.2169	23.11	2.24e-24	171490000
Lgals9	Galectin-9	O08573-2;B1AQR8;O08573;G3X9T7	O08573-2;B1AQR8;O08573;G3X9T7	23.4293	23.1612	23.4681	23.7782	24.4427	24.6721	1.04e-28	319470000
Srcin1	SRC kinase signaling inhibitor 1	B1AQX6;B1AQX7;B1AQX9;Q9QWI6-3;Q9QWI6-2;Q9QWI6	B1AQX6;B1AQX7;B1AQX9;Q9QWI6-3;Q9QWI6-2;Q9QWI6;B1AQX8	24.7999	25.1968	25.222	25.538	26.4197	25.6726	8.77e-51	1006900000
Sept8	Septin-8	Q8CHH9;Q8CHH9-2;B7ZC46;B1AQY9;B1AQZ0	Q8CHH9;Q8CHH9-2;B7ZC46;B1AQY9;B1AQZ0;E0CYM4	25.8068	25.7745	25.5076	25.7415	26.2354	26.0981	1.6e-99	1216100000
Kif3a	Kinesin-like protein KIF3A	Q3TET1;Q3UI47;P28741;B1AQZ2	Q3TET1;Q3UI47;P28741;B1AQZ2;F6V6Z9;B1AQZ5	25.6365	26.0522	25.9326	25.2926	25.1552	25.7771	7.29e-74	1116200000
Cisd3	CDGSH iron-sulfur domain-containing protein 3, mitochondrial	B2RWE3;B1AR13	B2RWE3;B1AR13	NA	NA	NA	NA	23.3396	NA	1.36e-07	180810000
Chd3		E9Q614;B1AR17;F7C528	E9Q614;B1AR17;F7C528;B0QZH8;B0QZH7;F6V4V3	25.8171	25.0057	25.1558	25.5912	25.645	25.4618	1.72e-88	851920000
Gabarap	Gamma-aminobutyric acid receptor-associated protein	B1AR50;Q9DCD6	B1AR50;Q9DCD6	NA	24.8964	24.7726	24.7275	24.098	24.4111	4.72e-07	379900000
Dnahc9		B1AR51;B7FAT5;Q5SX07;F7DC70	B1AR51;B7FAT5;Q5SX07;F7DC70	NA	NA	NA	NA	23.7995	NA	0.00024139	27588000
Bcas3	Breast carcinoma-amplified sequence 3 homolog	Q0VF62;Q8CCN5;B1AR74;Q8CCN5-2;F7C0F2	Q0VF62;Q8CCN5;B1AR74;Q8CCN5-2;F7C0F2;B1AR76;F7CPM1;F6VJ09;B1B0B3	23.8818	23.4759	23.341	23.589	24.0275	23.6057	1.36e-51	285290000
Pecam1	Platelet endothelial cell adhesion molecule	Q08481-3;Q08481;B1ARB3;Q08481-4;Q08481-2	Q08481-3;Q08481;B1ARB3;Q08481-4;Q08481-2;B1ARA9	23.9646	23.4245	23.5086	23.8573	25.7721	24.4714	1.6e-20	357360000
Slfn9;Slfn10-ps		F6UG04;B1ARD6;F8VQC3	F6UG04;B1ARD6;F8VQC3	NA	NA	NA	NA	NA	19.8171	8.14e-10	16701000
Vps13d		B1ART1;B1ART2	B1ART1;B1ART2;F6XI52	NA	NA	22.5926	NA	NA	22.8493	4.83e-21	95444000
Macf1	Microtubule-actin cross-linking factor 1	B1ARU4;E9PVY8;E9QA63;Q9QXZ0-2;E9QNP1;Q9QXZ0;Q9QXZ0-4;F6Q750	B1ARU4;E9PVY8;E9QA63;Q9QXZ0-2;E9QNP1;Q9QXZ0;Q9QXZ0-4;F6Q750;F6SHS0;F6YKN8;F7AB76;Q9CYG3;F6RCJ3;F6RL59	29.7007	29.1101	29.2231	29.5535	29.7558	29.5079	0	14320000000
Ndufs5	NADH dehydrogenase [ubiquinone] iron-sulfur protein 5	B1ARW4;Q99LY9	B1ARW4;Q99LY9	27.1208	26.1994	26.3715	26.5244	27.2259	26.2844	3.11e-10	1723500000
	Uncharacterized protein C1orf122 homolog	B1ARW8	B1ARW8	NA	NA	NA	NA	21.623	NA	9.44e-12	14738000
Casz1	Zinc finger protein castor homolog 1	Q9CWL2-2;Q9CWL2;B1AS46	Q9CWL2-2;Q9CWL2;B1AS46;B1AS47;B1AS48	NA	22.4561	NA	NA	22.0016	NA	8.43e-08	85149000
Zfp362		B1ASA5;E9QA68	B1ASA5;E9QA68	25.9132	25.359	25.4699	25.4763	25.7028	25.4524	9.54e-51	896990000
Jak1	Tyrosine-protein kinase;Tyrosine-protein kinase JAK1	B1ASP2;P52332	B1ASP2;P52332;Q62120;G5E852	24.4934	23.6468	24.0855	23.8773	24.4662	24.2514	5.58e-15	321350000
Apoo	Apolipoprotein O	Q9D186;B1ASQ2;Q9DCZ4	Q9D186;B1ASQ2;Q9DCZ4	24.7509	25.6414	26.1431	25.6062	26.1722	25.9768	1.68e-42	998050000
Mast2;Mast1	Microtubule-associated serine/threonine-protein kinase 2	B1AST8;Q60592;B1AST7;E9QLW6;E9Q1Q1;E9Q6Q5	B1AST8;Q60592;B1AST7;E9QLW6;E9Q1Q1;E9Q6Q5;Q8C0P0-2;Q8C0P0;E9Q8S5;Q3U214	21.5123	NA	NA	NA	20.46	NA	1.6e-09	19354000
Tlk2	Serine/threonine-protein kinase tousled-like 2	O55047;B1ASU9;O55047-3;O55047-2;B7ZC85	O55047;B1ASU9;O55047-3;O55047-2;B7ZC85;F6XSD0;B7ZC84;D6RHM1	NA	23.6633	23.3983	23.6308	NA	NA	5.3e-16	123690000
Gyk;Gk	Glycerol kinase	Q64516-1;B1ASZ3;Q64516-2;Q64516	Q64516-1;B1ASZ3;Q64516-2;Q64516	NA	NA	22.0687	22.9949	22.778	22.1942	2.07e-07	68745000
Amz2	Archaemetzincin-2	Q400C8-2;B1AT60;Q400C8;B1AT59	Q400C8-2;B1AT60;Q400C8;B1AT59	23.6441	23.9205	23.814	23.2697	23.6801	23.3148	1.26e-14	231300000
Prpsap1	Phosphoribosyl pyrophosphate synthase-associated protein 1	Q9D0M1;B1AT82	Q9D0M1;B1AT82;B1AT84;B1AT83	24.8002	24.863	24.7973	24.6462	24.7471	25.1037	9.01e-42	584140000
Sphk1	Sphingosine kinase 1	B1AT85;B1AT87;B1AT86;B1AT88;B1AT89;Q8CI15-3;Q8CI15;Q8CI15-2	B1AT85;B1AT87;B1AT86;B1AT88;B1AT89;Q8CI15-3;Q8CI15;Q8CI15-2	NA	NA	NA	NA	22.3255	22.7141	1.46e-08	73290000
Grb2	Growth factor receptor-bound protein 2	B1AT92;Q60631;Q60631-2	B1AT92;Q60631;Q60631-2;B1AT95	27.3815	26.2332	26.1766	25.95	26.3512	26.2865	1.86e-60	1471600000
Tnrc6c;Tnrc6a	Trinucleotide repeat-containing gene 6C protein;Trinucleotide repeat-containing gene 6A protein	Q3UHC0;B7ZC94;Q3UHK8;F6ZMJ4;B1ATC3	Q3UHC0;B7ZC94;Q3UHK8;F6ZMJ4;B1ATC3	NA	NA	NA	NA	21.3578	NA	4.48e-05	12263000
Mtmr3	Myotubularin-related protein 3	Q8K296-2;M0QW74;B1ATD5;B1ATD4;Q8K296	Q8K296-2;M0QW74;B1ATD5;B1ATD4;Q8K296;Q91XS1-2;Q91XS1	22.8775	NA	23.0211	23.1559	24.282	23.0105	6.9e-16	179100000
Aldh3a2	Fatty aldehyde dehydrogenase;Aldehyde dehydrogenase	P47740;B1AV77;B1ATI0	P47740;B1AV77;B1ATI0	27.7295	27.2869	27.4061	27.3418	27.45	27.294	2.04e-86	3203600000
Gas7	Growth arrest-specific protein 7	Q60780-2;B1ATI9;Q3U432;Q60780	Q60780-2;B1ATI9;Q3U432;Q60780	22.8916	NA	NA	NA	24.3147	NA	5.27e-07	100060000
Gpc3	Glypican-3;Secreted glypican-3	B1ATR5;Q8CFZ4	B1ATR5;Q8CFZ4	22.6341	NA	NA	23.088	23.7738	22.9487	8.38e-25	150490000
Atp2a3	Sarcoplasmic/endoplasmic reticulum calcium ATPase 3	B1ATS4;Q64518-2;B1ATS5;Q64518-3;E9Q559;Q64518	B1ATS4;Q64518-2;B1ATS5;Q64518-3;E9Q559;Q64518	NA	NA	NA	NA	22.6904	NA	8.58e-99	58316000
Hgs	Hepatocyte growth factor-regulated tyrosine kinase substrate	B1ATZ0;B1ATZ1;Q99LI8;Q3UMA3;B1ATY9	B1ATZ0;B1ATZ1;Q99LI8;Q3UMA3;B1ATY9;F6VV02	26.9248	27.2115	27.0824	27.2573	27.0117	27.1646	5.88e-69	2490800000
Clec10a;Mgl2		B1AU03;Q8JZN1;F6QSC4;A9XX86	B1AU03;Q8JZN1;F6QSC4;A9XX86	NA	NA	NA	NA	22.1608	NA	5.61e-05	102620000
Aifm1	Apoptosis-inducing factor 1, mitochondrial	B1AU25;Q9Z0X1	B1AU25;Q9Z0X1	27.9196	28.1426	28.3016	28.1124	28.5331	28.3921	0	6079400000
Mospd2	Motile sperm domain-containing protein 2	Q9CWP6-2;Q9CWP6-3;Q9CWP6;B1AU74;Q9CWP6-4	Q9CWP6-2;Q9CWP6-3;Q9CWP6;B1AU74;Q9CWP6-4	NA	24.3877	23.8609	NA	24.5547	24.66	7.5e-24	323620000
Nasp	Nuclear autoantigenic sperm protein	B1AU75;Q99MD9	B1AU75;Q99MD9;B1AU76;Q99MD9-2	30.4774	29.534	29.6055	29.5066	29.3351	29.3963	0	15857000000
Nfia	Nuclear factor 1;Nuclear factor 1 A-type	Q02780-6;Q02780-2;Q02780-5;B1AUB9;B1AUC0;Q02780-3;Q02780-7;Q02780-4;Q02780;B1AUB6;B1AUB8	Q02780-6;Q02780-2;Q02780-5;B1AUB9;B1AUC0;Q02780-3;Q02780-7;Q02780-4;Q02780;B1AUB6;B1AUB8;F7CDR2	26.5095	27.0528	26.4418	26.2146	25.3875	26.378	3.72e-50	1424600000
Pex10	Peroxisome biogenesis factor 10	B1AUE5	B1AUE5	NA	NA	NA	NA	23.345	NA	0.0022117	38859000
Ski	Ski oncogene	B1AUF2;B1AUF1;Q60698	B1AUF2;B1AUF1;Q60698	NA	NA	NA	NA	22.0451	NA	0.00010277	34048000
Ptpru	Receptor-type tyrosine-protein phosphatase U	B1AUH1-2;B1AUH1;Q3V360	B1AUH1-2;B1AUH1;Q3V360	22.1828	NA	NA	21.827	23.2354	22.1733	4.17e-15	91994000
Eif2b3		B1AUN3;Q3UKV0;B1AUN2	B1AUN3;Q3UKV0;B1AUN2	24.7473	24.86	25.2155	24.9083	24.5502	25.0952	1.08e-62	540250000
Cetn2;Cetn1	Centrin-2;Centrin-1	B1AUQ7;Q9R1K9;P41209	B1AUQ7;Q9R1K9;P41209	NA	NA	NA	NA	23.2294	NA	1.21e-05	71067000
Mms22l	Protein MMS22-like	G3UXE4;G3UXR9;B1AUR6-2;B1AUR6	G3UXE4;G3UXR9;B1AUR6-2;B1AUR6	NA	NA	NA	NA	20.8312	NA	0.0017241	8513400
Irak1	Interleukin-1 receptor-associated kinase 1	B1AUW8;B1AUW9;Q62406;Q8BR10;Q62406-2;B1AUW6;F6THK7	B1AUW8;B1AUW9;Q62406;Q8BR10;Q62406-2;B1AUW6;F6THK7;F6ZGQ1;B1AUW1;F7ANU5;F7CUT1;F6TQF4	24.3911	NA	NA	NA	NA	NA	7.68e-08	100100000
Hcfc1	Host cell factor 1;HCF N-terminal chain 1;HCF N-terminal chain 2;HCF N-terminal chain 3;HCF N-terminal chain 4;HCF N-terminal chain 5;HCF N-terminal chain 6;HCF C-terminal chain 1;HCF C-terminal chain 2;HCF C-terminal chain 3;HCF C-terminal chain 4;HCF C-terminal chain 5;HCF C-terminal chain 6	Q61191;B1AUX2	Q61191;B1AUX2;F6SJS2;F6T088	29.0834	29.3062	29.2864	29.1406	29.1265	29.0963	4.43e-241	10661000000
Naa10	N-alpha-acetyltransferase 10	B1AUY7;Q9QY36;B1AUY8;B1AUY9;B1AUZ1	B1AUY7;Q9QY36;B1AUY8;B1AUY9;B1AUZ1;Q3UX61;Q9CQX6	24.7979	24.4308	24.7812	24.3884	25.3554	24.3404	5.78e-50	521860000
Mid1	Midline-1	O70583-3;B1AV01;O70583-2;O70583;B1AUZ9	O70583-3;B1AV01;O70583-2;O70583;B1AUZ9;Q6PD02;F7AQZ8	24.5317	24.1516	23.2794	22.5917	21.1443	23.4824	2.61e-11	224940000
1110049F12Rik;Pithd1	PITH domain-containing protein 1	B1AV57;Q8BWR2;B1AV58;Q8BWR2-2	B1AV57;Q8BWR2;B1AV58;Q8BWR2-2	NA	NA	NA	NA	23.1971	NA	1.63e-07	37710000
Nhs		B9EJX2;B1AV60	B9EJX2;B1AV60	NA	NA	21.4015	NA	21.8777	NA	3.01e-05	44340000
Scml2		B1AVB1;B1AVB2;B1AVB4;E9Q796;B1AVB5;B1AVB3	B1AVB1;B1AVB2;B1AVB4;E9Q796;B1AVB5;B1AVB3	NA	NA	NA	NA	NA	22.3245	1.7e-05	67385000
Srpx2	Sushi repeat-containing protein SRPX2	Q8R054;B1AVI6	Q8R054;B1AVI6	NA	NA	NA	NA	21.4083	NA	0.00055029	22576000
Kif16b	Kinesin-like protein KIF16B	B1AVY7	B1AVY7	24.4235	NA	22.9531	23.2391	24.5304	NA	4.85e-21	247080000
Uprt	Uracil phosphoribosyltransferase homolog	B1AVZ0	B1AVZ0	NA	23.0079	22.8826	NA	24.8649	NA	5.11e-10	222450000
Mtm1	Myotubularin	B1AW21;Q9Z2C5;Q3UDN6	B1AW21;Q9Z2C5;Q3UDN6	NA	NA	NA	NA	20.639	NA	4.25e-13	28253000
Clta	Clathrin light chain A	B1AWE0;Q6PFA2;B1AWE1;O08585;B1AWD8;B1AWD9	B1AWE0;Q6PFA2;B1AWE1;O08585;B1AWD8;B1AWD9	27.1272	28.5879	28.7844	28.6411	27.6183	28.9495	2.53e-60	6684900000
Zfp462		B1AWL2;B1AWL4;B1AWL5	B1AWL2;B1AWL4;B1AWL5	24.5393	24.1243	23.5003	23.8802	25.3203	23.5323	5.33e-44	395130000
Espn	Espin	B1AWQ3;Q9ET47;B1AWQ4;Q9ET47-8;Q9DD12;Q9ET47-7;Q9ET47-6;B1AWP9;Q9ET47-5;B1AWP7;Q9ET47-4;B1AWQ0;Q9ET47-2;B1AWP8;Q9ET47-3	B1AWQ3;Q9ET47;B1AWQ4;Q9ET47-8;Q9DD12;Q9ET47-7;Q9ET47-6;B1AWP9;Q9ET47-5;B1AWP7;Q9ET47-4;B1AWQ0;Q9ET47-2;B1AWP8;Q9ET47-3;B1AWQ1	NA	NA	NA	NA	24.1059	NA	8.41e-09	167410000
Rragd	Ras-related GTP-binding protein D	B1AWT2;Q7TT45;B1AWT3;B1AWT4	B1AWT2;Q7TT45;B1AWT3;B1AWT4	NA	NA	NA	NA	20.2512	NA	2.71e-24	5694800
Ube2j1	Ubiquitin-conjugating enzyme E2 J1	B1AWT7;F6SPK0;Q9JJZ4	B1AWT7;F6SPK0;Q9JJZ4	NA	22.7495	22.7062	NA	22.9171	22.9659	7.25e-06	108730000
Chchd7	Coiled-coil-helix-coiled-coil-helix domain-containing protein 7	Q3TFT3;B1AXC7;B1AXC5;B1AXC8;Q8K2Q5	Q3TFT3;B1AXC7;B1AXC5;B1AXC8;Q8K2Q5	NA	NA	NA	NA	21.3953	NA	5.28e-07	12586000
Akirin2	Akirin-2	B1AXD8	B1AXD8	NA	NA	NA	NA	NA	21.1969	1.7e-05	51164000
Azi1	5-azacytidine-induced protein 1	B1AXI9;Q62036;J3QMP9	B1AXI9;Q62036;J3QMP9	27.1195	26.5423	26.6335	27.2088	26.497	26.9587	6.13e-71	2015100000
Tomm5	Mitochondrial import receptor subunit TOM5 homolog	B1AXP6-2;B1AXP6;B1AXP6-3;B1AXP6-4	B1AXP6-2;B1AXP6;B1AXP6-3;B1AXP6-4	25.0067	25.4747	24.859	24.7694	25.6	24.5951	3.16e-10	616460000
Zmym3	Zinc finger MYM-type protein 3	B1AXS8;B1AXS7;Q9JLM4;B1AXS6	B1AXS8;B1AXS7;Q9JLM4;B1AXS6;B0R077;Q8CG95	25.4714	NA	NA	NA	24.7348	24.9052	2.49e-20	415110000
Elavl2	ELAV-like protein 2	Q3UR02;Q60899;Q80Y51;B1AXZ4;B1AXZ5;B1AXZ0;Q80UJ0;B1AXZ6	Q3UR02;Q60899;Q80Y51;B1AXZ4;B1AXZ5;B1AXZ0;Q80UJ0;B1AXZ6	NA	NA	NA	NA	21.6092	NA	5.81e-46	40693000
Usp24	Ubiquitin carboxyl-terminal hydrolase 24;Ubiquitin carboxyl-terminal hydrolase	B1AY13;E9PV45	B1AY13;E9PV45;B1AY13-2	24.8102	25.7136	25.7725	25.9767	26.0057	25.9451	2.97e-91	934180000
Plxdc2	Plexin domain-containing protein 2	B1AY85;Q9DC11;B1AY86	B1AY85;Q9DC11;B1AY86	25.0996	24.6843	24.5766	23.7833	24.5361	23.9749	1.43e-21	442570000
Cwc22;Gm13695;OTTMUSG00000013393	Pre-mRNA-splicing factor CWC22 homolog	Q8C5N3-2;B1AYU7;Q8C5N3;B1AYU4;A2AK44;A2AK42	Q8C5N3-2;B1AYU7;Q8C5N3;B1AYU4;A2AK44;A2AK42;J3QNR0;J3QM48;B1AYU8;B1AYU9	25.4665	25.9802	25.9903	26.4314	24.5885	26.2011	1.06e-27	1019400000
Cobll1	Cordon-bleu protein-like 1	Q3UMF0-4;B1AZ15;Q3UMF0-2;B1AZ14;Q3UMF0-3;Q3UMF0;B1AZ26	Q3UMF0-4;B1AZ15;Q3UMF0-2;B1AZ14;Q3UMF0-3;Q3UMF0;B1AZ26	24.1583	24.0594	23.9828	25.3328	26.1354	25.6083	3.06e-56	676640000
Baiap2	Brain-specific angiogenesis inhibitor 1-associated protein 2	Q8BKX1-4;Q8BKX1-3;B1AZ46;Q8BKX1-2;Q8BKX1	Q8BKX1-4;Q8BKX1-3;B1AZ46;Q8BKX1-2;Q8BKX1	24.5118	24.3333	24.1819	24.1087	24.5195	24.179	8.13e-43	377980000
Otud3		B1AZ99	B1AZ99	22.7844	NA	NA	NA	23.0875	NA	9.1e-06	60882000
Tmem245	Transmembrane protein 245	B1AZA5;D3YWD3;B1AZA8	B1AZA5;D3YWD3;B1AZA8	25.4442	NA	NA	NA	23.8986	24.1147	6.39e-15	157480000
Thoc2;BC005561	THO complex subunit 2	B1AZI6;E9Q5E2	B1AZI6;E9Q5E2;F6SBF2	27.2746	27.0113	27.1555	27.0435	27.4801	26.9819	2e-111	2780000000
Dlgap4	Disks large-associated protein 4	B7ZNS2;B1AZP2-2;B1AZP2;I1E4X0;F6YMR0;E9PUF2;B1AZP2-3;H3BJD4	B7ZNS2;B1AZP2-2;B1AZP2;I1E4X0;F6YMR0;E9PUF2;B1AZP2-3;H3BJD4;H3BJW9;H3BKJ0	26.123	25.1644	25.4017	25.53	25.65	25.5944	3.13e-60	908030000
Hspg2	Basement membrane-specific heparan sulfate proteoglycan core protein;Endorepellin;LG3 peptide	B1B0C7;E9PZ16;Q05793	B1B0C7;E9PZ16;Q05793	29.9208	29.6678	29.6684	31.0353	31.2139	30.7996	0	29802000000
Zrsr2;Zrsr1	U2 small nuclear ribonucleoprotein auxiliary factor 35 kDa subunit-related protein 2;U2 small nuclear ribonucleoprotein auxiliary factor 35 kDa subunit-related protein 1	Q62377;B1B0E8;B1B0F0;B1B0E9;Q64707	Q62377;B1B0E8;B1B0F0;B1B0E9;Q64707;B1B0F1	NA	NA	NA	NA	22.8647	NA	1.67e-07	47717000
Mylk	Myosin light chain kinase, smooth muscle;Myosin light chain kinase, smooth muscle, deglutamylated form	Q6PDN3-3;Q6PDN3;B1B1A8;Q6PDN3-2	Q6PDN3-3;Q6PDN3;B1B1A8;Q6PDN3-2	25.6182	25.5587	25.7831	25.8246	25.7844	25.8793	3.66e-37	1139100000
Mrpl2	39S ribosomal protein L2, mitochondrial	B1B1D8;Q9D773;B1B1D7	B1B1D8;Q9D773;B1B1D7	NA	24.1562	24.4057	NA	24.2831	24.2573	7.83e-21	328000000
Ltbp1	Latent-transforming growth factor beta-binding protein 1	B1B1E2;Q8CG19-2;Q8CG19;Q8CG19-3	B1B1E2;Q8CG19-2;Q8CG19;Q8CG19-3	23.8959	NA	NA	24.0472	24.8278	23.4994	3.52e-52	249010000
Bcat1	Branched-chain-amino-acid aminotransferase, cytosolic;Branched-chain-amino-acid aminotransferase	B2KFA8;P24288;E9Q4K3;Q8CBC8;F6YUH3;B2KFA9	B2KFA8;P24288;E9Q4K3;Q8CBC8;F6YUH3;B2KFA9	NA	NA	NA	NA	20.6376	NA	5.92e-06	24602000
Sox5	Transcription factor SOX-5	P35710-2;B2KFM4;E9PVR0;Q2TBA9;P35710;B2KFM9	P35710-2;B2KFM4;E9PVR0;Q2TBA9;P35710;B2KFM9;B2KFM8;B2KFM6;P35710-3	NA	NA	22.7235	NA	22.314	NA	1.51e-18	116780000
Bicd1	Protein bicaudal D homolog 1	Q8BR07-3;G3UXK5;Q8BR07;Q8BR07-4;B2KG46	Q8BR07-3;G3UXK5;Q8BR07;Q8BR07-4;B2KG46;Q8BR07-2;G3UY88	NA	NA	NA	22.907	23.6858	22.991	3.64e-20	146560000
Zbtb8os	Protein archease	Q505B7-2;B2KGA7;Q505B7;A8Y5E9	Q505B7-2;B2KGA7;Q505B7;A8Y5E9	NA	NA	NA	24.2788	24.0149	NA	3.42e-09	249710000
Rpe	Ribulose-phosphate 3-epimerase	M0QWJ2;M0QWQ0;Q8VEE0;B2KGF0	M0QWJ2;M0QWQ0;Q8VEE0;B2KGF0	24.7208	NA	NA	NA	NA	NA	1.94e-06	38614000
Cpsf4	Cleavage and polyadenylation specificity factor subunit 4	B2LVG5;B2LVG6;E0CXT7;Q8BQZ5;F7B6Z5;Q8BQZ5-3;Q8BQZ5-2	B2LVG5;B2LVG6;E0CXT7;Q8BQZ5;F7B6Z5;Q8BQZ5-3;Q8BQZ5-2;M0QWM8	25.3347	24.4574	24.5558	24.5839	24.6605	24.3054	1.84e-15	464690000
Hnrnpk;Gm7964		B2M1R6;P61979-3;H3BKD0;D3Z5X4;H3BKI8	B2M1R6;P61979-3;H3BKD0;D3Z5X4;H3BKI8;H3BLP7;H3BJS9	32.0174	31.9115	31.9278	31.9849	31.9881	31.9199	0	86009000000
Plekhd1	Pleckstrin homology domain-containing family D member 1	B2RPU2	B2RPU2	NA	NA	NA	NA	21.3872	NA	0.0013004	12516000
Chchd2;2410018M08Rik	Coiled-coil-helix-coiled-coil-helix domain-containing protein 2, mitochondrial	Q9D1L0;D3Z5B1;B2RPU8	Q9D1L0;D3Z5B1;B2RPU8	28.2645	27.2929	27.3094	27.1469	27.5333	27.3984	1.39e-107	3808500000
Abl2	Abelson tyrosine-protein kinase 2	B2RQ57;F8VQH0;Q4JIM5	B2RQ57;F8VQH0;Q4JIM5;G3UWQ2	NA	NA	NA	NA	22.3541	NA	2.38e-09	53190000
Dip2c		B2RQ71;E9PWR4;B7ZMZ7	B2RQ71;E9PWR4;B7ZMZ7	NA	NA	NA	NA	22.6784	NA	1.07e-25	68652000
Cad		E9QAI5;B2RQC6;B7ZN27;G3UWN2	E9QAI5;B2RQC6;B7ZN27;G3UWN2;E9QAT6;F6S3Z3	29.5966	29.0778	29.2676	28.9812	29.1313	29.1426	0	11323000000
Phf3		B2RQG2	B2RQG2	27.3177	26.383	26.2788	26.5935	26.6939	26.1313	3.22e-36	2108100000
Ythdc2	Probable ATP-dependent RNA helicase YTHDC2	B2RR83	B2RR83	NA	NA	22.1611	NA	22.1974	NA	5.88e-08	67890000
Myo18a	Unconventional myosin-XVIIIa	Q9JMH9-4;Q9JMH9-1;K3W4L0;B2RRE2;Q9JMH9;Q9JMH9-6;E9QAX2;E9Q405;Q9JMH9-5;Q9JMH9-7;Q9JMH9-2;E9QA74	Q9JMH9-4;Q9JMH9-1;K3W4L0;B2RRE2;Q9JMH9;Q9JMH9-6;E9QAX2;E9Q405;Q9JMH9-5;Q9JMH9-7;Q9JMH9-2;E9QA74	27.7119	27.107	27.2404	27.1534	27.2968	27.2441	6.13e-141	3055100000
Otud4	OTU domain-containing protein 4	B2RRE7	B2RRE7;G3UXM1	24.1812	24.1589	24.3103	24.0016	23.9049	24.0501	3.76e-48	309930000
Sbno1	Protein strawberry notch homolog 1	B2RRI2;Q689Z5;Q689Z5-2	B2RRI2;Q689Z5;Q689Z5-2;Q7TNB8-2;Q7TNB8;Q7TNB8-3	24.4608	23.8415	23.6201	NA	23.8184	NA	2.49e-18	202000000
Max	Protein max	Q8C4Y1;P28574;B2RS19	Q8C4Y1;P28574;B2RS19	NA	NA	NA	NA	22.7265	NA	2.44e-07	108390000
Cpne8;Cpne5	Copine-8;Copine-5	Q9DC53;B2RS65;Q8JZW4	Q9DC53;B2RS65;Q8JZW4;Q9CYR4;E9Q1V2;Q1RLL3	22.9608	NA	NA	22.7726	24.2708	NA	1.56e-20	192850000
Gnai1	Guanine nucleotide-binding protein G(i) subunit alpha-1	B2RSH2	B2RSH2	NA	24.0231	23.9687	NA	25.1775	24.2142	1.8e-78	297000000
Cgnl1	Cingulin-like protein 1	Q6AW69-5;Q6AW69-4;B2RSU6;Q6AW69;Q6AW69-3;D3Z3H4	Q6AW69-5;Q6AW69-4;B2RSU6;Q6AW69;Q6AW69-3;D3Z3H4;Q6AW69-2	26.1662	25.597	25.6028	25.6059	25.8581	25.8414	8.95e-77	1012300000
Gcc2	GRIP and coiled-coil domain-containing protein 2	E9PWI6;Q8CHG3;B2RSU7;E0CYI9	E9PWI6;Q8CHG3;B2RSU7;E0CYI9;F6UT01;E0CY89	30.8879	31.1339	31.0278	31.2328	30.8612	31.2441	3.31e-75	39655000000
Zfc3h1		B2RT41	B2RT41	NA	NA	NA	NA	22.5713	NA	1.87e-05	16825000
Ybx2	Y-box-binding protein 2	B2RUF0;Q9Z2C8	B2RUF0;Q9Z2C8	NA	NA	NA	NA	NA	21.3375	6.17e-56	60276000
Apc	Adenomatous polyposis coli protein	E9QLQ9;Q61315-2;B2RUG9;Q61315;Q61315-4;Q61315-3	E9QLQ9;Q61315-2;B2RUG9;Q61315;Q61315-4;Q61315-3;Q8C493;E9Q4H1	23.0164	22.8647	23.0262	23.0431	23.0309	23.3554	5.64e-27	186320000
Apba1	Amyloid beta A4 precursor protein-binding family A member 1	B2RUJ5;B2RUJ5-2	B2RUJ5;B2RUJ5-2;E9Q505;P98084	22.9226	NA	NA	NA	23.028	NA	6.59e-20	116500000
Arhgap12	Rho GTPase-activating protein 12	B2RUJ8;Q8C0D4	B2RUJ8;Q8C0D4	23.4639	NA	23.0324	NA	23.3977	23.2202	8.34e-14	174160000
Kprp	Keratinocyte proline-rich protein	B2RUR4	B2RUR4	NA	28.241	NA	NA	23.2794	NA	3.47e-80	736790000
Otud7b;Otud7a	OTU domain-containing protein 7A	B2RUR8;H3BKW8;Q8R554	B2RUR8;H3BKW8;Q8R554	NA	NA	NA	NA	22.0059	NA	7.98e-05	50787000
Ep300	Histone acetyltransferase p300	E9PYJ8;B2RWS6	E9PYJ8;B2RWS6	23.4643	22.6253	NA	22.762	23.7709	NA	7.55e-42	110220000
Zcchc11	Terminal uridylyltransferase 4	B2RX14;A2A8R7	B2RX14;A2A8R7;A2A8R1	25.6794	25.9121	26.1915	25.9351	25.9104	25.9952	8.28e-52	1265300000
Trappc11	Trafficking protein particle complex subunit 11	B2RXC1	B2RXC1	24.0807	24.7846	24.7674	25.2067	25.9401	24.667	8.97e-75	544440000
Itpkb		B2RXC2	B2RXC2;Q8R071	23.1359	22.9888	22.909	23.224	23.2647	23.5366	1e-12	156880000
Polr3a	DNA-directed RNA polymerase	B2RXC6	B2RXC6	23.5037	22.8333	23.0647	23.0922	24.1865	22.8144	1.75e-14	197040000
Ppp2r3a		B2RXC8	B2RXC8;G3X9E8	27.0631	NA	NA	NA	28.0636	NA	2.51e-06	1801300000
Lrch3	Leucine-rich repeat and calponin homology domain-containing protein 3	B2RXP1;Q8BVU0;E9QAU9;B7ZWM8;E9Q892	B2RXP1;Q8BVU0;E9QAU9;B7ZWM8;E9Q892;F6YZL6;F6Y466;F6TPH7	25.0778	24.9323	25.0534	24.9318	25.1689	24.8215	8.56e-38	616600000
Ankrd44	Serine/threonine-protein phosphatase 6 regulatory ankyrin repeat subunit B	B2RXR6;E9QNQ2;J3QK13	B2RXR6;E9QNQ2;J3QK13;J3QK37	24.3361	NA	NA	NA	25.1281	NA	1.64e-21	243290000
Plxnb2	Plexin-B2	B2RXS4	B2RXS4	28.1587	27.6228	27.799	27.9118	28.4087	27.9751	2.83e-219	5043400000
Ppfia1		B2RXW8	B2RXW8;Q8BSS9;B8QI34;B8QI36	26.1727	26.4631	25.9963	25.9886	26.3753	25.873	2.85e-147	1434500000
Sbf1	Myotubularin-related protein 5	Q6ZPE2;B2RXX4	Q6ZPE2;B2RXX4;H3BKD9;F6S251;F7AWK3;D6RG52	25.2105	24.8463	24.7224	24.8317	25.385	24.8206	9.83e-55	724400000
Dock5	Dedicator of cytokinesis protein 5	B2RY04	B2RY04	NA	NA	NA	NA	25.3598	24.215	9.63e-17	941380000
Armc4		B2RY50	B2RY50	NA	NA	NA	NA	21.2063	NA	0.00011023	20065000
Rbm25	RNA-binding protein 25	B2RY56	B2RY56	28.4991	28.2438	28.3813	28.1327	28.2266	28.1636	3.11e-126	5708900000
Pfkfb2	6-phosphofructo-2-kinase/fructose-2,6-bisphosphatase 2;6-phosphofructo-2-kinase;Fructose-2,6-bisphosphatase	B2Z893;B2Z892;Q6GTL7;P70265	B2Z893;B2Z892;Q6GTL7;P70265	NA	NA	22.8555	NA	22.8879	NA	4.21e-20	425540000
Deptor	DEP domain-containing mTOR-interacting protein	Q570Y9-2;Q570Y9-3;B2ZRS5;Q570Y9	Q570Y9-2;Q570Y9-3;B2ZRS5;Q570Y9	NA	NA	NA	NA	23.0067	NA	4.34e-12	47690000
Flna	Filamin-A	B7FAU9;Q8BTM8;B7FAV1	B7FAU9;Q8BTM8;B7FAV1;F6XC15;J3JS91;F6Z2C0;Q8BTM8-2;F7AVL7	32.8295	32.4515	32.5178	32.6925	32.6841	32.7165	0	124000000000
Nol12	Nucleolar protein 12	B7ZBX7;Q8BG17;F8WGP0	B7ZBX7;Q8BG17;F8WGP0	NA	NA	NA	NA	20.9049	NA	5.71e-08	22199000
Ankrd54	Ankyrin repeat domain-containing protein 54	D6REF6;B7ZBY0;Q91WK7	D6REF6;B7ZBY0;Q91WK7	NA	NA	NA	NA	20.7821	NA	0.0017321	5088400
Psmc3	26S protease regulatory subunit 6A	O88685;B7ZCF1;A2AGN7	O88685;B7ZCF1;A2AGN7;F6Q2E3	28.2519	28.4977	28.4166	28.3011	28.3175	28.3102	1.02e-140	6180700000
Bpifa2	BPI fold-containing family A member 2	B7ZCG3;P07743	B7ZCG3;P07743	NA	26.7385	23.6388	24.0361	24.2954	23.7081	3.66e-55	433960000
Jmjd7;Pla2g4b	JmjC domain-containing protein 7	E0CXG8;P0C872;B7ZCN0;B7ZCM9;D6RGQ7	E0CXG8;P0C872;B7ZCN0;B7ZCM9;D6RGQ7;F6VZY1	NA	22.6722	22.6177	22.6754	22.7699	22.6119	4.18e-11	94898000
Znf512b		B7ZCR6;Q6PHP4;F6QL98	B7ZCR6;Q6PHP4;F6QL98;F6R5G3	25.3163	24.3861	24.3651	24.4596	24.8935	24.5283	3.84e-37	551310000
Abi1	Abl interactor 1	Q8CBW3-5;B7ZCU2;B7ZCU5;Q8CBW3-2;B7ZCU4;B7ZCU3;Q8CBW3-4;Q8CBW3-3;B7ZCU0;Q8CBW3;J3QNK8	Q8CBW3-5;B7ZCU2;B7ZCU5;Q8CBW3-2;B7ZCU4;B7ZCU3;Q8CBW3-4;Q8CBW3-3;B7ZCU0;Q8CBW3;J3QNK8	27.8724	26.7627	26.9466	27.0487	27.9405	27.341	2.63e-77	2759100000
Coq4	Ubiquinone biosynthesis protein COQ4 homolog, mitochondrial	B7ZCV4;Q8BGB8	B7ZCV4;Q8BGB8	NA	NA	NA	NA	NA	21.3604	1.08e-05	36313000
Xpnpep3	Probable Xaa-Pro aminopeptidase 3	B7ZMP1-2;B7ZMP1	B7ZMP1-2;B7ZMP1	23.5906	24.0517	23.9791	23.7887	24.8312	24.1779	1.6e-15	350140000
Rpusd3	RNA pseudouridylate synthase domain-containing protein 3	D3YVC8;F6UDW0;F6WLR1;B7ZMQ0;Q14AI6-2;Q14AI6	D3YVC8;F6UDW0;F6WLR1;B7ZMQ0;Q14AI6-2;Q14AI6	NA	NA	NA	NA	21.5513	NA	2.97e-05	49016000
Phc3	Polyhomeotic-like protein 3	D3YY34;B7ZNA5;Q8CHP6	D3YY34;B7ZNA5;Q8CHP6	NA	NA	NA	NA	21.8615	NA	3.78e-18	54154000
Kif7	Kinesin-like protein KIF7	E9QMU1;B7ZNG0-2;J3QNW9;B7ZNG0	E9QMU1;B7ZNG0-2;J3QNW9;B7ZNG0	21.9781	22.3731	22.4417	21.9776	22.5439	21.9167	1.43e-17	91903000
Col14a1	Collagen alpha-1(XIV) chain	B7ZNH7;Q80X19-2;Q80X19;K3W4R4	B7ZNH7;Q80X19-2;Q80X19;K3W4R4;F7D5Y4	28.4864	28.298	28.1953	31.5758	31.792	31.449	0	37034000000
Erbb2ip	Protein LAP2	Q80TH2-1;Q80TH2;B7ZNX6;Q80TH2-2	Q80TH2-1;Q80TH2;B7ZNX6;Q80TH2-2	24.9048	24.4549	24.3761	24.3304	25.4295	24.6112	9.93e-31	515340000
Wapal	Wings apart-like protein homolog	B7ZP47;Q65Z40;F6YCH1	B7ZP47;Q65Z40;F6YCH1;G3UXQ2	25.4219	24.5149	24.5947	25.1872	25.0542	24.5948	1.42e-69	542030000
Ank1	Ankyrin-1	Q02357-5;Q02357-2;G5E8J2;B7ZW98;Q02357;E9QNT8;Q02357-3;G8JL84;D3YTV8;D3Z5M4;Q0VGY9;Q02357-4;Q02357-6;F7D1P5;G3UY11	Q02357-5;Q02357-2;G5E8J2;B7ZW98;Q02357;E9QNT8;Q02357-3;G8JL84;D3YTV8;D3Z5M4;Q0VGY9;Q02357-4;Q02357-6;F7D1P5;G3UY11;D6RJ51	22.1643	23.3189	21.6968	22.4626	25.5651	23.0084	3.51e-45	260700000
Nek1	Serine/threonine-protein kinase Nek1	P51954;B7ZWK0	P51954;B7ZWK0;F6R259	25.7671	25.2194	25.2796	24.7165	25.4753	24.8915	5.27e-90	798340000
Sorbs2	Sorbin and SH3 domain-containing protein 2	Q3UTJ2;E9Q0B0;B7ZWM6;Q3UTJ2-4;Q3UTJ2-3	Q3UTJ2;E9Q0B0;B7ZWM6;Q3UTJ2-4;Q3UTJ2-3	NA	NA	NA	NA	25.3094	25.229	7.42e-214	537710000
Trim26	Tripartite motif-containing protein 26	B8JJ57;Q99PN3-2;B8JJ56;Q99PN3;J3QN94	B8JJ57;Q99PN3-2;B8JJ56;Q99PN3;J3QN94;B8JJ53	22.6128	23.0619	22.984	22.8716	23.7865	22.8692	6.22e-10	165610000
2310061I04Rik		B8JJ67;F6X1P1;B8JJ66;B8JJ69	B8JJ67;F6X1P1;B8JJ66;B8JJ69	NA	NA	NA	NA	21.0228	NA	0.0003809	25609000
Tdp1	Tyrosyl-DNA phosphodiesterase 1	Q8BJ37;B8JJC1	Q8BJ37;B8JJC1	24.5574	23.515	23.6264	23.7661	23.1361	24.1064	5.03e-35	272540000
Cfb;Gm20547	Complement factor B;Complement factor B Ba fragment;Complement factor B Bb fragment	P04186;B8JJM5;B8JJN0;F6XQ00;B8JJM6;F6VQX8	P04186;B8JJM5;B8JJN0;F6XQ00;B8JJM6;F6VQX8;F6W2T4;H3BK95;B8JJM3;F6WZA2	24.0864	25.0491	23.9408	24.0877	25.4907	24.2594	5.62e-29	465790000
Itga9		B8JK39;E9QAP0	B8JK39;E9QAP0	23.9235	NA	NA	24.1819	24.5759	23.5598	1.09e-18	193360000
Bbx	HMG box transcription factor BBX	B8JK50;Q8VBW5-4;Q8VBW5-3;Q8VBW5;Q8VBW5-2	B8JK50;Q8VBW5-4;Q8VBW5-3;Q8VBW5;Q8VBW5-2	NA	22.5818	NA	22.7571	22.7551	NA	8.35e-22	102380000
Qtrtd1	Queuine tRNA-ribosyltransferase subunit QTRTD1	B8ZXI1;B8ZXI1-2	B8ZXI1;B8ZXI1-2;D6RGP3	24.7632	24.6216	24.7044	24.2251	24.3442	24.2554	6.2e-66	537580000
Tjp1	Tight junction protein ZO-1	B9EHJ3;P39447	B9EHJ3;P39447	29.6678	29.2915	29.2033	30.2393	30.0056	30.0879	0	17657000000
Tcf20	Transcription factor 20	Q9EPQ8-2;E9QKY7;Q9EPQ8;B9EHJ7	Q9EPQ8-2;E9QKY7;Q9EPQ8;B9EHJ7	24.4835	23.196	23.202	22.7177	23.5419	22.8905	9.28e-13	199070000
Rab11fip2		G3UW57;G3XA57;B9EID4	G3UW57;G3XA57;B9EID4	NA	NA	NA	NA	23.147	NA	2.14e-06	85940000
Zfp36l2	Zinc finger protein 36, C3H1 type-like 2	P23949;B9EIF6	P23949;B9EIF6;P23950	NA	NA	NA	NA	21.9344	NA	4.44e-11	55532000
Tbx1	T-box transcription factor TBX1	P70323;P70323-2;B9EII4	P70323;P70323-2;B9EII4	NA	NA	NA	NA	21.4465	NA	7.51e-07	23054000
Dcp1b	mRNA-decapping enzyme 1B	Q3U564-2;Q3U564;B9EIX0	Q3U564-2;Q3U564;B9EIX0	NA	NA	NA	NA	22.1666	NA	4.25e-07	49210000
Pms2	Mismatch repair endonuclease PMS2	P54279;B9EJ22;F6TK25;E9QLM4	P54279;B9EJ22;F6TK25;E9QLM4	NA	NA	NA	NA	22.3676	NA	2.45e-08	51456000
Nup205		B9EJ54	B9EJ54;E9Q880	30.4042	30.6557	30.6382	30.6474	30.5947	30.5622	9.61e-245	21605000000
Pdzd8		B9EJ80	B9EJ80	25.4463	25.5965	25.6839	24.9689	25.9895	25.6923	4.53e-102	943330000
Osbpl8	Oxysterol-binding protein	G3X9N6;B9EJ86	G3X9N6;B9EJ86	25.2528	24.9048	25.0564	25.0755	25.0797	24.4483	1.5e-44	686100000
Cttnbp2		B9EJA2-5;B9EJA2-4;B9EJA2;F6XSM7;B9EJA2-2;B9EJA2-3;F6Q1W8	B9EJA2-5;B9EJA2-4;B9EJA2;F6XSM7;B9EJA2-2;B9EJA2-3;F6Q1W8	NA	NA	NA	NA	NA	20.3987	7.82e-07	10596000
Heatr2		B9EJR8	B9EJR8	NA	23.7553	23.85	23.7079	NA	23.6142	4.5e-08	188150000
Taf2	Transcription initiation factor TFIID subunit 2	Q8C176;B9EJX5	Q8C176;B9EJX5	NA	NA	NA	NA	23.8614	NA	5.82e-08	95770000
Tmf1	TATA element modulatory factor	B9EKI3	B9EKI3;D6RJK7	22.8394	NA	22.9662	22.8684	23.1306	23.0933	9.41e-27	150130000
Mon2	Protein MON2 homolog	Q80TL7-2;B9EKJ3;Q80TL7	Q80TL7-2;B9EKJ3;Q80TL7	25.9876	25.6845	25.6097	25.3984	26.2109	25.656	3e-58	1064000000
Ptprz1		B9EKR1	B9EKR1	NA	NA	NA	NA	22.22	NA	0.00028811	57802000
Kdm3b	Lysine-specific demethylase 3B	B9EKS2;Q6ZPY7;Q6ZPY7-2	B9EKS2;Q6ZPY7;Q6ZPY7-2;Q6PCM1-2	26.0931	25.8813	25.9191	25.821	25.4502	25.9908	2.31e-128	1034000000
Ager	Advanced glycosylation end product-specific receptor	C5H3H4;C5H3H7;O35444;C5H7W9;Q62151	C5H3H4;C5H3H7;O35444;C5H7W9;Q62151	NA	NA	NA	NA	22.8334	NA	7.72e-07	44414000
Mndal	Myeloid cell nuclear differentiation antigen-like protein	D0QMC3	D0QMC3	NA	NA	24.1514	NA	24.9813	NA	7.52e-11	479240000
Spire1	Protein spire homolog 1	D3Z495;Q52KF3;Q52KF3-2;D3YTL8;Q52KF3-3	D3Z495;Q52KF3;Q52KF3-2;D3YTL8;Q52KF3-3	NA	NA	NA	NA	21.6426	NA	0.00017735	22282000
Gimap4	GTPase IMAP family member 4	D3YTN4;Q99JY3	D3YTN4;Q99JY3;D6RGS2;D3YWB5	26.973	NA	NA	NA	NA	NA	1.05e-41	234730000
Steap3	Metalloreductase STEAP3	D3YTP0;Q8CI59;Q8CI59-2;E9QN92	D3YTP0;Q8CI59;Q8CI59-2;E9QN92	23.9691	24.2112	24.1919	NA	24.617	24.324	1.23e-23	337190000
Mtx3		D3YTP3	D3YTP3	NA	NA	NA	NA	23.4275	NA	1.08e-09	106810000
Hnrpdl	Heterogeneous nuclear ribonucleoprotein D-like	D3YTQ3;Q9Z130;F6VQH5	D3YTQ3;Q9Z130;F6VQH5	28.6682	28.4388	28.4877	27.9734	28.4983	28.2664	6.08e-58	6213900000
Spns1	Protein spinster homolog 1	D3YTR6;Q8R0G7;D3YWU4;D3YWA9	D3YTR6;Q8R0G7;D3YWU4;D3YWA9;D6REG2	NA	22.2394	22.5535	NA	22.8514	22.5126	1.3e-12	327430000
Tmprss9	Transmembrane protease serine 9;Serase-1;Serase-2;Serase-3	P69525;D3YTR8	P69525;D3YTR8	NA	NA	NA	NA	NA	20.6485	0.00099284	14418000
Sec11a	Signal peptidase complex catalytic subunit SEC11A	D3YWT0;Q9R0P6;D3Z569;D3YTS1	D3YWT0;Q9R0P6;D3Z569;D3YTS1	27.5468	27.4159	27.476	26.7818	28.0883	26.7313	1.26e-22	3949000000
Acad8	Isobutyryl-CoA dehydrogenase, mitochondrial	Q9D7B6;D3YTT4	Q9D7B6;D3YTT4	25.8105	25.1699	25.1876	25.1104	25.2909	25.1968	2.16e-42	837370000
Osbpl3	Oxysterol-binding protein;Oxysterol-binding protein-related protein 3	F8WH20;D3Z194;Q9DBS9;D3YTT6	F8WH20;D3Z194;Q9DBS9;D3YTT6	23.0343	22.4708	22.3541	NA	23.0958	22.6742	4.11e-21	117960000
Ogfod1	2-oxoglutarate and iron-dependent oxygenase domain-containing protein 1	Q3U0K8-2;D3YTU2;Q3U0K8-3;Q3U0K8	Q3U0K8-2;D3YTU2;Q3U0K8-3;Q3U0K8	NA	NA	NA	NA	22.8962	NA	6.91e-06	24310000
Lphn3	Latrophilin-3	D3Z634;D3Z593;Q80TS3-5;D3YTW7;D3Z4S7;D3YU23;D3YWR3;D3Z4V0;Q80TS3-4;D3Z6H9;Q80TS3-2;D3Z3G4;Q80TS3;Q80TS3-3;K3W4M8;D3YVT9;D3Z5M6;D3Z6J2;D3YWB1;D3Z3X6;D3Z6H7;F6WMY5	D3Z634;D3Z593;Q80TS3-5;D3YTW7;D3Z4S7;D3YU23;D3YWR3;D3Z4V0;Q80TS3-4;D3Z6H9;Q80TS3-2;D3Z3G4;Q80TS3;Q80TS3-3;K3W4M8;D3YVT9;D3Z5M6;D3Z6J2;D3YWB1;D3Z3X6;D3Z6H7;F6WMY5;Q80TS3-6	NA	NA	NA	24.4017	24.3418	24.3316	4.11e-16	164980000
Npnt	Nephronectin	D3YTX1;D3Z4D3;Q91V88;Q91V88-2;Q91V88-3;Q91V88-4	D3YTX1;D3Z4D3;Q91V88;Q91V88-2;Q91V88-3;Q91V88-4	NA	NA	NA	NA	22.1163	NA	1.03e-16	27190000
Kng1	Kininogen-1;Kininogen-1 heavy chain;Bradykinin;Kininogen-1 light chain	O08677-2;O08677-3;D3YTY9;O08677	O08677-2;O08677-3;D3YTY9;O08677;D3Z2B2;Q6S9I0;Q6S9I2;Q6S9I3;CON__P01045-1;CON__Q2KJ62;CON__P01044-1	27.3902	27.5543	25.751	26.3433	27.9955	26.3629	2.26e-117	2927100000
Nmral1	NmrA-like family domain-containing protein 1	D3YU12;Q8K2T1;Q8K2T1-2;G5E8S7	D3YU12;Q8K2T1;Q8K2T1-2;G5E8S7;Q8K2T1-3	27.2235	27.2055	27.132	27.0256	27.5958	26.7722	1.51e-108	3151100000
Ncln	Nicalin	D3YU17;Q8VCM8	D3YU17;Q8VCM8;F6S731	26.8289	26.7544	26.8341	26.3615	26.7291	26.366	8.76e-71	2367500000
Limch1	LIM and calponin homology domains-containing protein 1	Q3UH68;D3YU22;D3YU59;D3Z589;Q3UH68-2;Q3UH68-3	Q3UH68;D3YU22;D3YU59;D3Z589;Q3UH68-2;Q3UH68-3;D3YV55;F6X3N8;F6W1Y9;D6RHT2	26.9966	26.1702	26.2328	25.4925	26.0899	25.706	5.31e-88	1498700000
Mboat7	Lysophospholipid acyltransferase 7	D3YU33;Q8CHK3	D3YU33;Q8CHK3;F6UP63	24.9282	26.079	25.9115	25.7837	25.5354	25.4803	4.95e-70	972760000
Chpt1	Cholinephosphotransferase 1	D6RCW3;Q8C025-3;D3Z6W4;Q8C025-2;Q8C025;D3YU39	D6RCW3;Q8C025-3;D3Z6W4;Q8C025-2;Q8C025;D3YU39	NA	NA	NA	NA	NA	23.2988	0.00013523	260290000
Mybpc1		Q6P6L5;D3YU50;F6RQD1	Q6P6L5;D3YU50;F6RQD1;F7D574;Q5XKE0	NA	23.5255	NA	NA	23.686	23.3133	2.05e-14	143580000
Lemd3	Inner nuclear membrane protein Man1	E9QP59;Q9WU40;D3YU56;Q9WU40-2	E9QP59;Q9WU40;D3YU56;Q9WU40-2	25.4917	25.0554	24.951	25.3683	25.4267	25.1451	7.04e-99	777020000
Anapc7	Anaphase-promoting complex subunit 7	D3YU58;Q9WVM3	D3YU58;Q9WVM3	24.8494	24.594	25.0029	24.6778	24.8514	24.821	1.92e-54	582190000
AU019823		D3YWF5;D3Z5E5;D3YU88;E9PUQ3	D3YWF5;D3Z5E5;D3YU88;E9PUQ3	NA	NA	NA	NA	21.452	NA	2.31e-07	16986000
Cyth2	Cytohesin-2	D3YU96;P63034-3;Q99KH2;P63034-2;P63034;D3YU95	D3YU96;P63034-3;Q99KH2;P63034-2;P63034;D3YU95;D6RCZ5;Q9QX11-2;Q9QX11;Q3TZ02;A2A517	NA	23.2838	NA	NA	22.5132	23.0012	4.17e-12	125870000
Kdelr1;Kdelr2	ER lumen protein retaining receptor;ER lumen protein retaining receptor 2;ER lumen protein retaining receptor 1	D3YU99;D3YUA0;Q9CQM2;Q99JH8	D3YU99;D3YUA0;Q9CQM2;Q99JH8	23.9574	24.4825	24.539	25.0046	23.5194	25.0041	1.36e-09	766520000
Mllt4		D3Z7L2;D3YUD2	D3Z7L2;D3YUD2	NA	NA	NA	NA	24.0964	NA	6.03e-21	50619000
Gramd4	GRAM domain-containing protein 4	D3YUE7;Q8CB44;D6RET7	D3YUE7;Q8CB44;D6RET7	23.0287	22.8842	22.9782	22.8966	22.6834	23.1023	1.12e-12	174200000
Mcf2l	Guanine nucleotide exchange factor DBS	D3YUF3;D3YUF4;G3UXP9;E9Q863;E9PY13;E9PY12;G3UX72;E9PXE1;E9QPM7;E9PXE2;G3UYM8;F6VR53;Q64096	D3YUF3;D3YUF4;G3UXP9;E9Q863;E9PY13;E9PY12;G3UX72;E9PXE1;E9QPM7;E9PXE2;G3UYM8;F6VR53;Q64096;F7BZ65;F6WPM5	NA	NA	NA	NA	23.9566	NA	1.18e-15	86397000
Ccnyl1		E9Q226;D3YUJ3	E9Q226;D3YUJ3	NA	NA	NA	NA	22.2498	22.6397	4.07e-07	179990000
Ndufv1	NADH dehydrogenase [ubiquinone] flavoprotein 1, mitochondrial	D3YUM1;Q91YT0;D3Z1U9	D3YUM1;Q91YT0;D3Z1U9;D3Z0K1;D3YXX5;D6RG60	28.7275	28.1984	28.4859	28.2849	28.3827	28.4323	2.16e-97	6623000000
Foxp2	Forkhead box protein P2	D3YUM2;D3Z2Q6;D3YV28;D3Z146;D3YUQ7;P58463-2;P58463;D3Z142	D3YUM2;D3Z2Q6;D3YV28;D3Z146;D3YUQ7;P58463-2;P58463;D3Z142	NA	NA	NA	NA	21.765	NA	9.64e-19	16263000
Vps8	Vacuolar protein sorting-associated protein 8 homolog	Q0P5W1;D3YUP0;Q0P5W1-2;Q0P5W1-3;F8WI64;Q8CIG5;F6ZLN8;D3Z5P1	Q0P5W1;D3YUP0;Q0P5W1-2;Q0P5W1-3;F8WI64;Q8CIG5;F6ZLN8;D3Z5P1;D3YU67	NA	23.9032	24.0875	23.6918	24.3244	24.1914	1.04e-15	389850000
Carm1	Histone-arginine methyltransferase CARM1	Q9WVG6-2;Q9WVG6;D3YUP1	Q9WVG6-2;Q9WVG6;D3YUP1;D6RFA7	28.0537	26.9872	27.2522	27.1149	27.2055	26.7963	9.1e-70	3056800000
Exoc3l2		D3YUP5	D3YUP5	NA	NA	NA	NA	19.5888	NA	0.00090808	3598200
Ing3	Inhibitor of growth protein 3	D3YX13;D3YUP8;Q8VEK6	D3YX13;D3YUP8;Q8VEK6	NA	NA	NA	NA	21.6035	NA	4.25e-05	37888000
6430548M08Rik;Kiaa0513	Uncharacterized protein KIAA0513	D3YUS2;Q8BQB5;Q3TA40;Q8R0A7	D3YUS2;Q8BQB5;Q3TA40;Q8R0A7	NA	NA	NA	NA	NA	NA	4.79e-13	0
Rasal2		D3YUS5;E9PYD8;E9PW37	D3YUS5;E9PYD8;E9PW37	NA	NA	NA	NA	22.3928	NA	9.02e-18	49508000
Mdfi	MyoD family inhibitor	D3YUT8;D3YVA0;D3YZ53;D3Z3N7;P70331-3;D3Z6Q8;P70331-2;P70331	D3YUT8;D3YVA0;D3YZ53;D3Z3N7;P70331-3;D3Z6Q8;P70331-2;P70331	20.8963	NA	NA	NA	NA	NA	0.0024699	7902300
Eif4e2	Eukaryotic translation initiation factor 4E type 2	M0QWD1;D3Z730;Q3UUT0;G3X9H1;D3Z729;Q0P688;Q8BMB3;D3YUV9	M0QWD1;D3Z730;Q3UUT0;G3X9H1;D3Z729;Q0P688;Q8BMB3;D3YUV9	NA	NA	NA	NA	NA	22.7317	3.11e-07	222140000
Cgn	Cingulin	D3YUW7;E9QMC1;P59242-2;P59242	D3YUW7;E9QMC1;P59242-2;P59242	25.2386	25.1581	24.8862	25.6468	25.1119	25.6337	9.84e-73	797290000
Pogz	Pogo transposable element with ZNF domain	D3YUW8;D3YUX1;Q0VGT3;Q8BZH4	D3YUW8;D3YUX1;Q0VGT3;Q8BZH4	27.8146	26.3849	26.6262	26.3941	26.6426	26.3953	5.55e-48	1901400000
Mpdz	Multiple PDZ domain protein	Q8VBX6-2;Q8VBX6;D3YUX2;Q8VBX6-4;Q8VBX6-3;A3KG81	Q8VBX6-2;Q8VBX6;D3YUX2;Q8VBX6-4;Q8VBX6-3;A3KG81;A3KG82;A3KG83;A3KG84;F7D0H8;I7HJS5	24.8189	25.1775	25.0276	25.2605	25.8715	25.175	4.45e-35	691710000
Pip5k1a	Phosphatidylinositol 4-phosphate 5-kinase type-1 alpha	P70182-2;D3YUY3;F8WI18;P70182;F8WIX5	P70182-2;D3YUY3;F8WI18;P70182;F8WIX5;P70181-2;P70181	NA	NA	NA	NA	22.9596	NA	1.47e-12	40534000
Atp9b	Probable phospholipid-transporting ATPase IIB	P98195-2;D3YV00;P98195	P98195-2;D3YV00;P98195	NA	23.1596	NA	NA	26.5183	24.4806	2.86e-42	504190000
Dtx3	Probable E3 ubiquitin-protein ligase DTX3	Q80V91;D3YV13;E9Q3J1	Q80V91;D3YV13;E9Q3J1;D3Z4X6	NA	NA	NA	NA	23.6961	NA	3.32e-12	78193000
Rab30	Ras-related protein Rab-30	D3YV16;Q923S9	D3YV16;Q923S9	NA	NA	NA	NA	NA	20.7471	1.12e-06	30400000
Ecm1	Extracellular matrix protein 1	D3Z0U9;D3Z038;D3YV64;Q61508-2;F8WI14;Q61508	D3Z0U9;D3Z038;D3YV64;Q61508-2;F8WI14;Q61508	NA	NA	NA	NA	21.4126	NA	0.00058574	29536000
Mvk	Mevalonate kinase	D3YV77;Q9R008;Q3UEB4	D3YV77;Q9R008;Q3UEB4	25.1357	24.5104	24.5853	23.8145	24.5805	24.5941	2.73e-29	381490000
Ncald	Neurocalcin-delta	D3YVA2;Q91X97;D3Z2Z8;D3Z1M0	D3YVA2;Q91X97;D3Z2Z8;D3Z1M0	NA	NA	25.394	26.0835	26.4611	26.6232	3.37e-16	1027500000
Khk	Ketohexokinase	D3YVB6;P97328;E9Q1Q9	D3YVB6;P97328;E9Q1Q9	NA	NA	NA	NA	20.2642	NA	0.00098104	9096900
Slc25a16	Graves disease carrier protein homolog	D3YVC9;Q8C0K5	D3YVC9;Q8C0K5	23.0888	NA	NA	23.1298	23.1879	NA	4.92e-11	143920000
Mov10	Putative helicase MOV-10	P23249;D3YVL0;E9PW39	P23249;D3YVL0;E9PW39;D3YYR1	27.9721	27.7641	27.7564	27.4189	27.4402	27.4341	2.68e-248	3846400000
Tmem59	Transmembrane protein 59	D3YVM2;Q9QY73	D3YVM2;Q9QY73	NA	NA	NA	NA	22.6102	23.483	2.25e-13	92387000
Bloc1s1	Biogenesis of lysosome-related organelles complex 1 subunit 1	D3YVM8;O55102;D3Z4L7	D3YVM8;O55102;D3Z4L7	23.4679	23.5104	23.466	23.5337	24.1143	23.353	3.1e-10	225030000
Tufm;Gm9755	Elongation factor Tu, mitochondrial;Elongation factor Tu	Q8BFR5;D3YVN7;Q8BFR5-2	Q8BFR5;D3YVN7;Q8BFR5-2	29.3827	29.4694	29.4981	29.3662	29.811	29.5706	2.1e-194	13739000000
Usp46	Ubiquitin carboxyl-terminal hydrolase 46	D3YVU0;P62069	D3YVU0;P62069;Q9D9M2-2;Q9D9M2	NA	23.651	23.7195	23.7303	23.9073	NA	7.63e-22	209620000
Usp16	Ubiquitin carboxyl-terminal hydrolase 16;Ubiquitin carboxyl-terminal hydrolase	D3YVU1;Q99LG0;G5E860;D6RHQ6	D3YVU1;Q99LG0;G5E860;D6RHQ6	22.3682	NA	NA	NA	23.0499	NA	5.54e-13	99510000
Ttc13		Q3UMK4;D3YVV0;E9Q723	Q3UMK4;D3YVV0;E9Q723	23.5754	NA	NA	NA	23.2401	NA	2.89e-09	108610000
Nova2		D3YVV7;G3UYX3	D3YVV7;G3UYX3	21.8736	NA	NA	NA	24.3231	NA	7.83e-08	214820000
Golim4	Golgi integral membrane protein 4	D3YVW2;Q8BXA1	D3YVW2;Q8BXA1;F6RUD1	26.827	26.5009	26.5769	27.1781	27.0667	26.5718	5.12e-201	2183500000
Mrps21	28S ribosomal protein S21, mitochondrial	D3YVZ9;P58059	D3YVZ9;P58059	24.4592	NA	23.9201	NA	24.0833	NA	4.33e-32	273790000
Plekha4	Pleckstrin homology domain-containing family A member 4	Q8VC98-2;E9PUJ9;Q8VC98;E9QJX8;D3YW21;D3Z3Y7	Q8VC98-2;E9PUJ9;Q8VC98;E9QJX8;D3YW21;D3Z3Y7	NA	NA	NA	NA	19.7848	NA	0.00043045	7218300
Ninj1	Ninjurin-1	D6RFN5;O70131;D3YW25	D6RFN5;O70131;D3YW25	NA	NA	NA	NA	NA	23.3603	2.43e-08	161340000
2610020H08Rik		D3YW29	D3YW29	NA	NA	NA	NA	20.8984	NA	0.0022692	188900000
Gm5745;Rpl36;Rpl36-ps3	60S ribosomal protein L36	D3Z3R1;Q6ZWZ4;D3YW41;P47964	D3Z3R1;Q6ZWZ4;D3YW41;P47964;D3YX71	29.5066	28.7101	28.9166	28.3954	28.8398	28.63	3.87e-58	12200000000
Ccdc9	Coiled-coil domain-containing protein 9	Q8VC31;G3X927;D3YW42	Q8VC31;G3X927;D3YW42;G3UXR7;D3Z1Q6;G3UYE3;A3KGF9	24.3413	24.5854	24.3888	24.5394	24.2613	23.9743	1.04e-21	388800000
Capns1	Calpain small subunit 1	D3YW48;O88456	D3YW48;O88456;Q9D7J7	26.6531	26.9252	26.8348	26.654	27.0117	26.5537	1.74e-63	2138100000
A2m;Pzp	Alpha-2-macroglobulin;Alpha-2-macroglobulin 165 kDa subunit;Alpha-2-macroglobulin 35 kDa subunit	Q61838;D3YW52	Q61838;D3YW52;D3YUI3	26.5048	28.1555	26.3072	27.0523	28.2473	27.2765	1.48e-100	3241700000
Flnc	Filamin-C	Q8VHX6-2;D3YW87;Q8VHX6;D3Z576	Q8VHX6-2;D3YW87;Q8VHX6;D3Z576	28.7394	28.5556	28.4948	29.0419	29.1347	29.1063	0	9078100000
Ufm1	Ubiquitin-fold modifier 1	H7BWZ1;D3YW97;P61961;F6XUP5	H7BWZ1;D3YW97;P61961;F6XUP5	NA	24.5173	24.5321	NA	26.0781	24.5529	2.8e-05	344700000
Fkbp14	Peptidyl-prolyl cis-trans isomerase FKBP14	D3YWB6;P59024	D3YWB6;P59024;D6RDT0	NA	NA	NA	23.2328	23.8584	NA	5.54e-16	221430000
Rps6kb2	Ribosomal protein S6 kinase beta-2	D3YWB8;Q9Z1M4	D3YWB8;Q9Z1M4;D6RH86;E9PUN3	24.1627	NA	NA	NA	23.7846	NA	8.28e-14	175530000
Cntnap4	Contactin-associated protein-like 4	Q99P47;D3YWB9	Q99P47;D3YWB9	NA	NA	NA	NA	20.0317	NA	0.0001247	11694000
Arl6ip4	ADP-ribosylation factor-like protein 6-interacting protein 4	D3YWC2;D3Z6F1;Q9JM93	D3YWC2;D3Z6F1;Q9JM93	NA	NA	NA	NA	22.2908	NA	7.42e-05	52184000
Thsd7a	Thrombospondin type-1 domain-containing protein 7A	D3YWC4;E9QNR5;Q69ZU6;E9Q6P0;E9PWD2	D3YWC4;E9QNR5;Q69ZU6;E9Q6P0;E9PWD2	NA	23.1609	NA	NA	22.8487	NA	8.93e-07	87365000
Mtss1l	MTSS1-like protein	D3YWC9;Q6P9S0	D3YWC9;Q6P9S0	NA	NA	21.4962	NA	NA	NA	0.0021036	12834000
Nell1	Protein kinase C-binding protein NELL1	D3YWD8;Q2VWQ2	D3YWD8;Q2VWQ2	NA	NA	NA	23.1594	NA	NA	0.0012691	18717000
Otub1	Ubiquitin thioesterase OTUB1	D3YWF6;Q7TQI3;D3Z7K0	D3YWF6;Q7TQI3;D3Z7K0	29.5309	28.5349	28.468	28.0137	29.1006	28.31	7.47e-129	9142400000
Tm9sf1	Transmembrane 9 superfamily member 1	D6RGM8;D3YWH4;D3Z6X7;Q9DBU0;D3Z279	D6RGM8;D3YWH4;D3Z6X7;Q9DBU0;D3Z279;D3YYW1	24.8872	25.1458	24.8965	24.807	25.7122	24.9051	7.04e-38	702950000
Wipi2	WD repeat domain phosphoinositide-interacting protein 2	D3YWK1;Q80W47	D3YWK1;Q80W47	NA	25.1113	24.7116	24.6722	25.9693	24.7381	2.48e-22	642170000
Mtap7;Map7	Ensconsin	E9QMU3;D3YWN7;O88735;O88735-2	E9QMU3;D3YWN7;O88735;O88735-2	25.2665	24.6549	24.304	24.871	25.3739	24.5191	7.07e-54	535310000
Rpl23a;Rpl23a-ps3;Gm10335;Gm3940;Gm10923	60S ribosomal protein L23a	P62751;D3YWP3;D3Z1D6;D3YU45;D3YU46	P62751;D3YWP3;D3Z1D6;D3YU45;D3YU46;D3YTY6;D3YW68	31.5538	30.5732	30.7593	30.8036	30.9765	30.6402	1.82e-88	37223000000
Gramd1b	GRAM domain-containing protein 1B	F7BFL8;Q80TI0-2;Q80TI0-3;Q80TI0;D3YWR0;Q80TI0-4	F7BFL8;Q80TI0-2;Q80TI0-3;Q80TI0;D3YWR0;Q80TI0-4	23.7431	NA	NA	NA	NA	NA	0.00043818	38579000
1110059G10Rik	Uncharacterized protein KIAA1143 homolog	D3YWR8;Q8K039	D3YWR8;Q8K039	NA	NA	NA	NA	NA	22.4915	8.79e-05	70973000
Eml2	Echinoderm microtubule-associated protein-like 2	D3YWS2;Q7TNG5;Q7TNG5-2;E9QK48;D6RGM3	D3YWS2;Q7TNG5;Q7TNG5-2;E9QK48;D6RGM3	26.604	26.3992	26.3485	26.7723	25.6544	26.0264	2.35e-133	1424600000
1810014F10Rik;Le51	Fucose mutarotase	F6X9P4;Q8R2K1-5;Q8R2K1-4;Q8R2K1-2;D3YWS7;Q8R2K1;F6SJM7;Q8R2K1-3	F6X9P4;Q8R2K1-5;Q8R2K1-4;Q8R2K1-2;D3YWS7;Q8R2K1;F6SJM7;Q8R2K1-3	23.6412	NA	NA	NA	23.1664	NA	5.34e-07	120450000
Leng8	Leukocyte receptor cluster member 8 homolog	D3YWS8;D3YXV8;Q8CBY3	D3YWS8;D3YXV8;Q8CBY3	NA	22.3975	22.2214	22.4822	23.2136	22.2644	2.01e-19	98296000
Hnrnph3		D3YWT1;D3Z3N4	D3YWT1;D3Z3N4	25.4445	26.8977	26.226	26.6837	25.9092	26.4544	5.36e-55	1500200000
Ylpm1	YLP motif-containing protein 1	D3YWX2;Q9R0I7;E9Q803;F6YTL8	D3YWX2;Q9R0I7;E9Q803;F6YTL8	26.0381	26.8327	26.8867	26.973	26.2164	26.7575	3.38e-132	1860100000
Grip1	Glutamate receptor-interacting protein 1	Q925T6-3;H7BX90;D3YWY4;D3Z6T4;D3YZL8;Q925T6;Q925T6-2;H7BX09;Q6GQT7	Q925T6-3;H7BX90;D3YWY4;D3Z6T4;D3YZL8;Q925T6;Q925T6-2;H7BX09;Q6GQT7;Q6X4T6;Q925T6-4;D3Z066;D3Z6R6;E0CXE0;E0CXS4;G3XA20	NA	23.9033	23.7403	23.7277	23.5495	23.6919	1.74e-18	225980000
Tmem109	Transmembrane protein 109	D3Z7P2;D3Z3Z2;D3YX08;D3Z0I8;Q3UBX0	D3Z7P2;D3Z3Z2;D3YX08;D3Z0I8;Q3UBX0	NA	NA	NA	NA	26.714	NA	8.21e-15	1301200000
Zfp384		D3YX49;E9QAR4;E9QAR1;E9QAR6;E9Q1A5	D3YX49;E9QAR4;E9QAR1;E9QAR6;E9Q1A5	24.7078	NA	NA	NA	NA	NA	4.93e-14	100570000
Asap2	Arf-GAP with SH3 domain, ANK repeat and PH domain-containing protein 2	D3YX85;Q7SIG6;E9PX52;Q7SIG6-2	D3YX85;Q7SIG6;E9PX52;Q7SIG6-2;Q8BYB8	23.5401	24.1117	24.0107	25.186	25.1566	25.6256	6.69e-85	537510000
Msto1	Protein misato homolog 1	Q2YDW2;E9PUB7;D3YX87;Q2YDW2-2	Q2YDW2;E9PUB7;D3YX87;Q2YDW2-2	24.2337	24.4676	24.3242	24.261	25.0719	24.6559	6.98e-45	448160000
Spg7	Paraplegin	D3YZN4;D3YXB7;Q3ULF4;D3Z1Z1;F6W695	D3YZN4;D3YXB7;Q3ULF4;D3Z1Z1;F6W695	NA	22.4684	22.4541	NA	NA	NA	3.06e-09	64433000
Ube2e2;Ube2e3;Ube2e1	Ubiquitin-conjugating enzyme E2 E2;Ubiquitin-conjugating enzyme E2 E3;Ubiquitin-conjugating enzyme E2 E1	D3YXD1;Q91W82;P52483;B2FDH0;D3YW10;H3BL23;H3BL69;P52482	D3YXD1;Q91W82;P52483;B2FDH0;D3YW10;H3BL23;H3BL69;P52482;H3BKX9	NA	NA	NA	25.1294	25.9318	25.1151	1.41e-13	631760000
Hmcn1		D3Z2Q7;D3YXG0	D3Z2Q7;D3YXG0	27.0064	26.4635	26.3921	25.8463	26.2228	25.8914	1.94e-125	1643600000
Pcp4;Igsf5	Purkinje cell protein 4	P63054;D3YXH0	P63054;D3YXH0	NA	24.3658	24.2356	24.2905	23.8355	25.5351	1.66e-14	410840000
Fam84b		D3YXJ5	D3YXJ5	NA	NA	NA	NA	21.8418	NA	1.34e-38	43333000
Samd1	Atherin	D3YXK1	D3YXK1	NA	NA	NA	22.4404	NA	NA	5.8e-13	51405000
Safb	Scaffold attachment factor B1	D3YXK2	D3YXK2	29.4861	28.4859	28.6468	28.6782	28.8727	28.4975	1.42e-191	8530500000
1700029F09Rik;Tex30	Testis-expressed sequence 30 protein	D3YXN3;D3Z2U8;Q3TUU5	D3YXN3;D3Z2U8;Q3TUU5	NA	NA	NA	NA	NA	21.576	0.00082997	28378000
Pmvk	Phosphomevalonate kinase	D3YXP6;Q9D1G2-2;Q9D1G2;Q9D1G2-3	D3YXP6;Q9D1G2-2;Q9D1G2;Q9D1G2-3	23.9383	23.7018	23.9006	23.7299	23.9948	23.5997	1.08e-08	239010000
Otof	Otoferlin	D3YXV0;E9PYR6;Q9ESF1-3;Q9ESF1-2;Q9ESF1	D3YXV0;E9PYR6;Q9ESF1-3;Q9ESF1-2;Q9ESF1	22.9612	23.6643	23.4962	27.3858	28.0888	27.2686	2.27e-147	2133000000
Cnot6l	CCR4-NOT transcription complex subunit 6-like	D3YXZ0;Q8VEG6-3;Q8VEG6-2;Q8VEG6;D3Z2G5;D3YVH6	D3YXZ0;Q8VEG6-3;Q8VEG6-2;Q8VEG6;D3Z2G5;D3YVH6	NA	NA	22.3698	NA	20.395	NA	5.26e-06	48707000
Klc2	Kinesin light chain 2	O88448;D3YXZ3;Q91YS4	O88448;D3YXZ3;Q91YS4;D3Z5Y7	25.8717	25.4348	25.6776	25.2596	25.3045	25.1435	1.45e-114	902140000
Rbm47	RNA-binding protein 47	D3YXZ5;Q91WT8;Q91WT8-2	D3YXZ5;Q91WT8;Q91WT8-2;D3Z113	24.7026	23.4454	23.3298	23.663	23.5217	23.2799	8.62e-17	299180000
Drap1	Dr1-associated corepressor	F6T9K1;Q9D6N5;D3YY09;D3YYC2;G3UXH5	F6T9K1;Q9D6N5;D3YY09;D3YYC2;G3UXH5	25.6533	25.0055	NA	NA	25.4742	25.3552	3.24e-11	848260000
Gmfg	Glia maturation factor gamma	D3YY16;Q9ERL7;D3Z2F6	D3YY16;Q9ERL7;D3Z2F6	NA	NA	NA	NA	23.3817	NA	3.04e-11	51001000
1300017J02Rik;Ica	Inhibitor of carbonic anhydrase	D3YY36;Q9DBD0	D3YY36;Q9DBD0;F6W4D3	NA	23.0168	NA	NA	23.1023	NA	1.75e-31	81441000
Pik3ca	Phosphatidylinositol 4,5-bisphosphate 3-kinase catalytic subunit alpha isoform	D3YY41;P42337	D3YY41;P42337	NA	NA	NA	NA	22.389	NA	8.49e-12	49040000
Repin1	Replication initiator 1	D3YY67;E9Q8A0;Q5U4E2	D3YY67;E9Q8A0;Q5U4E2	NA	NA	NA	NA	22.0692	NA	3.43e-05	33774000
Vangl2	Vang-like protein 2	Q91ZD4;D3YY75	Q91ZD4;D3YY75	26.6874	24.4202	24.2928	25.548	25.6327	24.5329	6.34e-29	819170000
Rnf170	E3 ubiquitin-protein ligase RNF170	D3YYB6;F6UDR6;D3Z0A0;Q8CBG9-5;Q8CBG9-4;E9PUJ5;Q8CBG9-3;Q8CBG9-2;Q8CBG9	D3YYB6;F6UDR6;D3Z0A0;Q8CBG9-5;Q8CBG9-4;E9PUJ5;Q8CBG9-3;Q8CBG9-2;Q8CBG9	NA	NA	NA	NA	NA	22.5498	9.84e-05	113950000
Setdb1	Histone-lysine N-methyltransferase SETDB1	O88974;G5E8N3;O88974-4;D3YYC3;O88974-7;O88974-5;O88974-6;O88974-2	O88974;G5E8N3;O88974-4;D3YYC3;O88974-7;O88974-5;O88974-6;O88974-2;O88974-3	25.4773	24.6219	24.357	24.1808	24.293	24.3819	2.63e-21	430060000
Prdm10	PR domain zinc finger protein 10	D3YYD1;Q3UTQ7	D3YYD1;Q3UTQ7	NA	NA	NA	NA	NA	22.4084	7.23e-05	53150000
Pex5l	PEX5-related protein	Q8C437-4;Q8C437;F8SLP9;D3YYH0;Q8C437-3;F8SLQ3	Q8C437-4;Q8C437;F8SLP9;D3YYH0;Q8C437-3;F8SLQ3	NA	NA	NA	20.5737	NA	NA	0.0002755	3117800
Polr2i	DNA-directed RNA polymerase subunit;DNA-directed RNA polymerase II subunit RPB9	D3Z3Z8;D3YYI3;P60898	D3Z3Z8;D3YYI3;P60898	21.4575	NA	NA	NA	NA	NA	7.06e-06	23466000
Abhd11	Abhydrolase domain-containing protein 11	D3YYK0;Q8K4F5	D3YYK0;Q8K4F5	NA	23.321	23.4154	NA	24.1656	NA	1.3e-10	136050000
Wbscr22	Uncharacterized methyltransferase WBSCR22	D3YYK7;Q9CY21	D3YYK7;Q9CY21	24.1295	NA	NA	NA	NA	NA	0.0014508	16508000
Mapre2	Microtubule-associated protein RP/EB family member 2	D3YYK8;E9Q6X0;Q8R001-2;Q8R001;Q3TG90	D3YYK8;E9Q6X0;Q8R001-2;Q8R001;Q3TG90	24.6792	26.0877	26.2208	25.5537	26.1942	25.5061	1.27e-145	1121700000
Cdc42bpa	Serine/threonine-protein kinase MRCK alpha	H7BX44;D3YYN8;Q3UU96;E9PVY0;Q3UU96-2;F6Q5A5	H7BX44;D3YYN8;Q3UU96;E9PVY0;Q3UU96-2;F6Q5A5;F6YZJ7;F6S5Z6;F6W0C2	24.5503	24.4415	24.4845	23.9444	24.7974	24.1623	5.19e-33	349500000
Dfna5	Non-syndromic hearing impairment protein 5 homolog	D3YYP5;E9Q5V3;Q9Z2D3	D3YYP5;E9Q5V3;Q9Z2D3	20.3843	23.8225	23.304	22.4971	23.8823	23.1728	5.96e-19	174350000
Mgll	Monoglyceride lipase	O35678;E9Q3B9;D3YYS6;Q3UFN1	O35678;E9Q3B9;D3YYS6;Q3UFN1;O35678-2	NA	NA	NA	24.1532	25.0396	24.5738	2.32e-62	329130000
Cdh2	Cadherin-2	D3YYT0;P15116	D3YYT0;P15116	25.0258	25.4508	25.5868	25.9872	25.9153	26.4262	1.65e-66	1250300000
Glyr1	Putative oxidoreductase GLYR1	D3YYT1;Q922P9	D3YYT1;Q922P9	27.5927	27.0967	27.1877	26.9002	27.3161	27.1668	4.15e-67	2725500000
Tssc4	Protein TSSC4	D3Z6S3;D3YZR1;D3YYU6;Q9JHE7	D3Z6S3;D3YZR1;D3YYU6;Q9JHE7;Q9JHE7-2	NA	NA	24.2805	NA	23.6024	NA	7.41e-12	183130000
Obsl1		D3YYU8;F7AD47	D3YYU8;F7AD47;F7AGE9	25.567	25.717	25.5519	25.3466	25.4949	25.7395	5.38e-56	964560000
Rbm42	RNA-binding protein 42	D3YYW8;Q91V81;Q91V81-2	D3YYW8;Q91V81;Q91V81-2	25.3322	24.9984	25.2961	24.6532	25.3417	25.3785	1.12e-76	676980000
2010107G23Rik	Uncharacterized protein C10orf35 homolog	D3Z7G3;D3YYX8;Q9D882;D3Z2E9;F8WHN9	D3Z7G3;D3YYX8;Q9D882;D3Z2E9;F8WHN9	NA	23.6165	23.1399	23.879	NA	23.7523	1.46e-13	315190000
Arhgef26		D3YYY8	D3YYY8	NA	NA	NA	22.9801	22.4903	22.7042	3.64e-19	77916000
Gm5239		D3YYZ2	D3YYZ2	NA	NA	NA	NA	22.0267	NA	7.05e-45	15649000
Hspb1	Heat shock protein beta-1	D3YZ06;P14602-2;P14602;P14602-3	D3YZ06;P14602-2;P14602;P14602-3	23.7469	26.142	NA	24.0876	25.5145	23.8123	5.69e-22	455420000
Terf2	Telomeric repeat-binding factor 2	D3YZ08;O35144;E9QM06;O35144-2	D3YZ08;O35144;E9QM06;O35144-2;F6VIR4	25.5258	25.1908	25.3207	25.2731	25.5032	24.9603	7.55e-83	758430000
Gar1	H/ACA ribonucleoprotein complex subunit 1	D3YZ09;Q9CY66-3;Q9CY66-2;Q9CY66	D3YZ09;Q9CY66-3;Q9CY66-2;Q9CY66;F6SL78	26.2319	26.7283	26.971	26.6563	27.7887	26.552	1.27e-50	2340000000
Polr2j	DNA-directed RNA polymerase II subunit RPB11	D3YZ20;Q6PI63;O08740	D3YZ20;Q6PI63;O08740;D3YZ19	24.5268	24.5404	24.2979	24.2499	24.6443	24.4283	1.75e-07	338240000
Hacl1	2-hydroxyacyl-CoA lyase 1	E9PWM4;D3YZ54;Q9QXE0	E9PWM4;D3YZ54;Q9QXE0	NA	22.3933	22.6406	23.0361	22.8586	22.7875	5.25e-05	122480000
Myo5a	Unconventional myosin-Va	D3YZ62;Q99104;D3Z4J3	D3YZ62;Q99104;D3Z4J3;F6TDE5;B8JK05;F6Z2S4;F6SV01;F7DF36	26.8436	27.4249	27.2847	27.1513	27.2677	27.1868	2.18e-140	2625600000
Mtfr1	Mitochondrial fission regulator 1	D3YZ89;Q99MB2	D3YZ89;Q99MB2	NA	NA	NA	NA	NA	20.741	2.27e-20	31069000
Pik3c3	Phosphatidylinositol 3-kinase catalytic subunit type 3	D3YZ98;Q6PF93-2;E9QLS6;Q6PF93;E9Q824	D3YZ98;Q6PF93-2;E9QLS6;Q6PF93;E9Q824	NA	NA	NA	NA	24.1089	NA	2.45e-23	194740000
Men1	Menin	O88559-2;D3YZC2;O88559;F8WHD9	O88559-2;D3YZC2;O88559;F8WHD9;F7CJP6	24.3506	24.5694	24.3713	24.23	24.5616	24.3541	4.37e-40	371000000
Brd8	Bromodomain-containing protein 8	Q8R3B7-2;D3YZC7;Q8R3B7;D3YZC8	Q8R3B7-2;D3YZC7;Q8R3B7;D3YZC8	NA	NA	NA	22.6944	23.8549	NA	1.97e-22	84119000
Sf1	Splicing factor 1	D3YZC9;Q64213-2;E9Q4Q2;D3YZD0;Q64213-3;Q64213;D3YVH4	D3YZC9;Q64213-2;E9Q4Q2;D3YZD0;Q64213-3;Q64213;D3YVH4;F8WHF9;D6RDB7	28.7535	28.0426	28.1147	27.8191	28.2585	28.0744	1.53e-127	5964800000
1810020D17Rik	UPF0366 protein C11orf67 homolog	Q8R0P4;D3Z442;D3YZD8;D3YWY5	Q8R0P4;D3Z442;D3YZD8;D3YWY5;D3YX09;Q8R0P4-2;D3Z1Q3;Q8CF11;D3YY39	25.6552	25.0982	25.0858	25.2517	25.7603	25.6515	7.18e-28	817940000
2700050L05Rik;Edrf1	Erythroid differentiation-related factor 1	D3YZE7;Q6GQV7;E9Q9F9	D3YZE7;Q6GQV7;E9Q9F9	NA	NA	NA	NA	19.6689	NA	0.0021982	6661100
0610011F06Rik	UPF0585 protein C16orf13 homolog	D3YZM4;E9Q5B2;E9Q7K5;G5E8X1;Q9DCS2	D3YZM4;E9Q5B2;E9Q7K5;G5E8X1;Q9DCS2	NA	NA	NA	23.5165	NA	NA	8.37e-07	238940000
Tfeb	Transcription factor EB	D3YZM7;D3Z6Q7;Q9R210;Q3UKG7	D3YZM7;D3Z6Q7;Q9R210;Q3UKG7	NA	NA	NA	NA	23.1097	NA	0.0023435	41290000
Ccdc6	Coiled-coil domain-containing protein 6	D3YZP9	D3YZP9;F6SXB0;F7B4D5	26.1696	25.9175	25.7771	25.9971	25.7372	25.8968	6.59e-108	772540000
Tarbp2	RISC-loading complex subunit TARBP2	D3Z282;D3YZS5;P97473;D6RCY4;D6RE49	D3Z282;D3YZS5;P97473;D6RCY4;D6RE49;Q3UNH9	24.0255	23.8124	23.8987	23.728	23.4799	24.0463	3.43e-26	275130000
Plekhb1	Pleckstrin homology domain-containing family B member 1	Q9QYE9-4;Q9QYE9-2;Q9QYE9-3;D3YZT7;Q9QYE9;D3Z1E2;D3Z6S5	Q9QYE9-4;Q9QYE9-2;Q9QYE9-3;D3YZT7;Q9QYE9;D3Z1E2;D3Z6S5;D3YV71	23.0062	NA	NA	NA	23.4055	NA	1.06e-17	70855000
Ccdc8	Coiled-coil domain-containing protein 8 homolog	D3YZV8	D3YZV8	23.4681	23.7443	23.6391	24.2628	23.0111	23.9707	1.16e-40	243710000
Srgap1	SLIT-ROBO Rho GTPase-activating protein 1	D3YZW1;Q91Z69	D3YZW1;Q91Z69;F7D9F7	24.0858	24.3285	24.6134	23.296	23.0225	NA	2.89e-32	231330000
Tmed7		D3YZZ5;E9Q7G1	D3YZZ5;E9Q7G1	28.4766	28.1875	28.1493	27.6697	28.4837	27.8722	3.58e-136	5554000000
Lrrc16a	Leucine-rich repeat-containing protein 16A	D3Z030;Q6EDY6-3;Q6EDY6;F7AI27	D3Z030;Q6EDY6-3;Q6EDY6;F7AI27;Q6EDY6-2;E9Q4H6	27.5013	26.7711	26.8348	26.8458	26.9649	26.8682	2.95e-213	2341000000
Acsl1	Long-chain-fatty-acid--CoA ligase 1	P41216;D3Z041	P41216;D3Z041;D3Z457;D3YVF6;F6WNZ2	26.853	26.8202	27.7619	27.089	27.3215	27.1472	1.16e-79	2684300000
Uba6	Ubiquitin-like modifier-activating enzyme 6	D3Z061;Q8C7R4	D3Z061;Q8C7R4	26.6498	26.8428	26.9044	26.3015	27.1793	26.5147	6.56e-125	2141400000
B4galt7	Beta-1,4-galactosyltransferase 7;Xylosylprotein 4-beta-galactosyltransferase	D3Z065;Q8R087	D3Z065;Q8R087;Q8R087-2	NA	NA	NA	NA	22.4189	NA	2.02e-07	29609000
Prmt1	Protein arginine N-methyltransferase 1	D3Z0A2;Q9JIF0-3;Q9JIF0-2;Q9JIF0;F8WH01;D3Z3N0	D3Z0A2;Q9JIF0-3;Q9JIF0-2;Q9JIF0;F8WH01;D3Z3N0;Q6PAK3	30.7826	30.4739	30.4479	30.0883	30.3329	30.0534	1.07e-192	24034000000
Aldh16a1	Aldehyde dehydrogenase family 16 member A1	D3Z0B9;Q571I9	D3Z0B9;Q571I9;F6RQF0	25.9694	25.7254	25.6347	25.9327	25.4727	26.1134	1.87e-87	1063600000
Cops6	COP9 signalosome complex subunit 6	D3Z0F5;O88545	D3Z0F5;O88545;F6QK86	27.4504	26.698	26.6037	26.2008	27.4664	26.2005	2.4e-37	2370700000
Txnrd2	Thioredoxin reductase 2, mitochondrial	Q9JLT4-2;J3QMN4;D3Z0K8;Q9JLT4-4;J3QMQ8;Q9JLT4;Q9JLT4-3	Q9JLT4-2;J3QMN4;D3Z0K8;Q9JLT4-4;J3QMQ8;Q9JLT4;Q9JLT4-3	24.5163	24.3962	24.6008	24.7717	24.4046	24.7357	3.08e-50	523140000
Iscu	Iron-sulfur cluster assembly enzyme ISCU, mitochondrial	D3Z0K9;Q9D7P6;D3Z7W0	D3Z0K9;Q9D7P6;D3Z7W0	NA	NA	NA	NA	23.3148	NA	0.0018008	119100000
Pex11b	Peroxisomal membrane protein 11B	D3Z0M4;E9PXK7;Q9Z210	D3Z0M4;E9PXK7;Q9Z210	NA	NA	NA	NA	23.6379	NA	3.05e-32	149620000
Dync1i1	Cytoplasmic dynein 1 intermediate chain 1	O88485-2;Q3TYJ3;O88485;D3Z0M6	O88485-2;Q3TYJ3;O88485;D3Z0M6	NA	NA	NA	NA	21.806	NA	1.42e-05	51200000
Ddx23		D3Z0M9	D3Z0M9	27.9873	28.2407	28.2055	28.2303	28.1673	28.286	1.55e-117	5812200000
Gys1	Glycogen [starch] synthase, muscle	D3Z0Q6;Q9Z1E4	D3Z0Q6;Q9Z1E4	25.9951	24.7635	25.0856	24.991	26.2735	25.1606	6.27e-78	1014800000
Taf6	Transcription initiation factor TFIID subunit 6	D3Z0T0;Q62311	D3Z0T0;Q62311;D3Z5H6	25.6297	24.4491	24.4284	24.7614	25.1801	24.3258	4.25e-50	569660000
Arhgef7		D3Z0V2;Q9ES28-8	D3Z0V2;Q9ES28-8	NA	NA	21.8239	NA	NA	NA	2.41e-93	16596000
Prkar1b	cAMP-dependent protein kinase type I-beta regulatory subunit	D3Z0V6;P12849	D3Z0V6;P12849	NA	NA	NA	NA	23.3239	NA	8.77e-25	73486000
Tsc22d1	TSC22 domain family protein 1	P62500-3;D3Z0V7;P62500;E9QLZ1;H3BLI9;D3YW86;P62500-2	P62500-3;D3Z0V7;P62500;E9QLZ1;H3BLI9;D3YW86;P62500-2	NA	22.7888	23.03	NA	24.5322	NA	5.9e-22	241730000
Phldb1	Pleckstrin homology-like domain family B member 1	E9PWB1;Q6PDH0;D3Z4N0;D3Z0X5;Q6PDH0-2;F6RUK9;F6RYD0;E9Q307;E9PWW4	E9PWB1;Q6PDH0;D3Z4N0;D3Z0X5;Q6PDH0-2;F6RUK9;F6RYD0;E9Q307;E9PWW4;E9Q340;F7AWU3;F7B296;D3YVB9;D3YVQ3	26.7807	26.0263	26.1373	26.1266	26.9647	26.4445	1.04e-101	1452200000
Otub2	Ubiquitin thioesterase OTUB2	F6SXD2;Q9CQX0;D3Z0Y8	F6SXD2;Q9CQX0;D3Z0Y8	NA	NA	NA	NA	21.7947	NA	0.0022509	10788000
Tmub1	Transmembrane and ubiquitin-like domain-containing protein 1	D3Z108;Q9JMG3;E9QN77;D3Z5X7	D3Z108;Q9JMG3;E9QN77;D3Z5X7	23.3836	23.9787	24.1678	NA	NA	23.1753	2.62e-09	230910000
Ica1	Islet cell autoantigen 1	D3Z376;D3Z119;P97411-2;D3Z118;P97411	D3Z376;D3Z119;P97411-2;D3Z118;P97411;F6UY19;D3Z020;F7BG11	23.7987	NA	NA	NA	NA	24.6416	3.62e-06	170140000
Tpd52	Tumor protein D52	D3Z637;D3Z125;Q62393-2;E9PUA7;Q62393-3;D3Z7X7;Q62393;F8WHQ1;D3Z2U2	D3Z637;D3Z125;Q62393-2;E9PUA7;Q62393-3;D3Z7X7;Q62393;F8WHQ1;D3Z2U2	26.6818	26.7456	25.9626	27.5717	27.5183	27.036	5.64e-83	1555400000
Thoc6	THO complex subunit 6 homolog	D3Z132;Q5U4D9;D3Z131;F6S2T7	D3Z132;Q5U4D9;D3Z131;F6S2T7;D3YUL7	25.8507	25.4061	25.2017	25.3074	25.2994	25.1118	7.52e-43	731220000
Elovl5	Elongation of very long chain fatty acids protein 5	D3Z136;Q8BHI7	D3Z136;Q8BHI7	NA	NA	NA	NA	NA	23.3769	8.47e-05	193230000
Whsc1l1	Histone-lysine N-methyltransferase NSD3	D3Z197;Q6P2L6;D3Z357;Q6P2L6-2;Q6P2L6-4	D3Z197;Q6P2L6;D3Z357;Q6P2L6-2;Q6P2L6-4;Q6P2L6-3;D3YUP2	NA	22.8764	22.7594	22.4525	23.8029	22.6199	1.01e-12	131980000
Ldb1	LIM domain-binding protein 1	P70662-2;D3Z1C5;P70662-3;P70662	P70662-2;D3Z1C5;P70662-3;P70662	23.9253	23.3905	23.7043	23.384	23.9252	23.461	2.1e-14	324390000
Snrk	SNF-related serine/threonine-protein kinase	D3Z1F6;Q8VDU5;D3YXV4	D3Z1F6;Q8VDU5;D3YXV4;D3Z3V0;D3YVW4	23.6482	NA	23.3423	22.8651	24.0165	22.7453	5.65e-15	155640000
Wdr59	WD repeat-containing protein 59	Q8C0M0-2;D3Z1F9;Q8C0M0;Q8C0M0-3	Q8C0M0-2;D3Z1F9;Q8C0M0;Q8C0M0-3	24.1765	NA	23.3324	23.1084	23.6193	23.9279	2.85e-64	205600000
Jmjd8	JmjC domain-containing protein 8	F6Q269;D3Z1G6;Q3TA59	F6Q269;D3Z1G6;Q3TA59	NA	23.1929	22.8079	NA	21.9288	23.4423	3.65e-13	127680000
Trpv4	Transient receptor potential cation channel subfamily V member 4	D3Z1H6;D3Z1H7;E9Q7L7;Q9EPK8	D3Z1H6;D3Z1H7;E9Q7L7;Q9EPK8	NA	NA	NA	NA	21.6657	NA	0.0005834	9592700
Fam118b	Protein FAM118B	D3Z1L4;Q8C569	D3Z1L4;Q8C569	NA	NA	NA	NA	23.58	23.7449	2.18e-08	100680000
Pbrm1	Protein polybromo-1	E9Q7L3;E9Q7L2;Q8BSQ9-2;Q8BSQ9;D3Z1N4;E9Q4Y5;F8VQD1;D3Z1W6;D3YYF2;F6THL5;D3Z3R4;D6RIL0;D6RI94	E9Q7L3;E9Q7L2;Q8BSQ9-2;Q8BSQ9;D3Z1N4;E9Q4Y5;F8VQD1;D3Z1W6;D3YYF2;F6THL5;D3Z3R4;D6RIL0;D6RI94	27.945	27.6014	27.5916	27.9329	27.9546	27.7334	3.94e-154	4007500000
Gm17669;Rpl29;Gm10709;Gm5218	60S ribosomal protein L29	F6QL70;P47915;D3Z1N9;F6YH22	F6QL70;P47915;D3Z1N9;F6YH22;F6VZG1	26.863	28.1919	28.2209	27.7647	27.5358	28.2575	4.63e-19	4216000000
Syvn1	E3 ubiquitin-protein ligase synoviolin	E9QQ99;D3Z1Y1;Q9DBY1;Q9DBY1-2	E9QQ99;D3Z1Y1;Q9DBY1;Q9DBY1-2;D3YZH4	24.4835	23.8002	24.2121	23.7901	23.6988	23.633	8.49e-15	330250000
Fam129a	Protein Niban	D3Z233;E9PYV4;Q3UW53;D3YYZ9	D3Z233;E9PYV4;Q3UW53;D3YYZ9	NA	NA	NA	NA	22.5158	NA	1.76e-12	29397000
Reps1	RalBP1-associated Eps domain-containing protein 1	D3Z2E3;E9Q632;O54916;O54916-3;O54916-4;F6R6F1	D3Z2E3;E9Q632;O54916;O54916-3;O54916-4;F6R6F1;O54916-2;F6YT69;D6RIN6;F7AB82	25.6247	25.2858	25.6924	25.7294	25.7091	26.0241	2.38e-40	1314300000
Calhm2	Calcium homeostasis modulator protein 2	D3Z2E8;Q8VEC4	D3Z2E8;Q8VEC4	NA	NA	NA	NA	22.1759	NA	0.00043744	10548000
Dhx30	Putative ATP-dependent RNA helicase DHX30	D3Z2J3;Q99PU8-2;Q99PU8;Q99PU8-3	D3Z2J3;Q99PU8-2;Q99PU8;Q99PU8-3;D3Z1G8	27.3495	26.9039	27.0202	26.9221	27.3213	27.0918	2.33e-148	2576300000
Tmx2	Thioredoxin-related transmembrane protein 2	D3Z2J6;Q9D710	D3Z2J6;Q9D710	NA	NA	24.8535	24.6189	25.2178	24.3085	1.93e-18	428840000
Mrps14	28S ribosomal protein S14, mitochondrial	D3Z2K2;Q9CR88	D3Z2K2;Q9CR88	NA	NA	NA	NA	21.6486	NA	8.28e-09	49863000
Sepn1		D3Z2R5	D3Z2R5	25.6115	24.9232	25.0663	24.8618	25.0182	24.4661	1.36e-35	627130000
Tnip1	TNFAIP3-interacting protein 1	Q9WUU8-2;Q9WUU8-3;D3Z2W0;Q9WUU8;E9QM75;D3Z3B6	Q9WUU8-2;Q9WUU8-3;D3Z2W0;Q9WUU8;E9QM75;D3Z3B6	NA	NA	NA	NA	23.2839	NA	6.12e-06	38875000
Dnhd1		D3Z2X2	D3Z2X2	NA	NA	NA	NA	21.6582	NA	0.00020756	115650000
S100a16		D3Z2Y6;Q9D708	D3Z2Y6;Q9D708	NA	23.0447	NA	NA	23.0619	NA	9.93e-06	103440000
Clip1	CAP-Gly domain-containing linker protein 1	Q922J3;D3Z2Z1;F8WIA1;Q922J3-2;D3Z3M7;F6RCU2;Q8C0S5	Q922J3;D3Z2Z1;F8WIA1;Q922J3-2;D3Z3M7;F6RCU2;Q8C0S5;F7CB97;F6RAY2	30.5031	29.9177	29.6754	30.2137	30.3622	30.013	4.83e-138	6133000000
Tnfaip8	Tumor necrosis factor alpha-induced protein 8	Q921Z5;D3Z325;J3QM73;D3YWJ5;D3Z312;D3Z205;D3Z0Q1;Q921Z5-2	Q921Z5;D3Z325;J3QM73;D3YWJ5;D3Z312;D3Z205;D3Z0Q1;Q921Z5-2;J3QNA5	25.1862	24.649	25.0869	24.7902	25.4475	25.2902	1.44e-14	686360000
Bicd2	Protein bicaudal D homolog 2	D3Z390;Q921C5;Q921C5-2;Q921C5-3	D3Z390;Q921C5;Q921C5-2;Q921C5-3	25.1368	24.9527	24.8761	25.1142	25.1329	25.136	4.51e-68	681240000
Ntm	Neurotrimin	F6Z2M6;F6RQ26;D3Z396;Q99PJ0;Q8BG33	F6Z2M6;F6RQ26;D3Z396;Q99PJ0;Q8BG33	NA	NA	NA	NA	22.4445	NA	0.0018688	37020000
Ppp1r2	Protein phosphatase inhibitor 2	D3Z3A0;Q9DCL8	D3Z3A0;Q9DCL8	24.5101	25.1749	25.231	25.3455	24.3734	25.7446	2.11e-14	605840000
Myo9a	Unconventional myosin-IXa	Q8C170;Q8C170-2;D3Z3A8	Q8C170;Q8C170-2;D3Z3A8	NA	25.0968	25.2462	NA	24.9222	25.2784	3.38e-10	627750000
Rcn3	Reticulocalbin-3	D3Z3A9;D3Z7T1;Q8BH97	D3Z3A9;D3Z7T1;Q8BH97;D3YZP8	28.0235	28.438	28.569	28.2111	28.4203	28.3548	7.59e-200	6273800000
Atp6v0c	V-type proton ATPase 16 kDa proteolipid subunit	D3Z3B2;E9Q9C5;P63082	D3Z3B2;E9Q9C5;P63082	NA	NA	NA	NA	24.137	NA	0.0011674	176830000
Shroom1	Protein Shroom1	D3Z3D5;Q5SX79-2;Q5SX79	D3Z3D5;Q5SX79-2;Q5SX79	NA	22.0153	22.1342	NA	NA	NA	2.21e-05	27043000
Fip1l1	Pre-mRNA 3-end-processing factor FIP1	Q9D824-4;D3Z619;Q9D824-3;Q9D824-2;Q9D824;D3Z3F1;D3Z4V2	Q9D824-4;D3Z619;Q9D824-3;Q9D824-2;Q9D824;D3Z3F1;D3Z4V2	27.1518	26.0956	25.9887	26.5932	26.9993	26.12	8.74e-62	1766700000
Spg20	Spartin	D3Z3F8;Q8R1X6-2;Q8R1X6	D3Z3F8;Q8R1X6-2;Q8R1X6;D3Z2D6;D3Z1M5	26.495	26.6258	26.3679	26.5444	26.3597	26.3587	6.17e-90	1666000000
Sult1a1	Sulfotransferase 1A1	D3Z3G5;Q91W19;P52840;E9QNL5	D3Z3G5;Q91W19;P52840;E9QNL5	NA	21.5655	21.6228	NA	22.8839	21.6817	6.54e-07	81201000
Mapk3	Mitogen-activated protein kinase 3	Q63844;D3Z3G6	Q63844;D3Z3G6;D3Z6D8	27.5806	27.2434	27.2725	27.3008	27.6349	27.4634	3.61e-64	3660800000
Armc6	Armadillo repeat-containing protein 6	D3Z3J0;Q8BNU0-2;Q8BNU0	D3Z3J0;Q8BNU0-2;Q8BNU0	23.4248	NA	NA	NA	NA	NA	1.14e-08	162940000
Pigg		D3Z4I0;D3Z3Y1;D3YTQ6	D3Z4I0;D3Z3Y1;D3YTQ6	NA	23.5183	23.5249	NA	23.6427	23.3765	1.9e-33	1275700000
Tectb	Beta-tectorin	F6Z818;O08524;D3Z3Y6	F6Z818;O08524;D3Z3Y6	25.2797	26.0071	25.8573	22.4418	21.5604	NA	6.25e-16	489150000
Mrpl3	39S ribosomal protein L3, mitochondrial	D3Z456;Q99N95;F6W7C7	D3Z456;Q99N95;F6W7C7	23.4914	23.0786	23.3281	22.97	23.83	23.1791	9.06e-10	216270000
Snx15	Sorting nexin-15	D3Z479;Q91WE1;D3YVT2	D3Z479;Q91WE1;D3YVT2	22.909	22.2498	NA	NA	NA	NA	6.04e-11	88532000
Fam126a	Hyccin	Q3TTP7;D3Z481;Q6P9N1	Q3TTP7;D3Z481;Q6P9N1	NA	NA	21.9054	NA	22.7509	NA	8.99e-05	50970000
Gm7075;Rnf7	RING-box protein 2	D3Z497;Q9WTZ1	D3Z497;Q9WTZ1	NA	NA	NA	NA	22.7329	NA	1.7e-15	117510000
Ift46	Intraflagellar transport protein 46 homolog	D3Z4B1;Q9DB07	D3Z4B1;Q9DB07	NA	NA	NA	NA	23.0529	NA	0.00018385	69687000
Napg	Gamma-soluble NSF attachment protein	D3Z4B2;Q9CWZ7	D3Z4B2;Q9CWZ7	25.664	24.7093	24.5801	24.9361	25.6676	24.5975	2.21e-27	599470000
Zbtb7a	Zinc finger and BTB domain-containing protein 7A	D3Z4C3;O88939-2;O88939;D3YVF8	D3Z4C3;O88939-2;O88939;D3YVF8	NA	NA	NA	NA	22.183	NA	5.21e-06	75951000
2900010M23Rik;Mnf1	Mitochondrial nucleoid factor 1	D3Z4C9;Q9CQY6	D3Z4C9;Q9CQY6;D3Z4D6	23.5627	23.4341	23.3077	NA	23.6819	23.1503	2.53e-14	190580000
Rufy2	RUN and FYVE domain-containing protein 2	D3Z4D2;Q8BR30;Q8R4C2;D6RET4	D3Z4D2;Q8BR30;Q8R4C2;D6RET4;D3Z7T9	NA	NA	NA	NA	22.9891	NA	3.19e-09	26670000
Dhx32	Putative pre-mRNA-splicing factor ATP-dependent RNA helicase DHX32	D3Z4E3;Q8BZS9;Q8BZS9-2	D3Z4E3;Q8BZS9;Q8BZS9-2	NA	NA	NA	NA	22.9166	NA	9.41e-06	53118000
Vezt	Vezatin	Q3ZK22;D3Z4E6;Q3ZK22-3;Q3ZK22-4	Q3ZK22;D3Z4E6;Q3ZK22-3;Q3ZK22-4;F6W383;Q3ZK22-2	NA	NA	NA	NA	22.156	NA	4.09e-08	80724000
Tia1	Nucleolysin TIA-1	D3Z4H6;P52912;D3YY02	D3Z4H6;P52912;D3YY02	24.0261	24.2268	24.5667	23.4079	23.5341	23.6918	1.33e-48	320950000
Rbm24;Rbm38	RNA-binding protein 24;RNA-binding protein 38	D3Z4I3;Q62176;G3UWQ8;G3UXN1	D3Z4I3;Q62176;G3UWQ8;G3UXN1	NA	NA	NA	NA	NA	21.3755	3.99e-05	61748000
Tnfaip2	Tumor necrosis factor alpha-induced protein 2	Q61333;D3Z4L9	Q61333;D3Z4L9	NA	NA	NA	NA	21.2842	NA	0.00082747	13197000
Prpf40b	Pre-mRNA-processing factor 40 homolog B	E9QMI6;D3Z4N6;Q80W14;E9QP07;Q80W14-3	E9QMI6;D3Z4N6;Q80W14;E9QP07;Q80W14-3	NA	23.3953	23.2696	NA	23.3181	NA	1.99e-07	129650000
Lman2l	VIP36-like protein	P59481;D3Z4P2;F6QN75	P59481;D3Z4P2;F6QN75;J3QNZ7	27.7788	26.4401	26.6046	26.9957	27.2458	26.571	9.13e-30	2195700000
Ptrhd1	Putative peptidyl-tRNA hydrolase PTRHD1	D3Z4S3	D3Z4S3	NA	23.3393	23.4353	NA	NA	23.724	3.16e-11	163120000
Zfp740;Znf740	Zinc finger protein 740	D3Z606;D3Z6P2;D3Z5P3;D3Z4S9;Q6NZQ6-2;Q6NZQ6	D3Z606;D3Z6P2;D3Z5P3;D3Z4S9;Q6NZQ6-2;Q6NZQ6	NA	NA	NA	NA	21.6741	NA	0.00027947	9952400
Zranb2	Zinc finger Ran-binding domain-containing protein 2	Q9R020;D3Z4U0;D3Z4T9;Q9R020-2;E9PUD0	Q9R020;D3Z4U0;D3Z4T9;Q9R020-2;E9PUD0	26.2085	26.1886	26.9447	27.0344	26.9567	26.8204	1.37e-94	1975400000
Jakmip1		G3UYZ9;D3Z4U5	G3UYZ9;D3Z4U5	NA	25.0146	NA	NA	23.9493	NA	5.39e-05	194580000
Dcaf11	DDB1- and CUL4-associated factor 11	Q91VU6-2;D3Z4U8;Q91VU6	Q91VU6-2;D3Z4U8;Q91VU6	NA	NA	22.6121	NA	23.2707	NA	2.6e-15	113980000
Sgce	Epsilon-sarcoglycan	F6WKE4;F6R6P2;D3Z572;F8WGM3;F6ULV5;O70258;E9PX46;O70258-2	F6WKE4;F6R6P2;D3Z572;F8WGM3;F6ULV5;O70258;E9PX46;O70258-2	NA	NA	NA	NA	23.3097	NA	6.25e-13	100590000
Ltbp4	Latent-transforming growth factor beta-binding protein 4	D3Z598;Q8K4G1-2;E9Q6B8;E9QPS5;Q8K4G1-3;Q8K4G1	D3Z598;Q8K4G1-2;E9Q6B8;E9QPS5;Q8K4G1-3;Q8K4G1;F6W6Z0	23.9543	NA	23.6889	24.7474	26.5491	24.9758	1.27e-73	618070000
Nr2e1	Nuclear receptor subfamily 2 group E member 1	D3Z5B6;Q64104	D3Z5B6;Q64104	NA	NA	21.0877	NA	NA	NA	0.0016354	13005000
Zc3hav1	Zinc finger CCCH-type antiviral protein 1	G3X9X5;Q3UPF5-2;Q3UPF5;D3Z5I1	G3X9X5;Q3UPF5-2;Q3UPF5;D3Z5I1	NA	21.7409	NA	NA	22.8028	NA	9.82e-18	46605000
Rbm33	RNA-binding protein 33	D3Z5I9;Q9CXK9	D3Z5I9;Q9CXK9	24.1066	23.2217	23.6227	23.5899	23.5536	23.5465	3.14e-16	250720000
Gm15118;Dnajc19	Mitochondrial import inner membrane translocase subunit TIM14	D3Z5K6;Q9CQV7;Q9CQV7-3;Q9CQV7-2;G3X8S1	D3Z5K6;Q9CQV7;Q9CQV7-3;Q9CQV7-2;G3X8S1	NA	NA	NA	NA	NA	22.588	3.31e-27	127400000
Fgfr2	Fibroblast growth factor receptor;Fibroblast growth factor receptor 2	F2Z480;E9Q7E6;E9Q700;E9PX60;E9Q5C3;E9PX88;E9PX90;P21803-2;D3Z5M8;E9Q5C2;E9PXV8;E9Q7C7;E9Q708;E9PX67;E9Q7T0;E9PVU6;P21803;E9Q7E8;E9QK53	F2Z480;E9Q7E6;E9Q700;E9PX60;E9Q5C3;E9PX88;E9PX90;P21803-2;D3Z5M8;E9Q5C2;E9PXV8;E9Q7C7;E9Q708;E9PX67;E9Q7T0;E9PVU6;P21803;E9Q7E8;E9QK53	NA	NA	NA	NA	20.8417	NA	2.82e-06	13454000
Gyg1;Gyg	Glycogenin-1	Q9R062;D3Z5N4;K3W4S6	Q9R062;D3Z5N4;K3W4S6	24.5532	25.8679	25.9161	25.8185	25.0544	25.5558	4.72e-17	911160000
Pikfyve	1-phosphatidylinositol 3-phosphate 5-kinase	Q9Z1T6-1;D3Z5N5;Q9Z1T6	Q9Z1T6-1;D3Z5N5;Q9Z1T6	NA	NA	NA	NA	20.9916	NA	4.63e-06	25995000
Plekhg2	Pleckstrin homology domain-containing family G member 2	Q6KAU7-2;Q6KAU7;G5E8T4;E9QKB6;Q6KAU7-3;D3Z5N8	Q6KAU7-2;Q6KAU7;G5E8T4;E9QKB6;Q6KAU7-3;D3Z5N8	NA	NA	NA	NA	20.083	NA	2.37e-06	7075000
Ighmbp2	DNA-binding protein SMUBP-2	D3Z5P5;P40694	D3Z5P5;P40694	NA	NA	NA	NA	NA	21.948	1.49e-06	72275000
Csgalnact2;Csgalnact1	Chondroitin sulfate N-acetylgalactosaminyltransferase 1;Chondroitin sulfate N-acetylgalactosaminyltransferase 2	D3Z5Q0;Q8BJQ9;Q8C1F4	D3Z5Q0;Q8BJQ9;Q8C1F4	NA	NA	NA	NA	21.3543	NA	0.0019905	9815300
Tmod4	Tropomodulin-4	D3Z5Q9;Q9JLH8	D3Z5Q9;Q9JLH8	25.2029	NA	NA	NA	23.1411	NA	0.00020818	165590000
Pex5	Peroxisomal targeting signal 1 receptor	O09012-2;D3Z600;O09012	O09012-2;D3Z600;O09012	NA	23.9163	23.7148	23.8296	24.6642	23.8798	1.45e-13	299720000
Syn3	Synapsin-3	D3Z620;Q8JZP2	D3Z620;Q8JZP2	21.8561	NA	NA	NA	NA	NA	0.0006772	31657000
Ppa2	Inorganic pyrophosphatase 2, mitochondrial	D3Z636;Q91VM9;G8JL76;Q91VM9-2	D3Z636;Q91VM9;G8JL76;Q91VM9-2;D3Z096	26.6714	25.1938	25.441	24.9629	25.5689	25.4257	2.78e-65	1027500000
Vps29	Vacuolar protein sorting-associated protein 29	D3Z645;Q9QZ88;Q9QZ88-2;D3YYD5;D3YW98	D3Z645;Q9QZ88;Q9QZ88-2;D3YYD5;D3YW98	26.7347	27.3146	27.4124	27.3372	28.0928	27.6903	1.83e-57	3387400000
Lef1	Lymphoid enhancer-binding factor 1	D3Z654;P27782;P27782-2;Q8C402;Q8BGZ9	D3Z654;P27782;P27782-2;Q8C402;Q8BGZ9;D3Z1L0;Q924A0-9;Q00417-2;Q00417;F6XQR1;F6WPX2;E9Q990;D3YWT3;Q80WT9;E9QQ91;D3Z2K5;Q3V1G9;Q9Z1J1;A1A550;E9QQ90;A1A549;E9QQ89	NA	24.6045	24.6182	NA	24.0341	NA	3.15e-19	375700000
Synj1	Synaptojanin-1	E9Q7S0;F7BQW7;Q8CHC4;D3Z656;D3Z1M7	E9Q7S0;F7BQW7;Q8CHC4;D3Z656;D3Z1M7	NA	NA	23.3476	24.0629	24.6447	23.8286	7.04e-31	276330000
Bap18;0610010K14Rik	Chromatin complexes subunit BAP18	Q9DCT6-2;Q9DCT6;D3Z687;F8WH46;F6XN97	Q9DCT6-2;Q9DCT6;D3Z687;F8WH46;F6XN97;A2CF80;A2CF83;Q9DCT6-4;Q9DCT6-3;F6S0D5;H3BJI0	25.0265	24.8726	24.8872	24.3303	26.0217	25.076	1.38e-25	489210000
Lhfpl2	Lipoma HMGIC fusion partner-like 2 protein	D3Z698;Q8BGA2	D3Z698;Q8BGA2	NA	NA	NA	22.395	NA	NA	0.0005077	49775000
Aldh1l2	Mitochondrial 10-formyltetrahydrofolate dehydrogenase	D3Z6B9;Q8K009	D3Z6B9;Q8K009	NA	NA	21.6313	NA	24.2023	22.0041	1.3e-25	119160000
Rps3a;Gm10119;Gm9000	40S ribosomal protein S3a	P97351;D3Z6C3;D3Z7W7	P97351;D3Z6C3;D3Z7W7	31.2246	31.3312	31.3211	31.1516	31.1941	31.189	7.62e-300	54477000000
Stau2	Double-stranded RNA-binding protein Staufen homolog 2	E2QRQ3;Q8CJ67-3;D3Z6D2;Q8CJ67-2;Q8CJ67;Q8CJ67-4	E2QRQ3;Q8CJ67-3;D3Z6D2;Q8CJ67-2;Q8CJ67;Q8CJ67-4	23.7638	23.4613	23.1502	23.3303	22.173	NA	1.88e-09	111830000
Oxsm	3-oxoacyl-[acyl-carrier-protein] synthase, mitochondrial	D3Z6F9;Q9D404	D3Z6F9;Q9D404	NA	NA	NA	NA	23.5408	NA	0.00073188	77115000
Mapre3	Microtubule-associated protein RP/EB family member 3	D3Z6G3;Q6PER3;D3YUY6	D3Z6G3;Q6PER3;D3YUY6	24.0664	24.2287	24.0243	24.0948	23.7458	24.0711	4.82e-32	351780000
Prkd3	Serine/threonine-protein kinase D3	D3Z6I0;Q8K1Y2;Q5FWX6	D3Z6I0;Q8K1Y2;Q5FWX6;D3YU02;B1AU42;Q8CEQ0;Q8BLF2-4;Q8BLF2-6;Q9QUK0-2;Q9QUK0;Q8BLF2-5;Q8BLF2-7;Q8BLF2-8;Q8BLF2-2;F2Z3Z6;Q8BLF2;B1AU43;Q3UTQ8;E9Q341;Q69ZM6-3;Q69ZM6-2;Q69ZM6	23.6408	22.4249	22.256	22.6126	23.388	22.3943	6.51e-26	148400000
3200002M19Rik;Anapc15;Gm6843	Anaphase-promoting complex subunit 15	E9Q0Y1;H3BIU1;P60007;P60007-2;D3Z6K7;G5E8M3	E9Q0Y1;H3BIU1;P60007;P60007-2;D3Z6K7;G5E8M3	NA	NA	NA	NA	NA	20.937	0.0021727	14404000
Mef2a	Myocyte-specific enhancer factor 2A	D3Z6M5;Q60929-2;Q60929	D3Z6M5;Q60929-2;Q60929	NA	NA	NA	NA	19.9138	NA	1.45e-10	7893300
Foxp1	Forkhead box protein P1	H3BJR8;P58462-4;H3BJ24;P58462-2;H3BL33;H3BJM1;P58462;E2S038;H3BLF2;D3Z6Q4;D3Z6Q3;H3BJ68;H3BKT4;D3Z454;D3Z6Q5;D3Z2T4;D3Z0J5;P58462-3	H3BJR8;P58462-4;H3BJ24;P58462-2;H3BL33;H3BJM1;P58462;E2S038;H3BLF2;D3Z6Q4;D3Z6Q3;H3BJ68;H3BKT4;D3Z454;D3Z6Q5;D3Z2T4;D3Z0J5;P58462-3	NA	22.6674	22.8549	22.9477	NA	23.3441	1.68e-22	143180000
Fmr1	Fragile X mental retardation protein 1 homolog	P35922-9;P35922-8;P35922-3;E9QAT0;D3Z6U8;P35922-7;E9QNF5;P35922-2;Q6AXB7;P35922;E9QAS9;E9QAS8;P35922-11;P35922-10;P35922-5;P35922-4;P35922-12;P35922-6	P35922-9;P35922-8;P35922-3;E9QAT0;D3Z6U8;P35922-7;E9QNF5;P35922-2;Q6AXB7;P35922;E9QAS9;E9QAS8;P35922-11;P35922-10;P35922-5;P35922-4;P35922-12;P35922-6	26.1958	26.377	26.6432	26.6633	26.9488	26.6403	3.85e-131	2064900000
Reep6	Receptor expression-enhancing protein 6	D3Z6V2;Q9JM62-2;Q9JM62	D3Z6V2;Q9JM62-2;Q9JM62	NA	NA	NA	NA	NA	21.7806	1.54e-13	79320000
Ptpn2	Tyrosine-protein phosphatase non-receptor type;Tyrosine-protein phosphatase non-receptor type 2	D3Z6W2;Q06180-2;Q06180	D3Z6W2;Q06180-2;Q06180	25.2382	24.4785	24.5781	24.0542	24.8592	24.3195	4.58e-28	522740000
Gxylt1	Glucoside xylosyltransferase 1	Q3UHH8;D3Z6W7;Q3UHH8-2	Q3UHH8;D3Z6W7;Q3UHH8-2	NA	NA	24.0699	22.6452	NA	NA	9.82e-09	168270000
Pex3	Peroxisomal biogenesis factor 3	D3Z6X3;D3Z6X4;E9QA46;Q9QXY9	D3Z6X3;D3Z6X4;E9QA46;Q9QXY9	NA	NA	NA	NA	23.321	NA	0.00028834	116040000
Dohh	Deoxyhypusine hydroxylase	D3Z7J7;Q99LN9-2;D3Z6Y9;Q99LN9;D3YZM0	D3Z7J7;Q99LN9-2;D3Z6Y9;Q99LN9;D3YZM0;F6TY47	NA	NA	NA	NA	23.4291	22.2374	2.25e-55	103290000
Nfyb	Nuclear transcription factor Y subunit beta	D3Z723;P63139	D3Z723;P63139	NA	NA	NA	NA	23.7659	NA	0.00019955	467650000
Gm5965		D3Z724	D3Z724	NA	26.1661	NA	NA	21.1691	NA	5.26e-40	169180000
Foxp4	Forkhead box protein P4	Q9DBY0-2;D3Z726;Q9DBY0-3;Q9DBY0	Q9DBY0-2;D3Z726;Q9DBY0-3;Q9DBY0	NA	NA	NA	NA	22.0065	NA	7.66e-07	38831000
1600021P15Rik;Mb21d2	Protein MB21D2	D3Z742;Q8C525	D3Z742;Q8C525	NA	NA	NA	23.7222	20.885	NA	1.83e-12	97888000
Ugt1a8;Ugt1a9;Ugt1a10	UDP-glucuronosyltransferase 1-9	D3Z748;Q62452;E9PXN7	D3Z748;Q62452;E9PXN7	NA	NA	22.026	NA	NA	23.6364	1.02e-13	151600000
Ttc33	Tetratricopeptide repeat protein 33	D3Z767;Q9D6K7	D3Z767;Q9D6K7	NA	NA	NA	NA	22.1078	NA	0.00016957	13640000
Eif2b4	Translation initiation factor eIF-2B subunit delta	Q61749;Q61749-2;D3Z780	Q61749;Q61749-2;D3Z780;F7CPG6	26.0294	25.1408	25.3274	25.1287	25.4704	25.1681	2.74e-83	837850000
Sumo2	Small ubiquitin-related modifier 2	H7BWX9;D3Z794;P61957	H7BWX9;D3Z794;P61957	27.2771	28.1368	28.4315	28.1754	26.2499	28.4557	3.92e-23	7662100000
Man1a;Man1a1	Mannosyl-oligosaccharide 1,2-alpha-mannosidase IA	D3Z799;P45700	D3Z799;P45700	24.3197	NA	NA	NA	23.5918	NA	1.2e-05	121120000
Fmnl3	Formin-like protein 3	Q6ZPF4-2;D3Z7A7;Q6ZPF4	Q6ZPF4-2;D3Z7A7;Q6ZPF4	NA	23.6795	23.4544	NA	24.8189	24.0184	8.15e-20	220270000
Mtus1		D3Z7B3;D3Z2H5	D3Z7B3;D3Z2H5	NA	NA	NA	NA	22.4645	NA	4.43e-10	14701000
Mrpl40	39S ribosomal protein L40, mitochondrial	D3Z7C0;Q9Z2Q5	D3Z7C0;Q9Z2Q5	23.1677	24.1151	24.397	23.9515	24.5268	24.1406	2.27e-09	288340000
Gm9769;Ptges3	Prostaglandin E synthase 3	D3Z7C6;Q9R0Q7	D3Z7C6;Q9R0Q7	28.0445	28.7492	28.894	28.823	28.7141	28.8314	1.4e-104	8396100000
Dip2a	Disco-interacting protein 2 homolog A	F8WI56;D3Z7D3;Q8BWT5	F8WI56;D3Z7D3;Q8BWT5	NA	23.7693	23.9128	22.7559	24.1857	23.4253	1.48e-30	212280000
Gsk3a	Glycogen synthase kinase-3 alpha	D3Z7E5;Q2NL51	D3Z7E5;Q2NL51	25.0343	25.4316	25.2336	25.0577	25.1231	25.0291	4.61e-70	630890000
Cyp2s1		D3Z7F1	D3Z7F1	23.8359	NA	24.5744	25.7983	24.8283	25.6632	3.57e-34	547760000
Gtf3c2	General transcription factor 3C polypeptide 2	D3Z7I0;Q8BL74;Q3UU56	D3Z7I0;Q8BL74;Q3UU56;D3Z2L1;D3YY96	25.575	25.7257	25.6221	25.6867	25.1221	25.5253	3.92e-34	893520000
Ccdc61	Coiled-coil domain-containing protein 61	D3Z7J8;Q3UJV1;D3YY03;D6RHL6	D3Z7J8;Q3UJV1;D3YY03;D6RHL6	NA	21.8995	21.9361	NA	22.7326	22.1844	7.73e-09	91288000
Nop16	Nucleolar protein 16	Q9CPT5;D3Z7M5	Q9CPT5;D3Z7M5	26.0199	24.9987	24.8438	25.4877	25.382	24.9781	5.72e-20	675030000
Anp32a	Acidic leucine-rich nuclear phosphoprotein 32 family member A	D3Z7M9;O35381;D3YYE1;F6UFG6	D3Z7M9;O35381;D3YYE1;F6UFG6;Q64G17	30.7178	30.7297	30.7732	30.6951	30.6743	30.8611	0	34700000000
Gls	Glutaminase kidney isoform, mitochondrial	D3Z7P3-2;D3Z7P4;D3Z7P3;D3Z7P5;F6U529	D3Z7P3-2;D3Z7P4;D3Z7P3;D3Z7P5;F6U529	25.8394	25.4585	25.4084	25.3941	25.9579	25.3449	3.26e-29	828860000
1810013D10Rik		D3Z7Q2	D3Z7Q2	NA	22.9399	22.9334	22.6984	NA	23.0491	0.00011037	109950000
Bckdk	[3-methyl-2-oxobutanoate dehydrogenase [lipoamide]] kinase, mitochondrial	D3Z7R0;O55028	D3Z7R0;O55028	NA	NA	NA	NA	23.5321	NA	0.0013545	290310000
Ccpg1	Cell cycle progression protein 1	Q640L3-3;Q640L3;D3Z7R9;Q640L3-2	Q640L3-3;Q640L3;D3Z7R9;Q640L3-2	NA	NA	NA	NA	22.3986	NA	0.00075254	16611000
Gfra1	GDNF family receptor alpha-1	D6RDD4;P97785-2;P97785	D6RDD4;P97785-2;P97785	NA	NA	NA	NA	22.4972	NA	3.54e-05	117380000
Pole3	DNA polymerase epsilon subunit 3	D6RDT4;Q9JKP7	D6RDT4;Q9JKP7	NA	NA	NA	NA	24.2917	23.881	1.14e-05	174220000
Cln6		D6RE34;Q3U466	D6RE34;Q3U466	NA	NA	NA	NA	22.6731	NA	1.22e-06	83841000
Casp2	Caspase;Caspase-2;Caspase-2 subunit p18;Caspase-2 subunit p13;Caspase-2 subunit p12	D6RFN6;P29594	D6RFN6;P29594	NA	NA	NA	NA	22.2659	NA	0.00037228	70978000
Tmem41b	Transmembrane protein 41B	D6RIR0;D6RFP3;Q8K1A5	D6RIR0;D6RFP3;Q8K1A5	NA	NA	NA	NA	20.5045	NA	2.32e-05	35295000
Pex11b		D6RFQ2	D6RFQ2	23.2961	24.0079	24.1902	23.7756	24.1469	24.0812	4.43e-35	288650000
Sypl;Sypl1	Synaptophysin-like protein 1	D6RFU9;O09117-2;O09117	D6RFU9;O09117-2;O09117	NA	25.7377	25.2079	25.5796	24.2321	NA	1.83e-14	602950000
1110021J02Rik;Ccdc167	Coiled-coil domain-containing protein 167	F6WM75;D6RG69;Q9D162-3;Q9D162;Q9D162-2	F6WM75;D6RG69;Q9D162-3;Q9D162;Q9D162-2	NA	NA	NA	NA	23.7797	NA	4.45e-12	94690000
Renbp	N-acylglucosamine 2-epimerase	P82343-2;D6RHA2;P82343;G3XA46	P82343-2;D6RHA2;P82343;G3XA46	NA	23.4138	23.2643	23.629	NA	23.6155	1.63e-05	139790000
Ier3ip1;Hdhd2	Immediate early response 3-interacting protein 1	Q9CR20;D6RI20;J3QMQ2	Q9CR20;D6RI20;J3QMQ2	NA	25.3293	25.0584	NA	24.7362	NA	3.12e-37	618270000
Dirc2	Disrupted in renal carcinoma protein 2 homolog	D6RI31;Q8BFQ6	D6RI31;Q8BFQ6	NA	NA	NA	NA	NA	21.7868	3.02e-10	80829000
Parl	Presenilins-associated rhomboid-like protein, mitochondrial;P-beta	D6RJ50;Q5XJY4	D6RJ50;Q5XJY4	24.1892	NA	NA	NA	24.2652	NA	6.24e-06	142010000
Flywch2	FLYWCH family member 2	Q9CQE9;D6RJ61	Q9CQE9;D6RJ61;F6VCP8	NA	22.7908	22.8495	23.0185	21.9977	23.3441	1.66e-09	113180000
Pbx1	Pre-B-cell leukemia transcription factor 1	D9J2V6;P41778-2;P41778;H3BJM6	D9J2V6;P41778-2;P41778;H3BJM6	23.2628	23.3259	23.3065	NA	24.0914	24.0032	1.33e-16	235430000
Bud31	Protein BUD31 homolog	E0CX20;Q6PGH1	E0CX20;Q6PGH1	25.8356	26.5267	26.3251	26.6596	25.4253	25.9303	7.52e-27	1434800000
Tbc1d4	TBC1 domain family member 4	E9Q6Q8;E0CX53;Q8BYJ6;Q8BYJ6-4;Q8BYJ6-2;Q8BYJ6-3;H7BX82;F6SUV7	E9Q6Q8;E0CX53;Q8BYJ6;Q8BYJ6-4;Q8BYJ6-2;Q8BYJ6-3;H7BX82;F6SUV7;Q8BYJ6-5;F6S7E8	24.0709	22.9931	NA	23.7125	23.6159	24.1398	3.13e-43	225730000
Auts2		J3QNT9;E0CX58	J3QNT9;E0CX58	NA	NA	NA	NA	NA	20.4034	0.00011811	10314000
Tmbim6	Bax inhibitor 1	E0CZE8;E0CXR0;E0CX98;Q9D2C7	E0CZE8;E0CXR0;E0CX98;Q9D2C7	25.8014	25.3208	25.5166	25.7387	25.7324	25.201	1.47e-08	766860000
Mob4	MOB-like protein phocein	E0CYJ0;E0CXA9;Q6PEB6;G8JL35	E0CYJ0;E0CXA9;Q6PEB6;G8JL35	24.5063	24.6995	25.1104	24.7096	25.1176	25.0723	3.74e-53	585060000
Pttg1ip	Pituitary tumor-transforming gene 1 protein-interacting protein	E0CXB5;F6TFF2;Q8R143	E0CXB5;F6TFF2;Q8R143	NA	NA	NA	NA	23.5557	NA	1.66e-05	133300000
Ctnna2	Catenin alpha-2	Q61301-2;Q61301-3;Q61301;E0CXB9;Q8BS72	Q61301-2;Q61301-3;Q61301;E0CXB9;Q8BS72	24.1661	23.2451	24.2812	26.3042	25.8136	25.9043	1.46e-160	866540000
Sidt2	SID1 transmembrane family member 2	E0CXC7;Q8CIF6;Q8CIF6-2	E0CXC7;Q8CIF6;Q8CIF6-2;F7DFH5;F6TVH9	NA	NA	NA	23.6106	23.2222	NA	3.67e-11	91436000
Cntn6	Contactin-6	E0CXE3;Q9JMB8-2;Q9JMB8	E0CXE3;Q9JMB8-2;Q9JMB8	NA	NA	NA	NA	23.779	NA	2.62e-09	73584000
Cmbl	Carboxymethylenebutenolidase homolog	E0CXH4;Q8R1G2	E0CXH4;Q8R1G2	NA	NA	NA	NA	23.0313	NA	0.0014915	21356000
Zfpl1	Zinc finger protein-like 1	E0CZD9;E0CXM9;Q9DB43;E0CX79;E0CXR3	E0CZD9;E0CXM9;Q9DB43;E0CX79;E0CXR3;F6SG70;E0CXA3	23.8153	22.9184	23.1756	22.97	23.8189	22.9181	1.08e-14	162890000
Gpd1	Glycerol-3-phosphate dehydrogenase [NAD(+)], cytoplasmic	E0CXN5;P13707	E0CXN5;P13707	NA	24.6846	27.9366	NA	24.7413	NA	9.54e-43	859450000
Pitpnm2	Membrane-associated phosphatidylinositol transfer protein 2	E0CXR4;Q6ZPQ6-2;E9PYJ7;Q6ZPQ6	E0CXR4;Q6ZPQ6-2;E9PYJ7;Q6ZPQ6	NA	NA	NA	NA	20.3513	NA	0.00040291	7811000
Tle3	Transducin-like enhancer protein 3	E0CXS2;E0CY14;F8WIE2;E0CXS9;Q08122-2;Q08122-1;Q08122;Q08122-4;J3KMT7;F6TS96;Q3TY99;E0CXU1	E0CXS2;E0CY14;F8WIE2;E0CXS9;Q08122-2;Q08122-1;Q08122;Q08122-4;J3KMT7;F6TS96;Q3TY99;E0CXU1;E0CYM5;E0CY76;F6YM15;F6X5U5	NA	NA	23.483	NA	23.1549	23.0051	6.06e-15	194550000
Gtf2h4	General transcription factor IIH subunit 4	E0CXV5;O70422	E0CXV5;O70422	NA	23.1065	23.2063	NA	NA	23.025	4.1e-25	181310000
Fsd1l	FSD1-like protein	E0CXZ1;Q8BYN5-2;J3QM95;F8WGT4;Q8BYN5	E0CXZ1;Q8BYN5-2;J3QM95;F8WGT4;Q8BYN5;Q8BYN5-3	25.7648	25.9664	25.8406	25.4134	25.4364	25.5029	2.38e-28	909250000
Kcnab2	Voltage-gated potassium channel subunit beta-2	E0CXZ9;E0CXI4;Q3UPV6;P62482	E0CXZ9;E0CXI4;Q3UPV6;P62482	NA	NA	22.8776	NA	22.9372	NA	0.00016005	152690000
Tmem167;Tmem167a	Protein kish-A	E0CY07;Q9CR64-2;Q9CR64	E0CY07;Q9CR64-2;Q9CR64	NA	NA	NA	NA	26.3894	NA	0.0023545	1022200000
Ubl5;Gm16381	Ubiquitin-like protein 5	E0CY91;E0CYW1;E0CY38;Q9EPV8;E9QJZ1;E0CZB3	E0CY91;E0CYW1;E0CY38;Q9EPV8;E9QJZ1;E0CZB3;G3UWR6	25.4655	25.9044	25.7039	25.9721	25.0795	25.7685	2.27e-12	974680000
Runx2	Runt-related transcription factor 2	E0CZ12;Q08775-6;E0CY45;E9PUK7;Q08775-3;F8WHN7;Q08775-5;Q08775-2;Q08775;F6TRA6;E0CZC6;Q08775-7;Q08775-9;Q08775-8	E0CZ12;Q08775-6;E0CY45;E9PUK7;Q08775-3;F8WHN7;Q08775-5;Q08775-2;Q08775;F6TRA6;E0CZC6;Q08775-7;Q08775-9;Q08775-8;Q08775-4;Q64131;Q64131-2;Q3U1Q3	NA	NA	NA	NA	25.2539	NA	2.08e-08	190500000
Zfp91	E3 ubiquitin-protein ligase ZFP91	Q62511-2;E0CY81;Q62511	Q62511-2;E0CY81;Q62511	NA	NA	NA	NA	22.5006	NA	0.00043182	40302000
Tsen15		E0CY96;G3X8S8	E0CY96;G3X8S8	NA	NA	NA	NA	NA	21.8408	2.24e-06	192260000
Impdh1	Inosine-5-monophosphate dehydrogenase;Inosine-5-monophosphate dehydrogenase 1	E0CYE2;P50096;F7DEU6;E0CXK0	E0CYE2;P50096;F7DEU6;E0CXK0;F6XXH9	NA	23.4843	24.1472	23.3573	23.7915	23.4689	5.34e-14	214910000
Tmem55b	Transmembrane protein 55B	E0CZF6;E0CZ18;F8WHW3;E0CYE6;Q3TWL2	E0CZF6;E0CZ18;F8WHW3;E0CYE6;Q3TWL2	NA	NA	NA	NA	23.1492	NA	1.24e-13	88940000
Nfya	Nuclear transcription factor Y subunit alpha	F6TWX0;F7DFJ2;P23708-2;E0CYF3;P23708;Q9DBV7	F6TWX0;F7DFJ2;P23708-2;E0CYF3;P23708;Q9DBV7	NA	NA	NA	NA	NA	22.2809	7.05e-05	117890000
Aebp2	Zinc finger protein AEBP2	E0CYG6;F6V059;F7C1H2;Q9Z248-4;Q9Z248-3;F8WGQ1;Q9Z248-5;Q9Z248-2;Q9Z248	E0CYG6;F6V059;F7C1H2;Q9Z248-4;Q9Z248-3;F8WGQ1;Q9Z248-5;Q9Z248-2;Q9Z248	NA	NA	NA	NA	19.9028	NA	1.97e-05	9040600
Wtap	Pre-mRNA-splicing regulator WTAP	Q9ER69;E0CYH0;Q9ER69-2;F7CCI4	Q9ER69;E0CYH0;Q9ER69-2;F7CCI4;E0CZF5	25.0831	24.7902	24.4308	24.3076	24.8064	24.8843	4.63e-72	509610000
Wdr26	WD repeat-containing protein 26	E0CYH4;Q8C6G8	E0CYH4;Q8C6G8;F6UT94;F7DFQ2	24.0827	24.1178	24.1249	24.3689	24.7819	24.0449	2.21e-14	468350000
Sirpa	Tyrosine-protein phosphatase non-receptor type substrate 1	Q6P6I8;E0CYM8;P97797-2;P97797;P97797-3;E9QPT7	Q6P6I8;E0CYM8;P97797-2;P97797;P97797-3;E9QPT7;E0CX65;A2ANC1;Q6F5F2	NA	NA	NA	23.9197	23.5554	NA	1.03e-15	175040000
Nudcd2	NudC domain-containing protein 2	E0CYQ2;Q9CQ48	E0CYQ2;Q9CQ48	25.9069	25.6855	25.3881	25.314	24.907	25.1714	3.82e-84	836220000
Wnk2	Serine/threonine-protein kinase WNK2	Q3UH66-6;E9Q6Q2;Q3UH66-7;E9QMI9;Q3UH66-4;E9QJQ9;E0CYT1;Q3UH66-3;Q3UH66;E9QMI8;Q3UH66-5;E9QM73;Q3UH66-2;E0CZE3	Q3UH66-6;E9Q6Q2;Q3UH66-7;E9QMI9;Q3UH66-4;E9QJQ9;E0CYT1;Q3UH66-3;Q3UH66;E9QMI8;Q3UH66-5;E9QM73;Q3UH66-2;E0CZE3;F6SRP4;E9PZ38;F7BQG5;F6TAR7;E9Q470	26.5792	26.2856	26.293	26.8731	26.5145	26.7016	6.93e-230	2019400000
Pcmt1	Protein-L-isoaspartate(D-aspartate) O-methyltransferase;Protein-L-isoaspartate O-methyltransferase	P23506;P23506-2;F7D432;E9PWE0;E0CYV0;F6V9F1	P23506;P23506-2;F7D432;E9PWE0;E0CYV0;F6V9F1;F6TXE3	26.8988	26.7412	26.506	26.3633	26.6133	26.5259	2.22e-68	1882300000
Atrip	ATR-interacting protein	I6L9G2;E0CYW4;E9Q6L5;Q8BMG1	I6L9G2;E0CYW4;E9Q6L5;Q8BMG1	NA	NA	NA	NA	28.4997	NA	0.0024391	1556300000
Ccdc127	Coiled-coil domain-containing protein 127	E0CYX9;Q3TC33;Q3TC33-2;E0CYP1	E0CYX9;Q3TC33;Q3TC33-2;E0CYP1	NA	23.0866	NA	23.0184	NA	23.0543	1.4e-22	171970000
Heatr7a		G3XA21;E0CZ22;D3Z624	G3XA21;E0CZ22;D3Z624;E9PYI5	NA	NA	22.4076	NA	24.1387	22.3807	1.42e-18	116760000
Ocln	Occludin	E0CZ73;Q61146	E0CZ73;Q61146	21.8285	NA	NA	NA	NA	23.6527	1.47e-18	90126000
Ppp3cb	Serine/threonine-protein phosphatase;Serine/threonine-protein phosphatase 2B catalytic subunit beta isoform	P48453-2;E0CZ78;P48453;E9Q6P2;G3X8U7	P48453-2;E0CZ78;P48453;E9Q6P2;G3X8U7	NA	NA	NA	NA	23.876	NA	6.62e-62	226370000
Csta;Gm5689	Cystatin-A	E0CZ96;P56567;F6Y2A6	E0CZ96;P56567;F6Y2A6	NA	26.3066	NA	NA	NA	NA	1.55e-36	191400000
Nae1	NEDD8-activating enzyme E1 regulatory subunit	E0CZE0;Q8VBW6	E0CZE0;Q8VBW6	27.431	27.2445	27.3186	27.33	27.4963	27.1744	7.14e-80	2361400000
Fam38a;Piezo1	Piezo-type mechanosensitive ion channel component 1	F7AC58;E9PUQ9;E2JF22;F6PYU5	F7AC58;E9PUQ9;E2JF22;F6PYU5;F6QY99	NA	NA	NA	NA	23.318	NA	4.16e-09	50477000
Sik3	Serine/threonine-protein kinase SIK3	E9PU87;F6U6U5;Q6P4S6;F6S7W6	E9PU87;F6U6U5;Q6P4S6;F6S7W6;Q6P4S6-2;F6U8X4	NA	23.1196	23.271	23.457	NA	23.023	3.9e-13	185910000
Ash2l	Set1/Ash2 histone methyltransferase complex subunit ASH2	E9PU93;Q91X20;D3YYA0	E9PU93;Q91X20;D3YYA0;D6RI55;D6RET1	26.1339	25.3509	25.7342	25.2472	26.1826	25.4445	3.44e-122	925240000
Urb1	Nucleolar pre-ribosomal-associated protein 1	Q571H0;E9PU96	Q571H0;E9PU96	23.4816	23.3623	23.4478	23.1538	24.1797	23.382	5.4e-30	265930000
Zcchc6	Terminal uridylyltransferase 7	E9PUA2;Q5BLK4	E9PUA2;Q5BLK4	24.5302	24.1661	24.3631	24.4111	24.8477	24.3303	9.82e-45	401050000
Iqsec1	IQ motif and SEC7 domain-containing protein 1	Q8R0S2;Q8R0S2-2;E9PUA3	Q8R0S2;Q8R0S2-2;E9PUA3	24.4977	24.0508	24.2002	24.0822	24.6831	24.2045	4.33e-23	357910000
Kifc5b;Kifc1	Kinesin-like protein KIFC1	Q9QWT9-3;Q9QWT9-2;E9PUA5;Q9QWT9	Q9QWT9-3;Q9QWT9-2;E9PUA5;Q9QWT9;G3UX22;G3UXN2	NA	NA	NA	NA	20.3844	NA	1.26e-06	23371000
Chpf	Chondroitin sulfate synthase 2	E9PUB9;Q6IQX7	E9PUB9;Q6IQX7	NA	NA	NA	NA	22.7275	NA	7.02e-10	63542000
Acsl3	Long-chain-fatty-acid--CoA ligase 3	E9PUC2;Q9CZW4	E9PUC2;Q9CZW4	26.8269	27.5074	27.4637	27.3569	27.1658	27.3556	6.31e-84	3165400000
Sphkap	A-kinase anchor protein SPHKAP	Q6NSW3-4;Q6NSW3-2;E9PUC4;Q6NSW3;Q6NSW3-3	Q6NSW3-4;Q6NSW3-2;E9PUC4;Q6NSW3;Q6NSW3-3	NA	NA	NA	NA	21.8079	NA	1.37e-08	12400000
Dnm1l	Dynamin-1-like protein	E9PUD2;Q8K1M6-3;Q8K1M6-2;Q8K1M6;Q8K1M6-4	E9PUD2;Q8K1M6-3;Q8K1M6-2;Q8K1M6;Q8K1M6-4;Q8K1M6-5	28.488	28.6812	28.7701	28.4184	28.542	28.5557	0	7144100000
R3hcc1	R3H and coiled-coil domain-containing protein 1	E9PUE1;Q8BSI6	E9PUE1;Q8BSI6	NA	NA	NA	NA	22.074	NA	4.32e-12	55169000
Abr	Active breakpoint cluster region-related protein	E9PUE7;Q5SSL4-4;Q5SSL4;Q5SSL4-2;Q5SSL4-3	E9PUE7;Q5SSL4-4;Q5SSL4;Q5SSL4-2;Q5SSL4-3;H3BJY3;H3BKV6;H3BKT3	26.6509	26.4163	26.5956	26.4348	26.1993	26.4509	4.39e-50	1699200000
Arhgef1	Rho guanine nucleotide exchange factor 1	Q61210;E9PUF7;Q61210-2;Q61210-5;Q61210-4;Q61210-3;F6ZN61	Q61210;E9PUF7;Q61210-2;Q61210-5;Q61210-4;Q61210-3;F6ZN61;D3YVJ9	27.2766	26.2969	26.1511	26.1565	26.7117	26.3476	1.23e-153	1869300000
Eif2d	Eukaryotic translation initiation factor 2D	E9PUG7;Q61211;Q61211-2;Q8C8I3	E9PUG7;Q61211;Q61211-2;Q8C8I3	NA	NA	NA	NA	23.7052	NA	1.56e-06	52718000
Fnbp1l	Formin-binding protein 1-like	Q8K012-2;E9PUK3;Q8K012;E9PUI5	Q8K012-2;E9PUK3;Q8K012;E9PUI5	25.1182	24.2132	24.7178	24.2727	24.88	24.2759	1.43e-26	454930000
Mycbp2	Probable E3 ubiquitin-protein ligase MYCBP2	F6SMY7;E9PUJ6;Q7TPH6-2;Q7TPH6;F6T4V9	F6SMY7;E9PUJ6;Q7TPH6-2;Q7TPH6;F6T4V9	24.6231	24.9017	24.5549	24.0257	25.0891	24.5145	7.34e-37	494590000
Tln2	Talin-2	E9PUM4;Q71LX4	E9PUM4;Q71LX4	29.9571	29.1707	29.2362	30.2914	30.4991	30.4681	0	21543000000
Ror2	Tyrosine-protein kinase transmembrane receptor ROR2	E9PUN5;Q9Z138	E9PUN5;Q9Z138	NA	NA	NA	23.662	NA	23.6121	1.29e-18	187250000
Golga2	Golgin subfamily A member 2	Q921M4-2;Q921M4;E9PUQ5	Q921M4-2;Q921M4;E9PUQ5;A2AN46;A2AN45;A2AN48;A2AN44;A2AN42	25.8116	25.8792	25.9228	26.3985	26.21	26.3052	3.53e-126	1385700000
Trmt2a	tRNA (uracil-5-)-methyltransferase homolog A	Q3UYU2;E9PUQ7;Q8BNV1;F6ZHN3	Q3UYU2;E9PUQ7;Q8BNV1;F6ZHN3;F6SY41	26.148	NA	NA	25.8849	26.225	NA	1.38e-22	735530000
Ankhd1		E9Q1M6;E9PUR0	E9Q1M6;E9PUR0;F7C545;F6YYD3;F6SI14;F7DE17;F7DD37;F6RRY0;F6RUI8	26.9775	27.5995	27.5145	27.9346	28.0456	27.3076	9.26e-87	2770700000
Lama3	Laminin subunit alpha-3	E9PUR4;Q61789	E9PUR4;Q61789;Q61789-2	NA	NA	NA	NA	24.8336	24.5512	5.06e-14	438810000
Nr3c1	Glucocorticoid receptor	P06537-3;P06537;E9PUR6;P06537-4;P06537-2;E9PYV1;E9Q310	P06537-3;P06537;E9PUR6;P06537-4;P06537-2;E9PYV1;E9Q310;E9Q8A6;D6RIL1;D3Z473;A3KN90	NA	24.0005	23.9302	24.6019	24.7739	24.5191	2.12e-39	391610000
Gemin5	Gem-associated protein 5	Q8BX17;E9PUU4;A2AFQ9	Q8BX17;E9PUU4;A2AFQ9;F7CKD6	25.3038	25.4368	25.6315	25.2324	26.2418	25.4032	1.62e-57	945160000
Fcgr3	Low affinity immunoglobulin gamma Fc region receptor III	P08508;E9PUV2	P08508;E9PUV2	NA	NA	NA	NA	22.3815	NA	1.34e-07	24933000
Pick1	PRKCA-binding protein	Q62083;E9PUZ5;E9QAC6	Q62083;E9PUZ5;E9QAC6	NA	NA	NA	NA	NA	22.1479	3.81e-06	67383000
Nbeal1		E9PV03;F6U6E8	E9PV03;F6U6E8;F7BJ98	NA	NA	NA	NA	22.7838	NA	8.99e-09	60960000
Cul5	Cullin-5	Q9D5V5;E9PV12;G3X914;E9Q6Z0	Q9D5V5;E9PV12;G3X914;E9Q6Z0	27.7279	27.0827	26.9665	27.0627	27.4754	27.3252	1.91e-107	3229300000
Ttc39c	Tetratricopeptide repeat protein 39C	E9PV21;Q8VE09;G3X8X1	E9PV21;Q8VE09;G3X8X1	25.3661	NA	NA	NA	23.0866	NA	1.56e-10	73933000
Fga		E9PV24;Q99K47	E9PV24;Q99K47;CON__P02672	28.7413	29.0913	28.5321	29.1573	30.0034	29.5381	0	12968000000
BC068157		E9PV26;H3BLA4;H3BJU6	E9PV26;H3BLA4;H3BJU6	24.4101	23.6854	23.5651	23.6283	23.1083	22.9896	1.13e-15	261630000
Diap1;Diaph1	Protein diaphanous homolog 1	E9PV41;O08808;E9PXV7;Q6NS79;D3Z074	E9PV41;O08808;E9PXV7;Q6NS79;D3Z074	25.4266	26.3892	26.1932	25.6163	25.8326	25.6988	1.95e-48	1061900000
Atpif1	ATPase inhibitor, mitochondrial	E9PV44;O35143	E9PV44;O35143	25.5527	27.4025	27.2107	27.5145	26.2182	27.663	6.16e-20	2351900000
Ifit3;I830012O16Rik	Interferon-induced protein with tetratricopeptide repeats 3	Q64345;E9PV48	Q64345;E9PV48	NA	NA	NA	NA	19.6649	NA	0.0019366	6642400
Ncoa2	Nuclear receptor coactivator 2	E9PV80;Q61026	E9PV80;Q61026	24.3431	NA	NA	NA	23.9197	NA	1.06e-11	104930000
Amy2a1;Amy2	Pancreatic alpha-amylase	E9PV85;P00688	E9PV85;P00688	NA	NA	NA	NA	20.9608	NA	0.0011851	13498000
Olfr619		E9PV95	E9PV95	NA	NA	NA	NA	24.2254	NA	0.002039	89510000
Rrp8	Ribosomal RNA-processing protein 8	Q9DB85;E9PVA2	Q9DB85;E9PVA2	NA	NA	NA	NA	23.5786	22.7277	9.81e-27	132820000
Git2		E9PVA6;Q80XR8;J3QK07;D3Z1I2;F7BIK4	E9PVA6;Q80XR8;J3QK07;D3Z1I2;F7BIK4;F6U8T2;F6WV69;F6SLJ2;D3Z409	25.0141	25.1695	24.9857	25.0047	25.3985	24.8746	1.73e-42	640280000
Gcn1l1		E9PVA8	E9PVA8;Q8BIX2	29.8637	29.3256	29.3716	29.097	29.6433	29.3322	0	13460000000
Limk1	LIM domain kinase 1	E9PVB6;P53668;F6PZ73	E9PVB6;P53668;F6PZ73	NA	NA	NA	NA	21.5295	NA	0.00020528	17878000
Eif4g1		E9PVC5;E9Q770	E9PVC5;E9Q770	NA	NA	NA	NA	21.4675	NA	0	55152000
Cdk14	Cyclin-dependent kinase 14	O35495-3;O35495-2;E9PVC7;O35495	O35495-3;O35495-2;E9PVC7;O35495;Q3V3A1-3;Q3V3A1;E3W997	NA	NA	NA	NA	22.8287	NA	1.12e-16	33661000
Dchs1		E9PVD3;F6TP58	E9PVD3;F6TP58;F6PYJ6	23.1086	22.9338	23.4381	NA	22.7769	22.6556	4.55e-14	128150000
Cadps2	Calcium-dependent secretion activator 2	Q8BYR5-5;Q8BYR5-4;Q8BYR5-3;E9Q5C0;Q8BYR5;E9PVF7;Q8BYR5-2;E9Q835;F6SH36	Q8BYR5-5;Q8BYR5-4;Q8BYR5-3;E9Q5C0;Q8BYR5;E9PVF7;Q8BYR5-2;E9Q835;F6SH36;Q8BYR5-6	25.6576	NA	NA	NA	NA	NA	1.41e-14	80473000
9530053A07Rik;Fcgbp		E9PVG8;E9Q9C6;E9Q0B5	E9PVG8;E9Q9C6;E9Q0B5	NA	NA	NA	NA	NA	26.3966	0.0022226	277400000
Ttc21b	Tetratricopeptide repeat protein 21B	E9PVK4;Q0HA38	E9PVK4;Q0HA38	24.1518	23.7734	23.8289	23.5002	23.3985	23.4595	5.96e-19	271430000
		E9PVN6	E9PVN6;Q9CR63	25.8415	24.6914	25.0362	24.8137	25.0155	24.902	2.04e-27	550250000
Aim1		E9PVP1	E9PVP1;D3Z4M9	22.8463	NA	NA	24.3197	23.9007	23.3945	1.36e-19	181590000
Fchsd1	FCH and double SH3 domains protein 1	E9QA76;E9Q363;E9PVQ1;Q6PFY1	E9QA76;E9Q363;E9PVQ1;Q6PFY1	NA	NA	NA	NA	20.7958	22.3876	1.29e-05	30555000
Spats2l	SPATS2-like protein	E9PVQ3;Q91WJ7-2;Q91WJ7;E9Q7S4	E9PVQ3;Q91WJ7-2;Q91WJ7;E9Q7S4;E9Q106;E9Q1C3;E9Q8P1	26.193	26.2826	26.2391	26.4597	26.4865	26.5929	2.69e-84	1557200000
Myo6	Unconventional myosin-VI	E9Q175;E9PVU0;E9Q3L1;E9Q174;Q64331	E9Q175;E9PVU0;E9Q3L1;E9Q174;Q64331	30.7436	30.7437	30.7488	30.6451	30.907	30.6989	0	32801000000
Hltf	Helicase-like transcription factor	E9PVX5;G3UVU1;Q6PCN7	E9PVX5;G3UVU1;Q6PCN7	NA	NA	NA	NA	21.8879	NA	2.83e-07	53500000
Mki67		E9PVX6	E9PVX6	25.2851	25.2954	25.1744	25.2669	25.14	25.6985	8.39e-62	741840000
Golgb1		E9QAH1;E9PVZ8	E9QAH1;E9PVZ8;E9Q028;Q9CTU9	29.2185	28.8612	28.8976	28.9682	29.0367	28.9348	0	9089600000
Zfp207		Q99LA2;E9PW12;Q9JMD0;M0QWF0	Q99LA2;E9PW12;Q9JMD0;M0QWF0;B1AQG7;Q8CCB2	29.2612	27.3141	27.2162	27.3093	27.4024	27.3704	3.09e-43	3935200000
Suz12	Polycomb protein Suz12	E9PW15;Q80U70	E9PW15;Q80U70	NA	NA	NA	NA	NA	19.8328	0.00090195	13284000
2500003M10Rik;Fop	Friend of PRMT1 protein	Q9CY57-5;Q9CY57-4;Q9CY57-3;E9PW20;Q9CY57-2;Q9CY57;D3YZA1;D3Z7T7	Q9CY57-5;Q9CY57-4;Q9CY57-3;E9PW20;Q9CY57-2;Q9CY57;D3YZA1;D3Z7T7	27.4142	26.4164	26.628	26.616	26.3938	26.5745	1.03e-180	2943700000
Abhd14a		E9Q136;E9PW22	E9Q136;E9PW22	NA	NA	NA	NA	20.5909	NA	2.5e-10	7207300
Ythdc1		E9Q7Z8;E9Q5K9;E9PW44;D6RG95	E9Q7Z8;E9Q5K9;E9PW44;D6RG95	24.352	25.1385	25.6746	25.2779	24.8369	25.2569	2.48e-27	630090000
Nap1l1	Nucleosome assembly protein 1-like 1	J3QP68;P28656;E9PW66	J3QP68;P28656;E9PW66	29.9937	29.2811	29.3441	27.2281	28.5869	27.8837	8.13e-201	9989700000
Csnk1a1	Casein kinase I isoform alpha	E9Q4G7;Q8BK63;E9Q3W1;E9PWB2;Q8BK63-2;H7BXB1;E9Q2U6	E9Q4G7;Q8BK63;E9Q3W1;E9PWB2;Q8BK63-2;H7BXB1;E9Q2U6;F6YBC9	26.281	25.6956	25.5811	26.1923	26.4426	25.9212	4.69e-55	1654200000
Papola	Poly(A) polymerase alpha	E9PWC8;E9PZR3;E9QAN2;Q61183;Q61183-4;Q61183-3;Q61183-2;F7CXD5;F6VTN8	E9PWC8;E9PZR3;E9QAN2;Q61183;Q61183-4;Q61183-3;Q61183-2;F7CXD5;F6VTN8;E9QAY4;Q9WVP6;A1L349;E9PVN7;E9Q5Z1;E9QAN5;F7DC29;F7AB38;Q8BY05;Q6PCL9	27.1169	26.2639	26.3219	26.267	26.5547	26.3578	1.49e-68	1749900000
Ccnh	Cyclin-H	E9PWD3;Q61458;Q3UUW5;F7D1U6	E9PWD3;Q61458;Q3UUW5;F7D1U6;E9QA43	NA	NA	22.4001	22.4116	23.1051	22.3124	1.45e-13	127200000
Trmt1	tRNA (guanine(26)-N(2))-dimethyltransferase	H3BKS8;E9PWD4;Q3TX08;G3V019	H3BKS8;E9PWD4;Q3TX08;G3V019;H3BL74;H3BKV3;H3BK68;D3Z413;H3BL70;H3BKB8	23.2571	23.3538	23.8928	NA	23.2089	23.0674	2.36e-25	207940000
Dpysl3	Dihydropyrimidinase-related protein 3	E9PWE8;Q3TT92;Q62188	E9PWE8;Q3TT92;Q62188;D3YUS0;D3Z567	31.0324	30.4573	30.6004	30.3043	30.6597	30.4956	0	35694000000
Syk	Tyrosine-protein kinase;Tyrosine-protein kinase SYK	E9PWE9;P48025	E9PWE9;P48025	NA	NA	NA	NA	22.8936	NA	2.01e-05	29940000
Thbs3	Thrombospondin-3	E9PWF0;Q05895	E9PWF0;Q05895	NA	22.2757	NA	NA	23.3407	22.3367	3.7e-17	94430000
Trappc8		E9PWG2;E9PY51	E9PWG2;E9PY51	24.1964	23.8455	24.0417	23.9548	24.948	NA	7.31e-47	300550000
Ncapg		E9PWG6	E9PWG6	25.4155	25.0139	24.9646	24.863	24.5156	25.2944	1.29e-65	629140000
Map3k5	Mitogen-activated protein kinase kinase kinase 5	E9PWG9;O35099	E9PWG9;O35099	NA	NA	NA	NA	21.8358	NA	2.83e-06	22486000
Apbb2;Apbb1	Amyloid beta A4 precursor protein-binding family B member 2;Amyloid beta A4 precursor protein-binding family B member 1	Q3TDW6;Q9DBR4-3;E9PWH3;Q9DBR4-2;Q3TIZ5;Q9DBR4;E9QPX0;F6V8Y6;Q9QXJ1-2;Q9QXJ1	Q3TDW6;Q9DBR4-3;E9PWH3;Q9DBR4-2;Q3TIZ5;Q9DBR4;E9QPX0;F6V8Y6;Q9QXJ1-2;Q9QXJ1	NA	NA	NA	NA	21.0632	NA	6.51e-05	25806000
Abca15		Q6XBG2;E9PWH4	Q6XBG2;E9PWH4	21.8319	NA	NA	NA	NA	NA	0.00016186	28887000
Mcc		G3UW40;E9PWI3	G3UW40;E9PWI3	NA	NA	21.7854	NA	21.9647	21.9179	5.92e-19	56101000
Ephx1	Epoxide hydrolase 1	E9PWK1;Q9D379	E9PWK1;Q9D379;D3Z4M3;F6YTS6	25.6954	25.7513	25.8369	27.5416	27.9973	28.0406	2.83e-87	2500500000
Ephb4	Ephrin type-B receptor 4	E9PWK7;P54761;Q8C8K1	E9PWK7;P54761;Q8C8K1;O09127	25.7585	25.6872	25.4112	25.5357	25.5365	25.6963	1.24e-38	869060000
Lpin2	Phosphatidate phosphatase LPIN2	Q99PI5;E9PWN0	Q99PI5;E9PWN0;Q99PI5-2	NA	23.082	23.1887	22.3939	22.8062	22.9203	9.41e-12	117670000
Col6a3		E9PWQ3;J3QQ16;D3YWD1	E9PWQ3;J3QQ16;D3YWD1	29.3853	30.5014	29.7314	30.468	31.0935	30.4845	0	28107000000
Evi5		E9PWR7	E9PWR7;E9Q7X9;E9Q9B1;Q3TMK4	NA	NA	NA	NA	24.8056	NA	2.65e-08	133760000
Trrap	Transformation/transcription domain-associated protein	E9PZA7;E9QLK7;E9PWT1;F7CGG2;Q80YV3	E9PZA7;E9QLK7;E9PWT1;F7CGG2;Q80YV3;D3YY11	27.1492	26.9191	26.7914	26.7296	27.115	26.7946	9.75e-138	2583100000
Rps6ka1	Ribosomal protein S6 kinase;Ribosomal protein S6 kinase alpha-1	E9PWV3;P18653;Q505N6;F6RQA2;F6Q8A4;G3UZI3	E9PWV3;P18653;Q505N6;F6RQA2;F6Q8A4;G3UZI3	27.7174	27.0182	27.0612	26.8792	26.5764	26.8131	5e-149	2638900000
Adamtsl1	ADAMTS-like protein 1	Q8BLI0;E9PWW5	Q8BLI0;E9PWW5	NA	NA	NA	NA	NA	22.2041	3.58e-14	50590000
Zc3h7a		E9PWW6;D3YZY2;D6RI42;E9Q0D3;E9Q8M5	E9PWW6;D3YZY2;D6RI42;E9Q0D3;E9Q8M5	NA	NA	NA	NA	NA	20.4047	2.37e-10	22429000
Rsf1		E9PWW9;E9Q4Y2	E9PWW9;E9Q4Y2	27.1423	26.4146	26.4109	26.5882	26.6675	26.7591	1.05e-98	2040600000
Dpp6	Dipeptidyl aminopeptidase-like protein 6	Q5U4C2;Q80VM5;Q9Z218;E9PWX1	Q5U4C2;Q80VM5;Q9Z218;E9PWX1	25.9699	NA	NA	NA	NA	NA	7.75e-05	98886000
Gtf2h1	General transcription factor IIH subunit 1	E9PWY2;Q9DBA9;G3X8R4;E9QKD9	E9PWY2;Q9DBA9;G3X8R4;E9QKD9	NA	NA	NA	NA	20.821	NA	0.00013243	25244000
Farsa	Phenylalanine--tRNA ligase alpha subunit	E9PWY9;Q8C0C7	E9PWY9;Q8C0C7;D6RIJ2	28.7051	28.4011	28.2871	27.9193	28.387	28.2192	9.64e-193	6589300000
Myo9b	Unconventional myosin-IXb	E9QKV6;E9PWZ6;E9PZW8;Q9QY06-3;Q9QY06;Q9QY06-2	E9QKV6;E9PWZ6;E9PZW8;Q9QY06-3;Q9QY06;Q9QY06-2	25.1153	25.4302	25.1612	25.102	25.3747	25.4266	4.49e-27	767350000
Mta1	Metastasis-associated protein MTA1	E9PX23;Q8K4B0	E9PX23;Q8K4B0	29.2543	28.2883	28.4409	28.3016	28.131	28.2273	4.24e-182	6976200000
Map4k5	Mitogen-activated protein kinase kinase kinase kinase 5	Q8BPM2-2;Q8BPM2;E9PX30;E9Q1T3	Q8BPM2-2;Q8BPM2;E9PX30;E9Q1T3	25.6174	25.68	25.4056	25.9015	25.5615	24.521	9.1e-43	784520000
Ppp4r1	Serine/threonine-protein phosphatase 4 regulatory subunit 1	E9PX53;Q8K2V1;E9QPR5;F6TLH3;E0CXK8;E0CYV2	E9PX53;Q8K2V1;E9QPR5;F6TLH3;E0CXK8;E0CYV2;Q8K2V1-2;E0CX37;F6V294	25.6908	25.504	25.4611	25.5111	24.7371	25.3502	1.83e-112	875220000
Zeb1	Zinc finger E-box-binding homeobox 1	E9PX55;Q64318;H3BJU2;H3BLP5;E9PXY5	E9PX55;Q64318;H3BJU2;H3BLP5;E9PXY5	NA	22.8487	22.6945	NA	NA	23.1456	5.24e-08	88164000
Samd9l	Sterile alpha motif domain-containing protein 9-like	Q69Z37;E9PX59	Q69Z37;E9PX59	NA	NA	NA	NA	24.0126	NA	4.01e-17	60314000
Hdac7	Histone deacetylase 7	E9PX62;E9PXW8;Q8C2B3-5;Q8C2B3;Q8C2B3-2;Q8C2B3-3;E9PZG4;E9PXW1;Q8C2B3-6;Q8C2B3-4	E9PX62;E9PXW8;Q8C2B3-5;Q8C2B3;Q8C2B3-2;Q8C2B3-3;E9PZG4;E9PXW1;Q8C2B3-6;Q8C2B3-4	NA	NA	NA	NA	21.4417	NA	7.59e-05	24634000
Supt7l	STAGA complex 65 subunit gamma	E9PX66;Q9CZV5;D3Z6Y8	E9PX66;Q9CZV5;D3Z6Y8	NA	NA	22.5793	NA	23.3174	NA	3.58e-10	90491000
Slc4a1ap		E9Q1Q0;E9Q585;E9PX68	E9Q1Q0;E9Q585;E9PX68	23.6923	23.7956	23.8525	23.823	23.5063	23.8462	1.53e-10	284090000
Col12a1	Collagen alpha-1(XII) chain	E9PX70;Q60847-2;Q60847-5;Q60847;J3KMS9;Q60847-4;Q60847-3	E9PX70;Q60847-2;Q60847-5;Q60847;J3KMS9;Q60847-4;Q60847-3;F6WIM8	28.7508	28.9574	27.9922	29.9331	31.1718	30.1663	0	19910000000
Naa20	N-alpha-acetyltransferase 20	E9PXA4;P61600;Q9DB82;E9PYH1;E9Q023;G5E8X4;E9PZX8	E9PXA4;P61600;Q9DB82;E9PYH1;E9Q023;G5E8X4;E9PZX8	NA	NA	NA	NA	24.1706	NA	1.69e-05	92041000
Pnpla8	Calcium-independent phospholipase A2-gamma	E9PXB0;Q8K1N1;F7B2N8;E9QAC9	E9PXB0;Q8K1N1;F7B2N8;E9QAC9	NA	NA	NA	NA	21.0094	NA	8.8e-06	43831000
Nedd4l	E3 ubiquitin-protein ligase NEDD4-like	E9PXB7;Q8CFI0-3;Q8CFI0	E9PXB7;Q8CFI0-3;Q8CFI0	25.8702	26.0919	26.1504	25.1083	25.6898	25.5525	1.99e-67	1346500000
Timm22	Mitochondrial import inner membrane translocase subunit Tim22	E9PXB9;Q9CQ85	E9PXB9;Q9CQ85	NA	NA	NA	NA	NA	22.6977	0.00069398	200300000
Usf2	Upstream stimulatory factor 2	E9PXC2;Q64705-2;F6PWU6;F8WI12;Q64705	E9PXC2;Q64705-2;F6PWU6;F8WI12;Q64705	NA	22.9371	23.2605	NA	24.1605	22.662	1.46e-10	146820000
Dst	Dystonin	E9QL23;E9PXE5;Q91ZU6-2;Q91ZU6;Q91ZU6-4;E9Q9X1;Q91ZU6-3	E9QL23;E9PXE5;Q91ZU6-2;Q91ZU6;Q91ZU6-4;E9Q9X1;Q91ZU6-3;Q91ZU6-8;Q91ZU6-6	27.0304	26.6898	26.8061	24.7813	26.6203	25.8346	3.79e-211	1651900000
Sbf2		E9Q0D4;E9Q305;E9PXF8	E9Q0D4;E9Q305;E9PXF8;F6QG63	NA	NA	NA	NA	22.1667	NA	1.59e-10	37232000
Sesn1	Sestrin-1	P58006;E9PXR3	P58006;E9PXR3	NA	NA	NA	NA	21.8919	NA	1.91e-05	26867000
Adam17	Disintegrin and metalloproteinase domain-containing protein 17	Q9Z0F8-2;Q9Z0F8;E9PXU2	Q9Z0F8-2;Q9Z0F8;E9PXU2	23.6091	23.6454	23.6083	NA	24.1186	24.4712	1.56e-16	401330000
Dysf	Dysferlin	Q9ESD7-3;E9QL12;E9PXU9;Q9ESD7;E9Q423;Q9ESD7-2	Q9ESD7-3;E9QL12;E9PXU9;Q9ESD7;E9Q423;Q9ESD7-2	NA	NA	NA	NA	21.7786	NA	2.89e-11	27951000
Ttc14	Tetratricopeptide repeat protein 14	Q9CSP9-4;E9PXW3;Q9CSP9;G3X9T5;E9Q982;D6REG1;Q9CSP9-2;A6H6N9;D3Z098;F6RTH5;Q9CSP9-3	Q9CSP9-4;E9PXW3;Q9CSP9;G3X9T5;E9Q982;D6REG1;Q9CSP9-2;A6H6N9;D3Z098;F6RTH5;Q9CSP9-3	22.3224	NA	NA	NA	NA	NA	4.22e-09	39414000
Txndc5	Thioredoxin domain-containing protein 5	E9PXX7;Q91W90	E9PXX7;Q91W90	29.798	29.3082	29.2048	29.1811	29.2518	29.0479	1.52e-142	11620000000
Usp7	Ubiquitin carboxyl-terminal hydrolase 7;Ubiquitin carboxyl-terminal hydrolase	Q6A4J8-3;Q6A4J8;F8VPX1;Q6A4J8-2;E9PXY8	Q6A4J8-3;Q6A4J8;F8VPX1;Q6A4J8-2;E9PXY8;G3UWR8;E0CY04	28.9402	27.7693	27.8206	27.2129	27.6483	27.5869	1.14e-237	4246700000
Tstd1		E9PY03	E9PY03	21.6547	NA	NA	NA	NA	NA	0.0024484	13368000
Gm20431;Ube2v1;Gm8325;Gm5830	Ubiquitin-conjugating enzyme E2 variant 1	E9PY39;Q9CZY3;B7ZBY7;Q9CZY3-2;D3Z1I3;D3YXL3	E9PY39;Q9CZY3;B7ZBY7;Q9CZY3-2;D3Z1I3;D3YXL3;B7ZBY6;D3Z6R2	29.1401	28.6241	28.436	28.604	28.7473	28.5444	1.42e-66	9029900000
Erich1		E9PY43	E9PY43	23.2957	24.2414	24.4139	24.0399	23.8699	24.0312	0.00021236	291200000
Ift140		E9Q682;E9PY46	E9Q682;E9PY46;E9Q925	25.2252	24.539	24.4393	24.8423	25.3063	24.7014	8.63e-53	507650000
Ncaph2	Condensin-2 complex subunit H2	E9PY48;Q8BSP2-3;Q8BSP2;Q8BSP2-2	E9PY48;Q8BSP2-3;Q8BSP2;Q8BSP2-2	NA	NA	NA	NA	NA	21.9676	4.25e-05	34570000
Clpb	Caseinolytic peptidase B protein homolog	Q60649;E9PY58	Q60649;E9PY58	25.8913	24.7831	25.2148	25.208	25.3201	24.5192	6.49e-30	635150000
Serinc1	Serine incorporator 1	E9Q553;E9PY81;Q9QZI8	E9Q553;E9PY81;Q9QZI8	NA	NA	NA	NA	NA	21.6952	0.00039794	75700000
Gm20509;Rsl24d1	Probable ribosome biogenesis protein RLP24	F6RRJ1;Q99L28;E9PY85	F6RRJ1;Q99L28;E9PY85	NA	NA	NA	NA	NA	21.9926	0.0023612	92686000
Mdga1	MAM domain-containing glycosylphosphatidylinositol anchor protein 1	E9PY95;Q0PMG2;D3Z499	E9PY95;Q0PMG2;D3Z499;E9Q6S8;F7ABV5;F6XL33	NA	24.6765	24.557	22.4653	22.3901	22.9557	4.45e-27	207380000
Hagh	Hydroxyacylglutathione hydrolase, mitochondrial	E9Q2H8;E9PYA3;Q99KB8-2;Q99KB8;G5E8T9;D3YWI0	E9Q2H8;E9PYA3;Q99KB8-2;Q99KB8;G5E8T9;D3YWI0	23.6312	24.3736	NA	24.0816	23.6142	24.6583	4.76e-30	304630000
Ahnak2		E9PYB0	E9PYB0	NA	26.2566	23.8303	24.8295	26.2742	24.9481	1.96e-53	615000000
Fam98c		E9PYD1;D3Z100;D3YXS7;F6ZXW2	E9PYD1;D3Z100;D3YXS7;F6ZXW2;F6S0H0	NA	NA	22.6447	NA	23.7085	NA	3.67e-13	126550000
Becn1	Beclin-1	E9PYD6;O88597;F7CVL9	E9PYD6;O88597;F7CVL9;F7C090	NA	NA	NA	NA	25.5592	25.0215	5.17e-17	406450000
Lmo7		E9PYF4;F6VG99;F6TFN2;E9PYI7	E9PYF4;F6VG99;F6TFN2;E9PYI7;Q7M757;Q3UPW3	26.7562	26.3075	26.1236	25.9564	25.8099	25.8049	2.38e-84	1319400000
Rasa1		E9PYG6	E9PYG6	26.1787	25.2948	25.4053	25.1127	25.7456	25.0398	2.14e-83	895340000
Vcan	Versican core protein	G3XA35;E9PYH0;Q62059-2;Q62059;Q62059-4;E9QMK3;Q62059-3;E9QMK2	G3XA35;E9PYH0;Q62059-2;Q62059;Q62059-4;E9QMK3;Q62059-3;E9QMK2;Q8BS97;F7B603;F7B6F7;E0CZC0	28.2182	27.847	27.9183	26.7441	27.0369	26.4331	1.38e-157	3384600000
Acot7	Cytosolic acyl coenzyme A thioester hydrolase	Q91V12;E9PYH2;Q91V12-4;Q91V12-3	Q91V12;E9PYH2;Q91V12-4;Q91V12-3	26.772	25.9191	25.7857	25.9086	27.1765	26.121	3.36e-46	2043800000
Setd1a		E9PYH6	E9PYH6;D3YUD4;D3YX07;D3YXL2	25.1255	24.9425	24.674	24.7553	24.982	24.6301	1.31e-39	596820000
Usp14	Ubiquitin carboxyl-terminal hydrolase;Ubiquitin carboxyl-terminal hydrolase 14	E9PYI8;Q9JMA1	E9PYI8;Q9JMA1	27.3549	27.4609	27.3658	27.057	27.158	27.1596	8.05e-166	3223000000
Ldb3	LIM domain-binding protein 3	Q9JKS4-4;Q9JKS4-3;E9PYJ9;Q9JKS4-2;Q9JKS4	Q9JKS4-4;Q9JKS4-3;E9PYJ9;Q9JKS4-2;Q9JKS4;Q9JKS4-6;Q9JKS4-5	NA	NA	NA	21.8039	23.2133	NA	1.39e-08	76467000
Robo2	Roundabout homolog 2	Q7TPD3-2;E9PYK2;E9Q6A0;Q7TPD3;Q19AB2	Q7TPD3-2;E9PYK2;E9Q6A0;Q7TPD3;Q19AB2	NA	NA	NA	NA	21.3591	NA	1.23e-10	12275000
Nos1ap	Carboxyl-terminal PDZ ligand of neuronal nitric oxide synthase protein	Q9D3A8-2;E9PYK5;Q9D3A8;E0CYH9;Q3TRB6	Q9D3A8-2;E9PYK5;Q9D3A8;E0CYH9;Q3TRB6	NA	22.2974	21.9724	22.0114	23.5246	22.087	5.95e-08	118250000
Prr12		E9PYL2	E9PYL2	NA	NA	NA	NA	21.3473	NA	0.00045546	24525000
Rpl11;Gm10036;Gm10288;Gm5093;Gm7589	60S ribosomal protein L11	Q9CXW4;E9PYL9;A2BH06;D3Z3K1;E9PZB3;D3YW69	Q9CXW4;E9PYL9;A2BH06;D3Z3K1;E9PZB3;D3YW69	29.7319	30.3886	30.355	30.4064	30.111	30.2309	2.42e-182	24494000000
Cadm1	Cell adhesion molecule 1	Q8R5M8-4;Q8R5M8-3;Q8R5M8-2;Q8R5M8;E9PYN1;Q8R5M8-5;E0CY16;Q8R5M8-7;Q8R5M8-6	Q8R5M8-4;Q8R5M8-3;Q8R5M8-2;Q8R5M8;E9PYN1;Q8R5M8-5;E0CY16;Q8R5M8-7;Q8R5M8-6	24.6321	25.9331	26.5861	26.0643	27.031	26.2548	1.27e-54	1402800000
Zfp346;Znf346	Zinc finger protein 346	E9PYN2;Q9R0B7;E9Q7N8;E0CYH6;E0CZ32;E0CYN4;E0CXP1;E0CY94;F7CTY2	E9PYN2;Q9R0B7;E9Q7N8;E0CYH6;E0CZ32;E0CYN4;E0CXP1;E0CY94;F7CTY2	22.8762	23.5525	NA	NA	23.3496	23.7139	1.22e-25	163420000
Crybb1	Beta-crystallin B1;Beta-crystallin B1B	E9PYP8;Q9WVJ5	E9PYP8;Q9WVJ5	NA	22.8118	NA	22.6608	23.5994	22.5209	1.24e-30	125340000
Fbxl18		F8VQK6;E9PYR1	F8VQK6;E9PYR1	23.6742	23.382	23.5853	NA	23.9675	23.3966	1.61e-08	262260000
Arhgap5	Rho GTPase-activating protein 5	P97393;E9PYT0	P97393;E9PYT0	25.6022	24.5014	24.364	24.9049	26.6536	24.843	1.12e-108	773870000
Atl3	Atlastin-3	E9PYT3;Q91YH5;Q91YH5-2	E9PYT3;Q91YH5;Q91YH5-2	26.0977	26.3494	26.4247	26.4979	26.7863	26.6206	2.21e-56	1633900000
Sorcs1	VPS10 domain-containing receptor SorCS1	Q9JLC4-2;Q9JLC4;E9PYT6;Q9JLC4-4;Q9JLC4-3;E9QQ63;E9QQ02	Q9JLC4-2;Q9JLC4;E9PYT6;Q9JLC4-4;Q9JLC4-3;E9QQ63;E9QQ02	NA	NA	NA	NA	24.0618	NA	0.0021521	79907000
Smurf1	E3 ubiquitin-protein ligase;E3 ubiquitin-protein ligase SMURF1	E9Q4K9;Q9CUN6;E9PYU8	E9Q4K9;Q9CUN6;E9PYU8	NA	NA	NA	NA	25.5788	NA	2.31e-19	476590000
Rbm26		E9PYZ7	E9PYZ7	NA	NA	NA	NA	NA	20.4331	8.15e-86	26043000
Psap	Sulfated glycoprotein 1	E9PZ00;Q8BFQ1;K3W4L3;Q61207;J3QPG5	E9PZ00;Q8BFQ1;K3W4L3;Q61207;J3QPG5	28.8841	27.5931	27.4354	27.0575	28.3846	27.6072	1.07e-45	4775800000
Zfp651		E9PZ11	E9PZ11	NA	NA	NA	NA	22.0459	NA	1.53e-15	29449000
Rbms1	RNA-binding motif, single-stranded-interacting protein 1	Q91W59-2;Q91W59-3;Q91W59;E9PZ21	Q91W59-2;Q91W59-3;Q91W59;E9PZ21	25.4652	24.5661	24.6425	24.7739	25.6207	25.1333	3.68e-62	608840000
Brd1		E9Q412;G5E8P1;E9PZ26	E9Q412;G5E8P1;E9PZ26	NA	22.9456	NA	NA	NA	22.6229	1.65e-14	118180000
Mtap4	Microtubule-associated protein	E9PZ43;P27546-4;E9PWC0	E9PZ43;P27546-4;E9PWC0	NA	NA	NA	NA	23.2456	NA	4.32e-154	41939000
Gcom1;Myzap	Myocardial zonula adherens protein	E9Q3C8;E9Q2N5;E9Q565;E9Q8U3;Q3UIJ9;E9PZ54	E9Q3C8;E9Q2N5;E9Q565;E9Q8U3;Q3UIJ9;E9PZ54	NA	NA	NA	NA	22.3919	NA	8.98e-07	39768000
Tead1;Tead3	Transcriptional enhancer factor TEF-1;Transcriptional enhancer factor TEF-5	Q6PAQ8;Q3UFP5;E9PZ73;P30051;Q3USK5;E9QAK6;E9Q387;E9PVS2;F6QH05;P70210;B8JJC8;F8VPU0	Q6PAQ8;Q3UFP5;E9PZ73;P30051;Q3USK5;E9QAK6;E9Q387;E9PVS2;F6QH05;P70210;B8JJC8;F8VPU0;E9Q9U3;F6TTJ9;P48301;D3Z6C5;Q62296-2;Q80UL2;Q62296	24.292	24.6573	24.4835	24.6637	24.7149	24.8678	3.03e-17	400540000
Man2c1	Alpha-mannosidase 2C1	E9PZ88;F8WIE1;Q91W89;E9PYM7	E9PZ88;F8WIE1;Q91W89;E9PYM7;E0CYW2;E0CZB0;E0CXM6;E0CYR8;E0CXI0	24.5857	24.7711	25.4754	25.2367	25.4263	25.1408	1.26e-109	704140000
Fhit	Bis(5-adenosyl)-triphosphatase	O89106;E9PZ91;E9PVU9	O89106;E9PZ91;E9PVU9;F6SV10	NA	NA	NA	NA	23.6521	22.7362	3.8e-37	116330000
Cp	Ceruloplasmin	G3X9T8;Q61147;G3X8Q5;E9PZD8	G3X9T8;Q61147;G3X8Q5;E9PZD8;G3UXG1;G3UZ53;G3UWP5;CON__ENSEMBL:ENSBTAP00000031900	27.2795	27.5065	27.2435	28.2118	28.4593	28.3557	2.25e-146	4982200000
Gm20390;Nme2;Nme1	Nucleoside diphosphate kinase;Nucleoside diphosphate kinase B	E9PZF0;Q01768;Q5NC79	E9PZF0;Q01768;Q5NC79	31.2648	30.8366	30.6057	30.3841	30.8836	30.4557	1.49e-223	40578000000
Anp32e	Acidic leucine-rich nuclear phosphoprotein 32 family member E	E9Q5H2;E9PZF5;P97822-2;P97822	E9Q5H2;E9PZF5;P97822-2;P97822	29.0878	28.5814	28.6198	28.1737	28.6104	28.6061	7.68e-54	6743800000
Katna1	Katanin p60 ATPase-containing subunit A1	Q9WV86;E9QKG2;E9PZI6	Q9WV86;E9QKG2;E9PZI6	NA	NA	20.9133	NA	NA	NA	0.00015137	10570000
Casc4	Protein CASC4	Q6P2L7-3;E9PZJ6;Q6P2L7-2;Q6P2L7;A2AR60	Q6P2L7-3;E9PZJ6;Q6P2L7-2;Q6P2L7;A2AR60	25.7523	25.0145	25.0682	24.3971	25.8251	NA	1.88e-88	766550000
Ascc3	Activating signal cointegrator 1 complex subunit 3	E9PZJ8	E9PZJ8;E9PZJ8-2	25.9697	25.5804	25.2142	24.8519	24.7804	24.9104	5.53e-51	689420000
Arfrp1	ADP-ribosylation factor-related protein 1	E9PZK7;Q8BXL7	E9PZK7;Q8BXL7	NA	22.4328	22.7609	22.3486	23.5813	22.6258	2.04e-19	149500000
Chd2		E9PZM4	E9PZM4	26.4646	25.5604	26.085	25.9529	27.0077	25.8596	1.37e-54	1745400000
Scaf11		E9PZM7	E9PZM7	24.6955	24.3734	24.0853	24.3453	23.9779	24.2249	2.65e-14	391460000
Herc1		E9PZP8	E9PZP8;F6RXM1	21.7017	NA	NA	NA	21.9165	NA	8.29e-09	35345000
Exog	Nuclease EXOG, mitochondrial	Q8C163;E9PZS5	Q8C163;E9PZS5	24.9197	24.0438	24.1384	24.3214	24.2168	24.1082	1.41e-44	426710000
Cox7a2l	Cytochrome c oxidase subunit 7A-related protein, mitochondrial	Q61387;E9PZS8	Q61387;E9PZS8	NA	NA	NA	NA	24.0688	NA	1.09e-06	66857000
Hps3	Hermansky-Pudlak syndrome 3 protein homolog	E9PZY1;Q91VB4	E9PZY1;Q91VB4	NA	NA	22.144	NA	22.1539	21.7381	2.62e-05	35306000
Flg		E9Q019;J3QPN5;J3QP86	E9Q019;J3QPN5;J3QP86;J3QM50;J3QPU7;P11088	23.5908	32.008	NA	NA	23.9396	NA	0	10484000000
5730419I09Rik;Kiaa0528	Uncharacterized protein KIAA0528	Q7TPS5-2;E9Q026;Q7TPS5;Q7TPS5-3	Q7TPS5-2;E9Q026;Q7TPS5;Q7TPS5-3	24.1598	23.4662	23.3547	23.0781	23.1157	23.1528	7.14e-14	211460000
Cnot2	CCR4-NOT transcription complex subunit 2	Q8C5L3-3;E9Q027;Q8C5L3-2;Q8C5L3;E9Q8D5	Q8C5L3-3;E9Q027;Q8C5L3-2;Q8C5L3;E9Q8D5	NA	23.8777	24.4831	24.0585	24.5932	NA	1.77e-46	313070000
Gm20425		E9Q035	E9Q035;F7BAE9;F7CJN9;P47758;E9Q2Q7;E9Q939;CON__Q2HJF0	31.6157	32.6159	31.2972	31.7916	32.3141	31.9912	0	79171000000
Larp4	La-related protein 4	E9Q066;Q8BWW4;G3X9Q6	E9Q066;Q8BWW4;G3X9Q6	NA	24.0166	23.7766	23.8268	24.7714	NA	3.3e-08	325080000
Tro		E9Q1Q4;E9Q160;E9Q098;E9Q886;Q6DIC6	E9Q1Q4;E9Q160;E9Q098;E9Q886;Q6DIC6	NA	NA	NA	NA	19.4301	NA	1.69e-09	5644700
Arhgef11		E9Q0A3;Q68FM7	E9Q0A3;Q68FM7;D6RGQ8	NA	NA	NA	22.3064	24.481	22.2197	1.68e-50	161520000
Krt78		E9Q0F0	E9Q0F0	21.3385	28.9608	21.997	NA	21.22	NA	5.05e-106	1034000000
Fabp7	Fatty acid-binding protein, brain	P51880;E9Q0H6	P51880;E9Q0H6	26.6133	28.0075	27.8917	27.0652	27.4412	27.5896	6.19e-29	4186000000
Kif21a	Kinesin-like protein KIF21A	Q9QXL2-3;Q9QXL2-2;Q9QXL2-4;F8WGN6;Q9QXL2;E9Q0J5	Q9QXL2-3;Q9QXL2-2;Q9QXL2-4;F8WGN6;Q9QXL2;E9Q0J5;Q7M6Z4	23.0796	23.5363	24.3771	24.5795	24.2956	24.4241	6.61e-79	331350000
Itsn1	Intersectin-1	Q9Z0R4;E9Q0N0;E9Q3I4;Q9Z0R4-2;E9Q3I5;E9Q3I8;E9Q3I9	Q9Z0R4;E9Q0N0;E9Q3I4;Q9Z0R4-2;E9Q3I5;E9Q3I8;E9Q3I9;CON__ENSEMBL:ENSBTAP00000001528;Q6NZJ5;D3Z6P4;Q6J1S9;F6ZLP6;F6R6C8;F6U8U1;F6TCC6	28.0025	27.4925	27.5013	27.7357	27.5869	27.7206	1.21e-209	4168000000
Nfat5	Nuclear factor of activated T-cells 5	Q9WV30;G5E8N9;E9Q6U2;E9Q0P3;F6VCW7	Q9WV30;G5E8N9;E9Q6U2;E9Q0P3;F6VCW7	NA	NA	NA	NA	21.0832	NA	2.86e-05	28880000
Bbs7	Bardet-Biedl syndrome 7 protein homolog	E9Q0R0;Q8K2G4-2;Q8K2G4	E9Q0R0;Q8K2G4-2;Q8K2G4;Q8K2G4-3	NA	NA	NA	NA	22.7818	NA	2.01e-09	85644000
Tns1		E9Q0S6	E9Q0S6	26.6702	26.4945	26.5943	27.143	27.2272	27.2185	3.31e-146	2367900000
Nhsl2	NHS-like protein 2	E9Q0V6;B1AXH1	E9Q0V6;B1AXH1;B1AXG8	NA	22.447	22.691	NA	23.7814	22.7855	8.7e-12	108290000
Col16a1	Collagen alpha-1(XVI) chain	E9Q0X4;Q8BLX7;A3KFV6	E9Q0X4;Q8BLX7;A3KFV6	23.87	23.3928	23.3185	23.7465	23.7409	NA	8.28e-15	242590000
Sipa1		E9Q0Y4	E9Q0Y4	NA	NA	NA	NA	22.2444	NA	0.00012355	14022000
Nip7	60S ribosome subunit biogenesis protein NIP7 homolog	E9Q109;Q9CXK8	E9Q109;Q9CXK8	NA	NA	NA	NA	23.0706	NA	1.32e-17	109070000
Zbtb11;Rpl24	60S ribosomal protein L24	E9Q132;Q8BP67	E9Q132;Q8BP67;F6RSK3	29.8758	29.3979	29.7656	29.022	30.3926	29.277	2.06e-29	18191000000
Tex264		E9Q137;Q3TXY2	E9Q137;Q3TXY2	24.3803	24.4648	24.3548	24.265	24.6127	24.4748	6.49e-21	361270000
Dvl3	Segment polarity protein dishevelled homolog DVL-3	E9Q150;Q61062;E9Q967	E9Q150;Q61062;E9Q967;Q60838	NA	22.7364	22.5996	23.3985	22.0294	22.7575	1.66e-13	98757000
Wdr4	tRNA (guanine-N(7)-)-methyltransferase subunit WDR4	Q9EP82;E9Q156	Q9EP82;E9Q156;F6VLT8;E9Q1H7	25.019	24.294	24.9251	23.0724	24.1445	23.7785	3.53e-73	366150000
Atad2b		E9Q166	E9Q166	26.2821	26.2678	26.1763	25.894	25.9944	26.0511	9.42e-82	1268900000
Grsf1	G-rich sequence factor 1	E9Q179;Q8C5Q4;D3YUN1	E9Q179;Q8C5Q4;D3YUN1;D3YV30	NA	23.5072	24.0722	23.81	24.123	23.6013	5.82e-11	232510000
Fcf1	rRNA-processing protein FCF1 homolog	E9Q186;Q9CTH6	E9Q186;Q9CTH6	NA	NA	NA	NA	NA	21.8626	0.0001285	27470000
Hbp1	HMG box-containing protein 1	H3BKV0;H3BJW8;H3BJQ4;Q8R316-2;E9Q469;Q8R316;E9Q1A8	H3BKV0;H3BJW8;H3BJQ4;Q8R316-2;E9Q469;Q8R316;E9Q1A8	NA	NA	NA	NA	22.3515	NA	0.00021887	15284000
Ltbp2	Latent-transforming growth factor beta-binding protein 2	F6UFW9;E9Q1D6;Q0VD84;E9QNQ3;O08999	F6UFW9;E9Q1D6;Q0VD84;E9QNQ3;O08999	NA	NA	NA	NA	21.7612	NA	0.00043736	17078000
Myo5c		E9Q1F5	E9Q1F5	23.6558	NA	NA	23.022	22.8848	NA	9.62e-36	124680000
Sept7	Septin-7	E9Q1G8;O55131;E9Q9F5	E9Q1G8;O55131;E9Q9F5;Q9DA97	29.7195	29.6338	29.7291	29.8515	29.3812	29.609	0	18151000000
Abcc1	Multidrug resistance-associated protein 1	E9Q1I5;O35379	E9Q1I5;O35379	NA	NA	NA	NA	NA	21.2974	0.0001256	41356000
Pccb	Propionyl-CoA carboxylase beta chain, mitochondrial	E9Q1J7;Q99MN9	E9Q1J7;Q99MN9;D3YZC1	27.2984	27.0436	27.2565	27.2965	27.6225	27.4745	1e-133	2894200000
Ext2	Exostosin-2	E9Q1M5;P70428	E9Q1M5;P70428;A2AIG3	NA	NA	NA	NA	23.0007	NA	1.16e-10	120710000
Irf2bp2	Interferon regulatory factor 2-binding protein 2	E9Q1P8	E9Q1P8	26.8345	26.3099	26.008	26.8022	26.6465	26.7087	1.84e-112	1859700000
Sec23a	Protein transport protein Sec23A	E9Q1S3;Q01405	E9Q1S3;Q01405	28.5284	28.3487	28.6166	28.3645	28.4026	28.2557	0	7417000000
Camk2d	Calcium/calmodulin-dependent protein kinase type II subunit delta	Q6PHZ2-2;Q6PHZ2-4;Q6PHZ2;Q6PHZ2-5;E9Q1V9;E9Q1T1;E9PXV3;E9Q1W0;Q8CCM0	Q6PHZ2-2;Q6PHZ2-4;Q6PHZ2;Q6PHZ2-5;E9Q1V9;E9Q1T1;E9PXV3;E9Q1W0;Q8CCM0;P11798;F8WIS9;F6ZIE1;E9QAJ4;D6RDQ8;F6RWZ9;F6WHR9;F7A856;D3Z7K9;E9PYZ8	26.5145	26.7581	26.7653	27.4417	27.3808	27.392	5.9e-76	2555900000
Smpd4	Sphingomyelin phosphodiesterase 4	E9Q1V5;Q6ZPR5-3;Q6ZPR5-2;Q6ZPR5-4;Q6ZPR5;E9Q9L1;Q6ZPR5-5;E9Q914;E9Q0L7	E9Q1V5;Q6ZPR5-3;Q6ZPR5-2;Q6ZPR5-4;Q6ZPR5;E9Q9L1;Q6ZPR5-5;E9Q914;E9Q0L7;E9Q1M2;E9Q5Z0;E9Q5R0;E9PVE5;E9Q146;E9Q1T4;E9PZU7	26.3499	25.8011	25.7958	25.8897	25.7933	25.777	8.76e-51	1218100000
Tbck	TBC domain-containing protein kinase-like protein	E9Q1W7;Q8BM85-2;Q8BM85	E9Q1W7;Q8BM85-2;Q8BM85	NA	23.4252	23.5452	24.1516	24.3144	23.9726	3.54e-11	260500000
Cacna2d1	Voltage-dependent calcium channel subunit alpha-2/delta-1;Voltage-dependent calcium channel subunit alpha-2-1;Voltage-dependent calcium channel subunit delta-1	O08532-3;O08532-2;O08532-4;O08532-5;E9Q1X8;O08532	O08532-3;O08532-2;O08532-4;O08532-5;E9Q1X8;O08532	25.2558	24.9114	25.1387	24.6682	25.316	24.5954	2.04e-36	518670000
Apob		E9Q1Y3;E9Q414	E9Q1Y3;E9Q414;F7A3M3;E9Q4G4	24.3311	25.03	23.3584	24.6215	26.0883	24.4154	5.8e-62	552580000
Kank1		E9Q238;E9Q944	E9Q238;E9Q944	22.7324	22.7997	22.9567	23.2541	22.8651	23.2501	2.94e-20	169510000
Unc13b	Protein unc-13 homolog B	Q9Z1N9-2;Q9Z1N9-3;Q9Z1N9;E9Q263	Q9Z1N9-2;Q9Z1N9-3;Q9Z1N9;E9Q263;Q8K0T7;F6X605	24.1132	23.7558	23.6522	24.106	24.301	24.082	9.2e-53	321300000
Sumf1	Sulfatase-modifying factor 1	E9Q265;Q8R0F3;E9Q0Z7	E9Q265;Q8R0F3;E9Q0Z7	24.6763	23.9587	24.2482	24.1451	24.3512	24.4838	1.07e-63	439280000
Coil	Coilin	Q5SU73;E9Q284;A6PWE1	Q5SU73;E9Q284;A6PWE1	25.3867	NA	NA	NA	25.5155	NA	3.98e-77	330200000
BC018507		E9Q286	E9Q286	NA	21.9701	NA	NA	21.7097	NA	1.02e-05	54141000
Ptk2b	Protein-tyrosine kinase 2-beta	E9Q2A6;Q3UDE9;Q9QVP9;F7CCX1	E9Q2A6;Q3UDE9;Q9QVP9;F7CCX1	NA	NA	NA	22.4142	22.4246	NA	1.95e-17	60050000
Gm15800		E9Q2E4;E9PX61	E9Q2E4;E9PX61;Q6GQX8;F6XXX5	25.6162	25.7596	25.7869	25.7996	25.804	25.5559	2.2e-78	1063700000
Ubr5	E3 ubiquitin-protein ligase UBR5	E9Q2H1;Q80TP3	E9Q2H1;Q80TP3	26.6536	26.2609	26.6529	26.1314	26.302	26.3387	9.92e-100	1795400000
C130039O16Rik		E9Q2I4	E9Q2I4	22.647	22.6758	22.7637	22.8997	22.2822	22.8174	3.81e-15	122070000
Dmkn	Dermokine	Q6P253-4;E9QLW7;Q6P253;E9QQ29;E9Q2P1;Q6P253-2;E9QLW8	Q6P253-4;E9QLW7;Q6P253;E9QQ29;E9Q2P1;Q6P253-2;E9QLW8;Q6P253-3	NA	27.16	NA	NA	22.7101	NA	5.55e-28	345800000
Zfp266		E9Q2S7	E9Q2S7	21.9279	23.5933	23.9532	23.7229	NA	23.481	3.45e-11	175390000
Ccdc43	Coiled-coil domain-containing protein 43	Q9CR29;E9Q2S9;Q9CR29-2	Q9CR29;E9Q2S9;Q9CR29-2	23.6831	23.9262	23.6055	23.6888	NA	23.7083	9.41e-11	204640000
Loh12cr1	Loss of heterozygosity 12 chromosomal region 1 protein homolog	Q9D920;E9Q2W8	Q9D920;E9Q2W8	NA	NA	NA	NA	NA	22.4471	0.00053307	56378000
Actn4		E9Q2W9	E9Q2W9	NA	NA	NA	NA	NA	21.7352	0	97600000
Nrxn3	Neurexin-3-alpha	Q6P9K9-2;E9Q2X2;Q6P9K9	Q6P9K9-2;E9Q2X2;Q6P9K9	NA	NA	NA	NA	20.6594	NA	0.0014901	4929700
Smc4	Structural mainteNAce of chromosomes protein;Structural mainteNAce of chromosomes protein 4	E9Q2X6;Q8CG47	E9Q2X6;Q8CG47;Q3U763	26.1487	25.6465	25.8353	26.2531	25.2501	26.0637	3.22e-66	1087300000
Ikbkg	NF-kappa-B essential modulator	Q8VC91;O88522;E9Q2Y3;Q7TSS3;A3KG44	Q8VC91;O88522;E9Q2Y3;Q7TSS3;A3KG44;A3KG40;A3KG41;A3KG38	23.7775	23.8585	23.3347	23.5336	23.2845	23.8867	5.58e-24	237730000
Cep350		E9Q309	E9Q309	NA	NA	NA	NA	23.8748	NA	9.93e-07	69907000
Gm10094;Sap18	Histone deacetylase complex subunit SAP18	E9Q317;O55128;D3YY73;D3Z2N9	E9Q317;O55128;D3YY73;D3Z2N9;D3YY55	26.2492	27.014	26.8927	27.0458	26.6942	27.0141	1.57e-30	2488000000
Gm17296		E9Q368	E9Q368	NA	NA	NA	NA	24.5525	NA	0.00034853	274710000
Baz2a	Bromodomain adjacent to zinc finger domain protein 2A	F8VPM0;Q91YE5-2;E9Q374;Q91YE5;Q91YE5-3	F8VPM0;Q91YE5-2;E9Q374;Q91YE5;Q91YE5-3	26.9117	NA	NA	NA	NA	NA	5.74e-09	541050000
Myof	Myoferlin	Q69ZN7;E9Q390;Q69ZN7-4	Q69ZN7;E9Q390;Q69ZN7-4;Q69ZN7-2;Q69ZN7-3;REV__Q8QZT1	27.6876	26.9776	26.734	27.2623	28.1195	27.4494	3.84e-255	3169600000
Akap13		E9Q394;E9Q474;F6VCM8	E9Q394;E9Q474;F6VCM8;F6RPP1;E9PVD4;F7CVS3	25.6289	24.5839	24.5656	24.4431	24.7848	24.5691	2.45e-36	529120000
Sptb;Spnb1	Spectrin beta chain, erythrocytic	P15508;E9Q397;Q3UGX2	P15508;E9Q397;Q3UGX2	24.6193	25.8123	25.2487	24.7559	25.9163	25.2868	4.19e-113	730010000
Trim36	E3 ubiquitin-protein ligase Trim36	E9Q3A0;Q80WG7	E9Q3A0;Q80WG7	NA	NA	NA	NA	21.3413	NA	0.00081849	16501000
Polr2l;Gm10774	DNA-directed RNA polymerases I, II, and III subunit RPABC5	P62876;E9Q3B5	P62876;E9Q3B5	25.539	NA	NA	NA	24.6205	NA	9.5e-06	414220000
Synpo	Synaptopodin	E9Q3E2;Q8CC35;Q8CC35-2	E9Q3E2;Q8CC35;Q8CC35-2;Q8CC35-3	25.3539	24.1741	24.155	24.2857	24.7101	23.5631	1.37e-41	453740000
Atp11a	Probable phospholipid-transporting ATPase IH	E9Q3G7;P98197;F6Z4J2	E9Q3G7;P98197;F6Z4J2	25.4876	24.3534	23.9958	NA	25.8285	NA	5.61e-71	388530000
Nup153		E9Q3G8	E9Q3G8	28.0328	27.1678	27.1291	27.1248	27.103	27.0656	2.26e-160	3186300000
Spata13	Spermatogenesis-associated protein 13	E9Q3I3;E0CYU0;Q5DU57;Q5DU57-2	E9Q3I3;E0CYU0;Q5DU57;Q5DU57-2;F6SRZ4	23.9326	23.3582	23.3655	NA	23.959	23.057	6.5e-16	215210000
Agap1	Arf-GAP with GTPase, ANK repeat and PH domain-containing protein 1	E9Q3K3;Q8BXK8	E9Q3K3;Q8BXK8	23.3001	NA	22.6888	22.7588	22.8216	NA	7.08e-21	142370000
Pi4ka		E9Q3L2	E9Q3L2;F6Y9T6;F6WIX7;D6RJ66;F6XSW4	25.2712	24.8811	25.1924	25.2885	25.8291	25.2907	1.46e-60	741550000
Dctn1	Dynactin subunit 1	E9Q586;O08788-2;E9Q3M3;O08788;D3YX34	E9Q586;O08788-2;E9Q3M3;O08788;D3YX34;D3Z2M9;D3YYG9	29.2941	29.0313	28.9925	28.7748	29.1019	28.9548	0	10343000000
2010300C02Rik		E9Q3M9	E9Q3M9;F7B0R9	NA	NA	NA	NA	22.9127	NA	9.51e-07	160790000
Recql	ATP-dependent DNA helicase Q1	Q9Z129-2;E9Q3N0;Q9Z129	Q9Z129-2;E9Q3N0;Q9Z129;D3Z6T0;F6S4D9	NA	NA	NA	NA	21.1757	NA	9.22e-06	18881000
Alcam	CD166 antigen	E9Q3Q6;Q61490;E9Q4G8	E9Q3Q6;Q61490;E9Q4G8;F6QH25;Q5MPX5	27.3085	27.2808	27.3756	28.9817	28.7979	28.925	9.06e-88	6761800000
Ube2h;Gm2058	Ubiquitin-conjugating enzyme E2 H	E9Q3U1;P62257;D3Z2I4;J3KMU3	E9Q3U1;P62257;D3Z2I4;J3KMU3	NA	24.3849	24.6691	23.7631	25.097	24.6327	5.65e-22	393550000
Lphn1	Latrophilin-1	Q80TR1-2;Q80TR1;H7BX15;E9Q9Q9;E9Q3V9;F6YP92	Q80TR1-2;Q80TR1;H7BX15;E9Q9Q9;E9Q3V9;F6YP92	NA	NA	NA	NA	22.056	NA	3.8e-06	22033000
Mvp	Major vault protein	Q9EQK5;E9Q3X0	Q9EQK5;E9Q3X0;D3Z2N7	23.6556	23.8368	24.0354	24.2004	24.8119	24.4302	3.41e-31	327050000
Lrba	Lipopolysaccharide-responsive and beige-like anchor protein	E9Q3Y4;Q9ESE1;Q9ESE1-2;Q9ESE1-3	E9Q3Y4;Q9ESE1;Q9ESE1-2;Q9ESE1-3	28.569	28.1285	28.0637	28.3858	28.6892	28.4603	0	6746500000
Hk3	Hexokinase-3	E9Q3Z4;E9Q8S8;Q3TRM8	E9Q3Z4;E9Q8S8;Q3TRM8	NA	NA	NA	NA	22.6279	22.1172	8.97e-31	59628000
Nbas		E9Q411	E9Q411	26.3537	26.7529	26.678	26.6362	26.6466	26.6827	1.99e-149	1975600000
Fcgr2b;Fcgr2	Low affinity immunoglobulin gamma Fc region receptor II	P08101-2;P08101-3;E9Q415;P08101	P08101-2;P08101-3;E9Q415;P08101	NA	NA	NA	NA	23.6637	NA	0.00042447	49200000
Pigk	GPI-anchor transamidase	E9Q421;Q8BXX3;Q9CXY9;Q8BL63	E9Q421;Q8BXX3;Q9CXY9;Q8BL63	24.9684	25.0288	24.6382	24.4584	24.0151	24.5619	1.93e-34	543260000
Tpm1		E9Q450;E9Q448	E9Q450;E9Q448	28.8013	29.4057	29.3933	30.0515	30.402	30.2438	0	18698000000
Smek1	Serine/threonine-protein phosphatase 4 regulatory subunit 3A	Q6P2K6;E9Q481	Q6P2K6;E9Q481;Q6P2K6-2;Q5M6W0	27.5815	26.8641	26.9411	26.8243	27.3682	26.7778	1.51e-88	2474700000
Use1	Vesicle transport protein USE1	Q9CQ56;E9Q496;Q9CQ56-2	Q9CQ56;E9Q496;Q9CQ56-2;D3Z6D3	25.4042	24.7772	24.6809	24.8121	24.2688	25.0809	1.76e-35	511760000
Rem2	GTP-binding protein REM 2	Q8VEL9-2;Q8VEL9;E9Q4D5	Q8VEL9-2;Q8VEL9;E9Q4D5	NA	NA	NA	NA	NA	22.1443	0.00013654	52414000
Ankrd11		E9Q4F7;E9Q4F8	E9Q4F7;E9Q4F8	NA	NA	NA	NA	21.6829	NA	6.55e-15	20965000
Kif13b		E9Q4K7	E9Q4K7	27.0755	26.8405	26.6798	26.6928	27.2896	27.0679	2.19e-154	2570600000
Lipe	Hormone-sensitive lipase	P54310;Q8CDI9;E9Q4M2	P54310;Q8CDI9;E9Q4M2	NA	NA	23.2571	21.5861	21.13	NA	6.01e-08	66557000
Chchd6	Coiled-coil-helix-coiled-coil-helix domain-containing protein 6, mitochondrial	E9Q4M4;Q91VN4	E9Q4M4;Q91VN4	26.4485	25.7716	25.918	26.0466	26.2201	26.1207	1.95e-208	1324400000
Arid1b		E9Q6R4;E9Q4N7;E9Q4N6	E9Q6R4;E9Q4N7;E9Q4N6	26.2689	25.9	25.7118	25.7916	25.6755	25.8011	9.01e-56	1162600000
Wdfy1		E9Q4P1	E9Q4P1;D3YWG9;D3Z057;Q9DAD3	26.0812	25.8577	25.7849	25.7686	26.2516	26.2266	3.24e-98	1175500000
Fam102b	Protein FAM102B	Q8BQS4;E9Q4R1	Q8BQS4;E9Q4R1	25.6833	NA	NA	NA	23.8484	NA	7.04e-16	331640000
Nin	Ninein	Q61043-2;Q61043;E9Q4S3	Q61043-2;Q61043;E9Q4S3	23.4432	NA	NA	NA	24.5264	22.997	3.64e-09	153100000
2010109K11Rik		E9Q4T4	E9Q4T4	NA	NA	NA	NA	20.8496	NA	0.0004978	6150100
Diaph2;Diap2	Protein diaphanous homolog 2	O70566;Q6W4W7;E9Q4U7	O70566;Q6W4W7;E9Q4U7	NA	23.8026	23.9079	24.0504	25.0863	24.3359	8.69e-71	348610000
Uggt2		E9Q4X2;F6YNY8	E9Q4X2;F6YNY8;G3UXP5	24.5856	24.8249	24.5315	23.5578	24.8951	24.3575	6.24e-48	457200000
Eps8l1	Epidermal growth factor receptor kinase substrate 8-like protein 1	Q8R5F8;E9Q4X5	Q8R5F8;E9Q4X5;E9PWX4;E9PVI7;E9Q2P3	NA	25.0754	24.201	NA	23.9339	NA	3.94e-20	232420000
Cep192		E9Q4Y4	E9Q4Y4	NA	23.6756	23.4974	23.2897	21.8901	24.9358	2.12e-05	188380000
Gon4l	GON-4-like protein	E9Q507;K4DI71;Q9DB00	E9Q507;K4DI71;Q9DB00	NA	NA	NA	NA	18.3499	NA	0.0025103	2669800
Pklr	Pyruvate kinase;Pyruvate kinase isozymes R/L	E9Q509;P53657;G3X925	E9Q509;P53657;G3X925	NA	NA	NA	NA	22.0925	NA	1.87e-14	28206000
Trip11		E9Q512;H3BJG4	E9Q512;H3BJG4;Q8BVJ9;H3BJH8;H3BJU5	25.8044	25.6949	25.7091	25.8131	26.1632	25.5122	7.38e-130	1057900000
Rnf213	E3 ubiquitin-protein ligase RNF213	E9Q555;F7A6H4	E9Q555;F7A6H4;Q3U0U2	27.2357	26.9111	26.8919	26.7525	27.5283	26.9425	8.94e-221	2323100000
Dsp	Desmoplakin	E9Q557;E9PZW0	E9Q557;E9PZW0	25.8489	30.3315	25.2495	28.3512	28.2855	28.1655	0	6266400000
Uimc1	BRCA1-A complex subunit RAP80	Q5U5Q9-3;Q5U5Q9;E9Q577	Q5U5Q9-3;Q5U5Q9;E9Q577	NA	NA	NA	NA	NA	21.953	3.31e-08	100410000
Camsap3	Calmodulin-regulated spectrin-associated protein 3	Q80VC9-2;Q80VC9;E9Q5B0	Q80VC9-2;Q80VC9;E9Q5B0	23.9089	24.0633	23.6248	23.7875	23.7583	23.5349	5.25e-20	251810000
Hk2	Hexokinase-2	E9Q5B5;O08528	E9Q5B5;O08528;E9Q9M6	27.8605	26.5621	27.107	27.4936	27.6334	27.5826	2.86e-141	2502000000
Nolc1		E9Q5C9	E9Q5C9	25.9111	26.4397	26.6064	26.7466	25.6613	26.1121	2.89e-37	1414200000
Wac	WW domain-containing adapter protein with coiled-coil	E9Q5D5;Q924H7-2;Q924H7;F6R357;F7A7S5;F6Z247;E9PZH6;E9Q4Y9;E9Q020;Q924H7-3	E9Q5D5;Q924H7-2;Q924H7;F6R357;F7A7S5;F6Z247;E9PZH6;E9Q4Y9;E9Q020;Q924H7-3;F7CLA8	24.7857	24.2038	23.7964	24.0281	23.9677	23.6425	2.36e-16	339970000
Ranbp9	Ran-binding protein 9	P69566;E9Q5D6;P69566-2	P69566;E9Q5D6;P69566-2	25.0842	24.3113	24.5789	24.3056	24.3602	24.4097	1.15e-31	462260000
Igfbp7	Insulin-like growth factor-binding protein 7	Q61581;F8WH23;E9Q5D9	Q61581;F8WH23;E9Q5D9	23.3397	NA	NA	23.0828	NA	23.6068	4.32e-09	166890000
Mef2d	Myocyte-specific enhancer factor 2D	E9Q5E0;Q921S6;Q63943;E9QKT0;Q63943-2	E9Q5E0;Q921S6;Q63943;E9QKT0;Q63943-2;Q8CFN5-4;Q8CFN5-3;Q8CFN5-2;Q8CFN5-5;Q8CFN5;Q60929-3	23.8152	NA	24.0014	23.7345	24.6924	24.0678	2.5e-15	273430000
Setd2		E9Q5F9;G3UZ69	E9Q5F9;G3UZ69;G3UZC5;G3UYE0	NA	23.5843	23.6419	23.4462	23.2954	23.7501	1.38e-23	249520000
Kif23		E9Q5G3	E9Q5G3	NA	NA	NA	NA	21.5962	NA	2.83e-08	78388000
Eng	Endoglin	E9Q5I7;Q3UAM9;Q63961	E9Q5I7;Q3UAM9;Q63961;F7BZW0	24.1208	24.0044	23.7399	NA	24.4499	24.0031	4.73e-26	369660000
Tpm3		Q8K0Z5;E9Q5J9	Q8K0Z5;E9Q5J9	30.1739	28.5047	28.5832	28.5507	30.0376	28.7405	9.87e-265	12840000000
Zfr2		E9Q5M4;F6VRB4	E9Q5M4;F6VRB4	NA	NA	NA	NA	NA	20.5511	6.24e-07	38216000
Hpn	Serine protease hepsin;Serine protease hepsin non-catalytic chain;Serine protease hepsin catalytic chain	O35453-2;G3UWE8;O35453;E9Q5P0	O35453-2;G3UWE8;O35453;E9Q5P0	NA	NA	NA	NA	NA	20.7988	8.65e-05	22591000
Zzef1	Zinc finger ZZ-type and EF-hand domain-containing protein 1	Q5SSH7-2;Q5SSH7;E9Q5W5	Q5SSH7-2;Q5SSH7;E9Q5W5	23.3803	23.3195	23.2922	NA	23.6791	23.4162	1.54e-24	209120000
Frem1	FRAS1-related extracellular matrix protein 1	Q684R7-3;Q684R7-2;E9Q5Z7;Q684R7	Q684R7-3;Q684R7-2;E9Q5Z7;Q684R7	22.669	NA	NA	NA	23.0556	NA	4.14e-09	62873000
Loxl4	Lysyl oxidase homolog 4	Q924C6;E9Q600	Q924C6;E9Q600;E9PY86	NA	NA	NA	NA	21.755	NA	2.08e-08	11882000
Chuk	Inhibitor of nuclear factor kappa-B kinase subunit alpha	E9Q605;Q60680;E9QNL4;Q60680-2;Q60680-3	E9Q605;Q60680;E9QNL4;Q60680-2;Q60680-3	22.6302	22.3224	NA	NA	22.4587	22.0728	3.39e-10	87397000
Ahnak		E9Q616	E9Q616;G5E8K8	31.1277	31.6695	31.0734	31.8179	32.1803	31.801	0	70190000000
Zfp644		E9Q624;E9QA22;E9QA24;E9QA23	E9Q624;E9QA22;E9QA24;E9QA23	NA	NA	NA	NA	23.0819	NA	1.64e-05	46822000
Myo1e	Unconventional myosin-Ie	E9Q634	E9Q634;G3V011	25.5479	26.0729	26.1531	26.2752	26.36	26.6178	1.09e-60	1343600000
Adam9	Disintegrin and metalloproteinase domain-containing protein 9	E9Q638;Q61072	E9Q638;Q61072	NA	NA	NA	NA	22.899	NA	2.58e-05	62772000
Rbm26	RNA-binding protein 26	Q6NZN0-5;E9Q640;Q6NZN0-3;Q6NZN0-4;Q6NZN0-2;Q6NZN0;E9PUF4	Q6NZN0-5;E9Q640;Q6NZN0-3;Q6NZN0-4;Q6NZN0-2;Q6NZN0;E9PUF4	26.9272	27.0433	27.0085	27.0337	26.8476	26.8148	1.04e-106	2440100000
Arhgap28	Rho GTPase-activating protein 28	Q8BN58-2;E9Q642;Q8BN58-3;Q8BN58	Q8BN58-2;E9Q642;Q8BN58-3;Q8BN58;F6XG99;F6ZDY5	25.7728	24.3186	24.4221	NA	24.9084	NA	1.22e-35	506730000
Rgs12	Regulator of G-protein signaling 12	Q8CGE9;E9Q652;E9Q1K7;D3Z0G6;D3Z0G7;D3Z0G5	Q8CGE9;E9Q652;E9Q1K7;D3Z0G6;D3Z0G7;D3Z0G5;F7B2U5;Q3TTW9	NA	NA	NA	NA	22.0778	21.9538	1.41e-07	42615000
Cacna2d2	Voltage-dependent calcium channel subunit alpha-2/delta-2;Voltage-dependent calcium channel subunit alpha-2-2;Voltage-dependent calcium channel subunit delta-2	Q6PHS9-4;Q6PHS9-2;Q6PHS9-5;Q6PHS9;Q6PHS9-3;Q6PHS9-6;E9Q683	Q6PHS9-4;Q6PHS9-2;Q6PHS9-5;Q6PHS9;Q6PHS9-3;Q6PHS9-6;E9Q683	NA	NA	23.0267	23.1624	23.6763	NA	4.11e-16	145690000
Ccdc85c	Coiled-coil domain-containing protein 85C	E9Q6B2	E9Q6B2	NA	23.6051	NA	NA	23.4179	NA	1.2e-31	99445000
Mapk8ip3	C-Jun-amino-terminal kinase-interacting protein 3	E9Q6B6;Q9ESN9-2;E9Q6E0;Q9ESN9-3;Q9ESN9-5;Q9ESN9-4;Q9ESN9;J3QNR6;Q9ESN9-6;K3W4S4	E9Q6B6;Q9ESN9-2;E9Q6E0;Q9ESN9-3;Q9ESN9-5;Q9ESN9-4;Q9ESN9;J3QNR6;Q9ESN9-6;K3W4S4;D3YWH6	NA	NA	NA	23.5642	23.7139	23.4514	1.52e-31	143470000
Lphn2		E9Q6C7	E9Q6C7;Q8JZZ7;Q8JZZ7-2;Q0P6A0;Q3UQ39	24.3188	25.0732	24.9794	24.7052	25.8344	25.103	5.51e-46	637080000
Srsf11		Q3UIX4;E9Q6E5;D3Z4B0;F6TN80;D6RE22	Q3UIX4;E9Q6E5;D3Z4B0;F6TN80;D6RE22;F6X2U6;B7ZNC5;Q8BV04	26.088	25.6541	26.2339	25.1277	26.6288	24.8966	2.33e-37	978760000
Zfp446		E9Q6F9;Q149D4;G3X9U2;Q8C9M8	E9Q6F9;Q149D4;G3X9U2;Q8C9M8	NA	NA	NA	NA	18.5763	NA	0.0021032	16548000
Plekha5		E9Q6H8	E9Q6H8	27.3016	26.7714	26.5521	27.1428	27.311	27.1055	6.6e-107	2205400000
Il1rap	Interleukin-1 receptor accessory protein	Q61730;E9Q6I2;Q3UVZ1;G3UY13;Q61730-2	Q61730;E9Q6I2;Q3UVZ1;G3UY13;Q61730-2	NA	NA	NA	NA	22.0142	NA	8.91e-07	25586000
Bod1l		E9Q6J5	E9Q6J5	26.1346	24.6979	24.9089	25.2047	24.608	25.1388	1.09e-42	740050000
Dmwd	Dystrophia myotonica WD repeat-containing protein	E9Q6J8;Q08274	E9Q6J8;Q08274	NA	NA	NA	NA	20.6252	NA	2.76e-07	30821000
Ercc2	TFIIH basal transcription factor complex helicase XPD subunit	E9Q6K1;O08811;F6YA33	E9Q6K1;O08811;F6YA33;D3Z700	NA	NA	23.2973	NA	22.6606	23.8144	3.7e-18	162020000
Clasp1	CLIP-associating protein 1	J3QP81;E9Q6L0;Q80TV8-2;E9QNY9;Q80TV8;E9QKH0	J3QP81;E9Q6L0;Q80TV8-2;E9QNY9;Q80TV8;E9QKH0	27.3179	26.7558	26.8865	26.2721	27.0169	26.6217	3.48e-155	2295800000
Tubgcp6		E9Q6P4;G5E8P0	E9Q6P4;G5E8P0	NA	NA	NA	NA	20.9313	NA	0.00020195	15979000
Ttc7b		E9Q6P5	E9Q6P5	NA	NA	NA	NA	24.2821	NA	9.22e-11	112810000
Utrn		E9Q6R7	E9Q6R7;Q05AA6;B1AV35	28.7703	28.6378	28.5237	29.4986	29.8318	29.5103	0	11679000000
Pfdn4		E9Q6U4;Q3UWL8	E9Q6U4;Q3UWL8;E9Q4Q8;E9Q8R1;Q6P0X1	26.8937	25.4994	25.2208	25.0552	26.1311	25.5375	3.75e-46	956890000
Pou2f1;Pou2f2;Pou2f3	POU domain, class 2, transcription factor 1;POU domain, class 2, transcription factor 3;POU domain, class 2, transcription factor 2	P25425-10;P25425-4;P25425-7;P25425-9;P25425-11;P25425-8;P25425-3;I1E4X2;P25425-6;P25425-2;P25425-5;E9Q6Z8;P25425;F8VQL7;P25425-12;F6RP41;H3BJE4;Q00196-4;Q3U5D1;Q00196-6;P31362;H3BJT4;Q00196;H3BKB7;Q00196-2;Q00196-3;Q00196-7;Q00196-5;H3BJP0;Q7TSC9	P25425-10;P25425-4;P25425-7;P25425-9;P25425-11;P25425-8;P25425-3;I1E4X2;P25425-6;P25425-2;P25425-5;E9Q6Z8;P25425;F8VQL7;P25425-12;F6RP41;H3BJE4;Q00196-4;Q3U5D1;Q00196-6;P31362;H3BJT4;Q00196;H3BKB7;Q00196-2;Q00196-3;Q00196-7;Q00196-5;H3BJP0;Q7TSC9	25.6366	23.9961	24.3373	24.5256	24.8315	23.8635	5.32e-15	364470000
Pam	Peptidyl-glycine alpha-amidating monooxygenase;Peptidylglycine alpha-hydroxylating monooxygenase;Peptidyl-alpha-hydroxyglycine alpha-amidating lyase	E9Q704;F8VQA4;P97467;F6TGI4	E9Q704;F8VQA4;P97467;F6TGI4	22.8677	22.5341	22.77	NA	22.1334	NA	1.25e-08	87995000
Adcy9	Adenylate cyclase type 9	E9Q706;P51830	E9Q706;P51830	NA	NA	NA	NA	21.2695	NA	1.27e-05	279770000
Plod2	Procollagen-lysine,2-oxoglutarate 5-dioxygenase 2	Q9R0B9;E9Q718	Q9R0B9;E9Q718	28.3413	28.0844	28.0053	27.6452	27.4412	27.2896	1.4e-124	4642900000
Usf1	Upstream stimulatory factor 1	E9Q722;Q61069	E9Q722;Q61069	NA	NA	NA	NA	22.9209	NA	1.47e-10	88328000
Jam3	Junctional adhesion molecule C	E9Q769;Q9D8B7	E9Q769;Q9D8B7	26.3568	NA	NA	NA	24.5155	NA	6.29e-10	139510000
Zc3h13		E9Q784	E9Q784	24.6484	23.7794	23.4519	23.8528	23.797	23.7701	9.69e-20	280380000
Med15	Mediator of RNA polymerase II transcription subunit 15	E9Q7C1;G3X8S4;Q924H2	E9Q7C1;G3X8S4;Q924H2	NA	NA	NA	NA	23.072	NA	7.4e-19	128580000
Klc1	Kinesin light chain 1	Q5UE59;E9Q7C9;Q7TNF4;Q8CD76;O88447	Q5UE59;E9Q7C9;Q7TNF4;Q8CD76;O88447;F6UYN4	27.0316	27.2822	27.5098	26.975	27.4463	27.0781	2.2e-138	2613700000
Arhgef5		E9Q7D5	E9Q7D5	NA	22.8028	22.73	23.1058	22.6268	22.9576	7.2e-12	121390000
Arid2		E9Q7E2	E9Q7E2;Q9D982	25.8927	24.6013	25.1849	25.3846	25.7963	25.1241	1.58e-41	820510000
Pacs2	Phosphofurin acidic cluster sorting protein 2	Q3V3Q7;E9Q7E9	Q3V3Q7;E9Q7E9	24.5224	23.6228	24.1039	23.6318	24.0487	23.6718	1.37e-24	291420000
Numa1		E9Q7G0	E9Q7G0	31.0703	30.7961	30.7922	31.0683	30.8929	31.0617	0	38098000000
Rbms2	RNA-binding motif, single-stranded-interacting protein 2	E9Q7G6;Q8VC70	E9Q7G6;Q8VC70	23.432	24.4248	24.2748	24.5926	24.8885	24.4895	3.04e-44	420460000
Ogdhl		E9Q7L0	E9Q7L0	27.3599	27.3449	27.1847	27.1777	27.5865	27.2209	9.21e-195	2832300000
Urb2		E9Q7L1;G3UX45	E9Q7L1;G3UX45	24.1756	23.9463	24.087	24.3233	23.8508	23.7087	7.39e-16	293770000
Tsc22d2		E9Q7M2	E9Q7M2	NA	NA	NA	NA	NA	21.8588	0.00028593	15529000
Gfm2	Ribosome-releasing factor 2, mitochondrial	E9Q7N5;Q8R2Q4-3;Q8R2Q4-2;Q8R2Q4;E0CY79;Q8C1C2	E9Q7N5;Q8R2Q4-3;Q8R2Q4-2;Q8R2Q4;E0CY79;Q8C1C2	NA	22.8977	22.4227	NA	23.4405	23.0382	1.99e-11	155010000
Zfp106	Zinc finger protein 106	E9Q7S1;O88466;E9PVH6;F6QFS1;O88466-2	E9Q7S1;O88466;E9PVH6;F6QFS1;O88466-2	NA	NA	NA	NA	21.9583	NA	2.83e-06	12303000
Chadl		E9Q7T7	E9Q7T7;G3UY83;G3UXV0	28.339	28.0613	28.0315	28.2347	28.6156	28.1155	1.84e-182	6007700000
Calcoco1	Calcium-binding and coiled-coil domain-containing protein 1	E9Q7U2;Q8CGU1	E9Q7U2;Q8CGU1	NA	NA	25.0756	22.8291	24.8182	24.0299	5.75e-48	285190000
Rbpj;Rbpsuh-rs3	Recombining binding protein suppressor of hairless	E9Q7W0;P31266-2;F7BPQ6;P31266	E9Q7W0;P31266-2;F7BPQ6;P31266	25.185	25.7014	25.6062	25.357	24.2031	24.7441	1.47e-33	714430000
Arpp19	cAMP-regulated phosphoprotein 19	P56212-2;P56212;E9Q827;E9Q4B9	P56212-2;P56212;E9Q827;E9Q4B9;E9PXD7	NA	NA	NA	NA	24.7893	NA	8.82e-17	410550000
Atp2b4		Q32ME1;F7AAP4;E9Q828;Q6Q477	Q32ME1;F7AAP4;E9Q828;Q6Q477	23.1407	23.4689	23.4206	25.0421	25.3235	25.1434	1.15e-106	541220000
Mllt4	Afadin	Q9QZQ1-2;E9Q852;Q9QZQ1;E9Q9C3;E9PYX7	Q9QZQ1-2;E9Q852;Q9QZQ1;E9Q9C3;E9PYX7;F7C3I9	28.3662	27.6376	27.5869	28.0157	28.0015	27.8668	7.82e-187	4484200000
Scamp3	Secretory carrier-associated membrane protein 3	E9Q855;O35609;Q3UXS0	E9Q855;O35609;Q3UXS0	26.7142	25.5454	25.602	25.9913	26.4983	26.0285	1.14e-66	1434300000
Pi4kb	Phosphatidylinositol 4-kinase beta	Q8BKC8-2;Q8BKC8;E9Q8A3;Q8BKC8-3;D6RI80	Q8BKC8-2;Q8BKC8;E9Q8A3;Q8BKC8-3;D6RI80	25.1373	24.3878	24.4925	24.7994	24.87	24.2847	2.4e-36	514790000
Dnajc21		E9Q8D0;F6QYD2	E9Q8D0;F6QYD2	NA	NA	NA	NA	NA	20.7337	8.21e-09	19961000
Kdm5a	Lysine-specific demethylase 5A	E9Q8F1;Q3UXZ9	E9Q8F1;Q3UXZ9	24.6298	23.4822	23.8349	23.7773	24.458	23.6393	2.59e-30	350170000
Cfh	Complement factor H	P06909;E9Q8I0;D6RGQ0;E9Q8H9	P06909;E9Q8I0;D6RGQ0;E9Q8H9;Q4LDF6	NA	22.5609	NA	NA	NA	21.8559	1.2e-32	109490000
Nfxl1		E9Q8I7;E9PZN0	E9Q8I7;E9PZN0;E9Q3K1;A2AEI5;A2AEI4;F7AR15;Q80SZ6	25.4006	23.9222	23.9039	23.937	23.7676	23.7935	3.86e-39	397810000
Fry		E9Q8I9;E9Q8I9-2	E9Q8I9;E9Q8I9-2;E9Q8I9-3	NA	NA	NA	NA	21.5923	NA	6.42e-15	38656000
Zc3h4	Zinc finger CCCH domain-containing protein 4	E9Q8K8;Q6ZPZ3;Q6ZPZ3-2	E9Q8K8;Q6ZPZ3;Q6ZPZ3-2	26.5881	25.7753	25.6946	25.6357	25.8134	25.3214	3.07e-29	1117100000
Rab11fip1	Rab11 family-interacting protein 1	Q9D620;E9Q8L9	Q9D620;E9Q8L9	NA	NA	NA	NA	NA	23.3815	8.16e-06	86440000
Zfp358		E9Q8M1	E9Q8M1	23.106	24.5213	NA	24.3433	23.6846	NA	3.84e-12	324960000
Rgl1	Ral guanine nucleotide dissociation stimulator-like 1	E9Q8N0;Q60695;E9Q8M9	E9Q8N0;Q60695;E9Q8M9	23.6533	NA	NA	NA	NA	NA	0.0019099	11929000
Clasp2	CLIP-associating protein 2	Q8BRT1;E9Q8N5;Q08EB6;F7DCH5	Q8BRT1;E9Q8N5;Q08EB6;F7DCH5;Q8BRT1-5;Q8BRT1-6	26.4463	26.2692	26.2806	25.959	25.9875	26.2953	2.16e-131	1498000000
Ctnnd1		P30999-2;P30999-3;E9Q8Z5;E9Q903;E9Q906	P30999-2;P30999-3;E9Q8Z5;E9Q903;E9Q906	NA	NA	NA	NA	NA	22.6568	0	61339000
Ctnnd1	Catenin delta-1	G3X9V2;P30999;E9Q8Z6;E9Q8Z8;E9Q8Z4;E9Q8Z9;D3Z2H2;E9Q901;E9Q904;E9Q986;D3Z7H6;E9Q907;E9Q905;D3Z2H7	G3X9V2;P30999;E9Q8Z6;E9Q8Z8;E9Q8Z4;E9Q8Z9;D3Z2H2;E9Q901;E9Q904;E9Q986;D3Z7H6;E9Q907;E9Q905;D3Z2H7	29.1661	29.0836	28.915	29.5264	29.3783	29.3187	0	11785000000
Rap1gds1		E9Q912;E9Q6Q4	E9Q912;E9Q6Q4	28.5925	28.0953	28.1432	27.8114	28.4052	27.8511	1.06e-206	5842800000
Tmem11	Transmembrane protein 11, mitochondrial	E9Q933;Q8BK08	E9Q933;Q8BK08	NA	24.3202	24.8397	24.2258	24.2782	24.2726	6.42e-15	413440000
Svil	Supervillin	E9Q983;Q8K4L3;E9Q3Z5;Q8K4L2;F6R6A4	E9Q983;Q8K4L3;E9Q3Z5;Q8K4L2;F6R6A4;F6TBK9;D3Z2X9	27.2235	27.2665	27.3556	27.8148	27.9784	27.8314	0	3848700000
Trim12c;Trim12a;Trim5	Tripartite motif-containing protein 12A	E9Q987;D3Z3L3;D3YVI1;Q99PQ1;D3YYU4;E9PV98	E9Q987;D3Z3L3;D3YVI1;Q99PQ1;D3YYU4;E9PV98	NA	NA	NA	NA	22.7306	22.6812	5.33e-08	36871000
Snap91	Clathrin coat assembly protein AP180	Q3TWS4;E9Q9A3;Q61548-3;E9QQ05;Q61548-2;Q61548;E9QLK9;Q8BQA2	Q3TWS4;E9Q9A3;Q61548-3;E9QQ05;Q61548-2;Q61548;E9QLK9;Q8BQA2	21.9463	NA	NA	NA	23.2971	NA	1e-10	88321000
Kif1c	Kinesin-like protein KIF1C	O35071;E9Q9B0	O35071;E9Q9B0;Q3V3Y9	23.176	NA	23.9665	NA	23.9118	NA	3.78e-49	186980000
N4bp2		E9Q9B2;F8VQG7	E9Q9B2;F8VQG7	NA	NA	NA	NA	22.1578	NA	2.74e-06	31486000
Kidins220		E9Q9B7	E9Q9B7	24.5812	NA	23.8491	24.1153	23.9414	23.7815	2.59e-22	234050000
Ablim1	Actin-binding LIM protein 1	E9Q9C7;Q8K4G5-2;E9Q9C0;E9Q9C1;E9Q9C2;Q8K4G5;E9QK41;Q8K4G5-4;E9Q9C4;E9Q9Q7;E9Q9D1;E9Q9D2;Q8K4G5-3;E9Q030	E9Q9C7;Q8K4G5-2;E9Q9C0;E9Q9C1;E9Q9C2;Q8K4G5;E9QK41;Q8K4G5-4;E9Q9C4;E9Q9Q7;E9Q9D1;E9Q9D2;Q8K4G5-3;E9Q030;Q8K4G5-5;F6YHE5	26.2549	25.7359	25.4021	25.971	25.9542	25.8547	7.42e-56	1104400000
Rabl2		E9Q9D5;E9Q473;E9Q8G6;E9Q0F8;E9PZU3;E9PXG6	E9Q9D5;E9Q473;E9Q8G6;E9Q0F8;E9PZU3;E9PXG6	NA	24.2461	NA	NA	23.7841	NA	3.72e-07	253930000
Eif4g1	Eukaryotic translation initiation factor 4 gamma 1	E9Q9E1;Q6NZJ6;E9PVC6;Q6NZJ6-2	E9Q9E1;Q6NZJ6;E9PVC6;Q6NZJ6-2;D3YWM1;D6RCH1;D3YWY7;D3YWC6;D3Z439	29.6193	29.4973	29.4735	29.3312	29.1364	29.4268	0	12910000000
1190002N15Rik	Deleted in autism protein 1 homolog	E9Q9E9;Q3USZ8	E9Q9E9;Q3USZ8	24.9793	24.2367	23.9907	24.8237	24.3912	24.7538	8.27e-19	432710000
Th	Tyrosine 3-monooxygenase	E9Q9G5;P24529;D3Z0B1	E9Q9G5;P24529;D3Z0B1;D6RGQ9;Q3UTB3	NA	NA	23.9304	NA	NA	NA	2.59e-07	119060000
Kif1a	Kinesin-like protein KIF1A	E9QAN4;P33173;G3UW47;Q6TA13;E9Q9G6	E9QAN4;P33173;G3UW47;Q6TA13;E9Q9G6	26.3971	25.702	25.8213	25.3704	25.5576	25.5124	2.41e-110	1075800000
Zfp451;Znf451	Zinc finger protein 451	E9Q9H6;Q8C0P7;D3Z3R7	E9Q9H6;Q8C0P7;D3Z3R7	NA	NA	NA	NA	22.1982	NA	3.56e-06	24655000
Dlg5		F6YZU5;E9Q9I2;E9Q9R9	F6YZU5;E9Q9I2;E9Q9R9	NA	NA	NA	NA	NA	21.0144	2.62e-05	11981000
Nt5c2	Cytosolic purine 5-nucleotidase	Q3V1L4;G3X9J6;E9Q9M1	Q3V1L4;G3X9J6;E9Q9M1	26.7752	25.6457	25.6126	25.1558	26.2731	25.41	3.82e-42	1213800000
Usp19	Ubiquitin carboxyl-terminal hydrolase;Ubiquitin carboxyl-terminal hydrolase 19	E9Q9M5;Q3UJD6-2;J3KMM1;Q3UJD6	E9Q9M5;Q3UJD6-2;J3KMM1;Q3UJD6	24.3464	24.8773	24.6975	24.6749	24.9392	24.7038	7.58e-32	570410000
R3hdm1		E9Q9Q2	E9Q9Q2	NA	NA	NA	NA	22.3832	NA	7.16e-09	104220000
Ddx55	ATP-dependent RNA helicase DDX55	E9Q9T6;Q6ZPL9	E9Q9T6;Q6ZPL9	NA	NA	NA	NA	22.6341	22.6887	1.51e-07	108640000
Srcap		E9Q9V7	E9Q9V7	24.6476	23.8032	23.9437	23.0256	24.1478	24.2692	5.52e-29	305160000
Tacc2	Transforming acidic coiled-coil-containing protein 2	Q9JJG0-3;Q9JJG0-2;E9QL08;E9Q9Z4;Q9JJG0;Q9JJG0-4;E9Q8T1	Q9JJG0-3;Q9JJG0-2;E9QL08;E9Q9Z4;Q9JJG0;Q9JJG0-4;E9Q8T1	NA	23.5616	23.6497	NA	24.0553	23.4301	4.44e-12	198500000
Cnot4	CCR4-NOT transcription complex subunit 4	Q8BT14-2;Q8BT14;E9QA19;Q8BT14-3	Q8BT14-2;Q8BT14;E9QA19;Q8BT14-3	NA	NA	22.9671	22.8747	22.9685	NA	1.22e-08	93269000
Gtpbp2	GTP-binding protein 2	F7A4M1;Q3UJK4;E9QA45	F7A4M1;Q3UJK4;E9QA45	NA	NA	NA	NA	21.5957	NA	6.2e-05	26378000
Celf2	CUGBP Elav-like family member 2	Q9Z0H4-11;E9QA47;Q9Z0H4-7;Q9Z0H4-5;Q9Z0H4-4;F6V6I8;Q9Z0H4;Q9Z0H4-8;Q9Z0H4-2;Q9Z0H4-6;Q9Z0H4-9;A3KGT2;A3KGT0	Q9Z0H4-11;E9QA47;Q9Z0H4-7;Q9Z0H4-5;Q9Z0H4-4;F6V6I8;Q9Z0H4;Q9Z0H4-8;Q9Z0H4-2;Q9Z0H4-6;Q9Z0H4-9;A3KGT2;A3KGT0	26.1557	25.7978	24.8267	25.5087	26.2337	25.5068	2.49e-59	1227400000
Csrp2bp	Cysteine-rich protein 2-binding protein	E9QA90;Q8CID0	E9QA90;Q8CID0	24.276	NA	NA	NA	24.153	23.2404	2.85e-08	150080000
Ptar1		E9QAB6	E9QAB6	NA	NA	NA	NA	23.4574	NA	2.97e-07	45096000
Mtf2	Metal-response element-binding transcription factor 2	F6Q1Z6;Q02395-2;E9QAD3;Q02395;M0QWI3;E9Q5U4;E9Q8G7	F6Q1Z6;Q02395-2;E9QAD3;Q02395;M0QWI3;E9Q5U4;E9Q8G7	NA	21.8418	21.9562	NA	21.908	21.9601	9.86e-08	65908000
Ccdc93		E9QAD4	E9QAD4	NA	NA	NA	NA	18.9637	NA	2.79e-75	4085500
Btaf1		E9QAE3	E9QAE3	25.6553	24.8153	24.7618	24.6022	25.4698	24.779	1.2e-55	754950000
Nsd1	Histone-lysine N-methyltransferase, H3 lysine-36 and H4 lysine-20 specific	E9QAE4;O88491	E9QAE4;O88491	24.0464	24.6891	24.5223	24.6599	25.3007	25.3602	1.67e-33	556510000
Ccnt2		E9QAF8;Q7TQK0	E9QAF8;Q7TQK0	NA	NA	NA	NA	NA	21.0054	2.01e-05	69359000
Tanc1	Protein TANC1	E9QAF9;Q0VGY8;Q0VGY8-2	E9QAF9;Q0VGY8;Q0VGY8-2	23.9801	23.8196	23.9131	23.5554	23.8348	23.7021	1.16e-17	272940000
Phf6	PHD finger protein 6	E9QAG2;Q9D4J7;Q9D4J7-2	E9QAG2;Q9D4J7;Q9D4J7-2	26.9744	25.2498	25.7027	25.4733	25.8799	25.5497	1.07e-36	1131600000
Egfl8	Epidermal growth factor-like protein 8	E9QAK9;Q6GUQ1	E9QAK9;Q6GUQ1	NA	NA	NA	NA	19.3451	NA	2.42e-06	5322000
Taf4a		F6W8W7;E9QAP7	F6W8W7;E9QAP7	23.4672	23.6826	23.877	23.5183	23.8839	23.6464	2.13e-52	286710000
Arhgap26	Rho GTPase-activating protein 26	E9QAQ3;Q6ZQ82;D3Z1X5	E9QAQ3;Q6ZQ82;D3Z1X5	NA	NA	NA	24.0093	23.8794	NA	1.25e-15	132570000
Gsk3b	Glycogen synthase kinase-3 beta	Q9WV60;E9QAQ5	Q9WV60;E9QAQ5	27.064	26.5908	26.5872	26.8596	26.8687	26.6581	7.8e-43	2034800000
Arid1a	AT-rich interactive domain-containing protein 1A	E9QAQ7;A2BH40;A2BH40-4;A2BH40-2;A2BH40-3	E9QAQ7;A2BH40;A2BH40-4;A2BH40-2;A2BH40-3	27.873	27.441	27.442	27.1707	27.5492	27.0953	1.35e-185	3518200000
Chd4	Chromodomain-helicase-DNA-binding protein 4	E9QAS4;Q6PDQ2;E9QAS5	E9QAS4;Q6PDQ2;E9QAS5;F6WR45	29.8653	29.6923	29.8513	29.7507	29.554	29.7274	0	16691000000
Inpp5a		Q7TNC9;Q3TZT4;E9QAS7	Q7TNC9;Q3TZT4;E9QAS7	22.895	NA	NA	NA	23.9004	NA	2.56e-05	110220000
Rpl15;Gm10020;Gm8420	60S ribosomal protein L15;Ribosomal protein L15	Q9CZM2;E9QAZ2;E9Q1X1	Q9CZM2;E9QAZ2;E9Q1X1;B8JKK2	30.236	30.4465	30.3983	30.3329	30.1782	29.9442	5.32e-70	23484000000
Ncam1		P13595-2;E9QB01;P13595-3;E9Q589;P13595-4	P13595-2;E9QB01;P13595-3;E9Q589;P13595-4	NA	NA	NA	NA	23.2509	NA	6.77e-135	149720000
Mars	Methionine--tRNA ligase, cytoplasmic	Q68FL6;E9QB02	Q68FL6;E9QB02;F6W0G8	28.5972	28.237	28.269	28.1995	27.9025	28.0993	9.4e-229	5618100000
Mrps10	28S ribosomal protein S10, mitochondrial	Q80ZK0;E9QJS0;G5E8U8;G5E8U5;D3Z6K5	Q80ZK0;E9QJS0;G5E8U8;G5E8U5;D3Z6K5	NA	NA	23.3692	NA	24.4083	NA	4.14e-15	214230000
Cd97	CD97 antigen	Q9DC42;Q9Z0M6-2;Q9Z0M6-3;E9QMJ5;Q9Z0M6;E9QJS7	Q9DC42;Q9Z0M6-2;Q9Z0M6-3;E9QMJ5;Q9Z0M6;E9QJS7	NA	NA	22.5245	NA	NA	22.5465	1.69e-07	120190000
Sft2d3	Vesicle transport protein SFT2C	E9QJT3;Q9CSV6	E9QJT3;Q9CSV6	23.9372	23.327	23.3051	23.4246	24.0459	23.516	3.62e-12	243610000
Acyp1	Acylphosphatase-1;Acylphosphatase	P56376;E9QJT5	P56376;E9QJT5	NA	25.9359	25.7398	24.6643	25.5626	25.5448	2.85e-40	800540000
Tp53bp2;Trp53bp2	Apoptosis-stimulating of p53 protein 2	Q8CG79;E9QJU8	Q8CG79;E9QJU8	23.8114	NA	22.8451	22.842	23.8684	22.8737	6.01e-27	195980000
Prpf39	Pre-mRNA-processing factor 39	Q8K2Z2-2;Q8K2Z2;E9QJV4	Q8K2Z2-2;Q8K2Z2;E9QJV4	NA	24.6254	24.0988	24.4197	24.3842	24.3058	7.78e-24	347000000
Mgst1	Microsomal glutathione S-transferase 1	Q91VS7;E9QJW0;D3YU60	Q91VS7;E9QJW0;D3YU60	NA	26.2624	26.4691	26.5989	27.0055	26.5435	5.77e-74	1981700000
Tpsb2	Tryptase beta-2	P21845;E9QJW9	P21845;E9QJW9;P21845-2;E9QJZ3;E9PY32	NA	NA	NA	NA	NA	21.5995	6.02e-08	26340000
Neo1	Neogenin	P97798-5;P97798-2;P97798-3;P97798-4;E9QK04;P97798	P97798-5;P97798-2;P97798-3;P97798-4;E9QK04;P97798	25.0563	25.2007	25.2993	24.6647	25.2005	24.8518	2.01e-74	636560000
Cacna1e	Voltage-dependent R-type calcium channel subunit alpha-1E	E9QK20;Q61290	E9QK20;Q61290	NA	23.8133	NA	23.4154	NA	25.5168	0.00031855	266280000
Pcdh20	Protocadherin-20	Q8BIZ0;E9QK76	Q8BIZ0;E9QK76	NA	NA	NA	22.9666	23.2188	23.5899	8.79e-10	103240000
Mpz	Myelin protein P0	E9QK82;P27573	E9QK82;P27573	25.9078	24.9589	24.9411	26.0786	29.4413	27.6825	3.26e-33	2924800000
Utp20	Small subunit processome component 20 homolog	Q5XG71;E9QK83	Q5XG71;E9QK83	25.0235	24.7561	25.0748	24.7368	24.865	24.3164	8.35e-44	521420000
Mdc1	Mediator of DNA damage checkpoint protein 1	Q5PSV9;E9QK89	Q5PSV9;E9QK89;G3UX64	NA	24.9593	24.6229	25.7697	24.2491	24.6986	2.09e-15	421240000
Habp4	Intracellular hyaluroNA-binding protein 4	Q9JKS5;E9QKB2	Q9JKS5;E9QKB2	NA	NA	NA	NA	19.2038	NA	4.72e-05	10439000
Trim2	Tripartite motif-containing protein 2	Q9ESN6;Q3UHH4;E9QKC6	Q9ESN6;Q3UHH4;E9QKC6	26.1615	25.8026	25.6536	26.3382	26.4629	26.3047	3.21e-158	1386100000
Nol8	Nucleolar protein 8	Q3UHX0;E9QKD1	Q3UHX0;E9QKD1	NA	NA	NA	22.0164	NA	NA	1.78e-08	47379000
Rab3gap2	Rab3 GTPase-activating protein non-catalytic subunit	Q8BMG7;E9QKE4	Q8BMG7;E9QKE4;Q8BMG7-2	25.2736	24.8701	24.7361	24.5643	25.6807	24.7836	1.06e-77	621800000
Trmt11	tRNA (guanine(10)-N2)-methyltransferase homolog	Q9CWH5;E9QKG3	Q9CWH5;E9QKG3	NA	NA	NA	NA	19.3982	NA	0.00032142	65211000
Ankrd17	Ankyrin repeat domain-containing protein 17	E9QKG6;Q99NH0;Q99NH0-2;Q99NH0-3;E9Q804	E9QKG6;Q99NH0;Q99NH0-2;Q99NH0-3;E9Q804	25.1076	24.6062	24.802	24.5731	24.2792	24.6999	2.25e-95	571760000
Ctnnd2	Catenin delta-2	O35927-2;E9QKH8;O35927	O35927-2;E9QKH8;O35927	23.3377	23.6287	23.7383	25.2955	24.1843	24.3052	2.29e-26	355400000
Akt1s1	Proline-rich AKT1 substrate 1	Q9D1F4;E9QKI5;E9QKI4;F6R8S6	Q9D1F4;E9QKI5;E9QKI4;F6R8S6;D3Z4W3;D3Z4R0;D3YWZ1	NA	23.2588	23.3351	23.3835	23.0006	NA	1.27e-12	177360000
Atp11c	Probable phospholipid-transporting ATPase 11C	Q9QZW0-2;E9QKK8;Q9QZW0;F6Q8D3	Q9QZW0-2;E9QKK8;Q9QZW0;F6Q8D3	NA	22.7423	23.0298	23.0973	24.1824	23.0642	4.22e-24	149950000
Rad54l2	Helicase ARIP4	Q99NG0;E9QKL0	Q99NG0;E9QKL0	NA	NA	NA	22.1847	23.4463	NA	6.36e-11	90178000
Ifi204	Interferon-activable protein 204	E9QKL6;P15092-2;P15092	E9QKL6;P15092-2;P15092;Q8CGE8;Q08619	NA	NA	NA	NA	22.3752	NA	9.51e-16	44060000
2310008H09Rik;Tsg118	Protein C16orf88 homolog	Q9Z2Q2-3;F6ZLH4;Q9Z2Q2-2;H7BX94;K4DI66;Q9Z2Q2;E9QKQ3;D3Z5V3	Q9Z2Q2-3;F6ZLH4;Q9Z2Q2-2;H7BX94;K4DI66;Q9Z2Q2;E9QKQ3;D3Z5V3	23.2403	NA	NA	23.3598	NA	NA	3.01e-06	83086000
Enah	Protein enabled homolog	Q03173-6;Q03173-3;Q03173-4;E9QKR1;Q03173-5;J3QNM3;E9QKQ9;Q03173;E9QLZ9	Q03173-6;Q03173-3;Q03173-4;E9QKR1;Q03173-5;J3QNM3;E9QKQ9;Q03173;E9QLZ9;Q03173-2	28.2378	27.6986	27.5513	27.8386	26.9934	27.6199	7.85e-103	3784100000
Sytl2	Synaptotagmin-like protein 2	Q99N50-7;Q99N50-8;Q99N50-6;Q99N50-11;Q99N50-5;Q99N50-3;Q99N50-4;Q99N50;Q99N50-2;E9QKS6	Q99N50-7;Q99N50-8;Q99N50-6;Q99N50-11;Q99N50-5;Q99N50-3;Q99N50-4;Q99N50;Q99N50-2;E9QKS6	NA	NA	NA	NA	20.5525	NA	0.0022455	10754000
Ube3a	Ubiquitin-protein ligase E3A	E9QKT1;O08759	E9QKT1;O08759	28.1005	27.272	27.1467	27.1408	27.0361	27.2995	1.97e-93	3060900000
Vps13b	Vacuolar protein sorting-associated protein 13B	E9QKX5;Q80TY5	E9QKX5;Q80TY5	22.3113	NA	22.2242	NA	21.9747	22.1726	5.14e-05	59737000
Fgd5	FYVE, RhoGEF and PH domain-containing protein 5	E9QLU9;E9QKY4;Q80UZ0	E9QLU9;E9QKY4;Q80UZ0	23.2781	NA	NA	NA	NA	22.9808	2.44e-10	90286000
Ipo9	Importin-9	E9QKZ2;Q91YE6;E0CXB2	E9QKZ2;Q91YE6;E0CXB2;F6TLX3;E0CY46	27.2684	27.6276	27.5973	27.4076	27.2518	27.4752	9.81e-112	3300600000
Dab2	Disabled homolog 2	P98078-2;E9QL31;P98078;E9PX84;Q3TRE6;P98078-3;F6TQN9	P98078-2;E9QL31;P98078;E9PX84;Q3TRE6;P98078-3;F6TQN9;Q9DCE6;E0CXT5;E0CZ53;E0CYJ2	26.8553	26.3164	26.0077	28.2749	27.7154	28.2673	6.22e-134	3973800000
Nupl2	Nucleoporin-like protein 2	Q8CIC2-2;Q8CIC2;E9QL43	Q8CIC2-2;Q8CIC2;E9QL43	NA	NA	NA	NA	21.6644	NA	2.12e-08	15168000
Cog3	Conserved oligomeric Golgi complex subunit 3	Q8CI04;E9QL65	Q8CI04;E9QL65;REV__F6XRK9;REV__D3YZM2;REV__D3Z752	26.7451	25.9784	25.7159	25.7547	26.2721	25.6381	1.85e-71	1179000000
Nsun7	Putative methyltransferase NSUN7	F6UMA3;Q14AW5-3;Q14AW5-4;E9QPI2;Q14AW5-2;E9QL78;Q14AW5	F6UMA3;Q14AW5-3;Q14AW5-4;E9QPI2;Q14AW5-2;E9QL78;Q14AW5	NA	NA	NA	NA	28.2755	NA	0.002487	6378500000
Lpgat1	Acyl-CoA:lysophosphatidylglycerol acyltransferase 1	Q91YX5;E9QL80;D3YVK0	Q91YX5;E9QL80;D3YVK0	NA	NA	NA	23.8094	23.8774	23.2713	1.48e-12	136130000
Inf2	Inverted formin-2	Q0GNC1-3;E9QLA5;Q0GNC1	Q0GNC1-3;E9QLA5;Q0GNC1	NA	NA	NA	NA	22.9077	NA	9.42e-09	46828000
Lyplal1	Lysophospholipase-like protein 1	Q3UFF7;E9QLB2	Q3UFF7;E9QLB2	26.551	25.7494	25.5892	25.8511	25.8199	25.8233	9.7e-46	1205400000
Adck4	Uncharacterized aarF domain-containing protein kinase 4	Q566J8;E9QLB8	Q566J8;E9QLB8	NA	NA	21.5564	NA	22.5232	21.4637	4.15e-06	79769000
Brat1;Baat1	BRCA1-associated ATM activator 1	Q8C3R1;E9QLK3	Q8C3R1;E9QLK3;Q8C3R1-2;D6RE40	22.9456	22.9346	22.9701	22.897	22.8191	22.6869	4.99e-12	135990000
Dnm3	Dynamin-3	Q8BZ98-2;Q8BZ98;E9QLL2	Q8BZ98-2;Q8BZ98;E9QLL2	NA	NA	NA	NA	22.2055	NA	4.21e-50	25317000
Arnt	Aryl hydrocarbon receptor nuclear translocator	P53762-2;E9QLT6;Q3ULM2;P53762;Q8CEC2	P53762-2;E9QLT6;Q3ULM2;P53762;Q8CEC2	NA	NA	NA	NA	23.8625	NA	1.29e-43	86721000
Igf2	Insulin-like growth factor II;Insulin-like growth factor II;Preptin	P09535;E9QLW5	P09535;E9QLW5;D3Z4N4;J3QJZ9	NA	NA	NA	NA	23.923	23.9768	7.38e-25	346490000
Cbll1	E3 ubiquitin-protein ligase Hakai	Q9JIY2-3;E9QM14;Q9JIY2-2;Q9JIY2;Q9JIY2-4	Q9JIY2-3;E9QM14;Q9JIY2-2;Q9JIY2;Q9JIY2-4	23.014	NA	NA	NA	22.4566	NA	1.55e-11	100270000
Bak1	Bcl-2 homologous antagonist/killer	O08734;E9QM21;F7CUQ1;Q91WX5	O08734;E9QM21;F7CUQ1;Q91WX5	NA	23.1877	NA	23.2874	24.1052	23.4109	3.82e-06	169480000
Slc12a2	Solute carrier family 12 member 2	E9QM38;P55012	E9QM38;P55012;P55014-2;A2AQ52;A2AQ51;A2AQ50;P55014-4;P55014-3;P55014	29.1363	28.4627	28.5234	28.7116	29.1131	28.7286	9.44e-220	9181900000
Atxn2	Ataxin-2	O70305-2;O70305;E9QM77;O70305-3;F6U2C2;F7B6X4	O70305-2;O70305;E9QM77;O70305-3;F6U2C2;F7B6X4	26.9847	25.8639	25.8544	25.8778	25.9856	25.9058	1.29e-155	1324900000
Dock10	Dedicator of cytokinesis protein 10	Q8BZN6;E9QM99;Q8BZN6-2;Q8BZN6-3	Q8BZN6;E9QM99;Q8BZN6-2;Q8BZN6-3	NA	NA	NA	NA	23.6497	NA	1.15e-11	62636000
Fam172a	Protein FAM172A	E9QMA2;Q3TNH5;Q3TNH5-3	E9QMA2;Q3TNH5;Q3TNH5-3;Q3TNH5-2	23.6696	23.6013	23.4923	NA	23.5741	23.8702	4.54e-15	220740000
Naa30	N-alpha-acetyltransferase 30	Q8CES0;E9QMB7	Q8CES0;E9QMB7;F6QNU4;Q8CES0-2	25.1939	24.1594	23.9862	24.0376	24.1018	24.1485	1.53e-93	401210000
Ptpmt1	Protein-tyrosine phosphatase mitochondrial 1	Q66GT5;E9QMC5	Q66GT5;E9QMC5	NA	NA	NA	NA	23.2653	NA	1.57e-07	75959000
Zfhx3	Zinc finger homeobox protein 3	E9QMD3;Q61329	E9QMD3;Q61329	24.1813	23.5491	23.7158	24.2233	23.967	23.9901	8.12e-27	292260000
Trim33		E9QME5;Q99PP7-2	E9QME5;Q99PP7-2	27.3113	26.342	26.4784	26.2561	26.6649	26.4461	9.82e-109	1797400000
Osgep		E9QMF4;E0CXW7	E9QMF4;E0CXW7	NA	NA	24.9573	NA	NA	NA	5.86e-105	83693000
Ikbip	Inhibitor of nuclear factor kappa-B kinase-interacting protein	E9QMH7;Q9DBZ1	E9QMH7;Q9DBZ1	26.9789	27.1958	27.0622	27.2495	26.742	27.3695	9.12e-190	2486000000
Asap1	Arf-GAP with SH3 domain, ANK repeat and PH domain-containing protein 1	H3BKE6;Q9QWY8-2;E9QMI7;H3BL41;H3BJY2;Q9QWY8;E9QN63;H3BKD4;E9QMJ1;Q9QWY8-4;Q9QWY8-3	H3BKE6;Q9QWY8-2;E9QMI7;H3BL41;H3BJY2;Q9QWY8;E9QN63;H3BKD4;E9QMJ1;Q9QWY8-4;Q9QWY8-3;H3BK40	27.6583	27.122	27.0183	26.3691	26.6674	26.7958	4.84e-77	2212900000
9030617O03Rik	UPF0317 protein C14orf159 homolog, mitochondrial	Q8BH86-2;Q8BH86;E9QMK9;F7CUW7	Q8BH86-2;Q8BH86;E9QMK9;F7CUW7	NA	NA	NA	NA	21.6973	NA	1.14e-06	15517000
Zfml;Znf638	Zinc finger protein 638	Q61464-4;E9QML5;Q61464;Q61464-7;Q61464-2;Q61464-5;E9QKZ7	Q61464-4;E9QML5;Q61464;Q61464-7;Q61464-2;Q61464-5;E9QKZ7;Q61464-3	26.9613	26.4726	26.5198	26.7077	27.0505	26.4591	7.51e-162	2189200000
Gatad2a	Transcriptional repressor p66 alpha	Q8CHY6;E9QMN5	Q8CHY6;E9QMN5	26.5972	25.8153	25.6667	25.2074	25.8436	25.3906	1.21e-97	1175100000
Slc15a2	Solute carrier family 15 member 2	Q9ES07;E9QMN8;G3XA51;E9Q329;E9PYQ9	Q9ES07;E9QMN8;G3XA51;E9Q329;E9PYQ9	NA	NA	NA	22.4337	22.3585	NA	2.55e-05	57159000
Mark2	Serine/threonine-protein kinase MARK2	Q05512;E9QMP6;E9Q9N6;E9PYX3;Q05512-3;Q05512-4;Q05512-2;F6ZS70;Q3T9A3	Q05512;E9QMP6;E9Q9N6;E9PYX3;Q05512-3;Q05512-4;Q05512-2;F6ZS70;Q3T9A3;E9Q2J6;F6ZEX4;F7A3Q3;F7CVZ7;E9Q2G8;E9Q8H5;F7CRG8;F6UY70;F6Z4Q6	26.9324	25.985	25.9927	26.3966	26.556	26.4208	1.88e-69	1683500000
Triobp	TRIO and F-actin-binding protein	Q99KW3-1;E9QMQ3;Q99KW3-4;Q99KW3;Q99KW3-2;G5E8W1	Q99KW3-1;E9QMQ3;Q99KW3-4;Q99KW3;Q99KW3-2;G5E8W1;J9JI90	26.5056	25.8032	25.8596	26.0355	26.1409	26.0456	6.49e-88	1369600000
Dock9	Dedicator of cytokinesis protein 9	Q8BIK4;E9QMR2;F8VPN7;Q8BIK4-2	Q8BIK4;E9QMR2;F8VPN7;Q8BIK4-2;Q8BIK4-3	23.6478	23.9308	24.0343	24.732	25.098	24.287	2.46e-23	384390000
Abracl;3110003A17Rik	Costars family protein ABRACL	Q4KML4;E9QMV2	Q4KML4;E9QMV2	NA	NA	NA	NA	19.6224	NA	0.00046447	40220000
Cd200	OX-2 membrane glycoprotein	E9QMY1;Q80VX2;O54901;E9PZI9;Q05D16	E9QMY1;Q80VX2;O54901;E9PZI9;Q05D16	23.9533	24.3119	24.454	24.0737	24.7928	24.0483	3.12e-12	426510000
Plec		Q9QXS1-3;E9QMZ5	Q9QXS1-3;E9QMZ5	30.184	30.3322	30.0816	30.9182	31.0337	30.9017	0	30987000000
Pdgfrb	Platelet-derived growth factor receptor beta;Tyrosine-protein kinase receptor	P05622;E9QPE2;E9QN12	P05622;E9QPE2;E9QN12	27.8713	27.7637	27.7373	27.7618	28.5689	27.6303	5.08e-62	4007700000
Nop2	Putative ribosomal RNA methyltransferase NOP2	E9QN31;Q922K7	E9QN31;Q922K7	26.9027	26.4083	26.3298	26.6695	26.5965	26.297	1.5e-40	1928500000
Lrrfip2	Leucine-rich repeat flightless-interacting protein 2	Q91WK0-2;Q91WK0;E9QN52	Q91WK0-2;Q91WK0;E9QN52	24.2784	24.6008	24.454	24.1801	24.523	24.7614	2.38e-17	380980000
1810048J11Rik	Pecanex-like protein C14orf135 homolog	Q3UVY5;E9QN69	Q3UVY5;E9QN69	NA	NA	NA	NA	22.7034	NA	0.002644	68974000
Lamb1	Laminin subunit beta-1	P02469;E9QN70	P02469;E9QN70;E9PYT5	29.3465	29.172	29.3567	28.88	28.9738	29.2068	3.37e-272	11269000000
Abhd14b	Abhydrolase domain-containing protein 14B	E9QN99;Q8VCR7	E9QN99;Q8VCR7	27.5699	27.4162	27.1715	26.5007	27.2955	26.9402	1.93e-89	2912400000
Sorbs1		E9QNA7;Q62417-2;E9Q6A3;D3Z5J3;Q62417-5;Q62417-6;Q62417-4;E9PYX6;Q62417-3;Q62417-7	E9QNA7;Q62417-2;E9Q6A3;D3Z5J3;Q62417-5;Q62417-6;Q62417-4;E9PYX6;Q62417-3;Q62417-7	NA	NA	NA	NA	23.5893	NA	8.75e-114	123070000
Atl2	Atlastin-2	Q6PA06-2;E9QND8;Q6PA06	Q6PA06-2;E9QND8;Q6PA06	NA	NA	22.9686	22.963	22.9315	NA	1.06e-19	162400000
Map4k3	Mitogen-activated protein kinase kinase kinase kinase 3	Q99JP0;E9QNE9	Q99JP0;E9QNE9	NA	NA	NA	NA	23.2017	NA	1.3e-10	81023000
Itsn2	Intersectin-2	E9QNG1;Q9Z0R6;Q9Z0R6-2	E9QNG1;Q9Z0R6;Q9Z0R6-2	NA	NA	NA	22.6384	23.7271	22.7922	1.07e-23	140490000
Snx13	Sorting nexin-13	Q6PHS6;E9QNG6;E9Q7T4	Q6PHS6;E9QNG6;E9Q7T4	NA	NA	NA	NA	20.5688	NA	0.00038806	8275500
Acbd5	Acyl-CoA-binding domain-containing protein 5	Q5XG73-2;Q5XG73-3;Q5XG73;E9QNH7	Q5XG73-2;Q5XG73-3;Q5XG73;E9QNH7;E0CXU7;E9Q289	23.7572	23.9569	23.7869	23.6398	24.5271	23.6044	1.12e-35	294200000
Dhx9	ATP-dependent RNA helicase A	E9QNN1;O70133-2;O70133;O70133-3	E9QNN1;O70133-2;O70133;O70133-3	31.3766	31.0413	31.1805	31.0541	30.9929	30.9509	0	47650000000
2810422J05Rik;Uba52;Ubc;Ubb;Gm7866	Ubiquitin-60S ribosomal protein L40;Ubiquitin;60S ribosomal protein L40;Polyubiquitin-B;Ubiquitin;Polyubiquitin-C;Ubiquitin;Ubiquitin-related 1;Ubiquitin-related 2	E9QNP0;P62984;E9Q4P0;E9Q9J0;E9Q5F6;Q5SX22;P0CG49;P0CG50;F6X7C4;J3QK04	E9QNP0;P62984;E9Q4P0;E9Q9J0;E9Q5F6;Q5SX22;P0CG49;P0CG50;F6X7C4;J3QK04;D3Z2M8;D3YWA5;Q80XH1;G3X9Z9	32.2289	32.5665	32.3171	32.3805	31.6314	32.2291	2.13e-100	88297000000
Hrnr	Hornerin	E9QNP3;F8WJ23;Q8VHD8	E9QNP3;F8WJ23;Q8VHD8	NA	31.9261	20.1144	22.4178	23.358	NA	0	9064200000
Rapgef2;Rapgef6	Rap guanine nucleotide exchange factor 2	E9QNQ4;Q8CHG7;Q5NCJ4;Q5NCJ5;Q5NCJ0;Q5NCJ1	E9QNQ4;Q8CHG7;Q5NCJ4;Q5NCJ5;Q5NCJ0;Q5NCJ1	NA	NA	NA	NA	22.5999	NA	4.11e-05	29009000
Bles03;AI837181	UPF0696 protein C11orf68 homolog	Q8VD62;E9QNR6	Q8VD62;E9QNR6	NA	25.9086	26.0295	25.8759	25.5482	25.7509	4.54e-30	1159100000
Taf12	Transcription initiation factor TFIID subunit 12	Q8VE65;E9QNT5	Q8VE65;E9QNT5	NA	22.5902	22.4267	NA	NA	NA	4.22e-05	86361000
Med23	Mediator of RNA polymerase II transcription subunit 23	Q80YQ2;F8WJB0;Q80YQ2-2;E9QNV2;H3BK33	Q80YQ2;F8WJB0;Q80YQ2-2;E9QNV2;H3BK33;H3BLE0;Q80YQ2-3;H3BJ66;H3BJ42	25.0722	25.2194	25.034	25.0016	25.1304	24.9038	4.16e-50	603890000
Igf1r	Tyrosine-protein kinase receptor;Insulin-like growth factor 1 receptor;Insulin-like growth factor 1 receptor alpha chain;Insulin-like growth factor 1 receptor beta chain	E9QNX9;Q60751	E9QNX9;Q60751	25.2858	25.3934	25.4317	25.2455	25.4277	25.2938	4.62e-34	750360000
Sacs	Sacsin	Q9JLC8-3;Q9JLC8;E9QNY8;B2RRL5;D3Z3H1	Q9JLC8-3;Q9JLC8;E9QNY8;B2RRL5;D3Z3H1;Q9JLC8-2	NA	NA	NA	NA	21.1025	NA	2.25e-06	13988000
Tra2a	Transformer-2 protein homolog alpha	Q6PFR5;E9QP00	Q6PFR5;E9QP00	26.4875	26.3059	26.2597	26.4036	26.6502	26.1483	3.47e-39	1838000000
Cic	Protein capicua homolog	Q924A2-2;E9QP01;Q924A2;E9Q6T8	Q924A2-2;E9QP01;Q924A2;E9Q6T8	NA	NA	23.2069	NA	NA	NA	1.21e-12	136780000
Fbxo11	F-box only protein 11	Q7TPD1-2;Q7TPD1;F6T356;E9QP06	Q7TPD1-2;Q7TPD1;F6T356;E9QP06	NA	NA	NA	NA	21.5797	NA	6.09e-09	25047000
Cul9	Cullin-9	E9QP09;Q80TT8	E9QP09;Q80TT8;Q80TT8-4;Q80TT8-2;Q80TT8-3	NA	22.4611	22.5669	NA	NA	22.4629	9.45e-18	119670000
Syne2	Nesprin-2	E9QP46;Q6ZWQ0	E9QP46;Q6ZWQ0;Q6DFZ2;Q6ZWQ0-3;F6W8R9;F7BX34;Q6ZWN0;D3YVK9;Q6ZWQ0-2;D3Z2J8;D3Z412;D6RH38;D3Z2P5;Q6ZWR6-3;Q6ZWR6-2	30.1025	29.33	29.4198	28.8583	29.2129	29.002	0	12172000000
Apoc3	Apolipoprotein C-III	P33622;E9QP56	P33622;E9QP56	NA	NA	NA	NA	21.4483	NA	5.89e-07	13057000
Lims1	LIM and senescent cell antigen-like-containing domain protein 1	Q99JW4;E9QP62;Q9D7B2	Q99JW4;E9QP62;Q9D7B2;Q91XD2	27.7814	26.8628	26.7288	27.4317	27.681	27.208	5.79e-59	3104000000
Tmem132c	Transmembrane protein 132C	Q8CEF9;E9QP73	Q8CEF9;E9QP73	22.8845	22.8778	23.5716	22.2928	22.085	22.1613	4.21e-28	124540000
Med16	Mediator of RNA polymerase II transcription subunit 16	Q6PGF3;E9QP84;G3UW74	Q6PGF3;E9QP84;G3UW74;E9QAH8;E9PZW4;E9PWX0	25.5227	25.4466	25.4733	25.2303	25.2432	25.2708	6.97e-34	788550000
Golga3	Golgin subfamily A member 3	P55937-1;P55937;E9QP99	P55937-1;P55937;E9QP99	26.3012	25.5678	25.3747	25.8803	26.0993	25.8532	9.49e-180	1160700000
C030046E11Rik;Kiaa1432	Protein RIC1 homolog	F6S7U1;Q69ZJ7;E9QPA1;F7CN51;F7DEJ0	F6S7U1;Q69ZJ7;E9QPA1;F7CN51;F7DEJ0	NA	21.8679	NA	NA	21.526	NA	0.00030578	40892000
Sbsn	Suprabasin	E9QPB2;Q8CIT9	E9QPB2;Q8CIT9;Q8CIT9-3	NA	28.2191	NA	NA	NA	NA	1e-90	676350000
Pc;Pcx	Pyruvate carboxylase, mitochondrial;Pyruvate carboxylase	Q05920;G5E8R3;E9QPD7	Q05920;G5E8R3;E9QPD7	27.4451	27.1642	27.9308	27.5427	27.7368	27.5778	3.48e-196	3857000000
Myh11	Myosin-11	E9QPE7;O08638-2;O08638	E9QPE7;O08638-2;O08638	NA	NA	NA	27.9954	NA	26.2284	0	1337900000
Pds5a	Sister chromatid cohesion protein PDS5 homolog A	Q6A026;E9QPI5	Q6A026;E9QPI5	27.9356	27.2904	27.3127	27.4058	27.2185	27.3805	6.22e-157	2894600000
Fam134b		E9QPM1	E9QPM1	23.2578	NA	NA	NA	22.6093	NA	0.00035723	64534000
Dock6	Dedicator of cytokinesis protein 6	Q8VDR9;E9QPN7	Q8VDR9;E9QPN7;Q8VDR9-2;Q8VDR9-3	29.9202	29.7623	29.8161	29.9589	29.9428	30.1501	2.03e-103	16221000000
Mrpl48	39S ribosomal protein L48, mitochondrial	E9QPQ8;Q8JZS9	E9QPQ8;Q8JZS9	23.8875	NA	24.2061	24.4806	23.9131	23.9674	2.61e-10	325020000
Vwf	von Willebrand factor;von Willebrand antigen 2	Q8CIZ8;E9QPU1	Q8CIZ8;E9QPU1	NA	NA	NA	NA	22.4547	NA	5.31e-05	31904000
Col18a1	Collagen alpha-1(XVIII) chain;Endostatin	P39061-2;P39061-1;P39061;E9QPX1	P39061-2;P39061-1;P39061;E9QPX1;D3Z556;D3Z5C2	28.4956	27.8829	27.9671	28.6893	28.6438	28.3635	9.41e-211	7042800000
Ndufs4	NADH dehydrogenase [ubiquinone] iron-sulfur protein 4, mitochondrial	Q9CXZ1;E9QPX3	Q9CXZ1;E9QPX3	25.2703	26.811	27.2615	27.2396	27.397	26.92	1.06e-20	2202800000
Msh3	DNA mismatch repair protein Msh3	P13705;E9QPY6	P13705;E9QPY6	23.8126	23.6273	23.6552	23.7604	24.3741	24.0315	2.02e-27	268800000
Flg2		E9QPZ3	E9QPZ3	NA	30.9063	NA	NA	19.9666	NA	0	4348800000
Akap9	A-kinase anchor protein 9	E9QQ10;Q70FJ1-3;Q70FJ1-2;Q70FJ1	E9QQ10;Q70FJ1-3;Q70FJ1-2;Q70FJ1;H3BLL7	27.0753	26.9659	26.6269	26.7682	27.0621	26.8173	7.26e-199	2222300000
Zcchc9	Zinc finger CCHC domain-containing protein 9	F7A6K2;E9QQ14;Q8R1J3	F7A6K2;E9QQ14;Q8R1J3	NA	NA	NA	NA	21.0688	NA	0.002482	10037000
Sh3rf1	E3 ubiquitin-protein ligase SH3RF1	Q69ZI1-3;Q69ZI1-2;E9QQ33;Q69ZI1	Q69ZI1-3;Q69ZI1-2;E9QQ33;Q69ZI1	NA	NA	NA	NA	20.1607	NA	0.0021421	5348400
Prx	Periaxin	Q6NVF7;O55103;E9QQ57	Q6NVF7;O55103;E9QQ57;O55103-2	NA	NA	NA	22.8792	25.9433	24.8448	1.82e-74	410290000
Tbc1d12	TBC1 domain family member 12	Q6A039;E9QQ68	Q6A039;E9QQ68;E9PZY7	NA	22.8353	NA	23.5058	22.0197	NA	3.14e-07	93612000
Raph1		F2Z3U3;F2Z4B7;G5E867;F2Z408	F2Z3U3;F2Z4B7;G5E867;F2Z408;F2Z3X7	NA	NA	NA	NA	22.8524	NA	9.19e-13	105570000
Matn4	Matrilin-4	F2Z468;O89029;F2Z3U4;F2Z469;O89029-2	F2Z468;O89029;F2Z3U4;F2Z469;O89029-2	29.4515	29.0995	28.6983	30.3008	30.4907	29.8814	0	20986000000
Cuedc1	CUE domain-containing protein 1	F2Z3X3;Q8R3V6	F2Z3X3;Q8R3V6	NA	NA	NA	NA	21.2244	NA	0.00056122	11181000
Pdpk1	3-phosphoinositide-dependent protein kinase 1	Q3TRL2;F2Z3X6;Q9Z2A0;F2Z3Z9;F2Z400	Q3TRL2;F2Z3X6;Q9Z2A0;F2Z3Z9;F2Z400;F2Z4A5	24.4878	24.2364	24.3385	24.1738	24.2907	24.2292	1.95e-15	307750000
Xylt2	Xylosyltransferase 2	F2Z436;Q9EPL0	F2Z436;Q9EPL0	NA	NA	NA	NA	21.6081	NA	1.97e-08	13151000
Cyb5r3	NADH-cytochrome b5 reductase 3;NADH-cytochrome b5 reductase 3 membrane-bound form;NADH-cytochrome b5 reductase 3 soluble form	Q9DCN2-2;Q9DCN2;F2Z456;F2Z3V0	Q9DCN2-2;Q9DCN2;F2Z456;F2Z3V0	30.0655	29.7503	29.8337	29.9705	30.5761	29.9527	1.06e-166	22458000000
Fat1		F2Z4A3	F2Z4A3	20.8246	NA	NA	NA	NA	NA	6.82e-07	154440000
Smarca2	Probable global transcription activator SNF2L2	Q6DIC0;F2Z4A9;H3BLH0;E9QAB8;H3BJK2	Q6DIC0;F2Z4A9;H3BLH0;E9QAB8;H3BJK2;H3BLI4;H3BK47;H3BJI1;Q9D007;H3BKJ3;H3BJM2;H3BKD2;H3BKN5	27.0255	26.9676	26.7432	27.1908	27.2797	26.9838	4.64e-224	2651300000
Ftsj1		F6Q475;Q8JZY1;Q8CBC7;A2ALH2	F6Q475;Q8JZY1;Q8CBC7;A2ALH2	NA	NA	NA	NA	25.3381	NA	3.15e-06	640030000
Tchp	Trichoplein keratin filament-binding protein	F6Q720;Q3TVW5-2;Q3TVW5	F6Q720;Q3TVW5-2;Q3TVW5	NA	NA	NA	NA	NA	20.906	0.0023048	25802000
Fbxo10	F-box only protein 10	F6Q7Q7;Q7TQF2	F6Q7Q7;Q7TQF2	NA	NA	22.9043	NA	23.3481	NA	1.53e-09	113650000
Ubr3	E3 ubiquitin-protein ligase UBR3	Q5U430;F6QC57;F6RDS0;Q5U430-3	Q5U430;F6QC57;F6RDS0;Q5U430-3;Q5U430-2	NA	NA	NA	NA	23.32	NA	3.94e-16	90941000
Taf15		F6QCI0;Q8BQ46	F6QCI0;Q8BQ46	NA	NA	23.4153	23.9177	NA	NA	4.9e-22	116930000
Pde4d	cAMP-specific 3,5-cyclic phosphodiesterase 4D	F6QFD1;Q01063-2;B1PSD9;B2KF57;B2KF84;Q01063;E9PVU7	F6QFD1;Q01063-2;B1PSD9;B2KF57;B2KF84;Q01063;E9PVU7;A6XDB1;A6XDB0;Q01063-3;G3UZ46;G3UWT3;F6YIS2	23.7862	23.0531	22.7898	NA	23.6917	22.8347	1.02e-09	150410000
Arl8a	ADP-ribosylation factor-like protein 8A	F6QKK2;Q8VEH3	F6QKK2;Q8VEH3	26.4509	26.6342	26.6167	27.0436	26.8839	26.9688	3.83e-61	2580800000
Drosha	Ribonuclease 3	F6QX82;Q5HZJ0	F6QX82;Q5HZJ0	NA	NA	NA	22.1851	21.8751	NA	1.88e-06	49056000
Zcchc10	Zinc finger CCHC domain-containing protein 10	F6QZB1;Q9CX48	F6QZB1;Q9CX48	NA	NA	NA	NA	23.4452	NA	5.72e-11	114170000
Ep400		F6R9G0	F6R9G0	NA	22.7123	22.709	22.3673	22.682	22.6184	1.8e-20	94259000
Ift52	Intraflagellar transport protein 52 homolog	F6RBL8;Q62559	F6RBL8;Q62559	NA	NA	NA	NA	23.4147	NA	3.28e-07	72556000
Wbscr27		F6RCZ2;Q8BY07;Q8BGM4	F6RCZ2;Q8BY07;Q8BGM4	NA	NA	NA	NA	21.3704	NA	0.00041574	12371000
Odz3	Teneurin-3	F6RJC1;Q9WTS6-2;Q9WTS6;G3X907	F6RJC1;Q9WTS6-2;Q9WTS6;G3X907;D3YW49;A2ANL9;Q9WTS4	26.5996	26.2374	26.1935	26.5153	26.9036	26.3401	5.07e-69	1915200000
Lancl2	LanC-like protein 2	F6RJV6;Q9JJK2	F6RJV6;Q9JJK2	25.8609	26.8398	26.8173	26.8097	26.5652	26.9922	1.51e-105	2057000000
Kazn	Kazrin	G3UY74;G3UZT9;Q69ZS8-2;F6RLJ7;Q69ZS8;G3UZH4;B7ZCA7;Q69ZS8-3	G3UY74;G3UZT9;Q69ZS8-2;F6RLJ7;Q69ZS8;G3UZH4;B7ZCA7;Q69ZS8-3	NA	NA	NA	NA	NA	19.3555	0.00011957	27193000
Rnaseh2a	Ribonuclease;Ribonuclease H2 subunit A	Q05C51;F6RP29;Q9CWY8	Q05C51;F6RP29;Q9CWY8	NA	23.3171	23.2897	NA	23.9245	23.1487	1.28e-08	155640000
Ide	Insulin-degrading enzyme	F6RPJ9;Q9JHR7	F6RPJ9;Q9JHR7	27.8001	28.1444	27.7662	27.9416	27.9827	27.6773	3.51e-154	4647300000
Mbp	Myelin basic protein	F6ZIA4;P04370-7;P04370-5;P04370-9;P04370-10;F6VME3;P04370-4;F7A0B0;F6RT34;P04370-14;P04370-8;P04370-13;F6RWW8;P04370-6;P04370-11;F6TYB7;P04370;P04370-2	F6ZIA4;P04370-7;P04370-5;P04370-9;P04370-10;F6VME3;P04370-4;F7A0B0;F6RT34;P04370-14;P04370-8;P04370-13;F6RWW8;P04370-6;P04370-11;F6TYB7;P04370;P04370-2	NA	NA	NA	NA	25.603	24.1183	8.56e-14	340640000
0610007C21Rik;Apr3	Apoptosis-related protein 3	G3UXG8;F6RYG0;Q6PGD0	G3UXG8;F6RYG0;Q6PGD0	NA	NA	NA	NA	22.4559	NA	0.0022441	48528000
Ahsa2	Activator of 90 kDa heat shock protein ATPase homolog 2	Q8N9S3-3;F6S1R2;Q8N9S3;A2AF81;Q8N9S3-2	Q8N9S3-3;F6S1R2;Q8N9S3;A2AF81;Q8N9S3-2;A2AF82	NA	NA	NA	NA	23.9436	NA	7.07e-16	222430000
Plekhg1		Q3UX37;F6S200;F7C583	Q3UX37;F6S200;F7C583;F7CES2	23.8911	23.4418	23.3932	23.728	23.6673	23.8847	1.38e-24	239670000
Coq9	Ubiquinone biosynthesis protein COQ9, mitochondrial	F6SFF5;Q8K1Z0	F6SFF5;Q8K1Z0	NA	24.1937	24.4971	24.3547	23.8126	24.5253	1.25e-16	330080000
Gtpbp8	GTP-binding protein 8	F6SMJ7;F6XXP5;Q9CY28	F6SMJ7;F6XXP5;Q9CY28	NA	NA	NA	NA	20.4805	NA	0.0004879	14058000
Poldip2	Polymerase delta-interacting protein 2	F6SQH7;Q91VA6	F6SQH7;Q91VA6	25.5445	24.7243	25.8639	25.9047	24.9265	25.1661	1.37e-23	802440000
Sf1		F6SRV1	F6SRV1	NA	NA	NA	NA	NA	NA	4.13e-19	0
Arhgap44	Rho GTPase-activating protein 44	Q5SSM3-4;F6T1Y2;Q5SSM3-2;Q5SSM3-3;Q5SSM3	Q5SSM3-4;F6T1Y2;Q5SSM3-2;Q5SSM3-3;Q5SSM3	NA	NA	NA	NA	NA	20.152	0.00039868	12736000
Bag1	BAG family molecular chaperone regulator 1	Q60739-2;Q60739;F6TCF9	Q60739-2;Q60739;F6TCF9	NA	23.3746	23.0783	23.5522	23.2548	23.4758	1.66e-11	227760000
Flg		F6TL02	F6TL02	NA	24.0284	NA	NA	NA	NA	0	36878000
Fndc3a	Fibronectin type-III domain-containing protein 3A	F6TLV3;Q8BX90	F6TLV3;Q8BX90;E0CXY0	25.2496	25.0795	25.1934	25.0606	25.1442	25.5683	2.08e-48	694760000
Cript	Cysteine-rich PDZ-binding protein	O70333;F6TQQ9	O70333;F6TQQ9	NA	NA	NA	NA	23.0745	22.7673	4.46e-06	78177000
Ighg2c	Ig gamma-2A chain C region secreted form	F6TQW2;P01864	F6TQW2;P01864;P01863;P01865	26.4105	25.6173	24.0508	25.3154	27.1616	24.9827	5.72e-42	1194800000
Trim35	Tripartite motif-containing protein 35	F6U6G6;Q8C006;Q8C006-2	F6U6G6;Q8C006;Q8C006-2	NA	NA	NA	NA	22.0701	21.5954	1.18e-05	58677000
Phyhipl	Phytanoyl-CoA hydroxylase-interacting protein-like	Q8BGT8-2;F6U6Z2;F7D3N3;Q8BGT8	Q8BGT8-2;F6U6Z2;F7D3N3;Q8BGT8;E0CXW9	24.4499	23.5108	NA	24.0253	24.9249	24.1496	3.85e-15	231710000
Ergic3	Endoplasmic reticulum-Golgi intermediate compartment protein 3	F6UIS1;Q9CQE7;Q9CQE7-2;F6RK81	F6UIS1;Q9CQE7;Q9CQE7-2;F6RK81	25.4296	25.0897	25.0175	25.2895	26.1887	25.1585	2.95e-43	813940000
Ccdc50	Coiled-coil domain-containing protein 50	F6UK66;Q810U5-3;Q810U5;Q810U5-2	F6UK66;Q810U5-3;Q810U5;Q810U5-2	23.2486	NA	NA	NA	22.9069	NA	3.03e-34	208860000
Arhgap29	Rho GTPase-activating protein 29	F6UNU0;Q8CGF1	F6UNU0;Q8CGF1	NA	NA	NA	NA	NA	20.8518	4e-05	24167000
Tmem161a	Transmembrane protein 161A	F6UNW2;Q8VCA6;Q8VCA6-3;M0QWV0;Q8VCA6-2	F6UNW2;Q8VCA6;Q8VCA6-3;M0QWV0;Q8VCA6-2	NA	NA	NA	NA	23.6104	NA	4.21e-08	52966000
Fgfr1op	FGFR1 oncogene partner	F6UTB8;Q66JX5-2;Q66JX5	F6UTB8;Q66JX5-2;Q66JX5	21.8621	NA	21.657	22.9585	22.5913	22.0556	1.01e-07	91369000
Hexdc	Hexosaminidase D	Q3U4H6;F6UV46;Q3U4H6-2	Q3U4H6;F6UV46;Q3U4H6-2	NA	NA	NA	NA	NA	21.5524	0.00011334	29492000
Banp	Protein BANP	G3UYT4;F6V6B6;Q8VBU8-4;Q8VBU8-3;Q8VBU8-2;Q8VBU8	G3UYT4;F6V6B6;Q8VBU8-4;Q8VBU8-3;Q8VBU8-2;Q8VBU8	NA	NA	NA	NA	NA	20.1033	0.00076415	19081000
Tmed2	Transmembrane emp24 domain-containing protein 2	F6V6T4;Q9R0Q3;Q8BPI2	F6V6T4;Q9R0Q3;Q8BPI2	27.3232	26.5585	26.5198	26.5084	26.6524	26.6837	9.71e-53	3228700000
Pbx3	Pre-B-cell leukemia transcription factor 3	H3BLL9;F6VAS1;H3BL94;O35317-2;O35317	H3BLL9;F6VAS1;H3BL94;O35317-2;O35317	NA	NA	NA	NA	24.5103	NA	3.32e-08	270400000
Lrch2	Leucine-rich repeat and calponin homology domain-containing protein 2	Q3UMG5-2;Q3UMG5-3;Q3UMG5;F6VQ19	Q3UMG5-2;Q3UMG5-3;Q3UMG5;F6VQ19	NA	NA	NA	NA	22.3276	NA	2.26e-05	42292000
Ywhaq	14-3-3 protein theta	P68254-2;P68254;F6YY69;F6VW30	P68254-2;P68254;F6YY69;F6VW30	30.4586	29.9341	30.0101	29.986	29.4038	29.9341	1.21e-289	20854000000
Imp4	U3 small nucleolar ribonucleoprotein protein IMP4	F6VY64;Q8VHZ7	F6VY64;Q8VHZ7;D6RCI8	NA	22.2669	22.3059	NA	22.4891	22.3533	7.33e-09	98481000
Pkd1l1		J3QMZ2;F6VYK1	J3QMZ2;F6VYK1	NA	NA	NA	NA	22.3976	NA	0.00012011	303440000
Fam92a;Fam92a1	Protein FAM92A1	F6VZK2;Q8BP22;J3KMP6;G3UY30	F6VZK2;Q8BP22;J3KMP6;G3UY30	NA	NA	NA	NA	19.8827	NA	8.84e-05	5651300
Wbp7	Histone-lysine N-methyltransferase MLL4	F6W623;O08550;F8WJ40	F6W623;O08550;F8WJ40	NA	23.2618	23.3477	NA	22.6396	NA	3.86e-12	193240000
Yjefn3		F6W8I0	F6W8I0	NA	NA	NA	NA	22.9233	NA	1.11e-06	43996000
Rgs6	Regulator of G-protein signaling 6	F6WDS8;Q9Z2H2;B1B1E4	F6WDS8;Q9Z2H2;B1B1E4	NA	NA	NA	NA	23.7151	NA	2.95e-15	202340000
Kri1	Protein KRI1 homolog	F6WIU1;Q8VDQ9	F6WIU1;Q8VDQ9	NA	NA	23.9458	23.5013	23.5738	NA	6.28e-07	161470000
Usp34	Ubiquitin carboxyl-terminal hydrolase 34;Ubiquitin carboxyl-terminal hydrolase	Q6ZQ93;F6WJB7;F7BSN3;F6SZG2;Q6ZQ93-3;Q6ZQ93-2;Q6ZQ93-4	Q6ZQ93;F6WJB7;F7BSN3;F6SZG2;Q6ZQ93-3;Q6ZQ93-2;Q6ZQ93-4	25.1932	25.0143	24.8461	24.7536	24.8968	24.3533	1.95e-38	593640000
Arhgef6	Rho guanine nucleotide exchange factor 6	Q8K4I3;F6WMJ3;A2AFJ8;H3BJ53	Q8K4I3;F6WMJ3;A2AFJ8;H3BJ53	NA	23.8098	23.688	23.6958	24.3372	23.8371	3.34e-51	247010000
Efha2	EF-hand domain-containing family member A2	F6WMX7;Q9CTY5	F6WMX7;Q9CTY5	NA	NA	NA	NA	19.8562	NA	0.00087063	11966000
Atp8a1	Probable phospholipid-transporting ATPase IA	P70704;F6WYQ5;Q8BR88	P70704;F6WYQ5;Q8BR88;Q3U9N5;E9Q4J5;F6Q8P7	25.8309	24.9092	24.8867	25.3152	25.4512	25.4498	6.67e-74	779530000
Cc2d1b	Coiled-coil and C2 domain-containing protein 1B	F6XC25;Q8BRN9	F6XC25;Q8BRN9	26.0664	24.9315	25.0285	25.4445	25.7832	25.2412	8.59e-100	847270000
Rnf31	E3 ubiquitin-protein ligase RNF31	F6XVP7;Q924T7;Q924T7-2	F6XVP7;Q924T7;Q924T7-2	21.6079	NA	NA	NA	21.2379	NA	0.00033717	17626000
Tbp;Tbpl2	TATA-box-binding protein;TATA box-binding protein-like protein 2	F6XYI9;F8WJ67;Q91YM5;P29037;Q6SJ95	F6XYI9;F8WJ67;Q91YM5;P29037;Q6SJ95	NA	NA	NA	NA	21.7446	NA	1.34e-08	21751000
Nkiras2	NF-kappa-B inhibitor-interacting Ras-like protein 2	F6XZA4;Q9CR56	F6XZA4;Q9CR56	NA	NA	NA	NA	22.6336	NA	1.51e-09	29694000
Paip1	Polyadenylate-binding protein-interacting protein 1	F6Y616;D3Z3J6;Q8VE62;G3UYE5;G3UZ67	F6Y616;D3Z3J6;Q8VE62;G3UYE5;G3UZ67;G3UZS6	27.4084	26.6494	26.6078	26.5911	26.7753	26.3761	7.76e-43	2190400000
Kdm2a	Lysine-specific demethylase 2A	P59997;F6YRW4	P59997;F6YRW4;H3BL82;H3BLD4;P59997-3;P59997-2;H3BKJ9	24.2547	24.6556	24.6529	24.0651	24.8311	24.9625	1.87e-37	455030000
Rps18;Gm17352;Gm10260	40S ribosomal protein S18	P62270;F6YVP7;G3UZW2;F5H8M6	P62270;F6YVP7;G3UZW2;F5H8M6	30.101	30.7487	30.7524	30.6783	29.9557	30.4396	6.73e-101	31919000000
Pigx	Phosphatidylinositol-glycan biosynthesis class X protein	F6YX19;Q99LV7;F7DFD7;F6RUP6;Q99LV7-2	F6YX19;Q99LV7;F7DFD7;F6RUP6;Q99LV7-2	NA	NA	NA	NA	NA	NA	8.71e-12	0
Dapk2	Death-associated protein kinase 2	F6YX98;Q8VDF3;Q8VDF3-2	F6YX98;Q8VDF3;Q8VDF3-2	NA	NA	NA	NA	19.3347	NA	0.000849	5283500
Senp6	Sentrin-specific protease 6	H3BK32;Q6P7W0-2;Q6P7W0;F6Z9A1;H3BK20;H3BJS8	H3BK32;Q6P7W0-2;Q6P7W0;F6Z9A1;H3BK20;H3BJS8	22.954	22.3194	NA	NA	22.553	22.3522	9.43e-11	102310000
Mib1	E3 ubiquitin-protein ligase MIB1	F6ZBL2;Q80SY4	F6ZBL2;Q80SY4;F6YFW9	23.6524	22.4009	22.2872	22.5047	22.6666	22.9788	1.07e-08	114770000
Wiz	Protein Wiz	F6ZBR8;O88286-3;O88286-2;O88286;G5E8J8	F6ZBR8;O88286-3;O88286-2;O88286;G5E8J8	27.3824	26.761	26.8201	27.0136	27.0611	26.7757	9.45e-168	2544000000
Ndufab1	Acyl carrier protein;Acyl carrier protein, mitochondrial	F6ZFT1;F8WJ64;Q9CR21	F6ZFT1;F8WJ64;Q9CR21	25.5829	24.8973	25.0599	24.7286	24.3142	24.7174	1.62e-11	558820000
Eef1d		F6ZFU0	F6ZFU0	25.6944	NA	NA	NA	NA	NA	1.15e-197	324350000
Gbe1	1,4-alpha-glucan-branching enzyme	Q9D6Y9;F6ZHD8;G3UW30	Q9D6Y9;F6ZHD8;G3UW30	26.6792	26.507	26.549	26.5371	26.8044	26.514	4.1e-71	1801000000
Numa1		F6ZQA3	F6ZQA3	23.9094	NA	NA	23.9342	26.3464	NA	0	504880000
		F7A4A7-2;F7A4A7	F7A4A7-2;F7A4A7	28.1945	26.5489	26.7154	24.0185	25.8519	24.7695	1e-86	1888200000
Akap2		F7AA26	F7AA26;G3X9P1	27.0294	26.5805	26.6878	25.9042	25.3451	25.6375	7.82e-123	1512700000
Macf1		F7ACR9	F7ACR9	NA	NA	NA	NA	24.0074	NA	0	67205000
Thnsl2	Threonine synthase-like 2	F7AFM3;Q80W22	F7AFM3;Q80W22	22.9287	22.7431	22.8071	23.4956	23.5192	23.2081	5.34e-16	183670000
Mettl17	Methyltransferase-like protein 17, mitochondrial	F7AGB5;Q3U2U7;E9Q7K9	F7AGB5;Q3U2U7;E9Q7K9	NA	NA	NA	NA	21.0979	22.2037	8.75e-05	32432000
Chd8	Chromodomain-helicase-DNA-binding protein 8	F7AL76;Q09XV5	F7AL76;Q09XV5;Q09XV5-2	25.1396	24.0816	24.4447	23.9091	24.5668	24.3188	9.52e-43	398100000
Sall2	Sal-like protein 2	Q9QX96;F7ARK3	Q9QX96;F7ARK3	23.0801	23.8754	23.5551	NA	NA	23.3797	4.2e-06	147490000
Hmg20b	SWI/SNF-related matrix-associated actin-dependent regulator of chromatin subfamily E member 1-related	Q05DT2;F7AVN4;Q9Z104;E9Q2W1	Q05DT2;F7AVN4;Q9Z104;E9Q2W1	23.2061	23.5899	23.1708	23.2319	23.4028	23.4264	1.84e-25	180610000
Pgap2	Post-GPI attachment to proteins factor 2	F7AWQ5;Q3TQR0-2;Q3TQR0-3;Q3TQR0	F7AWQ5;Q3TQR0-2;Q3TQR0-3;Q3TQR0	NA	NA	NA	NA	19.8401	NA	0.00085406	42260000
Adck3	Chaperone activity of bc1 complex-like, mitochondrial	Q60936-2;F7B1B6;Q60936	Q60936-2;F7B1B6;Q60936	NA	NA	23.5194	NA	22.2777	NA	6.69e-05	59883000
Trim44	Tripartite motif-containing protein 44	F7B7X2;Q4KMS1;Q9QXA7	F7B7X2;Q4KMS1;Q9QXA7	NA	NA	NA	NA	21.711	NA	4.51e-06	44030000
Ttc19	Tetratricopeptide repeat protein 19, mitochondrial	F7BCD5;Q8CC21;Q8CC21-2	F7BCD5;Q8CC21;Q8CC21-2	NA	NA	NA	NA	NA	NA	5.09e-06	0
Ankrd50		F7BE84	F7BE84;D3Z643;A6H6J9	24.563	22.7118	22.4019	NA	23.3723	22.5386	1.04e-22	179550000
Rbm4;Rbm4b;Rbm14/Rbm4 fusion	RNA-binding protein 4	F7BGR7;Q8C7Q4;J3QPA9;F6TBN8;B0LM42	F7BGR7;Q8C7Q4;J3QPA9;F6TBN8;B0LM42;Q5CZX8;Q8C7Q4-2	25.4306	25.7327	25.7569	25.824	25.4749	25.497	1.03e-159	943210000
		F7BJB9	F7BJB9	23.3358	NA	NA	NA	22.9	NA	1.48e-15	96274000
Pcdh1		F7BJK1	F7BJK1	NA	NA	NA	NA	22.6803	NA	1.73e-06	329310000
Slc22a23	Solute carrier family 22 member 23	F7BP73;Q3UHH2;F7AWS1;Q3UHH2-2	F7BP73;Q3UHH2;F7AWS1;Q3UHH2-2	NA	NA	NA	NA	22.9177	NA	4.81e-08	84682000
Tspan15	Tetraspanin-15	F7BWT7;F7BWT7-2	F7BWT7;F7BWT7-2	23.6631	24.4751	24.0171	24.4465	24.1994	24.5988	1.75e-26	385140000
Cnrip1	CB1 cannabinoid receptor-interacting protein 1	Q5M8N0;F7C0H6	Q5M8N0;F7C0H6	24.1427	23.7967	24.3681	23.6771	25.6305	23.5729	4.58e-14	306250000
Mtx1	Metaxin-1	P47802;F7C846;D3Z3F4;G3UXX9	P47802;F7C846;D3Z3F4;G3UXX9	NA	NA	NA	NA	24.6084	NA	1.16e-22	221480000
Pdlim2	PDZ and LIM domain protein 2	F7C957;Q8R1G6	F7C957;Q8R1G6	NA	NA	NA	NA	23.7728	NA	0.0013045	182640000
Rb1cc1	RB1-inducible coiled-coil protein 1	F7CC56;Q9ESK9;F7CCJ3	F7CC56;Q9ESK9;F7CCJ3;E9PX56;F6TLJ4	23.6816	22.7399	NA	23.5111	23.3402	NA	9.28e-25	156870000
Stx16	Syntaxin-16	F7CJY7;Q8BVI5;F6X4N5	F7CJY7;Q8BVI5;F6X4N5;B7ZCB8;B7ZCB9	NA	23.2023	23.5519	22.923	23.3471	23.0249	7.47e-32	162800000
Gypc	Glycophorin-C	F7D1I5;G3UXY6;Q78HU7	F7D1I5;G3UXY6;Q78HU7	NA	NA	NA	NA	NA	21.4755	1.19e-17	57512000
Ttc37		F8VPK0	F8VPK0	25.6568	25.5947	25.5919	25.2238	25.4934	25.5843	1.25e-62	916830000
Maz	Myc-associated zinc finger protein	P56671;F8VPK3	P56671;F8VPK3	26.1507	23.7968	23.1374	23.5661	24.7747	NA	6.46e-32	499000000
Rock2	Rho-associated protein kinase 2	P70336;F8VPK5;P70336-2	P70336;F8VPK5;P70336-2	27.4983	25.8808	26.4315	26.6535	27.2239	26.8153	1.72e-131	1963300000
Pik3c2a	Phosphatidylinositol 4-phosphate 3-kinase C2 domain-containing subunit alpha	Q61194-2;Q61194;F8VPL2	Q61194-2;Q61194;F8VPL2	24.0999	24.8203	24.5844	25.0914	25.5015	24.7043	3.73e-46	497490000
Map4k4	Mitogen-activated protein kinase kinase kinase kinase 4	F8VPL5;P97820;E9PVG7	F8VPL5;P97820;E9PVG7	26.8816	25.9461	25.8494	25.3172	26.4863	25.6051	1.02e-67	1325300000
Erc1	ELKS/Rab6-interacting/CAST family member 1	Q99MI1;F8VPM7;Q99MI1-2	Q99MI1;F8VPM7;Q99MI1-2;Q99MI1-4;Q6PH08;Q6PH08-3;Q6PH08-2;Q6PH08-4	26.8276	26.7361	26.9655	27.4503	27.3501	27.2961	2.44e-208	2945000000
Agl		F8VPN4;F6XXE6	F8VPN4;F6XXE6;E0CYU6;E0CX86;F7CSZ6	26.638	26.4096	26.5429	26.0231	26.4933	26.7349	5.6e-102	1667400000
Zc3h7b		F8VPP8	F8VPP8	25.6751	24.942	25.2876	24.9733	26.4016	25.3955	6.18e-63	982980000
Arid4a		F8VPQ2;E9Q9V1	F8VPQ2;E9Q9V1	NA	NA	NA	NA	NA	NA	1.3e-06	0
Srgap3	SLIT-ROBO Rho GTPase-activating protein 3	F8VPQ4;Q812A2;E9QN14	F8VPQ4;Q812A2;E9QN14	24.6319	24.6647	24.7515	23.9672	24.4271	24.298	1.13e-32	453490000
Lmod1	Leiomodin-1	Q8BVA4;F8VPR1	Q8BVA4;F8VPR1	24.6315	23.9884	23.6564	22.6406	24.1043	23.2297	3.77e-33	269070000
Crebbp	CREB-binding protein	P45481;F8VPR5	P45481;F8VPR5	25.8854	25.1591	25.4047	25.1782	25.2422	25.4148	2.04e-123	918120000
Farp1		F8VPU2	F8VPU2;E9Q805	28.5074	27.7575	27.8536	27.8992	28.1469	27.9033	3.98e-140	4756200000
Pcnt	Pericentrin	P48725-3;P48725;F8VPV0;P48725-2	P48725-3;P48725;F8VPV0;P48725-2	23.6416	24.2775	24.3752	24.2871	24.6358	24.7365	1.75e-44	408540000
Zic2	Zinc finger protein ZIC 2	F8VPV3;Q62520	F8VPV3;Q62520	NA	NA	NA	NA	24.4303	NA	4.1e-06	196880000
Fbxw9		F8VPX2	F8VPX2	22.4462	23.2314	23.5386	23.3696	23.6653	23.2842	1.09e-06	194900000
Taf5	Transcription initiation factor TFIID subunit 5	Q8C092;F8VPY2	Q8C092;F8VPY2	NA	NA	NA	NA	21.432	NA	7.32e-08	26107000
Gltscr1		F8VPZ9	F8VPZ9	NA	22.0587	22.0982	NA	NA	22.1001	4.46e-06	70744000
Fryl		F8VQ05	F8VQ05;F6Q1V8	25.0912	25.0696	25.2912	25.9723	26.2192	25.8449	1.24e-88	966500000
Ltbp3	Latent-transforming growth factor beta-binding protein 3	F8VQ06;Q61810;Q61810-2	F8VQ06;Q61810;Q61810-2	25.7922	25.0546	24.6814	25.7217	25.8556	25.6895	4.47e-59	944440000
Pxn	Paxillin	Q8VI36-2;Q8VI36;F8VQ28	Q8VI36-2;Q8VI36;F8VQ28	26.4595	25.8535	25.7938	26.6065	26.2065	26.188	7.19e-71	1322500000
Iqgap3		F8VQ29	F8VQ29	NA	NA	NA	NA	21.4275	NA	1.2e-10	31957000
Lama1	Laminin subunit alpha-1	F8VQ40;P19137	F8VQ40;P19137	NA	NA	NA	NA	22.2399	NA	6.25e-09	11252000
Lama2	Laminin subunit alpha-2	F8VQ43;Q60675	F8VQ43;Q60675	24.6977	25.8059	25.8688	25.5477	27.7394	27.2159	5.99e-193	1908400000
Dicer1	Endoribonuclease Dicer	F8VQ54;Q8R418	F8VQ54;Q8R418	24.6374	23.8929	24.3788	23.6889	24.0737	23.7569	1.6e-24	347510000
Scaper		F8VQ70	F8VQ70	NA	NA	NA	NA	NA	21.5448	9.32e-05	65745000
Kif13a	Kinesin-like protein KIF13A	Q9EQW7;F8VQ75	Q9EQW7;F8VQ75	23.6259	23.5615	23.6914	23.4483	23.3562	23.4745	5.61e-23	205570000
Xrn1	5-3 exoribonuclease 1	F8VQ87;P97789-3;P97789-2;P97789	F8VQ87;P97789-3;P97789-2;P97789	26.0114	25.9638	25.6076	25.885	26.1902	25.9982	3.38e-77	1150100000
Phip	PH-interacting protein	Q8VDD9;F8VQ93	Q8VDD9;F8VQ93	25.7079	24.8809	24.9449	25.6564	25.444	25.1991	4.69e-43	760510000
Srp72		F8VQC1;E9Q740	F8VQC1;E9Q740	30.2336	30.0217	30.1359	30.0464	30.1667	30.1672	2.01e-294	16063000000
Ktn1	Kinectin	F8VQC7;Q61595-5;Q61595;Q61595-10;Q61595-11;Q61595-3;Q61595-7;Q61595-6;Q61595-16;Q61595-4;Q61595-9;Q61595-13;Q61595-15;Q61595-2;Q61595-12;Q61595-14;Q61595-8	F8VQC7;Q61595-5;Q61595;Q61595-10;Q61595-11;Q61595-3;Q61595-7;Q61595-6;Q61595-16;Q61595-4;Q61595-9;Q61595-13;Q61595-15;Q61595-2;Q61595-12;Q61595-14;Q61595-8	28.6413	28.887	28.7753	28.9356	28.7723	28.8647	0	8110000000
Slc4a7	Sodium bicarbonate cotransporter 3	Q8BTY2;F8VQC9;Q8BTY2-2	Q8BTY2;F8VQC9;Q8BTY2-2	28.698	28.4585	27.7198	27.8946	29.4079	27.7465	3.03e-14	7126100000
Ptprg	Receptor-type tyrosine-protein phosphatase gamma	Q05909;F8VQD7;E9Q6E7	Q05909;F8VQD7;E9Q6E7;D3Z2S6;D6RD11	24.5288	24.5358	24.5928	25.0084	24.8804	24.8614	1.35e-50	461180000
Agap3	Arf-GAP with GTPase, ANK repeat and PH domain-containing protein 3	Q8VHH5;F8VQE9	Q8VHH5;F8VQE9;Q8VHH5-2	24.1359	23.9718	23.9142	23.4603	23.7445	23.9143	3.46e-36	258450000
Trappc10	Trafficking protein particle complex subunit 10	F8VQF9;Q3TLI0	F8VQF9;Q3TLI0	25.1696	24.7863	24.6928	24.4535	25.0554	24.4629	3.4e-14	419630000
Lamc1	Laminin subunit gamma-1	F8VQJ3;P02468	F8VQJ3;P02468;F6TLW1;F6SFQ3	29.3302	28.7318	28.869	29.5134	30.2164	29.873	0	14645000000
Sash1	SAM and SH3 domain-containing protein 1	P59808;F8VQK5	P59808;F8VQK5;P57725;D3Z0Y1	22.686	23.2857	23.1467	NA	23.9087	23.0454	1.18e-25	215740000
Ncor2	Nuclear receptor corepressor 2	F8VQL9;E9PY55;Q9WU42;E9Q701;E9Q9V3;Q9WU42-2;F6Z4B2	F8VQL9;E9PY55;Q9WU42;E9Q701;E9Q9V3;Q9WU42-2;F6Z4B2;D3Z2J5;F6SK53;F6U338;F6TWR1;F6SFD2	26.6983	25.9566	26.0156	25.9482	26.2044	26.1785	4.22e-114	1506700000
Arhgef12	Rho guanine nucleotide exchange factor 12	Q8R4H2;F8VQN6	Q8R4H2;F8VQN6	25.639	25.6476	25.5577	25.6965	26.2669	25.4896	1.7e-83	1098500000
Nek3	Serine/threonine-protein kinase Nek3	F8WGD4;Q9R0A5	F8WGD4;Q9R0A5	NA	NA	NA	NA	NA	NA	0.00066982	0
Nos1	Nitric oxide synthase, brain	Q9Z0J4-4;Q9Z0J4-3;Q9Z0J4;Q9Z0J4-5;F8WGF2;Q9Z0J4-2	Q9Z0J4-4;Q9Z0J4-3;Q9Z0J4;Q9Z0J4-5;F8WGF2;Q9Z0J4-2	NA	NA	NA	NA	22.5057	NA	8.56e-06	30142000
Stxbp2	Syntaxin-binding protein 2	Q64324;F8WGM5	Q64324;F8WGM5	25.1553	25.0768	25.3804	23.8795	25.5574	24.7217	1.1e-57	602600000
Kctd10	BTB/POZ domain-containing adapter for CUL3-mediated RhoA degradation protein 3	Q922M3;F8WGQ9	Q922M3;F8WGQ9	22.7142	NA	22.9959	22.9155	21.5903	NA	1.11e-08	106830000
Ahcyl2	Adenosylhomocysteinase;Putative adenosylhomocysteinase 3	F8WGT1;Q68FL4;E9PV16;H3BKT5;Q68FL4-2;F8WI65	F8WGT1;Q68FL4;E9PV16;H3BKT5;Q68FL4-2;F8WI65;E9PX77	28.0666	27.5367	27.5545	27.4859	27.8505	27.441	2.32e-59	4002000000
Tmem209	Transmembrane protein 209	Q8BRG8-3;F8WGT2;Q8BRG8-2;Q8BRG8	Q8BRG8-3;F8WGT2;Q8BRG8-2;Q8BRG8	NA	NA	NA	NA	23.3228	NA	1.12e-05	228230000
Esrp1	Epithelial splicing regulatory protein 1	Q3US41-4;Q3US41-3;Q3US41-2;Q3US41-5;Q3US41;F8WGU3	Q3US41-4;Q3US41-3;Q3US41-2;Q3US41-5;Q3US41;F8WGU3;D3Z139;Q8K0G8	26.311	24.5552	25.0733	25.5713	26.2338	26.0428	9.01e-107	1183200000
Srbd1	S1 RNA-binding domain-containing protein 1	F8WGW3;Q497V5;Q497V5-2	F8WGW3;Q497V5;Q497V5-2	24.6147	24.6876	24.8347	24.6287	25.2487	24.9646	1.06e-37	642610000
Dmxl1	DmX-like protein 1	Q6PNC0;F8WGX5	Q6PNC0;F8WGX5	NA	NA	NA	NA	24.6408	NA	1.82e-11	115730000
Atp2b2	Plasma membrane calcium-transporting ATPase 2	Q9R0K7;F8WHB1	Q9R0K7;F8WHB1	23.5128	NA	NA	NA	23.2318	23.8344	7.95e-97	173540000
Slc30a9	Zinc transporter 9	F8WHL1;Q5IRJ6;Q5IRJ6-2	F8WHL1;Q5IRJ6;Q5IRJ6-2	NA	NA	NA	NA	23.8512	NA	1.49e-28	149400000
Ssh1	Protein phosphatase Slingshot homolog 1	F8WHT2;Q76I79-2;Q76I79	F8WHT2;Q76I79-2;Q76I79	NA	NA	NA	NA	20.7905	NA	0.00010237	14493000
Prrc2b	Protein PRRC2B	F8WHT3;Q7TPM1;F7AYW2	F8WHT3;Q7TPM1;F7AYW2;A2AN33;Q7TPM1-2;F6V431	24.6591	NA	23.6266	23.4098	24.5764	23.7604	1.3e-25	301210000
Stag1	Cohesin subunit SA-1	F8WHU7;Q9D3E6;F6XQW1	F8WHU7;Q9D3E6;F6XQW1;D6REF2;F6TNY1;D6RHQ7	26.5559	26.0971	26.0835	26.6524	26.3092	26.2514	2.68e-94	1665700000
Zfp259;Znf259	Zinc finger protein ZPR1	F8WHU9;F8WIG4;Q62384	F8WHU9;F8WIG4;Q62384	NA	24.4782	24.2705	23.6514	24.3623	24.2919	4.11e-24	345360000
Fam96b	Mitotic spindle-associated MMXD complex subunit MIP18	F8WHV1;Q9D187	F8WHV1;Q9D187	NA	NA	NA	NA	22.8835	NA	1.84e-48	130320000
Pip5k1c	Phosphatidylinositol 4-phosphate 5-kinase type-1 gamma	O70161-2;O70161-3;O70161;F8WHW6	O70161-2;O70161-3;O70161;F8WHW6;F6SMP3	NA	NA	22.9051	NA	NA	22.8354	5.93e-13	104530000
Mta1		F8WHY8	F8WHY8	NA	NA	NA	NA	22.459	NA	2.28e-186	51500000
Slc26a2	Sulfate transporter	F8WI08;Q62273	F8WI08;Q62273	NA	NA	NA	NA	21.6777	NA	0.0025368	8675700
Snx7	Sorting nexin-7	F8WI30;Q9CY18;F6RSR4	F8WI30;Q9CY18;F6RSR4;F7D3B8	24.118	NA	NA	23.1369	24.3516	23.3005	4.6e-32	251660000
Mll3	Histone-lysine N-methyltransferase MLL3	G3UY45;Q8BRH4-2;Q8BRH4;F8WI37;G3UWZ3	G3UY45;Q8BRH4-2;Q8BRH4;F8WI37;G3UWZ3	NA	NA	NA	NA	20.9635	NA	4.46e-12	10864000
Sgsm3	Small G protein signaling modulator 3	Q8VCZ6;F8WIA4	Q8VCZ6;F8WIA4;F6VZH1	NA	NA	NA	NA	22.5063	NA	2.98e-07	27271000
Arl1	ADP-ribosylation factor-like protein 1	F8WIB1;P61211	F8WIB1;P61211;E9Q006	NA	NA	27.2684	27.9523	26.8807	27.0092	1.81e-36	3967800000
Hectd1	E3 ubiquitin-protein ligase HECTD1	F8WIE5;Q69ZR2	F8WIE5;Q69ZR2	26.7433	26.5008	26.3733	26.2681	26.4791	26.4445	1.71e-85	1786300000
Epb4.9;Epb49	Dematin	F8WIF9;Q9WVM2;Q9WV69	F8WIF9;Q9WVM2;Q9WV69	NA	NA	NA	NA	21.7572	NA	1.23e-06	29140000
Diaph3;Diap3	Protein diaphanous homolog 3	Q9Z207;F8WIG5	Q9Z207;F8WIG5	25.4007	NA	NA	NA	NA	NA	0.0011414	175360000
Slc12a4;Slc12a6	Solute carrier family 12 member 4	Q9JIS8;F8WIJ0;A2AGJ9	Q9JIS8;F8WIJ0;A2AGJ9;F6TQE2	24.9237	24.9028	24.9208	25.129	25.4524	25.4326	4.78e-45	610720000
Spp1	Osteopontin	P10923;F8WIP8;D3Z4N2	P10923;F8WIP8;D3Z4N2	NA	NA	NA	NA	22.2711	NA	1.8e-05	15365000
Anxa6	Annexin;Annexin A6	F8WIT2;P14824	F8WIT2;P14824	32.0138	32.4228	32.3789	32.4028	32.4246	32.5597	0	107000000000
1700037H04Rik	UPF0687 protein C20orf27 homolog	H7BXB9;Q9D1K7;F8WIU1	H7BXB9;Q9D1K7;F8WIU1	NA	NA	NA	24.5163	25.3326	24.6537	2.79e-12	361850000
Zfp618;Znf618	Zinc finger protein 618	F8WIU3;Q80YY7	F8WIU3;Q80YY7	24.0408	22.9712	NA	NA	23.9863	NA	3.22e-13	240370000
Prmt10	Putative protein arginine N-methyltransferase 10	Q3U3W5;F8WIU7	Q3U3W5;F8WIU7;Q3U3W5-2	NA	NA	NA	NA	22.2691	22.5512	1.47e-10	103250000
Hist1h2al;Hist2h2ac;Hist2h2aa1	Histone H2A;Histone H2A type 2-C;Histone H2A type 2-A	F8WIX8;Q64523;Q6GSS7	F8WIX8;Q64523;Q6GSS7	25.6489	27.4677	27.3813	27.2575	25.2209	26.96	4.03e-117	1813300000
Osbpl6	Oxysterol-binding protein-related protein 6;Oxysterol-binding protein	Q8BXR9-2;Q8BXR9;F8WIZ7	Q8BXR9-2;Q8BXR9;F8WIZ7	24.1798	24.5561	24.6159	24.441	24.6431	24.5551	1.22e-30	458280000
Tfpt	TCF3 fusion partner homolog	F8WIZ9;Q3U1J1-2;Q3U1J1	F8WIZ9;Q3U1J1-2;Q3U1J1	NA	NA	NA	NA	NA	NA	8.87e-05	0
Itih1	Inter-alpha-trypsin inhibitor heavy chain H1	Q61702;F8WJ05	Q61702;F8WJ05;CON__Q0VCM5	25.8299	25.1954	25.011	NA	24.2447	24.7833	7.36e-14	509790000
Zfp187;Znf187	Zinc finger protein 187	F8WJ31;Q5RJ54;Q5RJ54-2	F8WJ31;Q5RJ54;Q5RJ54-2	24.8982	NA	NA	23.9846	NA	NA	4.04e-06	111120000
Rps15a	40S ribosomal protein S15a	F8WJ41;P62245;D3Z712;D3YVB4	F8WJ41;P62245;D3Z712;D3YVB4	29.2449	29.9385	29.7418	29.5348	29.7664	29.3723	1.06e-59	18307000000
Eml4	Echinoderm microtubule-associated protein-like 4	Q3UMY5;F8WJ93;Q3UMY5-3	Q3UMY5;F8WJ93;Q3UMY5-3;Q5SQM0	28.7802	28.2618	28.1779	27.9166	27.9357	27.8135	2.14e-187	5934500000
Tmcc1	Transmembrane and coiled-coil domains protein 1	Q69ZZ6-2;Q69ZZ6;F8WJ98;Q69ZZ6-3;G3UXF1	Q69ZZ6-2;Q69ZZ6;F8WJ98;Q69ZZ6-3;G3UXF1;G3UZD9	NA	22.8977	22.8754	NA	23.5744	22.7633	1.39e-13	111830000
Ddx24	ATP-dependent RNA helicase DDX24	Q9ESV0;F8WJA0	Q9ESV0;F8WJA0	NA	NA	NA	NA	NA	22.679	2.46e-14	62062000
Sympk	Symplekin	Q80X82;F8WJD4	Q80X82;F8WJD4;D3Z2M2;F6UJ99	27.1621	27.3984	27.4036	27.4462	26.8206	27.3217	1.21e-84	2865600000
Traf7	E3 ubiquitin-protein ligase TRAF7	Q922B6;Q8C2K8;F8WJF7	Q922B6;Q8C2K8;F8WJF7	NA	NA	NA	NA	22.1308	NA	1.23e-07	33869000
Tra2b	Transformer-2 protein homolog beta	F8WJG3;P62996	F8WJG3;P62996	25.8793	28.0877	28.2507	28.7724	28.3305	28.1672	1.03e-82	5321900000
Ccdc58	Coiled-coil domain-containing protein 58	F8WJI3;Q8R3Q6;E9Q4B5	F8WJI3;Q8R3Q6;E9Q4B5	24.9902	25.9895	25.9642	25.7944	25.417	25.869	3.28e-19	959160000
St13	Hsc70-interacting protein	F8WJK8;Q99L47	F8WJK8;Q99L47;E9Q1V0;E9Q1X9	29.3254	29.4074	29.4079	29.3285	29.6321	29.2804	1.25e-161	14834000000
Sf3a2	Splicing factor 3A subunit 2	Q62203;G3UVU2;D3YW09;D3Z5A6	Q62203;G3UVU2;D3YW09;D3Z5A6	25.3098	26.0607	26.1891	26.6583	25.5438	26.2222	1.35e-20	1595200000
Gm20517;Med20	Mediator of RNA polymerase II transcription subunit 20	Q9R0X0-2;G3UVU6;Q9R0X0;Q9R0X0-3	Q9R0X0-2;G3UVU6;Q9R0X0;Q9R0X0-3	NA	24.301	24.3356	24.1896	24.4751	24.1132	1.45e-16	330350000
Jmjd6	Bifunctional arginine demethylase and lysyl-hydroxylase JMJD6	G3UVU9;Q9ERI5-2;Q9ERI5;F6VRF7;F6VMC4	G3UVU9;Q9ERI5-2;Q9ERI5;F6VRF7;F6VMC4	23.9407	23.6199	23.9503	23.5418	23.5554	23.6195	3.22e-39	258420000
Hk1	Hexokinase-1	G3UVV4;P17710-3;P17710-4;P17710;P17710-2	G3UVV4;P17710-3;P17710-4;P17710;P17710-2;D3YYR4;D3Z365;Q91W97;D3Z105	29.3041	29.4501	29.4675	29.807	29.6535	29.7291	5.96e-210	14459000000
Eif1;Gm6900;Eif1b;Gm16378	Eukaryotic translation initiation factor 1;Eukaryotic translation initiation factor 1b	P48024;G3UW42;Q9CXU9;J3QN87;J3QPZ8;D3YXK8	P48024;G3UW42;Q9CXU9;J3QN87;J3QPZ8;D3YXK8	24.7563	25.7977	25.9875	25.8986	27.0851	25.9923	4.96e-96	1469000000
	Uncharacterized protein C8orf59 homolog	G3UW58;Q0VG62	G3UW58;Q0VG62	NA	NA	NA	NA	NA	21.5048	6.57e-15	37277000
Prc1	Protein regulator of cytokinesis 1	G3XA79;G3UY19;Q99K43;G3UW86;G3UWQ7;G3UXT4	G3XA79;G3UY19;Q99K43;G3UW86;G3UWQ7;G3UXT4	NA	NA	NA	NA	21.7328	NA	0.00029167	42791000
Zfp423;Znf423	Zinc finger protein 423	G3UW89;Q80TS5-2;Q80TS5	G3UW89;Q80TS5-2;Q80TS5;G3UZP1	23.6889	22.0747	NA	NA	21.993	NA	7.44e-11	81004000
Trps1	Zinc finger transcription factor Trps1	Q925H1;G3UW90	Q925H1;G3UW90	NA	NA	NA	NA	20.7031	NA	0.00036468	7789800
Ccdc125	Coiled-coil domain-containing protein 125	G3UWA1;Q5U465	G3UWA1;Q5U465	NA	NA	NA	NA	19.4088	NA	1.3e-05	5561900
Zfp385a		G3UWA5	G3UWA5	24.3519	24.8854	24.6841	25.0536	23.9248	24.8046	5.22e-14	408630000
Slc3a2	4F2 cell-surface antigen heavy chain	P10852;G3UWA6	P10852;G3UWA6	29.0558	28.4427	28.4602	29.2513	29.5078	29.0051	7.65e-95	9145100000
Naalad2	N-acetylated-alpha-linked acidic dipeptidase 2	Q9CZR2;G3UWC2	Q9CZR2;G3UWC2;Q0VDM6;O35409	26.5138	27.3589	26.9942	25.811	25.9536	25.83	1.52e-107	1839100000
Otog	Otogelin	G3UWC8;O55225	G3UWC8;O55225;O55225-2	29.9348	29.1452	29.0798	30.7404	30.9041	30.806	0	25520000000
Bdh2	3-hydroxybutyrate dehydrogenase type 2	Q8JZV9;G3UWD3	Q8JZV9;G3UWD3;F6UPJ1	25.2257	26.1048	25.4386	24.9267	23.9593	24.891	1.38e-22	725320000
Pphln1	Periphilin-1	G3UWD4;Q8K2H1-2;Q3UBL8;Q8K2H1;G3X959	G3UWD4;Q8K2H1-2;Q3UBL8;Q8K2H1;G3X959	23.7036	23.3279	23.1654	23.3668	22.7861	22.7477	3.88e-05	158600000
Cycs;Gm10108	Cytochrome c, somatic	P62897;G3UWG1	P62897;G3UWG1;CON__P62894;P00015	28.2474	27.9445	28.4062	28.3721	27.8497	28.2303	1.53e-69	5843900000
Tiam1	T-lymphoma invasion and metastasis-inducing protein 1	Q60610;G3UWG2;E9Q1R7;E9Q2Y4;J3QQ55	Q60610;G3UWG2;E9Q1R7;E9Q2Y4;J3QQ55;J3QMH1	NA	NA	22.0607	22.1949	23.2501	NA	2.09e-15	83443000
Cog4	Conserved oligomeric Golgi complex subunit 4	G3UWH9;Q8R1U1;Q7TSQ9	G3UWH9;Q8R1U1;Q7TSQ9;G3UYW8;G3UWX2;G3UX78;G3UZ15;G3UWY4;G3XA67	26.1934	25.5534	25.4849	25.8781	25.7441	25.6862	5.59e-82	975090000
Nnat	Neuronatin	Q61979;G3UWR7	Q61979;G3UWR7	NA	NA	NA	NA	NA	22.1069	6.35e-07	126410000
Sox8;Sox9;Sox18;Sox17	Transcription factor SOX-8;Transcription factor SOX-9;Transcription factor SOX-18;Transcription factor SOX-17	G3UXL7;G3UWS3;Q04886;Q04887;P43680;Q61473	G3UXL7;G3UWS3;Q04886;Q04887;P43680;Q61473	23.4439	NA	NA	NA	NA	NA	2.37e-07	126900000
Ppp2r1b	Serine/threonine-protein phosphatase 2A 65 kDa regulatory subunit A beta isoform	Q7TNP2;Q3TTF6;H3BKU1;G3UWS4;H3BLQ0;H3BLE7;H3BIV7	Q7TNP2;Q3TTF6;H3BKU1;G3UWS4;H3BLQ0;H3BLE7;H3BIV7	26.2053	26.1	25.9881	25.4635	25.8887	26.0535	5.24e-146	1150000000
Rfc1	Replication factor C subunit 1	P35601-2;G3UWX1;P35601;G3X8Z6;Q5U4B1;G3UXL4	P35601-2;G3UWX1;P35601;G3X8Z6;Q5U4B1;G3UXL4	24.7061	23.9345	23.7104	24.3143	24.2821	24.1154	3.03e-28	385110000
Cobl	Protein cordon-bleu	Q5NBX1-2;G5E8P4;Q5NBX1-3;G3UWY3;Q5NBX1	Q5NBX1-2;G5E8P4;Q5NBX1-3;G3UWY3;Q5NBX1;G3UZ73;Q5NBX1-4;Q5NBX1-5;F6RR81;F6ZEZ1;G3UWP1	26.1575	25.6255	25.2475	23.8543	23.7632	23.6432	3.46e-38	628570000
Baz1a	Bromodomain adjacent to zinc finger domain protein 1A	G3UWZ0;O88379	G3UWZ0;O88379	NA	NA	23.149	NA	22.4015	NA	8.49e-08	94543000
Atf6b	Cyclic AMP-dependent transcription factor ATF-6 beta;Processed cyclic AMP-dependent transcription factor ATF-6 beta	O35451;G3UX19	O35451;G3UX19	NA	NA	NA	21.5827	NA	NA	0.00031964	28784000
Daxx	Death domain-associated protein 6	G3UX50;Q3UKR0;O35613	G3UX50;Q3UKR0;O35613	23.5146	22.9691	23.0564	NA	23.353	23.1079	4.73e-12	210230000
Cyb5r4	Cytochrome b5 reductase 4	Q3TDX8-5;G3UX54;Q3TDX8	Q3TDX8-5;G3UX54;Q3TDX8;G3UY26	NA	NA	NA	NA	22.5443	NA	2.19e-07	49297000
Mrps18b	28S ribosomal protein S18b, mitochondrial	G3UYQ9;G3UYX8;G3UX79;Q99N84	G3UYQ9;G3UYX8;G3UX79;Q99N84	24.4287	23.5554	23.6793	23.8356	24.1598	23.6194	3.5e-10	283790000
Ptbp3;Rod1	Polypyrimidine tract-binding protein 3	Q8BHD7-2;Q8BHD7;G8JL74;G3UXA6;G3UZ01	Q8BHD7-2;Q8BHD7;G8JL74;G3UXA6;G3UZ01;G3UXZ8;G3UY95	25.6099	25.7687	25.4183	25.4685	25.656	25.7764	1.42e-28	1083400000
Ctu2	Cytoplasmic tRNA 2-thiolation protein 2	G3UXB4;Q3U308	G3UXB4;Q3U308;D3Z2M0;D3Z7U9	25.9202	25.0974	25.2111	24.962	25.4442	25.11	7.98e-36	970940000
Pkn2	Serine/threonine-protein kinase N2	G3UXH4;Q8BWW9-2;Q8BWW9;G3UZM9;Q8BWW9-3	G3UXH4;Q8BWW9-2;Q8BWW9;G3UZM9;Q8BWW9-3;G3UYD6	25.5024	24.6504	24.7297	24.8178	25.3388	25.1516	3.5e-33	692540000
Dtnb	Dystrobrevin beta	G3UZJ3;G3UXK0;G3UY34;Q8K0N0;Q8C8Z9;G3UZ87;O70585-2;G3UYM7;O70585;G3UYK9	G3UZJ3;G3UXK0;G3UY34;Q8K0N0;Q8C8Z9;G3UZ87;O70585-2;G3UYM7;O70585;G3UYK9;G3UYD1;G3UXI3;G3UZ85;G3UX96;G3UYN2;G3UXH9	23.4981	23.3596	NA	NA	24.1103	23.5255	2.35e-51	174040000
Prps1;Prps1l3	Ribose-phosphate pyrophosphokinase 1;Ribose-phosphate pyrophosphokinase	Q9D7G0;G3UXL2	Q9D7G0;G3UXL2	27.6978	26.6895	26.9118	26.9149	26.9155	26.9817	1.4e-87	2728700000
Rxrb	Retinoic acid receptor RXR-beta	P28704-2;Q8VCR0;G3UXP8;P28704;Q3TWJ1	P28704-2;Q8VCR0;G3UXP8;P28704;Q3TWJ1;G3UZ09;A2AJP2	24.3271	NA	24.6118	NA	24.638	NA	1.16e-10	242270000
Fus	RNA-binding protein FUS	G3UXT7;Q8CFQ9;P56959	G3UXT7;Q8CFQ9;P56959;G3UZD2;Q91VQ2	30.8386	29.9441	30.0301	30.1383	29.6482	30.0355	5.79e-129	29487000000
Slit2	Slit homolog 2 protein;Slit homolog 2 protein N-product;Slit homolog 2 protein C-product	G3X909;Q9R1B9;G3UY21;G3UXV6;G3UZ88;G3UYX7;G3UZ61	G3X909;Q9R1B9;G3UY21;G3UXV6;G3UZ88;G3UYX7;G3UZ61;E9Q117;E9QAW9;E9Q2P0;Q80TR4	22.6744	NA	NA	NA	NA	22.1804	1.39e-08	119920000
Gps1	COP9 signalosome complex subunit 1	G3UXW9;Q99LD4;Q3MIA8;Q99LD4-2;B1ATU4	G3UXW9;Q99LD4;Q3MIA8;Q99LD4-2;B1ATU4	27.5055	27.8529	27.8529	27.7353	27.7139	27.6538	2.2e-83	4006900000
Enpp2	Ectonucleotide pyrophosphatase/phosphodiesterase family member 2	Q9R1E6;Q9R1E6-3;G3UXY9;Q9R1E6-2	Q9R1E6;Q9R1E6-3;G3UXY9;Q9R1E6-2	23.4646	22.7011	22.5894	NA	24.2737	NA	1.93e-16	142260000
Psme1	Proteasome activator complex subunit 1	G3UXZ5;P97371;G3UXY0;G3X9K9;G3UWN9	G3UXZ5;P97371;G3UXY0;G3X9K9;G3UWN9;G3UXR1	28.3876	28.3277	28.0632	27.6355	28.3514	27.9687	1.56e-159	5797300000
Pabpn1;Gm20521	Polyadenylate-binding protein 2	Q8CCS6-2;Q8CCS6;G3UY42;D3YUB9;D3Z5F7	Q8CCS6-2;Q8CCS6;G3UY42;D3YUB9;D3Z5F7;G3UWY6;G3UX74;Q5XFR0	27.0206	27.9839	27.9248	28.1754	27.4565	27.9024	3.24e-133	4345300000
Usp9x		G3UY52	G3UY52	NA	NA	NA	NA	22.7787	NA	4.26e-34	32836000
Ptprd	Receptor-type tyrosine-protein phosphatase delta	G3UY75;Q64487-1;Q64487-11;Q64487-9;Q64487-10;Q64487-7;Q64487-8;Q64487-5;Q64487-6;Q64487;G3UYU6;Q64487-12;G3UX60;G3UWK6;E9Q7I7;E9PVW8;B9EJA3;Q64487-3;Q5SPA9;Q64487-2	G3UY75;Q64487-1;Q64487-11;Q64487-9;Q64487-10;Q64487-7;Q64487-8;Q64487-5;Q64487-6;Q64487;G3UYU6;Q64487-12;G3UX60;G3UWK6;E9Q7I7;E9PVW8;B9EJA3;Q64487-3;Q5SPA9;Q64487-2;B0V2N1-5;G3UYR6;G3UXU8	23.8757	23.797	23.2771	24.2551	24.6377	24.236	2.24e-55	339660000
H2-Ke2;Pfdn6	Prefoldin subunit 6	G3UYF9;Q03958	G3UYF9;Q03958	26.9666	25.8742	25.7586	25.5552	26.723	25.7315	2.37e-57	1527300000
Gigyf2	PERQ amino acid-rich with GYF domain-containing protein 2	G3UYG6;Q6Y7W8;G3UWR2;G3UYR9	G3UYG6;Q6Y7W8;G3UWR2;G3UYR9;Q6Y7W8-2;E9Q2M5;G3UZX7;G3UZW5	25.217	24.8355	25.0252	25.0891	25.1048	24.9739	4.67e-99	664240000
Gm20441;Gstt3		G3UYJ7;G3UX05	G3UYJ7;G3UX05;G3UX71;G3UYL6	24.8347	25.7261	25.4903	25.0976	26.0631	26.0346	1.73e-93	1300800000
Mex3a		G3UYU0	G3UYU0;F8WJD6;Q69Z36;Q3UE17-2;D3YTR3;Q3UE17;Q05A36;E9PUA0	25.2242	24.9216	25.1457	24.276	23.9582	24.0431	1.73e-34	499410000
Rpp40	Ribonuclease P protein subunit p40	G3UYU5;Q8R1F9	G3UYU5;Q8R1F9	NA	NA	NA	NA	23.059	NA	4.38e-25	50659000
Yap1	Yorkie homolog	G3UYV4;P46938;G3UYA6;G3UY62;P46938-2;G3UYW7	G3UYV4;P46938;G3UYA6;G3UY62;P46938-2;G3UYW7	25.1266	NA	24.0501	25.09	24.7317	24.4613	2.58e-26	550180000
Rps28	40S ribosomal protein S28	G3UYV7;P62858	G3UYV7;P62858;J3QNN8	23.2782	29.5136	29.278	29.4501	28.5358	29.0992	5.49e-34	11204000000
Wdfy3	WD repeat and FYVE domain-containing protein 3	Q6VNB8;G3UYW1	Q6VNB8;G3UYW1;G3UYV1;Q6VNB8-2;G3UY81	24.8482	24.7259	24.8287	24.6462	25.1269	24.5993	1.25e-62	436140000
Igsf8	Immunoglobulin superfamily member 8	G3UYZ1;Q8R366;D3Z4Q8	G3UYZ1;Q8R366;D3Z4Q8	NA	NA	NA	NA	23.5458	NA	6.06e-34	70092000
Shmt1	Serine hydroxymethyltransferase;Serine hydroxymethyltransferase, cytosolic	G3UZ26;P50431;G3UYY1	G3UZ26;P50431;G3UYY1;G3UZZ9	25.738	25.5851	25.6199	25.3786	25.4985	25.19	3.79e-69	828490000
Dom3z	Protein Dom3Z	G3UZ39;O70348;G3UZV8	G3UZ39;O70348;G3UZV8	NA	NA	NA	NA	23.7331	23.111	1.82e-05	134890000
Prrx1	Paired mesoderm homeobox protein 1	G3UZ44;P63013-2;P63013	G3UZ44;P63013-2;P63013;Q9CY80;Q06348;A2APZ7	NA	22.5392	22.5274	22.7137	24.2217	NA	4.07e-55	203060000
Klhdc4	Kelch domain-containing protein 4	G3UZG5;G3UZ63;Q921I2;G3X961	G3UZG5;G3UZ63;Q921I2;G3X961	NA	NA	NA	NA	23.3633	22.7192	3.88e-14	126280000
Krr1	KRR1 small subunit processome component homolog	G3UZA0;Q8BGA5	G3UZA0;Q8BGA5	25.0518	25.1779	24.6849	24.2476	24.5978	25.0251	1.96e-12	567670000
Usp3	Ubiquitin carboxyl-terminal hydrolase;Ubiquitin carboxyl-terminal hydrolase 3	G3UZF0;Q91W36;E9Q8W9	G3UZF0;Q91W36;E9Q8W9	23.4481	22.926	23.0279	23.1949	23.3441	22.7884	3.16e-33	187930000
Syncrip	Heterogeneous nuclear ribonucleoprotein Q	G3UZI2;Q7TMK9-2;G3V018;Q7TMK9;G3UZ48;G3UXJ6	G3UZI2;Q7TMK9-2;G3V018;Q7TMK9;G3UZ48;G3UXJ6;G3UWM1;G3XA76;G3UY67;G3UXU5;G3UYK7	29.1775	29.4698	29.5443	29.3329	29.5864	28.7584	4.61e-198	12532000000
Jmjd1c	Probable JmjC domain-containing histone demethylation protein 2C	Q69ZK6;G3UZM1;G3UZX8	Q69ZK6;G3UZM1;G3UZX8	22.0946	NA	NA	NA	NA	NA	1.31e-08	56789000
Txn2	Thioredoxin;Thioredoxin, mitochondrial	G3UZY2;P97493	G3UZY2;P97493	NA	23.5656	NA	NA	23.7338	23.3322	2.65e-37	207950000
Mtmr7	Myotubularin-related protein 7	G3V027;Q9Z2C9;G3UYB7;I6L9A6	G3V027;Q9Z2C9;G3UYB7;I6L9A6;G3UYZ2	24.0973	23.2364	23.3635	23.0861	23.5991	23.1389	1.89e-16	224530000
Txnrd3	Thioredoxin reductase 3	G3X8P6;Q99MD6	G3X8P6;Q99MD6;D3Z0H7	22.8748	23.9071	23.7999	NA	22.8253	NA	6.02e-20	126710000
Sp1	Transcription factor Sp1	G3X8Q0;O89090	G3X8Q0;O89090	NA	NA	NA	NA	22.2388	NA	3.18e-12	22585000
Cabin1		G3X8Q1	G3X8Q1	NA	22.4385	22.3378	22.4614	22.7399	22.444	4.81e-15	108120000
Reep5		G3X8R0	G3X8R0;Q60870	25.3099	26.649	26.6161	26.5277	26.3805	26.3941	9.73e-48	1570100000
Kptn	Kaptin	Q8VCX6;G3X8R1	Q8VCX6;G3X8R1	NA	NA	NA	NA	20.6397	NA	0.00020639	32849000
Sra1	Steroid receptor RNA activator 1	G3X8R2;Q80VJ2	G3X8R2;Q80VJ2	NA	NA	NA	23.5211	NA	NA	3.23e-13	141220000
Qrich1	Glutamine-rich protein 1	Q3UA37;G3X8R5	Q3UA37;G3X8R5	24.2746	25.0604	24.8884	25.3353	25.4199	24.8735	8.92e-23	781910000
Mkl2	MKL/myocardin-like protein 2	Q5DTZ3;P59759;G3X8R8	Q5DTZ3;P59759;G3X8R8;D3YUG5;Q8VIM5-5;D3YUI2;Q8VIM5-4;Q8K4J6-2;Q8VIM5;Q8K4J6;Q8VIM5-3	24.5075	24.1013	24.1409	24.3382	23.7074	23.7373	3.94e-24	348140000
Zc3h18	Zinc finger CCCH domain-containing protein 18	Q0P678;H3BIW0;G3X8T2	Q0P678;H3BIW0;G3X8T2;H3BJN4;H3BJJ9;H3BKL4;Q0P678-2	26.2761	26.1358	25.9129	26.4645	26.3902	25.9406	1.37e-41	1235100000
Ctsa	Lysosomal protective protein;Lysosomal protective protein 32 kDa chain;Lysosomal protective protein 20 kDa chain	P16675;G3X8T3	P16675;G3X8T3;A2A5J9;A2A5J8	27.6006	26.7191	26.6237	26.4877	27.3146	26.917	1.21e-161	2623100000
Serpina3n	Serine protease inhibitor A3N	G3X8T9;Q91WP6	G3X8T9;Q91WP6;E9Q499;F2Z405;P29621;Q5I2A0;Q80X76	NA	24.0293	22.9738	NA	25.7313	23.4588	2.17e-95	371750000
2210016F16Rik		G3X8U3	G3X8U3	25.2356	25.5666	25.2294	25.2851	25.4593	25.5877	3.34e-27	703030000
Parg	Poly(ADP-ribose) glycohydrolase	O88622-2;G3X8U8;O88622;E9Q088	O88622-2;G3X8U8;O88622;E9Q088;E9Q7T9	23.3499	23.8746	23.9515	NA	24.1816	23.6422	3.61e-20	215380000
Rnf219	RING finger protein 219	Q8K2Y0;G3X8V5	Q8K2Y0;G3X8V5	NA	NA	NA	NA	20.8497	NA	4.29e-05	15101000
Ripk3	Receptor-interacting serine/threonine-protein kinase 3	Q9QZL0;G3X8V8;E9PZP3	Q9QZL0;G3X8V8;E9PZP3	25.7071	24.3214	24.4647	NA	24.2608	24.3496	1.8e-12	287150000
Dhx16		G3X8X0;Q05BH3	G3X8X0;Q05BH3;G3UXT5	22.8934	22.7892	23.545	22.7575	24.3657	22.1847	7.38e-34	242120000
Siglec1	Sialoadhesin	Q62230;G3X8X6;Q62230-3;H9KUZ3	Q62230;G3X8X6;Q62230-3;H9KUZ3	NA	NA	NA	22.8257	22.9456	22.6009	2.15e-16	101590000
Vps16	Vacuolar protein sorting-associated protein 16 homolog	Q920Q4;G3X8X7;Q920Q4-2	Q920Q4;G3X8X7;Q920Q4-2;A2BI90	26.0363	25.255	25.0994	25.1408	25.326	25.3481	5.59e-80	836380000
Naa15	N-alpha-acetyltransferase 15, NatA auxiliary subunit	G3X8Y3;Q80UM3	G3X8Y3;Q80UM3	28.9854	28.6683	28.6028	28.3962	28.5237	28.496	4.3e-130	7052500000
Slc27a3	Long-chain fatty acid transport protein 3	O88561;G3X8Y7;O88561-2;F7CPA3	O88561;G3X8Y7;O88561-2;F7CPA3	24.1774	25.1129	24.8859	24.5785	24.5942	24.4051	1.78e-39	458530000
Tlr2	Toll-like receptor 2;Toll-like receptor	Q9QUN7;G3X8Y8	Q9QUN7;G3X8Y8	NA	NA	NA	NA	27.2753	NA	1.54e-05	1690900000
Rasa2	Ras GTPase-activating protein 2	G3X918;P58069;D3YZE9	G3X918;P58069;D3YZE9	NA	NA	NA	NA	22.7722	NA	2.08e-06	33199000
Tbx18	T-box transcription factor TBX18	Q9EPZ6;G3X919	Q9EPZ6;G3X919	26.6501	23.8522	23.895	24.8346	25.3094	24.3247	2.11e-41	595540000
Armc8	Armadillo repeat-containing protein 8	Q9DBR3;G3X920;Q9DBR3-2	Q9DBR3;G3X920;Q9DBR3-2;Q9DBR3-3	NA	24.0524	24.2418	24.1588	24.0296	23.9957	9.06e-58	269530000
Dnajc13		G3X922	G3X922	27.2587	27.3399	27.3335	27.2965	27.7033	27.2947	1.23e-200	2993900000
Plvap	Plasmalemma vesicle-associated protein	Q91VC4;G3X924	Q91VC4;G3X924	NA	NA	NA	23.2159	23.1349	NA	5.47e-16	66353000
Rpf2	Ribosome production factor 2 homolog	G3X926;Q9JJ80	G3X926;Q9JJ80	25.5906	25.0184	25.4551	24.8482	25.4381	25.1541	9.37e-38	737230000
Sec23ip	SEC23-interacting protein	G3X928;Q6NZC7	G3X928;Q6NZC7	27.1077	27.244	27.2219	27.4714	27.6944	27.6253	6.21e-162	3722700000
Wdr70	WD repeat-containing protein 70	Q3TWF6;G3X934	Q3TWF6;G3X934	24.6334	24.2115	23.9513	23.4747	25.0523	24.1342	1.8e-15	326500000
Slc41a3	Solute carrier family 41 member 3	Q921R8-2;Q921R8;G3X937	Q921R8-2;Q921R8;G3X937	NA	NA	NA	NA	NA	20.5934	0.00021888	20582000
Kat6a;Myst3	Histone acetyltransferase KAT6A	Q8BZ21;G3X940	Q8BZ21;G3X940;F6YKQ9;Q8BRB7-4;Q3UXM1;Q9QX66-3;D3YYG6;Q9QX66;Q9QX66-2;D3YY44	22.8152	22.1525	21.9076	22.1195	22.7518	22.3344	2.62e-17	102730000
Supt16h	FACT complex subunit SPT16	Q920B9;G3X956	Q920B9;G3X956	29.4231	28.9408	29.0949	29.0041	29.0417	29.087	0	10350000000
Ppfibp2	Liprin-beta-2	O35711-2;O35711;G3X957;O35711-4	O35711-2;O35711;G3X957;O35711-4	NA	NA	NA	NA	24.3192	NA	6.25e-35	59238000
Atad2	ATPase family AAA domain-containing protein 2	G3X963;Q8CDM1;Q8CDM1-2	G3X963;Q8CDM1;Q8CDM1-2	NA	NA	22.6176	NA	23.3049	22.448	3.28e-19	86080000
Sec24c		G3X972	G3X972	28.3559	27.9889	28.1659	27.98	28.0391	28.2016	6.95e-212	5655300000
Stab1	Stabilin-1	G3X973;Q8R4Y4-2;Q8R4Y4	G3X973;Q8R4Y4-2;Q8R4Y4;F7BK35	22.8692	22.7375	22.5004	26.3161	27.5519	26.4462	7.36e-181	1137400000
Itih2	Inter-alpha-trypsin inhibitor heavy chain H2	Q61703;G3X977;Q3UEG7	Q61703;G3X977;Q3UEG7;CON__Q9TRI1	27.2831	26.8038	26.7234	25.5528	26.5697	25.6232	2.06e-59	1801100000
Alkbh6	Probable alpha-ketoglutarate-dependent dioxygenase ABH6	Q8K2U2;G3X994;D3Z1T0	Q8K2U2;G3X994;D3Z1T0	NA	NA	NA	NA	21.6505	NA	2.77e-08	51839000
Col9a1	Collagen alpha-1(IX) chain	G3X995;Q05722	G3X995;Q05722;Q9D0D2;Q05722-2	26.3777	27.758	26.8874	29.6181	29.5637	27.7658	1.65e-145	8021700000
Plcxd3	PI-PLC X domain-containing protein 3	Q8BLJ3;G3X9A7	Q8BLJ3;G3X9A7	NA	23.0719	22.9793	23.4024	24.1895	23.5821	1.66e-14	263450000
Heatr1		G3X9B1	G3X9B1	27.014	26.4912	26.4347	26.4714	27.2304	26.529	1.68e-78	2069700000
Lix1l	LIX1-like protein	Q8BQ89;G3X9C8	Q8BQ89;G3X9C8	24.0144	23.6464	23.535	23.7076	24.0003	NA	1.72e-05	256190000
Ivl	Involucrin	P48997;G3X9D9	P48997;G3X9D9	23.5183	23.9414	NA	NA	NA	NA	2.81e-12	90624000
Pign	GPI ethanolamine phosphate transferase 1	Q9R1S3-2;Q9R1S3-3;Q9R1S3;G3X9F1	Q9R1S3-2;Q9R1S3-3;Q9R1S3;G3X9F1	24.4001	NA	NA	NA	24.1674	NA	4.6e-17	193460000
Dnm2	Dynamin-2	Q3TCR7;P39054;G3X9G4;Q3T9X3;P39054-2;F8WIV5;G3UZZ3	Q3TCR7;P39054;G3X9G4;Q3T9X3;P39054-2;F8WIV5;G3UZZ3;G3UXX2;G3UY64;F2Z460;E0CXZ8	28.4921	28.4882	28.4598	28.5461	29.1971	28.6174	2.87e-140	8295300000
Htt	Huntingtin	P42859;G3X9H5;P42859-2	P42859;G3X9H5;P42859-2	24.0629	23.5942	23.6552	NA	24.8776	23.809	2.12e-65	310320000
Mtss1	Metastasis suppressor protein 1	Q8R1S4-2;Q8R1S4;G3X9H7	Q8R1S4-2;Q8R1S4;G3X9H7	NA	NA	NA	NA	23.4048	NA	1.73e-06	97744000
Fam3c	Protein FAM3C	G3X9I1;Q91VU0;G5E911;E9Q0W5;E9Q6F0	G3X9I1;Q91VU0;G5E911;E9Q0W5;E9Q6F0;E9Q8C5	26.9402	25.6103	25.6587	26.1299	26.1515	26.2945	1.28e-43	1515400000
Sipa1l3		G3X9J0	G3X9J0	22.9522	NA	NA	NA	21.6404	NA	1.65e-09	47284000
Slc8a1	Sodium/calcium exchanger 1	Q68FL0;P70414;G5E8Y0;G3X9J1	Q68FL0;P70414;G5E8Y0;G3X9J1	25.0435	NA	NA	NA	22.3208	NA	2.14e-07	79665000
Kiaa1468;2310035C23Rik	LisH domain and HEAT repeat-containing protein KIAA1468	Q148V7;G3X9J4;Q148V7-3;Q148V7-2;E9QM90	Q148V7;G3X9J4;Q148V7-3;Q148V7-2;E9QM90	24.5505	24.3414	24.3329	24.0336	24.5921	24.4273	4.26e-38	404330000
Prom1	Prominin-1	O54990-6;Q8CDK8;O54990-3;Q8R056;O54990-2;G3X9J8;O54990;G5E8G5;O54990-4;O54990-5	O54990-6;Q8CDK8;O54990-3;Q8R056;O54990-2;G3X9J8;O54990;G5E8G5;O54990-4;O54990-5	25.0662	24.7291	24.671	24.3843	23.923	24.0641	8.17e-18	468750000
Arfgef1		G3X9K3	G3X9K3;D3YYK9	27.1424	26.4488	26.6413	26.5916	26.9562	26.6218	1.68e-71	1730000000
Tprkb	TP53RK-binding protein	G3X9K8;Q8QZZ7;D3YXX8;D3Z5E8	G3X9K8;Q8QZZ7;D3YXX8;D3Z5E8	NA	NA	NA	NA	23.6078	NA	5.02e-128	65398000
Gm10250;Atp5h	ATP synthase subunit d, mitochondrial	G3X9L6;Q9DCX2;B1ASE2	G3X9L6;Q9DCX2;B1ASE2;D3Z1B2	29.8283	29.3192	29.2048	29.5791	29.6909	29.5197	2.92e-122	12844000000
Dap3	28S ribosomal protein S29, mitochondrial	Q9ER88;G3X9M0;Q9ER88-2;G3UWZ6;G3UWJ4;G3UZC0;G3UWM7	Q9ER88;G3X9M0;Q9ER88-2;G3UWZ6;G3UWJ4;G3UZC0;G3UWM7;G3UWR5;G3UYM6;G3UYP3	26.4095	25.9959	26.157	25.8992	26.3177	25.9992	8.91e-48	1277400000
Hmgxb3		G3X9M3	G3X9M3	NA	NA	NA	NA	NA	23.8066	0.00092196	155060000
Fars2	Phenylalanine--tRNA ligase, mitochondrial	G3X9Q4;Q99M01	G3X9Q4;Q99M01	22.0346	NA	23.1887	NA	NA	NA	9.07e-08	142420000
Enpp1	Ectonucleotide pyrophosphatase/phosphodiesterase family member 1;Alkaline phosphodiesterase I;Nucleotide pyrophosphatase	P06802-2;G3X9S2;P06802	P06802-2;G3X9S2;P06802;E9QQ26	26.9402	26.2924	26.4246	26.1326	26.0121	25.9891	2.13e-72	1477700000
Serpinb3a		G3X9V8	G3X9V8;A2RSF9;Q6UKZ0	NA	26.1548	NA	NA	NA	NA	1.85e-13	162930000
Nr2c2	Nuclear receptor subfamily 2 group C member 2	P49117;G3X9W4	P49117;G3X9W4	23.2043	23.1315	22.8322	22.7684	23.035	23.1259	1.09e-19	167050000
Kbtbd2		G3X9X1	G3X9X1	NA	NA	NA	NA	NA	23.6528	9.86e-08	68248000
Ube4a		G3X9Y5;E9Q735;E9Q442	G3X9Y5;E9Q735;E9Q442	25.6508	25.3233	25.4434	25.2776	25.5911	25.3503	1.6e-55	824530000
Myo5b	Unconventional myosin-Vb	P21271;G5E8G6;P21271-3;G3X9Y9	P21271;G5E8G6;P21271-3;G3X9Y9;D3Z135	24.6688	26.1682	26.0911	NA	22.7105	23.5012	9.67e-46	502310000
Zwilch	Protein zwilch homolog	H3BKZ0;H3BJ52;Q8R060;G3X9Z0;H3BKB9	H3BKZ0;H3BJ52;Q8R060;G3X9Z0;H3BKB9	NA	NA	NA	NA	22.4779	NA	0.00031752	66160000
Pcf11		G3X9Z4;F6UFZ5	G3X9Z4;F6UFZ5	24.41	NA	NA	NA	24.1766	NA	7.38e-25	188730000
Ift88	Intraflagellar transport protein 88 homolog	Q61371;G3X9Z7	Q61371;G3X9Z7	NA	NA	NA	NA	NA	22.0931	0.00044238	30372000
Apaf1	Apoptotic protease-activating factor 1	O88879-2;G3XA09;O88879	O88879-2;G3XA09;O88879;Q80VR5	23.9013	23.778	23.7575	24.5198	23.2845	23.3973	2.72e-19	311070000
Nsmce4a		G3XA30;E0CY57	G3XA30;E0CY57	NA	NA	NA	NA	22.2452	NA	3.33e-10	37945000
Mtx1		G3XA66;D3YVW0;G3XA75;G3UYJ5	G3XA66;D3YVW0;G3XA75;G3UYJ5;G3UXB5	26.1696	24.6089	25.0205	24.9429	25.6805	25.4201	1.91e-28	846220000
Ndufa11	NADH dehydrogenase [ubiquinone] 1 alpha subcomplex subunit 11	Q9D8B4;G5E814	Q9D8B4;G5E814	NA	25.4514	25.9546	25.5813	25.9122	25.671	4.27e-28	746900000
Ppp5c	Serine/threonine-protein phosphatase 5;Serine/threonine-protein phosphatase	Q60676;G5E819	Q60676;G5E819	26.7612	26.3774	26.1646	26.1693	26.3869	26.3459	1.43e-49	1576400000
Arhgef25	Rho guanine nucleotide exchange factor 25	Q9CWR0-2;Q9CWR0;G5E825	Q9CWR0-2;Q9CWR0;G5E825	NA	22.6346	23.0633	NA	23.3126	22.8758	2.01e-07	103110000
Atp2b1		G5E829	G5E829	28.9823	28.6579	28.8006	29.1858	29.1223	29.1086	4.9e-253	10274000000
Osbpl5	Oxysterol-binding protein-related protein 5;Oxysterol-binding protein	Q9ER64;G5E833	Q9ER64;G5E833	NA	NA	NA	NA	NA	20.3958	2.01e-09	32376000
Robo1	Roundabout homolog 1	O89026;G5E843	O89026;G5E843	24.4746	24.6403	24.3976	NA	25.1147	24.3019	1.07e-24	356850000
Prph	Peripherin	P15331-3;P15331;G5E846;P15331-2;G3X981	P15331-3;P15331;G5E846;P15331-2;G3X981	24.5862	25.5905	26.6023	NA	26.8897	24.4596	5.48e-84	1169700000
Cyb5;Cyb5a	Cytochrome b5	G5E850;P56395	G5E850;P56395;E0CY88	25.7219	29.254	29.1822	29.6619	29.9136	29.6822	8.48e-65	11526000000
Sclt1		Q6PAJ0;G5E861	Q6PAJ0;G5E861	NA	NA	NA	NA	21.8276	NA	0.00031587	46523000
Sf3b1	Splicing factor 3B subunit 1	Q99NB9;G5E866	Q99NB9;G5E866	30.3017	29.9791	30.0088	29.9625	29.894	29.793	0	20816000000
Trip12		G5E870	G5E870	27.3338	27.1933	27.1769	27.3638	27.5794	27.2026	1.06e-212	3268300000
Tamm41;1500001M20Rik	Mitochondrial translocator assembly and mainteNAce protein 41 homolog	Q3TUH1;G5E881;G3UWL8	Q3TUH1;G5E881;G3UWL8;G3UYJ1;Q3TUH1-2;D6RGT1	25.1337	NA	NA	NA	25.0499	25.2302	5.81e-36	427300000
Pak1	Serine/threonine-protein kinase PAK 1	G5E884;O88643	G5E884;O88643	26.6232	25.7939	26.075	25.6919	25.8758	25.5523	1.24e-74	1351000000
Rfx3	Transcription factor RFX3	G5E890;P48381	G5E890;P48381;P48381-2;G3UWP0	NA	NA	21.9714	NA	NA	NA	7.89e-14	64140000
Akr1b10		G5E895;D3Z494	G5E895;D3Z494	22.4782	26.004	25.0631	25.1381	25.7547	26.0123	4.44e-19	855880000
Edc4	Enhancer of mRNA-decapping protein 4	Q3UJB9;G5E896;Q3UJB9-2;D6RE33	Q3UJB9;G5E896;Q3UJB9-2;D6RE33;F6ZJ27;F6V5I7	28.5383	27.9201	27.9084	27.9291	28.213	27.8823	0	5440600000
Kdelc2		G5E897	G5E897	24.2587	25.6403	25.8898	25.1962	26.3097	25.75	3.46e-31	942060000
Ppl	Periplakin	G5E898;Q9R269	G5E898;Q9R269	29.2135	29.6672	27.3905	27.7016	28.2916	27.4856	1.02e-70	6674800000
Osbpl11	Oxysterol-binding protein-related protein 11;Oxysterol-binding protein	Q8CI95;G5E8A0	Q8CI95;G5E8A0;Q8R2T7	25.1482	24.2813	24.6877	24.2248	24.8815	24.6623	1.29e-55	408830000
Slc44a3	Choline transporter-like protein 3	Q921V7;G5E8A3	Q921V7;G5E8A3	23.5087	23.7	23.4925	23.5226	24.2857	23.2514	1.8e-58	244460000
Samd4b	Protein Smaug homolog 2	G5E8A7;Q80XS6	G5E8A7;Q80XS6	NA	NA	NA	NA	23.4653	NA	7.2e-73	182940000
Ptpn13	Tyrosine-protein phosphatase non-receptor type 13	G5E8B1;Q64512	G5E8B1;Q64512	26.0704	25.8937	25.8095	25.7241	26.106	26.0497	1.67e-72	1199200000
Abpe	Androgen-binding protein epsilon	Q6UGQ3;G5E8B4	Q6UGQ3;G5E8B4	NA	NA	NA	NA	21.338	NA	5.02e-05	30624000
Kbtbd7;Gm5465		G5E8C2;E9PYD7	G5E8C2;E9PYD7	NA	NA	NA	NA	23.2846	NA	2.79e-09	47927000
Tmtc3	Transmembrane and TPR repeat-containing protein 3	Q8BRH0;G5E8C4;Q8BRH0-2	Q8BRH0;G5E8C4;Q8BRH0-2;D3Z2Z3	26.656	25.4855	25.6329	25.755	25.8175	25.487	5.51e-41	1042200000
Vill	Villin-like protein	Q91YD6;G5E8C6;Q91YD6-2;G5E8H0;Q91YD6-3;D3Z669	Q91YD6;G5E8C6;Q91YD6-2;G5E8H0;Q91YD6-3;D3Z669;D3YZN9	23.8288	24.9526	24.6431	23.3541	23.8846	23.455	2.02e-27	305970000
Efemp2	EGF-containing fibulin-like extracellular matrix protein 2	Q9WVJ9;G5E8D6;E9Q3N9;E9Q3F3;F6Z1C2	Q9WVJ9;G5E8D6;E9Q3N9;E9Q3F3;F6Z1C2;E9Q2A0;E9Q2T8;F7AYH6;E9Q1U0	27.0031	25.7372	25.8413	26.3143	27.0476	26.2192	8.02e-71	1887600000
2310022A10Rik	Uncharacterized protein C19orf47 homolog	Q8R3Y5-2;Q8R3Y5;G5E8E3	Q8R3Y5-2;Q8R3Y5;G5E8E3	NA	NA	NA	NA	22.6936	NA	4.19e-07	102010000
Itgb5	Integrin beta-5;Integrin beta	O70309;Q6PE70;O70309-2;G5E8F8	O70309;Q6PE70;O70309-2;G5E8F8	24.7479	24.1231	24.4399	25.3217	24.9663	24.8401	5.43e-22	465410000
Tpte		G5E8H5	G5E8H5	NA	23.5121	NA	NA	23.8245	NA	0.00030715	131580000
Cherp	Calcium homeostasis endoplasmic reticulum protein	Q8CGZ0;G5E8I8	Q8CGZ0;G5E8I8	27.5033	26.8811	26.8	26.6705	27.449	26.558	2.01e-106	2616100000
Notch2	Neurogenic locus notch homolog protein 2;Notch 2 extracellular truncation;Notch 2 intracellular domain	O35516;G5E8J0;O35516-2	O35516;G5E8J0;O35516-2	24.4262	24.1438	24.361	23.9724	24.6539	24.7906	1.06e-58	448720000
Wdr11	WD repeat-containing protein 11	Q8K1X1;G5E8J3	Q8K1X1;G5E8J3	26.2429	26.284	26.435	26.3314	26.277	26.4555	3.57e-110	1660200000
Hrc		G5E8J6	G5E8J6	NA	NA	NA	NA	20.4474	NA	0.00029215	6686600
Scyl2	SCY1-like protein 2	G5E8J9;Q8CFE4;Q80UY7;Q8CFE4-2	G5E8J9;Q8CFE4;Q80UY7;Q8CFE4-2	NA	24.1834	24.4913	NA	NA	24.4426	2.35e-36	462890000
Ank3		G5E8K5-2;G5E8K5-3;G5E8K2;G5E8K3;G5E8K5	G5E8K5-2;G5E8K5-3;G5E8K2;G5E8K3;G5E8K5;G5E8K5-6;G5E8K5-5;G5E8K5-4;G3X971	28.0244	27.4758	27.3538	27.807	28.0051	27.8895	3.66e-286	4342000000
Map3k2;Map3k3	Mitogen-activated protein kinase kinase kinase 2;Mitogen-activated protein kinase kinase kinase 3	Q61083;G5E8L8;Q61084	Q61083;G5E8L8;Q61084	NA	NA	NA	NA	23.2991	NA	9.45e-07	55731000
Ldha	L-lactate dehydrogenase A chain;L-lactate dehydrogenase	P06151;G5E8N5;D3Z736;D3YZQ9	P06151;G5E8N5;D3Z736;D3YZQ9;D3YVR7;D3YZE4;P00342	31.4131	32.7591	32.4991	32.4661	31.8832	32.4838	1.38e-217	91930000000
Pnkp	Bifunctional polynucleotide phosphatase/kinase;Polynucleotide 3-phosphatase;Polynucleotide 5-hydroxyl-kinase	Q9JLV6;G5E8N7;E9Q9A5;Q9JLV6-2	Q9JLV6;G5E8N7;E9Q9A5;Q9JLV6-2	26.6228	25.8719	25.7331	25.911	26.3513	25.7479	9.34e-72	1342300000
Tpm1		G5E8R2;E9Q453	G5E8R2;E9Q453	NA	26.4768	26.4157	26.3659	NA	26.5862	3.28e-155	1230400000
Ppp6r3	Serine/threonine-protein phosphatase 6 regulatory subunit 3	Q922D4-2;Q922D4;G5E8R4;Q922D4-3;Q922D4-4	Q922D4-2;Q922D4;G5E8R4;Q922D4-3;Q922D4-4	27.9008	26.9898	27.2853	26.9895	27.8068	26.9972	1.02e-162	3592200000
Ubxn7	UBX domain-containing protein 7	G5E8R8;Q6P5G6	G5E8R8;Q6P5G6	26.3404	25.3927	25.4635	25.8483	25.6805	25.5467	4.4e-56	1097100000
Phf14	PHD finger protein 14	Q9D4H9-3;Q9D4H9;G5E8S0;Q9D4H9-2	Q9D4H9-3;Q9D4H9;G5E8S0;Q9D4H9-2;F6TN92	25.0245	24.9648	24.8435	25.0549	25.0404	24.9288	5.74e-23	622690000
Dsc3	Desmocollin-3	P55850-2;P55850;G5E8S6	P55850-2;P55850;G5E8S6	NA	NA	NA	NA	21.0487	NA	0.00013517	40313000
Mpp7	MAGUK p55 subfamily member 7	G5E8S8;Q8BVD5;Q8BVD5-5;Q8BVD5-4;Q8BVD5-3;Q8BVD5-2	G5E8S8;Q8BVD5;Q8BVD5-5;Q8BVD5-4;Q8BVD5-3;Q8BVD5-2	23.6307	23.4452	23.3013	24.2748	25.2618	24.4113	6.11e-22	369200000
Ttc3	E3 ubiquitin-protein ligase TTC3	O88196-5;O88196-4;O88196-3;O88196-6;O88196-2;O88196;G5E8T2;D6RHT6;D6RDD2;D6RD03;D6RFU5;D3Z485	O88196-5;O88196-4;O88196-3;O88196-6;O88196-2;O88196;G5E8T2;D6RHT6;D6RDD2;D6RD03;D6RFU5;D3Z485;D3Z2K0;D3Z502;F6ZS17;F6XYB0	26.6047	27.6356	25.7166	25.3001	25.8452	25.6484	1.06e-29	858860000
Srp19		G5E8T3;Q9D104	G5E8T3;Q9D104;D6RHP8;Q9D7A6	NA	23.9514	24.1878	NA	25.5316	24.0084	7.92e-54	467460000
Magi3	Membrane-associated guanylate kinase, WW and PDZ domain-containing protein 3	Q9EQJ9-2;Q9EQJ9;G5E8T6	Q9EQJ9-2;Q9EQJ9;G5E8T6	NA	NA	NA	NA	22.9342	NA	7.06e-11	53977000
Mia;Mia1	Melanoma-derived growth regulatory protein	Q61865;G5E8V2;D6RFS9	Q61865;G5E8V2;D6RFS9	24.8068	26.5925	26.1825	26.6424	25.4705	26.5722	7.28e-11	1364400000
Phax	Phosphorylated adapter RNA export protein	G5E8V8;Q9JJT9;F6RPD4	G5E8V8;Q9JJT9;F6RPD4	NA	NA	NA	NA	25.5399	NA	2.52e-27	465510000
Arfip1		G5E8V9;E9Q3G5;E9QAY5	G5E8V9;E9Q3G5;E9QAY5	NA	NA	NA	NA	NA	21.5336	8.65e-183	49253000
Dhrs3	Short-chain dehydrogenase/reductase 3	G5E8W9;O88876;O88876-2;B1ARS9	G5E8W9;O88876;O88876-2;B1ARS9;H7BX54	NA	27.1311	NA	NA	27.8373	NA	8.52e-11	1825900000
2310050C09Rik		G5E8Z3	G5E8Z3	NA	26.562	NA	NA	25.1166	NA	1.14e-15	334490000
Lect1	Leukocyte cell-derived chemotaxin 1;Chondrosurfactant protein;Chondromodulin-1	Q9Z1F6;G5E8Z6	Q9Z1F6;G5E8Z6	27.5579	27.0737	27.1012	26.8326	26.9205	26.4602	3.46e-38	3141700000
Slc25a3	Phosphate carrier protein, mitochondrial	Q8VEM8;G5E902	Q8VEM8;G5E902	30.4805	30.2657	30.2376	30.4782	30.3676	30.282	3.56e-62	27033000000
Zfp871		Q80XN4;G5E905	Q80XN4;G5E905	NA	NA	NA	NA	22.7131	NA	0.00040724	60424000
Hmgb3;Gm6104	High mobility group protein B3	O54879;G5E920;A2AP78	O54879;G5E920;A2AP78	30.1466	28.9644	28.7968	28.6522	28.9917	28.4995	1.06e-129	10373000000
Hnrnpl	Heterogeneous nuclear ribonucleoprotein L	G5E924;Q8R081;G3UY38	G5E924;Q8R081;G3UY38;G3UY56;G3UYY3	30.9138	30.7945	30.8777	30.748	30.8268	30.73	2.26e-278	38351000000
Polr1e	DNA-directed RNA polymerase I subunit RPA49	Q8K202-3;G8JL51;Q8K202-2;Q8K202	Q8K202-3;G8JL51;Q8K202-2;Q8K202	23.0963	22.2353	NA	NA	NA	NA	6.94e-08	97723000
Cyhr1		Q9QXA1-2;H3BIV6;Q9QXA1-3	Q9QXA1-2;H3BIV6;Q9QXA1-3	NA	NA	NA	NA	23.3288	NA	7.85e-76	68615000
Atp2c1	Calcium-transporting ATPase type 2C member 1	Q8BMS7;H3BL44;Q80XR2;H3BIX7;Q3UZR5;H3BLI6	Q8BMS7;H3BL44;Q80XR2;H3BIX7;Q3UZR5;H3BLI6;H3BJJ5;H3BKB1;H3BJY0;H3BLC2	25.2975	24.9092	24.4493	24.2116	24.4778	24.3149	4.31e-31	486520000
Frmd4a	FERM domain-containing protein 4A	Q3TB04;Q8BIE6;H3BIZ7;Q8BIE6-2;H3BL79	Q3TB04;Q8BIE6;H3BIZ7;Q8BIE6-2;H3BL79	23.959	NA	NA	NA	23.3306	NA	1.17e-07	102560000
Golph3l	Golgi phosphoprotein 3-like	Q8R088-2;K3W4N3;H3BKI7;Q8R088;H3BJ82;H3BJ07;H3BJI3;Q8R088-3;H3BJ12;K3W4Q3	Q8R088-2;K3W4N3;H3BKI7;Q8R088;H3BJ82;H3BJ07;H3BJI3;Q8R088-3;H3BJ12;K3W4Q3	NA	23.7763	23.9031	23.4454	24.3867	24.4409	8.34e-41	313920000
Cpsf6	Cleavage and polyadenylation specificity factor subunit 6	Q6NVF9;H3BJ30;H3BJW3;H3BKW0	Q6NVF9;H3BJ30;H3BJW3;H3BKW0;H3BLM9;H3BLM1	28.9245	28.0561	28.0052	28.1669	28.2064	28.0131	2.45e-177	6398400000
Hmbox1	Homeobox-containing protein 1	H3BJ31;Q8BJA3-4;Q8BJA3-2;Q8BJA3-3;H3BK67;H3BK13;H3BL55;Q8BJA3;H3BKM3;H3BKF8;H3BKZ3	H3BJ31;Q8BJA3-4;Q8BJA3-2;Q8BJA3-3;H3BK67;H3BK13;H3BL55;Q8BJA3;H3BKM3;H3BKF8;H3BKZ3	NA	23.0642	NA	NA	24.0441	NA	3.61e-17	131510000
Comtd1	Catechol O-methyltransferase domain-containing protein 1	H3BJ37;Q8BIG7	H3BJ37;Q8BIG7	NA	NA	NA	NA	21.5072	NA	0.00055195	38297000
Arhgef2	Rho guanine nucleotide exchange factor 2	Q60875-5;H3BJU7;Q60875-4;H3BJX8;H3BJ45;H3BJ40;H3BKH9;Q60875;Q60875-3;Q60875-2	Q60875-5;H3BJU7;Q60875-4;H3BJX8;H3BJ45;H3BJ40;H3BKH9;Q60875;Q60875-3;Q60875-2;H3BLF9;H3BJ59;H3BL15;H3BJM4;H3BJ48;H3BLJ1;H3BIX8	27.6564	27.1179	27.3381	27.4982	27.6893	27.2673	5.75e-117	3559600000
Tinagl1	Tubulointerstitial nephritis antigen-like	H3BJ97;Q99JR5	H3BJ97;Q99JR5	22.8865	NA	NA	NA	24.3971	23.4569	5.9e-20	156460000
Gclm	Glutamate--cysteine ligase regulatory subunit	H3BJA3;O09172;F6VNW5	H3BJA3;O09172;F6VNW5	NA	NA	NA	NA	23.6244	NA	1.47e-12	176790000
Ppp1r9a		H3BJD6;H3BKQ7;H3BJD0;H3BL28;Q7TN74	H3BJD6;H3BKQ7;H3BJD0;H3BL28;Q7TN74;H3BJA6;Q3UXW4	24.3955	23.7075	23.9318	23.9258	23.7447	24.1977	6.13e-41	383970000
Pid1	PTB-containing, cubilin and LRP1-interacting protein	H3BJT8;H3BJF2;Q3UBG2;H3BJG6;H3BKK5;Q3UBG2-2	H3BJT8;H3BJF2;Q3UBG2;H3BJG6;H3BKK5;Q3UBG2-2	22.9569	23.4606	23.4408	23.3835	23.6861	NA	6.92e-05	217400000
Ctage5	Cutaneous T-cell lymphoma-associated antigen 5 homolog	H3BJI6;H3BKH2;H3BJS0;H3BL19;E9PY90;Q8R311;H3BK48;E9Q3S2;H3BJ71;H3BKL6;H3BK44	H3BJI6;H3BKH2;H3BJS0;H3BL19;E9PY90;Q8R311;H3BK48;E9Q3S2;H3BJ71;H3BKL6;H3BK44;H3BJS5;H3BJ35;H3BJY7;H3BJ84	26.3066	25.7504	25.548	25.7577	25.5137	25.6085	4.82e-85	1106700000
Esd	S-formylglutathione hydrolase	H3BLJ9;H3BJL6;Q9R0P3;H3BKH6;H3BJP2;H3BK43	H3BLJ9;H3BJL6;Q9R0P3;H3BKH6;H3BJP2;H3BK43;H3BJC6;H3BL99	29.6811	29.0827	28.92	29.1025	29.2848	29.1432	1.05e-78	10841000000
Ctgf	Connective tissue growth factor	H3BJW0;P29268	H3BJW0;P29268	NA	NA	NA	NA	20.9332	NA	0.0015341	10969000
Taf6l	TAF6-like RNA polymerase II p300/CBP-associated factor-associated factor 65 kDa subunit 6L	Q8R2K4;K3W4L1;H3BK01;Q8R2K4-2;H3BJR2	Q8R2K4;K3W4L1;H3BK01;Q8R2K4-2;H3BJR2	NA	NA	NA	22.9923	NA	NA	5.36e-06	29447000
Eps15	Epidermal growth factor receptor substrate 15	P42567;H3BK65;F6W2Q5;Q5JC28;P42567-2	P42567;H3BK65;F6W2Q5;Q5JC28;P42567-2;H3BJB8;H3BLE4	26.8571	26.3332	26.2372	26.199	26.6433	26.3564	4.19e-101	1882900000
Tor2a	Torsin-2A	Q8R1J9-2;H3BK73;Q8R1J9	Q8R1J9-2;H3BK73;Q8R1J9	NA	NA	NA	NA	NA	22.0628	2.45e-07	165900000
Plch1	1-phosphatidylinositol 4,5-bisphosphate phosphodiesterase eta-1	H3BKE1;Q4KWH5-4;Q4KWH5-3;Q4KWH5-2;I1E4X4;H3BKK4;I1E4X6;Q4KWH5;E0CY47;Q4KWH5-5	H3BKE1;Q4KWH5-4;Q4KWH5-3;Q4KWH5-2;I1E4X4;H3BKK4;I1E4X6;Q4KWH5;E0CY47;Q4KWH5-5	NA	NA	NA	NA	26.7379	NA	0.00025713	837210000
Cux1	Homeobox protein cut-like 1	P53564-3;H3BKF6;E9QKE9;P53564;P53564-2;H3BLS0;H3BJQ9;P53564-4;H3BK24	P53564-3;H3BKF6;E9QKE9;P53564;P53564-2;H3BLS0;H3BJQ9;P53564-4;H3BK24;P53564-5;E9PWB4;P70298	25.7976	26.2617	26.2468	26.3036	26.1525	26.3935	4.86e-101	1336700000
Cav1	Caveolin-1;Caveolin	H3BKG0;H3BLK5;P49817;D3Z148;D3Z0J2;P49817-2	H3BKG0;H3BLK5;P49817;D3Z148;D3Z0J2;P49817-2;P51637	26.8573	26.6232	26.4044	27.577	27.3771	27.9011	1.05e-41	2590000000
Zc3hc1	Nuclear-interacting partner of ALK	H3BKM2;Q80YV2-2;Q80YV2;D3Z3D0	H3BKM2;Q80YV2-2;Q80YV2;D3Z3D0;D3Z0B2	NA	24.0926	24.1327	23.908	24.257	24.2324	5.42e-40	391780000
Evi5l		H3BKQ3;H3BL92;H3BJ67	H3BKQ3;H3BL92;H3BJ67;H3BJ57	24.8173	24.2938	24.6918	24.2516	24.4862	24.034	1.76e-16	184660000
Cux1	Protein CASP	H3BKT0;P70403;H3BJN3;H3BJ26;H3BL09	H3BKT0;P70403;H3BJN3;H3BJ26;H3BL09;H3BLJ7;H3BJL7	23.9261	NA	NA	23.604	23.8361	23.1681	1.32e-52	166340000
0610031J06Rik	Lysosomal protein NCU-G1	H3BKY1;H9H9R4;Q9JHJ3	H3BKY1;H9H9R4;Q9JHJ3	NA	NA	24.3427	NA	23.5144	24.0628	3.28e-07	275480000
Zfp428;Znf428	Zinc finger protein 428	H3BL05;Q8C1M2;H3BLD9	H3BL05;Q8C1M2;H3BLD9	NA	23.7159	23.9307	23.8774	23.7183	23.9395	1.92e-26	262100000
Cers6;Lass6	Ceramide synthase 6	Q8C172;H3BL08	Q8C172;H3BL08	23.6132	23.1934	23.5707	NA	NA	NA	0.00029942	180260000
Tspan6	Tetraspanin-6	H3BL26;Q99L96;O70401	H3BL26;Q99L96;O70401;H3BJJ0	26.2532	24.0338	24.2086	24.5378	26.0005	24.3982	2.02e-21	583760000
Tcof1	Treacle protein	O08784;H3BL37;H3BIX0;Q05CS0	O08784;H3BL37;H3BIX0;Q05CS0;H3BK88	28.0134	27.6822	27.6342	27.9107	27.3442	27.6246	1.06e-107	4194000000
Senp6		H3BLA9	H3BLA9	NA	NA	NA	NA	NA	24.2497	7.84e-12	315620000
Meis1	Homeobox protein Meis1	Q60954-3;H3BLB6;Q60954;Q60954-2;Q3UJ00	Q60954-3;H3BLB6;Q60954;Q60954-2;Q3UJ00	NA	NA	NA	23.5162	23.0515	23.3342	2.54e-14	104870000
Isl1	Insulin gene enhancer protein ISL-1	H3BLH8;P61372-2;P61372	H3BLH8;P61372-2;P61372	NA	NA	NA	NA	20.6438	NA	1.25e-07	7476100
Espnl	Espin-like protein	H3BLK9;Q3UYR4	H3BLK9;Q3UYR4	NA	NA	20.8145	NA	NA	22.6303	2.25e-14	70240000
Dlg1	Disks large homolog 1	H7BWY4;Q811D0;Q811D0-2;E9Q9H0;Q811D0-3;D3Z3B8	H7BWY4;Q811D0;Q811D0-2;E9Q9H0;Q811D0-3;D3Z3B8;F6UDT8;D3YWU0;D3YUZ8;Q91XM9-3;Q91XM9-6;Q91XM9-8;Q91XM9;Q91XM9-2;E9Q2L2;Q91XM9-4;Q91XM9-7	27.6533	27.2797	27.4038	27.5697	28.4351	27.5646	1.07e-154	3549000000
Rbp4	Retinol-binding protein 4	Q00724;H7BWY6	Q00724;H7BWY6	NA	NA	NA	NA	22.9802	NA	0.00019773	108190000
Tsr2	Pre-rRNA-processing protein TSR2 homolog	Q8C8T8;H7BWY8;G3UWF3	Q8C8T8;H7BWY8;G3UWF3	24.9704	23.5976	NA	NA	24.3199	NA	8.11e-43	188830000
Bai2;Bai3	Brain-specific angiogenesis inhibitor 3;Brain-specific angiogenesis inhibitor 2	H7BX92;H7BX74;H7BWZ2;Q8BJ13;Q68FL1;B1ASC0;Q8CGM1-2;Q80ZF8;Q8CGM1-3;Q8CGM1	H7BX92;H7BX74;H7BWZ2;Q8BJ13;Q68FL1;B1ASC0;Q8CGM1-2;Q80ZF8;Q8CGM1-3;Q8CGM1	NA	NA	NA	NA	21.4954	NA	7.8e-05	73405000
Med12l	Mediator of RNA polymerase II transcription subunit 12-like protein	Q8BQM9-4;H7BX07;Q8BQM9-3;Q8BQM9;Q8BQM9-2	Q8BQM9-4;H7BX07;Q8BQM9-3;Q8BQM9;Q8BQM9-2	NA	NA	NA	NA	25.6338	NA	0.00049912	889580000
Camsap2	Calmodulin-regulated spectrin-associated protein 2	Q8C1B1;Q8C1B1-2;H7BX08	Q8C1B1;Q8C1B1-2;H7BX08	24.1701	NA	23.4274	NA	22.6731	23.2846	8.69e-15	159960000
Tsen34	tRNA-splicing endonuclease subunit Sen34	Q8BMZ5-2;H7BX14;Q8BMZ5;D3YZ84;D3YY06;D3YWG5;D6RH65	Q8BMZ5-2;H7BX14;Q8BMZ5;D3YZ84;D3YY06;D3YWG5;D6RH65	NA	24.4226	24.4241	23.9414	24.0664	23.672	5.5e-27	442890000
P4ha3	Prolyl 4-hydroxylase subunit alpha-3	Q6W3F0;H7BX23	Q6W3F0;H7BX23;Q6W3F0-3;F6R2A2;Q6W3F0-2;D6RFD3	25.7551	24.4606	24.2798	23.854	24.8009	24.0747	7.03e-63	559130000
Cep170	Centrosomal protein of 170 kDa	H7BX26;Q6A065	H7BX26;Q6A065;Q6A065-3;Q6A065-2;Q80U49-2	26.0382	25.7372	25.7816	25.3738	25.6361	25.336	2.34e-108	1090200000
Pom121	Nuclear envelope pore membrane protein POM 121	H7BX32;Q8K3Z9	H7BX32;Q8K3Z9	23.869	23.7022	23.669	23.906	23.2161	23.6757	1.13e-10	238530000
Cxcl12	Stromal cell-derived factor 1	P40224-1;P40224;H7BX38	P40224-1;P40224;H7BX38	NA	NA	NA	NA	22.2525	NA	0.00027707	12874000
Wdr90	WD repeat-containing protein 90	Q6ZPG2-3;Q6ZPG2;H7BX49	Q6ZPG2-3;Q6ZPG2;H7BX49	NA	NA	NA	NA	21.1149	NA	0.0024063	12572000
Pus1	tRNA pseudouridine synthase A, mitochondrial;Pseudouridine synthase	Q9WU56-4;Q9WU56-2;Q9WU56-3;Q9WU56;H7BX59	Q9WU56-4;Q9WU56-2;Q9WU56-3;Q9WU56;H7BX59	26.0214	24.4036	24.6988	24.4252	25.2618	24.5306	5.79e-28	588700000
Slmap	Sarcolemmal membrane-associated protein	Q3URD3-2;H7BX64;Q3URD3;D3Z7V3;F8WIH0;F6YCM8;Q3URD3-5	Q3URD3-2;H7BX64;Q3URD3;D3Z7V3;F8WIH0;F6YCM8;Q3URD3-5;Q3URD3-4;Q3URD3-3;D3YV81;F6WY34;D3Z0N1	24.8893	25.2461	25.4136	25.2205	25.3083	25.0601	6.17e-55	655780000
Crat	Carnitine O-acetyltransferase	H7BX88;P47934	H7BX88;P47934;F7BF80;B7ZDD7	24.3699	24.6663	25.733	25.251	25.3563	24.9764	1.29e-50	631210000
Aig1	Androgen-induced gene 1 protein	H7BX91;Q9D8B1-2;Q9D8B1	H7BX91;Q9D8B1-2;Q9D8B1	NA	NA	NA	NA	23.5369	NA	3.92e-06	153890000
Srsf1	Serine/arginine-rich splicing factor 1	Q6PDM2;H7BX95;Q6PDM2-3;Q6PDM2-2	Q6PDM2;H7BX95;Q6PDM2-3;Q6PDM2-2;F7AI47;F6QXN3	28.9283	30.0375	30.0284	30.0942	29.7215	29.9188	1.93e-155	20034000000
F2	Prothrombin;Activation peptide fragment 1;Activation peptide fragment 2;Thrombin light chain;Thrombin heavy chain	H7BX99;P19221	H7BX99;P19221;CON__P00735	24.3697	24.0635	NA	NA	25.1946	24.143	1.57e-72	266210000
Clec16a	Protein CLEC16A	H7BXB6;Q80U30-4;Q80U30-3;Q80U30-2;Q80U30	H7BXB6;Q80U30-4;Q80U30-3;Q80U30-2;Q80U30	NA	NA	NA	NA	21.1811	NA	8.04e-06	9530000
Zeb2	Zinc finger E-box-binding homeobox 2	H9H9S3;Q9R0G7	H9H9S3;Q9R0G7;H3BLR5;Q8CD37;H3BKH5	NA	23.5519	24.2602	NA	23.1821	24.2618	3.66e-25	241510000
Fam107b	Protein FAM107B	Q3TGF2;H9H9T1;H3BLM7	Q3TGF2;H9H9T1;H3BLM7	25.2445	25.1412	25.1302	25.0097	24.3441	24.8651	3.85e-54	564570000
Birc6	Baculoviral IAP repeat-containing protein 6	H9KUX8;O88738-3;O88738-2;O88738	H9KUX8;O88738-3;O88738-2;O88738;REV__Q5NCS9;J3QP64	26.5326	26.3864	26.4066	26.021	26.3116	26.276	2.25e-143	1400100000
Son	Protein SON	H9KV00;Q9QX47-4;H9KV01;H9KV15;Q9QX47-3;Q9QX47;Q9QX47-2	H9KV00;Q9QX47-4;H9KV01;H9KV15;Q9QX47-3;Q9QX47;Q9QX47-2;H9KV02;F7CU80	28.1749	28.0985	27.9294	27.9117	27.6136	27.8768	2.98e-185	5232000000
Klhl22	Kelch-like protein 22	Q99JN2;H9KV05;Q99JN2-2	Q99JN2;H9KV05;Q99JN2-2;D3YZH5;D3Z2R6;D3Z7N9;Q91XA8;Q9D2D9	25.9289	25.2354	24.6402	24.9445	25.7605	25.5008	6.2e-36	488860000
Lrwd1;LRWD1	Leucine-rich repeat and WD repeat-containing protein 1	H9KV12;Q8BUI3	H9KV12;Q8BUI3	NA	NA	NA	NA	NA	21.3539	0.0019248	36089000
Nudt3	Diphosphoinositol polyphosphate phosphohydrolase 1	I1E4X7;Q9JI46;H3BLR8;B2KF67	I1E4X7;Q9JI46;H3BLR8;B2KF67;H3BJY4	25.8888	26.1137	25.9735	25.3009	25.0559	25.6958	3.12e-37	993270000
Stim2	Stromal interaction molecule 2	P83093;I1E4X8;F6WBP9	P83093;I1E4X8;F6WBP9	25.0541	24.0983	23.966	23.2279	23.6092	24.1278	2.12e-36	374600000
E2f3	Transcription factor E2F3	I7HFT6;O35261	I7HFT6;O35261	NA	NA	NA	NA	20.9794	NA	0.0011466	6024800
Col9a2	Collagen alpha-2(IX) chain	Q07643;I7HJR1	Q07643;I7HJR1	29.372	29.4154	28.9023	29.2478	30.186	28.7445	2.6e-78	15832000000
Fam3a	Protein FAM3A	I7HPY1;I7HLV5;Q9D8T0;I7HJS7;J3JS95	I7HPY1;I7HLV5;Q9D8T0;I7HJS7;J3JS95;P97805	NA	23.9227	23.8976	23.6984	24.8406	NA	6.05e-08	348400000
Rpl10;Rpl10l	60S ribosomal protein L10;60S ribosomal protein L10-like	I7HLV2;Q6ZWV3;P86048	I7HLV2;Q6ZWV3;P86048;B7FAU6	28.7249	29.7332	29.8327	29.6534	28.8853	29.8848	1.66e-64	17159000000
Prex1	Phosphatidylinositol 3,4,5-trisphosphate-dependent Rac exchanger 1 protein	I7HPV9;Q69ZK0	I7HPV9;Q69ZK0;Q69ZK0-2	NA	NA	NA	NA	20.7587	NA	3.66e-08	21036000
Gprc5c	G-protein coupled receptor family C group 5 member C	Q8K3J9;J3JS84;I7HPW4;B7FAT9	Q8K3J9;J3JS84;I7HPW4;B7FAT9	23.2374	NA	NA	NA	23.1549	NA	1.33e-12	95533000
Zfp62	Zinc finger protein 62	J3JS23;Q8C827-2;Q8C827-3;Q8C827	J3JS23;Q8C827-2;Q8C827-3;Q8C827	24.1856	NA	NA	NA	23.9501	NA	4.33e-07	81995000
		J3KMG3	J3KMG3	NA	NA	NA	NA	20.2698	NA	4.02e-262	118160000
		L7N209;J3KMK0	L7N209;J3KMK0	NA	NA	NA	NA	NA	19.8404	2.19e-14	11073000
Ecsit	Evolutionarily conserved signaling intermediate in Toll pathway, mitochondrial	J3KMM6;Q9QZH6	J3KMM6;Q9QZH6	NA	22.7604	23.1326	22.5761	22.7455	NA	1.68e-05	104650000
	Protein Njmu-R1	Q9CYI0;J3KMQ6	Q9CYI0;J3KMQ6;B1AQG3	24.1337	24.4833	24.4444	23.5003	23.4536	23.7448	7.14e-19	263020000
Cadps	Calcium-dependent secretion activator 1	Q80TJ1-4;K4DI76;Q80TJ1;J3QJW3;Q80TJ1-2	Q80TJ1-4;K4DI76;Q80TJ1;J3QJW3;Q80TJ1-2	NA	NA	NA	23.973	23.8129	NA	1.19e-19	194150000
Rps7;Gm9493	40S ribosomal protein S7	P62082;J3QJZ3;F6SVV1	P62082;J3QJZ3;F6SVV1	28.789	30.1391	30.1918	29.304	28.3563	29.6613	6.19e-36	13063000000
Lypla1	Acyl-protein thioesterase 1	J3QK48;P97823-2;J3QP56;P97823;D3YUG4;D3Z111	J3QK48;P97823-2;J3QP56;P97823;D3YUG4;D3Z111	NA	25.5144	25.1671	25.3512	25.8343	25.5579	1.12e-29	857870000
Noc2l	Nucleolar complex protein 2 homolog	J3QK52;Q8BHX6;Q9WV70	J3QK52;Q8BHX6;Q9WV70	25.7136	25.1205	25.3424	24.8706	25.1528	24.9022	3.93e-40	773830000
Ankzf1	Ankyrin repeat and zinc finger domain-containing protein 1	Q80UU1;J3QM81	Q80UU1;J3QM81	23.3294	NA	23.1747	23.3051	23.3484	23.0535	7.68e-18	176110000
		J3QMA3	J3QMA3	NA	27.5107	NA	NA	NA	NA	1.44e-299	477700000
Derl2	Derlin-2	J3QMQ7;J3QMF4;Q8BNI4-2;Q8BNI4	J3QMQ7;J3QMF4;Q8BNI4-2;Q8BNI4	22.7953	NA	NA	NA	NA	NA	6.04e-09	119350000
Gpr124	G-protein coupled receptor 124	J3QMG7;Q91ZV8	J3QMG7;Q91ZV8;J3QPB6	24.3501	NA	NA	23.8951	25.0581	24.0324	1.26e-21	322700000
Carkd	ATP-dependent (S)-NAD(P)H-hydrate dehydratase	J3QN06;Q9CZ42-3;J3QMM7;Q9CZ42;K3W4M4;Q9CZ42-2	J3QN06;Q9CZ42-3;J3QMM7;Q9CZ42;K3W4M4;Q9CZ42-2;J3QPU6	26.8317	26.4032	26.2925	26.2868	26.9455	26.4725	5.31e-74	2122000000
Crlf3	Cytokine receptor-like factor 3	J3QP70;J3QPM4;J3QMV5;Q9Z2L7-2;Q9Z2L7	J3QP70;J3QPM4;J3QMV5;Q9Z2L7-2;Q9Z2L7	NA	NA	NA	NA	NA	21.7256	1.49e-07	51123000
Adssl1	Adenylosuccinate synthetase isozyme 1	P28650;P28650-2;J3QN31	P28650;P28650-2;J3QN31	NA	NA	NA	NA	23.3215	NA	9.75e-20	71679000
Fabp3	Fatty acid-binding protein, heart	P11404;J3QN79	P11404;J3QN79	NA	23.6403	NA	24.2434	24.8299	24.8998	1.46e-15	272380000
Fgfr1	Fibroblast growth factor receptor 1	P16092-6;P16092;P16092-3;J3QN85;P16092-4;P16092-5;P16092-2	P16092-6;P16092;P16092-3;J3QN85;P16092-4;P16092-5;P16092-2;D3Z4V6	NA	NA	22.8685	NA	22.4542	NA	1.33e-14	64366000
Aamp		Q3TJ22;J3QN89	Q3TJ22;J3QN89	25.3532	25.109	25.1886	25.1468	25.1986	24.6287	2.53e-64	696300000
Larp1	La-related protein 1	Q6ZQ58;J3QNB1	Q6ZQ58;J3QNB1;Q6ZQ58-2;Q9D423;E9PYM4	27.7984	26.7412	26.7996	26.4614	27.3257	26.3278	2.19e-123	2191500000
		J3QNE6	J3QNE6	NA	25.2549	NA	NA	NA	NA	3.7e-177	86291000
Slc38a10	Putative sodium-coupled neutral amino acid transporter 10	Q5I012-4;Q5I012-3;Q5I012-2;Q5I012;J3QNE8	Q5I012-4;Q5I012-3;Q5I012-2;Q5I012;J3QNE8;Q5I012-5;Q5I012-6	23.6345	23.7442	23.8	24.4125	24.3564	23.4916	2.07e-51	290980000
Sap130	Histone deacetylase complex subunit SAP130	Q8BIH0-2;Q8BIH0;J3QNK5	Q8BIH0-2;Q8BIH0;J3QNK5;Q8BIH0-3	25.4322	24.8575	24.9061	25.0197	25.3032	25.1777	4.57e-44	637360000
		J3QNS6	J3QNS6	NA	NA	NA	NA	NA	NA	0.0011356	0
Epn2	Epsin-2	Q5NCM6;Q8CHU3-2;Q8CHU3;Q5NCM5;J3QNT7	Q5NCM6;Q8CHU3-2;Q8CHU3;Q5NCM5;J3QNT7;A8Y5D4;F7CUV7	25.8888	24.9475	24.7305	24.6016	25.1087	24.5925	5.48e-30	634540000
Ate1	Arginyl-tRNA--protein transferase 1	J3QNU1;Q9Z2A5-2;Q4FCQ7;Q9Z2A5	J3QNU1;Q9Z2A5-2;Q4FCQ7;Q9Z2A5	NA	NA	NA	NA	24.2766	NA	9.78e-28	161520000
Arrb1	Beta-arrestin-1	Q8BWG8-2;Q8BWG8;J3QNU6	Q8BWG8-2;Q8BWG8;J3QNU6;F7DF62;E0CYB1;E0CY53	25.153	24.7091	24.6807	25.2263	24.7831	25.2767	2.25e-24	585530000
	UPF0533 protein C5orf44 homolog	Q3TIR1-3;Q3TIR1;Q3TIR1-2;J3QNW4	Q3TIR1-3;Q3TIR1;Q3TIR1-2;J3QNW4	23.3633	NA	23.5174	NA	23.3873	23.6989	1.42e-07	193650000
Gm8991;Gm6793		Q8BG05-2;J3QNY1;E9Q7H5;B2RXM2	Q8BG05-2;J3QNY1;E9Q7H5;B2RXM2	28.1867	28.5393	28.1588	28.8675	26.7806	28.435	0	7128500000
Tgs1	Trimethylguanosine synthase	Q923W1;J3QP10	Q923W1;J3QP10	NA	NA	NA	NA	19.663	NA	0.0002221	7284300
Creg1	Protein CREG1	J3QP41;O88668	J3QP41;O88668	NA	NA	NA	NA	21.928	NA	2.4e-09	25031000
Mrfap1	MORF4 family-associated protein 1	Q9CQL7;J3QP80	Q9CQL7;J3QP80	NA	NA	NA	23.125	NA	NA	1.58e-05	143050000
Fam160a2	FTS and Hook-interacting protein	Q3U2I3-3;Q3U2I3;J3QP99;Q3U2I3-2;F8WHJ1	Q3U2I3-3;Q3U2I3;J3QP99;Q3U2I3-2;F8WHJ1	NA	NA	21.9485	NA	NA	NA	2.38e-07	46968000
Vdac3	Voltage-dependent anion-selective channel protein 3	Q60931;J3QPE8;J3QMG3	Q60931;J3QPE8;J3QMG3	28.5293	29.2852	29.7017	29.4176	29.8661	29.356	2.04e-181	13691000000
Carhsp1	Calcium-regulated heat stable protein 1	Q9CR86;J3QPI4	Q9CR86;J3QPI4	24.0121	23.5559	23.4764	23.2963	23.6099	23.5022	7.13e-08	241270000
Crybg3	Beta/gamma crystallin domain-containing protein 3	Q80W49;Q80W49-2;J3QPS2;Q80W49-3	Q80W49;Q80W49-2;J3QPS2;Q80W49-3	NA	NA	NA	NA	21.1418	NA	2.3e-06	23906000
Higd1a	HIG1 domain family member 1A	Q9JLR9;J3QPX3	Q9JLR9;J3QPX3	NA	NA	NA	NA	24.0542	NA	6.09e-06	37077000
Mplkip	M-phase-specific PLK1-interacting protein	Q9D011;J3QQ10	Q9D011;J3QQ10	NA	NA	NA	NA	20.3166	NA	7.56e-05	10436000
Ints1	Integrator complex subunit 1	Q6P4S8;K3W4P2	Q6P4S8;K3W4P2	26.9514	26.3423	26.278	26.119	26.6245	26.4961	2.51e-177	1745900000
Rcor1	REST corepressor 1	Q8CFE3;K3W4P9	Q8CFE3;K3W4P9;Q6PGA0-2;Q6PGA0	26.2481	25.8874	25.8495	25.6458	25.9463	25.9156	3.56e-40	1088800000
Bsg	Basigin	K3W4Q8;P18572-2;P18572;J3QP71	K3W4Q8;P18572-2;P18572;J3QP71	27.5028	27.2787	27.3431	27.9958	27.9193	27.957	1.65e-87	4063900000
Gopc	Golgi-associated PDZ and coiled-coil motif-containing protein	Q8BH60-2;Q8BH60;K3W4Q9	Q8BH60-2;Q8BH60;K3W4Q9	24.795	24.4894	24.552	25.1771	25.5537	25.1482	1.35e-35	630960000
Dtnbp1	Dysbindin	Q91WZ8-2;Q91WZ8;K3W4R3	Q91WZ8-2;Q91WZ8;K3W4R3	NA	NA	NA	NA	23.5003	NA	1.75e-06	85605000
Atp6v0a1	V-type proton ATPase 116 kDa subunit a isoform 1	Q9Z1G4-3;Q9Z1G4-2;K3W4T3;Q9Z1G4	Q9Z1G4-3;Q9Z1G4-2;K3W4T3;Q9Z1G4;A2A599;P15920-2;Q920R6	26.8026	26.547	26.6341	27.1529	27.1959	26.9548	1.34e-125	2397900000
Lig3	DNA ligase;DNA ligase 3	Q3UC82;Q80ZH7;P97386;K4DI59;B1AT03;P97386-2;Q3TJN5	Q3UC82;Q80ZH7;P97386;K4DI59;B1AT03;P97386-2;Q3TJN5;G3UYI8	27.4969	27.0184	27.014	27.0825	27.0996	27.0556	9.79e-139	2678000000
Phf10	PHD finger protein 10	Q9D8M7-2;Q9D8M7;K4DI61;E9Q5L7	Q9D8M7-2;Q9D8M7;K4DI61;E9Q5L7	24.7194	23.2611	23.142	NA	23.9261	23.8236	3.8e-25	281190000
Ncapd3	Condensin-2 complex subunit D3	Q80W41;Q6ZQK0;K4DI67	Q80W41;Q6ZQK0;K4DI67	NA	NA	NA	NA	22.6736	NA	1.26e-07	28575000
Wdr81	WD repeat-containing protein 81	Q5ND34-2;Q5ND34;K4DI77;Q5ND34-3	Q5ND34-2;Q5ND34;K4DI77;Q5ND34-3;F6XD87	23.4078	NA	NA	22.9274	23.4235	22.946	2.81e-07	128650000
		K7N5X2	K7N5X2	NA	NA	NA	NA	22.603	NA	0.00029661	57505000
Gbp10;Gbp8		Q000W5;L7N1X8;Q2V6D6	Q000W5;L7N1X8;Q2V6D6	NA	NA	NA	21.6551	23.9528	22.3339	1.16e-57	116870000
Rpl7a;Gm5619;Rpl7a-ps10;Rpl7a-ps3;Rpl7a-ps5;Gm17415;Gm5459;Gm4978	60S ribosomal protein L7a	P12970;L7N202;D3YXT4;D3YVE6;D3YU93;F6U2H0;F6YI27;F6ZVW4;F6VBB8	P12970;L7N202;D3YXT4;D3YVE6;D3YU93;F6U2H0;F6YI27;F6ZVW4;F6VBB8;F6TIC7;F6SSI5	31.4237	31.2309	31.2925	31.0001	31.0442	31.246	1.09e-260	46000000000
Gvin1	Interferon-induced very large GTPase 1	Q80SU7;L7N451	Q80SU7;L7N451	NA	NA	NA	NA	22.8022	NA	1.88e-05	19543000
		L7N466	L7N466	24.7161	24.0065	23.8874	24.009	24.525	24.0692	4.73e-09	367860000
Itgb2	Integrin beta;Integrin beta-2	M0QWA7;Q542I8;P11835	M0QWA7;Q542I8;P11835	NA	NA	NA	NA	22.1713	NA	7.08e-06	270840000
Pde6d	Retinal rod rhodopsin-sensitive cGMP 3,5-cyclic phosphodiesterase subunit delta	M0QWG6;O55057;M0QWR1	M0QWG6;O55057;M0QWR1	NA	NA	NA	NA	24.383	NA	1.26e-40	368630000
Agrn	Agrin	M0QWP1;A2ASQ1-3;A2ASQ1-2;A2ASQ1	M0QWP1;A2ASQ1-3;A2ASQ1-2;A2ASQ1	28.4392	28.1617	28.0742	28.7239	28.7901	28.705	0	7090100000
Ufc1	Ubiquitin-fold modifier-conjugating enzyme 1	M0QWS4;Q9CR09	M0QWS4;Q9CR09	27.3005	27.217	26.9672	27.0145	27.5259	27.0318	3.36e-20	2877900000
Senp1	Sentrin-specific protease 1	P59110;M0QWX4	P59110;M0QWX4	NA	NA	NA	21.5556	NA	NA	0.00092094	17604000
Gapdh		M0QWZ0;F8WJL5	M0QWZ0;F8WJL5;F6UT49;Q64467	NA	NA	NA	NA	NA	25.7588	5.36e-202	1862400000
Fam193a	Protein FAM193A	M0QWZ1;Q8CGI1	M0QWZ1;Q8CGI1;M0QWS6	NA	NA	NA	NA	23.1713	23.4754	2.17e-10	100170000
Tecta	Alpha-tectorin	O08523-2;O08523	O08523-2;O08523	33.4192	33.34	33.3832	28.7039	29.1459	28.9733	0	104000000000
Capn2	Calpain-2 catalytic subunit	O08529	O08529	29.219	28.7166	28.721	28.6487	28.8485	28.6995	0	8646600000
Bin1	Myc box-dependent-interacting protein 1	O08539-2;Q6P1B9;O08539	O08539-2;Q6P1B9;O08539;D3Z6Q9	26.2849	26.5936	26.2333	26.8208	26.7607	26.2379	4.99e-147	1756800000
Sec22b	Vesicle-trafficking protein SEC22b	O08547;E9Q6R3	O08547;E9Q6R3;D6RES2	27.6833	28.3936	28.277	28.3213	28.0796	28.4034	6.28e-248	6333400000
Dpysl2	Dihydropyrimidinase-related protein 2	O08553	O08553	31.7836	31.7608	31.8623	30.988	31.0588	31.1519	0	59137000000
Rundc3a	RUN domain-containing protein 3A	O08576-2;O08576-3;O08576-4;O08576	O08576-2;O08576-3;O08576-4;O08576	NA	NA	NA	NA	22.8181	NA	7.53e-16	15508000
Emd	Emerin	O08579;Q3THM8;I7HJS1;B7FAU5	O08579;Q3THM8;I7HJS1;B7FAU5	27.9031	26.9939	26.9765	26.9532	27.012	26.971	2.68e-75	2929400000
Esrra	Steroid hormone receptor ERR1	O08580	O08580	NA	NA	NA	NA	21.5471	NA	0.00014829	16913000
Kcnk1	Potassium channel subfamily K member 1	O08581	O08581	NA	NA	NA	NA	20.4264	NA	1.83e-47	15990000
Gtpbp1	GTP-binding protein 1	O08582	O08582	27.613	26.7233	26.7338	26.3712	26.4921	26.5216	1.58e-56	1997500000
Alyref	THO complex subunit 4	O08583;O08583-2;Q9JJW6-2	O08583;O08583-2;Q9JJW6-2;Q9JJW6;G3X9I4	29.0027	29.1473	29.0864	28.9805	29.5683	29.2117	4.4e-224	13987000000
Pten	Phosphatidylinositol 3,4,5-trisphosphate 3-phosphatase and dual-specificity protein phosphatase PTEN	O08586	O08586	NA	NA	23.1928	23.4039	23.3318	23.8454	2.33e-08	185250000
Stxbp1	Syntaxin-binding protein 1	O08599;O08599-2	O08599;O08599-2	26.5818	26.3233	26.4251	26.1238	26.8352	26.4862	1.26e-125	1791600000
Endog	Endonuclease G, mitochondrial	O08600	O08600	NA	NA	NA	23.0425	23.7508	NA	2.07e-07	160390000
Mttp	Microsomal triglyceride transfer protein large subunit	O08601;O08601-2	O08601;O08601-2	NA	24.1301	23.7164	23.051	24.056	23.9848	1.5e-30	229580000
Map3k4	Mitogen-activated protein kinase kinase kinase 4	O08648-2;O08648	O08648-2;O08648	24.2508	24.4809	24.0769	24.2892	24.679	24.3557	7.53e-47	422210000
Metap2	Methionine aminopeptidase;Methionine aminopeptidase 2	Q3TMN1;O08663;Q3UI33;M0QWM9	Q3TMN1;O08663;Q3UI33;M0QWM9;M0QWX0;M0QW69	27.4066	27.3377	27.4697	27.27	27.7107	27.4654	8.88e-68	3564700000
Bcl7c	B-cell CLL/lymphoma 7 protein family member C	O08664	O08664	NA	25.5028	25.4269	25.4124	25.403	NA	5.06e-12	725520000
Capn5	Calpain-5	O08688	O08688	NA	23.6267	NA	NA	24.2525	23.6658	1.71e-23	199850000
Mstn	Growth/differentiation factor 8	O08689	O08689	NA	NA	NA	NA	21.5208	NA	3.04e-06	43688000
Arg2	Arginase-2, mitochondrial	O08691	O08691	22.9536	22.6501	NA	22.3837	23.4394	NA	3.41e-43	124660000
Akap1	A-kinase anchor protein 1, mitochondrial	O08715-2;O08715-5;O08715-3;O08715-6;O08715;O08715-4	O08715-2;O08715-5;O08715-3;O08715-6;O08715;O08715-4	22.8961	NA	NA	NA	22.8461	NA	6.28e-13	101460000
Casp6	Caspase-6;Caspase-6 subunit p18;Caspase-6 subunit p11	O08738	O08738	25.8425	26.0452	26.3484	25.948	26.4642	26.1162	1.01e-26	1265400000
Ampd3	AMP deaminase 3	O08739	O08739	NA	NA	NA	NA	22.6133	NA	1.62e-07	39746000
Matn2	Matrilin-2	O08746-2;O08746	O08746-2;O08746	NA	NA	NA	22.6769	23.8975	NA	1.3e-31	97782000
Dld	Dihydrolipoyl dehydrogenase, mitochondrial	O08749	O08749	28.8541	28.7066	29.0707	28.7446	29.0024	28.9599	7.14e-156	9493100000
Ebf3	Transcription factor COE3	O08791-2;Q6NXL3;O08791	O08791-2;Q6NXL3;O08791;Q8K4J2-5;Q8K4J2-3;Q8K4J2-4;A2BI84;Q8K4J2-2;Q8K4J2;A2BI80	NA	NA	21.713	NA	21.3534	NA	2.05e-41	29052000
Prkcsh	Glucosidase 2 subunit beta	O08795;O08795-2	O08795;O08795-2	30.1344	30.4239	30.3153	30.3673	30.0515	30.1888	0	23807000000
Eef2k	Eukaryotic elongation factor 2 kinase	O08796;Q3UWZ1	O08796;Q3UWZ1	23.7576	NA	NA	NA	23.4703	NA	1.08e-15	122570000
Serpinb9		O08797	O08797;Q8VHQ1;Q8BMT0;Q80UK5;O08806;F6V5V4	NA	23.3785	NA	23.97	25.5536	24.4906	1.13e-28	294180000
Serpinb8	Serpin B8	O08800	O08800	NA	21.3115	NA	NA	NA	NA	6.19e-05	7420100
Prdx4	Peroxiredoxin-4	O08807;B1AZS9	O08807;B1AZS9	30.138	29.5509	29.4651	29.4249	29.3281	29.4472	2.15e-219	17313000000
Galnt4	Polypeptide N-acetylgalactosaminyltransferase 4	O08832	O08832	NA	23.2396	23.0445	NA	23.3435	23.2392	4.25e-25	164750000
Trove2	60 kDa SS-A/Ro ribonucleoprotein	O08848	O08848	26.7082	26.9215	26.9497	26.7841	26.8197	26.6553	2.35e-38	2323900000
Ell	RNA polymerase II elongation factor ELL	O08856	O08856	NA	NA	NA	NA	22.6547	NA	9.16e-09	122520000
Pik3r2	Phosphatidylinositol 3-kinase regulatory subunit beta	O08908	O08908	NA	NA	NA	NA	20.5918	NA	0.00014121	12628000
Mapk12	Mitogen-activated protein kinase 12	O08911	O08911	NA	NA	NA	NA	23.258	NA	4.8e-07	30414000
Galnt1	Polypeptide N-acetylgalactosaminyltransferase 1;Polypeptide N-acetylgalactosaminyltransferase 1 soluble form	O08912	O08912;Q8CF93;Q8CF93-2	25.9617	25.0733	24.9145	25.0569	24.6132	25.1471	7.59e-39	714450000
Faah	Fatty-acid amide hydrolase 1	O08914	O08914	24.6308	24.4107	24.4182	23.789	24.7298	24.1206	5.18e-10	400920000
Aip	AH receptor-interacting protein	O08915	O08915	25.816	25.0028	25.2052	25.2371	25.4111	25.4032	7.62e-59	862190000
Flot1	Flotillin-1	O08917;G3UYU4	O08917;G3UYU4;G3UZZ5;G3UWW8;G3XA73	26.6632	26.129	26.0179	25.6745	26.5868	25.756	1.16e-256	1451900000
Numbl	Numb-like protein	O08919	O08919	24.6765	24.5684	24.5328	24.7036	25.1521	24.965	1.16e-32	566460000
Cyth3	Cytohesin-3	O08967;G5E8Q4	O08967;G5E8Q4;H3BK81	NA	24.6975	24.9105	23.6167	21.9115	24.8324	2.82e-20	277700000
Sdcbp	Syntenin-1	Q3TMX0;O08992;H3BLG5	Q3TMX0;O08992;H3BLG5;A2AKJ9;A2AKJ6	NA	NA	NA	23.422	24.7917	NA	2.02e-10	189660000
Atox1	Copper transport protein ATOX1	O08997	O08997	27.5475	28.2326	28.1253	27.6326	27.2221	28.0351	2.31e-26	4157300000
Degs1	Sphingolipid delta(4)-desaturase DES1	O09005	O09005	NA	NA	NA	NA	NA	23.5299	1.45e-23	203540000
Snap23	Synaptosomal-associated protein 23;Synaptosomal-associated protein	O09044;Q9D3L3;B0R030;B0R029;E9Q8A1	O09044;Q9D3L3;B0R030;B0R029;E9Q8A1	26.4106	26.1152	26.3629	26.7581	26.251	26.2713	1.57e-145	1663500000
Psmb1	Proteasome subunit beta type-1	O09061	O09061	29.3681	29.5438	29.4001	29.3006	29.4958	29.302	6.76e-157	12843000000
Gata2	Endothelial transcription factor GATA-2	O09100	O09100;Q3UYJ1;P17679-2;P97489;P17679;Q08369;B9EHF7;E9PXW9	24.0972	NA	NA	23.2998	23.9157	23.7083	6.9e-14	176180000
Hdac1;Gm10093	Histone deacetylase 1;Histone deacetylase	O09106;D3YYI8	O09106;D3YYI8	28.2663	28.3132	28.3599	28.4183	28.761	28.4369	3.06e-139	7164600000
Map2k3	Dual specificity mitogen-activated protein kinase kinase 3	O09110-2;O09110	O09110-2;O09110	23.4139	23.4355	23.5734	NA	23.3637	23.441	7.95e-21	198880000
Ndufb11	NADH dehydrogenase [ubiquinone] 1 beta subcomplex subunit 11, mitochondrial	O09111	O09111	NA	NA	NA	NA	NA	25.0589	0.0008226	506400000
Ptgds	Prostaglandin-H2 D-isomerase	O09114-2;O09114	O09114-2;O09114	NA	25.1118	24.1172	25.2744	23.8689	25.2494	1.94e-62	489840000
Ntn1	Netrin-1	O09118	O09118;B0QZL0	NA	NA	NA	24.4517	24.8487	24.7522	7.15e-77	323030000
Gsto1	Glutathione S-transferase omega-1	O09131	O09131;D3Z1Q9;Q8K2Q2	28.2269	27.4655	27.194	27.3933	28.3415	27.286	4.65e-67	3645000000
Man2b1	Lysosomal alpha-mannosidase	O09159	O09159	25.8642	26.2362	26.0714	26.1527	26.2042	26.5876	6.08e-78	1454600000
Sod3	Extracellular superoxide dismutase [Cu-Zn]	O09164	O09164	NA	NA	NA	NA	23.0384	NA	8.89e-06	52194000
Rpl21;Rpl21-ps6	60S ribosomal protein L21	Q9CQM8;O09167;D3YX47	Q9CQM8;O09167;D3YX47;D3Z4H7	28.2731	28.7926	28.8935	28.3616	28.2459	28.5413	1.04e-25	7297600000
Amacr	Alpha-methylacyl-CoA racemase	O09174	O09174	24.4644	24.1305	24.1622	23.9193	24.9044	24.2427	6.26e-30	390640000
Ptgis	Prostacyclin synthase	O35074;Q8BXC0	O35074;Q8BXC0	NA	22.4916	NA	22.9535	24.1939	22.9113	3.11e-10	169710000
Dscr3	Down syndrome critical region protein 3 homolog	O35075	O35075	NA	24.4974	24.2246	24.47	24.0411	24.4512	9.69e-14	453250000
Agpat1	1-acyl-sn-glycerol-3-phosphate acyltransferase alpha	O35083;G3UWV6	O35083;G3UWV6	NA	NA	NA	NA	24.2789	NA	7.2e-07	266420000
Dpysl4	Dihydropyrimidinase-related protein 4	Q3TMU8;O35098;O35098-2	Q3TMU8;O35098;O35098-2;D3Z360	28.6626	28.0068	28.1196	27.2272	27.8617	27.5932	1.22e-265	5956600000
Scarb2	Lysosome membrane protein 2	O35114	O35114	26.4384	26.8109	26.717	27.0569	27.2648	26.8055	2.8e-36	2368300000
Atn1	Atrophin-1	O35126	O35126	NA	NA	NA	NA	22.0516	NA	6.85e-05	29138000
Grcc10	Protein C10	O35127	O35127	25.647	24.8938	24.8629	24.5608	25.3557	24.6303	5.05e-66	570260000
Phb2	Prohibitin-2	O35129;F6QPR1	O35129;F6QPR1;F6Q8V7	29.4537	30.327	30.3852	30.2336	30.202	30.3384	1.61e-171	22469000000
Emg1	Ribosomal RNA small subunit methyltransferase NEP1	O35130	O35130	NA	NA	NA	NA	22.6853	NA	9.18e-08	106030000
Polr1a	DNA-directed RNA polymerase I subunit RPA1	O35134	O35134	29.1932	28.4927	28.8377	28.292	27.6092	NA	1.85e-20	1416800000
Ncam2	Neural cell adhesion molecule 2	O35136-2;O35136	O35136-2;O35136	24.1257	NA	NA	NA	23.4368	NA	1.97e-26	122020000
Bet1l	BET1-like protein	O35153	O35153	NA	24.2329	23.9613	24.231	23.5031	NA	1.35e-07	259610000
Celsr1	Cadherin EGF LAG seven-pass G-type receptor 1	O35161	O35161	NA	23.5469	24.0145	23.6112	23.3612	23.8201	2.22e-36	213880000
Ddt	D-dopachrome decarboxylase	O35215;G3UZN1	O35215;G3UZN1	27.33	26.5701	26.6023	26.5956	27.4893	27.2111	1.52e-111	2612800000
Cenpa	Histone H3-like centromeric protein A	O35216	O35216	22.5116	23.2395	23.5224	23.6075	23.0106	23.577	1.67e-05	184240000
Cpsf2	Cleavage and polyadenylation specificity factor subunit 2	O35218	O35218	27.1069	25.7541	25.7577	25.8682	25.9613	25.6738	1.28e-152	1426500000
Psmd4	26S proteasome non-ATPase regulatory subunit 4	O35226;O35226-4	O35226;O35226-4	NA	NA	NA	NA	NA	22.938	4.43e-154	146000000
		O35226-2;O35226-3;O35226-5	O35226-2;O35226-3;O35226-5;F7AI87	27.9931	27.8033	28.0309	27.8265	27.9394	28.0225	3.76e-176	4800400000
Ptpn9	Tyrosine-protein phosphatase non-receptor type 9	O35239	O35239	26.4559	26.1273	26.2287	26.5839	26.5614	26.5083	1.28e-72	1656600000
Pkd2	Polycystin-2	O35245-3;O35245;O35245-5	O35245-3;O35245;O35245-5;O35245-2;O35245-4	24.5178	23.6006	25.241	24.6816	25.0276	24.442	2.11e-64	521670000
Dhx15	Putative pre-mRNA-splicing factor ATP-dependent RNA helicase DHX15	O35286	O35286	30.3986	29.541	29.6829	29.4692	29.9664	29.4781	1.79e-252	17431000000
Purb	Transcriptional activator protein Pur-beta	O35295	O35295	27.622	27.333	27.3161	27.7233	27.1711	27.7985	9.51e-63	3305900000
Nmi	N-myc-interactor	O35309	O35309	NA	NA	NA	NA	21.9166	NA	3.22e-07	34198000
Srsf5	Serine/arginine-rich splicing factor 5	O35326;Q9D8S5	O35326;Q9D8S5	29.6372	28.1838	28.2048	28.0855	28.4129	28.1733	5.66e-63	7793000000
Kpna4	Importin subunit alpha-4	O35343	O35343;D3YTN1	NA	25.383	25.5187	24.8474	25.0542	25.021	9.43e-114	451790000
Kpna3	Importin subunit alpha-3	O35344	O35344	27.3316	27.2434	27.2521	26.8452	27.3116	27.117	1.38e-64	2183900000
Kpna6	Importin subunit alpha;Importin subunit alpha-7	Q4FJZ2;O35345	Q4FJZ2;O35345;A2ADZ6	25.7608	25.3764	NA	NA	26.0543	25.3553	5.36e-61	800460000
Capn1	Calpain-1 catalytic subunit	O35350	O35350	27.0143	27.136	26.545	26.3942	27.515	26.6926	2.25e-128	2439300000
Nrp2	Neuropilin-2	O35375-5;O35375-6;O35375-2;O35375-3;O35375-4;O35375	O35375-5;O35375-6;O35375-2;O35375-3;O35375-4;O35375	NA	NA	22.7418	23.2755	24.2468	23.9303	6.15e-22	205480000
Exoc4	Exocyst complex component 4	O35382;Q8C391;Q9CXE1	O35382;Q8C391;Q9CXE1	25.957	25.0229	25.2168	25.2509	25.5954	25.1881	2.73e-80	797470000
Phyh	Phytanoyl-CoA dioxygenase, peroxisomal	O35386	O35386	23.893	NA	23.3403	NA	23.0714	24.2723	3.91e-23	187540000
Hax1	HCLS1-associated protein X-1	O35387	O35387	NA	NA	NA	NA	21.6924	NA	1.44e-07	29733000
Efnb3	Ephrin-B3	O35393	O35393	NA	NA	NA	NA	22.2687	NA	1.39e-06	36331000
Pld3	Phospholipase D3	O35405	O35405	25.4369	25.5053	25.5156	25.3775	26.2748	25.914	7.43e-31	1218900000
Dhodh	Dihydroorotate dehydrogenase (quinone), mitochondrial	O35435;E9Q1V3;D3YZY5;F6TCT7	O35435;E9Q1V3;D3YZY5;F6TCT7;F6ZQJ5	25.8834	24.0479	24.3901	24.4547	25.0106	NA	7.86e-16	417010000
Clcn6	Chloride transport protein 6	O35454;E9Q741;A2A7F6	O35454;E9Q741;A2A7F6	20.9785	NA	20.9307	NA	21.3331	NA	2.59e-07	26960000
Ech1	Delta(3,5)-Delta(2,4)-dienoyl-CoA isomerase, mitochondrial	O35459;F7B227	O35459;F7B227	27.4972	25.7588	25.5691	25.629	26.4425	25.4221	7.93e-95	1295700000
Fkbp8	Peptidyl-prolyl cis-trans isomerase FKBP8	O35465-2;O35465	O35465-2;O35465;F6WP10;D3Z597	26.2116	26.1192	26.4796	26.6839	26.8288	26.4434	6.42e-126	1839400000
Slc27a2	Very long-chain acyl-CoA synthetase	O35488	O35488;A2ANX6	24.8829	NA	NA	NA	22.8641	NA	4.59e-09	98669000
Clk3	Dual specificity protein kinase CLK3	O35492	O35492	NA	NA	NA	NA	23.826	NA	1.84e-07	115220000
Stx1a	Syntaxin-1A	O35526;D6RFB9	O35526;D6RFB9	NA	NA	NA	NA	20.6601	NA	3.93e-07	21865000
Rabep1	Rab GTPase-binding effector protein 1	O35551-2;O35551-3;O35551;O35551-6;J3QJV7;O35551-5	O35551-2;O35551-3;O35551;O35551-6;J3QJV7;O35551-5;O35551-4;Q3U983	26.567	25.0899	24.9947	24.8699	24.7174	25.2664	1.97e-60	781050000
Cd151	CD151 antigen	O35566	O35566	25.6035	24.4788	24.991	25.8969	25.4812	25.3789	4.25e-17	727140000
Psmd14	26S proteasome non-ATPase regulatory subunit 14	O35593	O35593	28.1126	27.1659	27.0352	27.0181	27.0849	26.9056	4.22e-44	2879600000
Ift81	Intraflagellar transport protein 81 homolog	O35594	O35594;O35594-2;D3Z5A8	24.07	23.569	23.8605	23.9903	23.7865	23.8616	2.98e-32	305300000
Adam10	Disintegrin and metalloproteinase domain-containing protein 10	O35598;E9PYF2	O35598;E9PYF2;D3Z1E6	26.6421	26.093	26.2138	26.9638	26.8501	26.6843	3.24e-149	1984800000
Npc1	Niemann-Pick C1 protein	O35604	O35604	24.4066	24.7043	24.7748	23.7089	25.3933	24.4617	7.57e-30	502780000
Bmpr2	Bone morphogenetic protein receptor type-2	O35607	O35607	NA	NA	20.8287	NA	NA	NA	2.67e-05	15671000
Bet1	BET1 homolog	O35623	O35623	NA	NA	NA	NA	23.8081	NA	2.3e-12	72607000
Anxa3	Annexin A3	O35639	O35639	26.8322	26.1076	26.2657	26.6668	27.2473	27.1183	1.28e-114	2178800000
Ap1b1	AP-1 complex subunit beta-1	Q5SVG5;Q5SVG4;O35643	Q5SVG5;Q5SVG4;O35643;Q5SWR0	26.5198	27.4117	27.432	27.7523	27.6322	27.7976	0	3821000000
Capn6	Calpain-6	O35646	O35646	27.618	27.7865	27.7288	27.6333	29.0164	27.8569	1.08e-46	6468900000
Cetn3	Centrin-3	O35648	O35648	NA	NA	NA	NA	22.8818	NA	1.91e-11	67327000
Pold2	DNA polymerase delta subunit 2	O35654;A8Y5G7	O35654;A8Y5G7	26.0181	24.6264	24.7672	24.4506	24.9776	25.099	1.34e-109	675280000
Neu1	Sialidase-1	O35657	O35657	NA	22.214	NA	NA	NA	NA	0.00016111	45989000
Myadm	Myeloid-associated differentiation marker	O35682	O35682	25.4404	25.0725	24.9223	25.4969	26.3913	25.4066	1.66e-53	1009400000
Ndufa1	NADH dehydrogenase [ubiquinone] 1 alpha subcomplex subunit 1	O35683	O35683	NA	NA	NA	NA	23.5304	NA	0.00033735	170580000
Nudc	Nuclear migration protein nudC	O35685	O35685	27.3438	27.9902	27.6566	27.9789	27.8982	27.8218	6.89e-101	4459000000
Pnn	Pinin	O35691;Q3TUQ5	O35691;Q3TUQ5	28.332	28.0762	28.0911	28.3403	27.5426	27.9596	1.16e-197	5083000000
Matn3	Matrilin-3	O35701	O35701	NA	23.5191	22.7864	24.8389	27.1272	23.9745	6.51e-42	754030000
Sptlc1	Serine palmitoyltransferase 1	O35704	O35704	25.3968	25.3919	25.3413	25.3251	24.9585	25.2279	7.31e-128	729900000
Ring1	E3 ubiquitin-protein ligase RING1	O35730-3;O35730-2;O35730	O35730-3;O35730-2;O35730	NA	NA	NA	NA	NA	22.2651	3.7e-09	127630000
Hnrnph1	Heterogeneous nuclear ribonucleoprotein H;Heterogeneous nuclear ribonucleoprotein H, N-terminally processed	O35737;Q8C2Q7	O35737;Q8C2Q7;D3Z6Y3	30.9021	30.2304	30.3225	30.2259	30.4402	30.0744	0	35083000000
Api5	Apoptosis inhibitor 5	O35841	O35841	29.6931	29.2915	29.2952	29.3157	29.7483	29.2326	5.15e-204	13164000000
Bcat2	Branched-chain-amino-acid aminotransferase, mitochondrial;Branched-chain-amino-acid aminotransferase	O35855;O88374;D3Z7C8	O35855;O88374;D3Z7C8;D3Z3D7	27.0149	27.053	27.1705	27.7223	27.9878	27.4066	2.23e-79	3354700000
Timm44	Mitochondrial import inner membrane translocase subunit TIM44	O35857	O35857;F7C189	26.8576	27.0738	27.213	27.0326	27.0015	27.2047	1.5e-130	2542100000
[truncated: 5,245 more rows]

## Sheet: Proteins.Metadata
Majority protein IDs	MW	ENSG
D3Z4T6;A0A4W9;Q80Z24	36208	ENSMUSG00000040037
A0AUP1;D3Z1J2	52776.9	ENSMUSG00000071855
Q8BUV3;A0JNY3	83281.6	ENSMUSG00000047454
A1L0T3	61915.4	ENSMUSG00000029699
A1L341;Q61214	84466	ENSMUSG00000022897
A1L3P4;B0QZV3	77952	ENSMUSG00000060681
A2A3U8;Q9D4H7	26359.5	ENSMUSG00000016239
E9PXY1;A2A432;A2A432-2	102408	ENSMUSG00000031095
O09000;A2A468;Q05BA5	151573	ENSMUSG00000027678
A2A473;E9Q0B9;A2A472	53200.4	ENSMUSG00000074607
Q3UH28;Q3U1M7;A2A483;E9Q8D1;A2A482;E9Q8D3;A2A484	127289	ENSMUSG00000039671
A2A4A1;Q91ZF0;F7CGC9	16922	ENSMUSG00000027166
A2A4A6;Q62077	148533	ENSMUSG00000016933
A2A4B4;P59900	77395.7	ENSMUSG00000050700
Q9CQ80;A2A4J8;A8XY17;Q9CQ80-2;A2A4K0	20747.6	ENSMUSG00000078656
A2A4P0;A2A4N9	142571	ENSMUSG00000034931
Q3THG9;A2A4P3;A2A4P4	44970.6	ENSMUSG00000075528
A2A547;P84099	23247.5	ENSMUSG00000017404
A2A5H8;Q3USC7;Q8VE33	30433.4	ENSMUSG00000017943
A2A5K2;P55065;A2A5K3	49022.5	ENSMUSG00000017754
A2A5R2	202238	ENSMUSG00000074582
A2A5R8;Q9DBE7;Q9Z108;A2A5S3	53746.2	ENSMUSG00000039536
A2A5V3;A2A5V2;P55194;A2A5V4	64462.5	ENSMUSG00000022436
A2A5Z6-2;A2A5Z6	84568.3	ENSMUSG00000018363
E9Q6A7;A2A655;A2A654	321596	ENSMUSG00000040481
A2A690;A2A690-2;F6VP19	220261	ENSMUSG00000053580
A2A699;A2A699-2	87486.1	ENSMUSG00000034685
A2A6A1	164986	ENSMUSG00000034621
Q9QZ47-12;A2A6I8;A2A6J0;Q9QZ47-10;Q9QZ47-8;A2A6J1;Q9QZ47-6;A2A6H6;Q9QZ47-5;Q9QZ47-4;Q9QZ47-3;Q9QZ47-2;Q9QZ47;J3QP61;A2A6J2;F6RL36;Q9QZ47-13;A2A6I5;Q9QZ47-11;A2A6I3;Q9QZ47-9;A2A6I0;Q9QZ47-7;Q9QZ47-14	28277.7	ENSMUSG00000061723
A2A6J4;A2A6J7;P19973-2;P19973	35762.9	ENSMUSG00000018819
A2A6Q5;A2A6Q5-3;A2A6Q5-2	91841.5	ENSMUSG00000020687
A2A6T1	53212.1	ENSMUSG00000050910
Q8R035-2;A2A6T4;Q8R035	20277.2	ENSMUSG00000018858
F8VQM4;A2A716	89915.8	ENSMUSG00000038534
A2A791;A2A791-2;F6VYE2	172436	ENSMUSG00000042446
Q8CFX1;A2A7A7	88927.1	ENSMUSG00000028980
A2A7B5	187202	ENSMUSG00000057637
E9Q532;A2A7F4	206276	ENSMUSG00000049878
Q9WU20;F6Z4F8;A2A7F7	74579.6	ENSMUSG00000029009
A2A7G9;A2A7H1;Q9QZN4	26590.4	ENSMUSG00000055401
Q3V1T4;A6PW84;A2A7Q5;Q3V1T4-3;Q3V1T4-2	83650.3	ENSMUSG00000028641
Q91WQ3;A2A7S7	59104.9	ENSMUSG00000028811
A2A7S8-3;A2A7S8;A2A7S8-4;A2A7S8-2	92488.5	ENSMUSG00000050390
A2A7U2;Q8BS54	129432	ENSMUSG00000042408
Q9CZT8;A2A7Z6	24756.7	ENSMUSG00000003411
P48193;A2A841;A2A839;A2A838;P48193-2;A2AD32;A2A842	95910.4	ENSMUSG00000028906
A2A848;Q9R0H0-2;Q9R0H0	70030.7	ENSMUSG00000020777
A2A863-2;A2A863;A2A863-3;A2A864	194751	ENSMUSG00000020758
A2A8L5;F6S1X8;F6Y3V0	211488	ENSMUSG00000033295
A8Y5G5;A2A8R0	146331	ENSMUSG00000034557
A2A8U2-2;A2A8U2-3;A2A8U2	43548.5	ENSMUSG00000044700
A2A8V8;A2A8V9;E9PUK6;Q52KI8;Q52KI8-2;E9QKA4	102659	ENSMUSG00000028809
F6UHR6;E9PXZ2;A2A8Z1;E9Q6C1;Q5FWX7;A2A8Z1-2	81090.3	ENSMUSG00000028559
A2A930;A2A931;A2A935;A2A935-3;A2A933;A2A934;A2A935-2	138900	ENSMUSG00000039410
A8Y5H7;Q99J07;A2A9B9	81214.9	ENSMUSG00000020823
A2A9C3-2;A2A9C3	377524	ENSMUSG00000033253
A2A9C6;A2A9C8;Q9CY05;Q9DAY7;Q9D7W5	8475.39	ENSMUSG00000006392
A2A9I0;O35166	19571.5	ENSMUSG00000020946
E9PX48;Q8R1A4-2;A2A9M5;Q8R1A4	238094	ENSMUSG00000028556
Q8BHG1;A2A9Q2;A6PWC3	132890	ENSMUSG00000053510
A2A9S2;A2A9R8;A2A9R6;Q8BVA9;A2A9S0;Q61701;A2A9S3;Q61701-2	40375.5	ENSMUSG00000028546
Q3UBZ5-2;A2A9W1;A2A9W3;Q3UBZ5	10385.7	ENSMUSG00000020743
A2A9W7;Q8BMI3;A2A9W5	70191.6	ENSMUSG00000020740
A2AA71;Q3U2P1	118653	ENSMUSG00000036391
O35250-2;A2AAN0;O35250	75158	ENSMUSG00000020792
Q6DFV5-2;A2AAU3;Q6DFV5;Q6DFV5-3	181840	ENSMUSG00000020721
A2AAY5	101516	ENSMUSG00000040711
A2AB59;A2AB59-2	97047.7	ENSMUSG00000034255
Q9JL26-2;A2AB60;Q9JL26	119033	ENSMUSG00000055805
A2AB83;Q99PQ2;Q99PQ2-2	28905.8	ENSMUSG00000020455
A2ABG4	86534.6	ENSMUSG00000039976
Q5NC75;A2ABG6;Q6P5G3-2;Q6P5G3	48169.6	ENSMUSG00000059474
A2ABQ5;F7ACQ8;Q5PR68;A2ABQ4;Q9DAQ8;A2ABQ3;Q5PR68-2	72762.9	ENSMUSG00000020728
A2ABV5;A2BDN7;A2ABV5-2;A2BDP0	160964	ENSMUSG00000064127
A2ABY3;Q922E4	43445.9	ENSMUSG00000025137
A2AC16;Q91X52	24989.7	ENSMUSG00000039450
Q8BQZ4;F8WHN4;A2ACC6;E9Q0J2;A2ACC7	165198	ENSMUSG00000027652
A2ACG7;Q9DBG6	67501.6	ENSMUSG00000027642
A2ACH6;P82347	21694.2	ENSMUSG00000020354
Q8K4Q0;A2ACM0;Q8K4Q0-2	149470	ENSMUSG00000025583
Q8K1G9;A2ACQ1	75876.1	ENSMUSG00000027655
A2ACT7	63474.6	ENSMUSG00000027570
A2ACV6;E1U8D0	183143	ENSMUSG00000055485
A2AD03;Q9QXG2;Q3UR39	73662.8	ENSMUSG00000025531
A2AD84;Q99JT2	43952.4	ENSMUSG00000031112
A2ADA5-2;A2ADA5;A2ADA5-3	31109.4	ENSMUSG00000051557
A2ADB1;A2ADB0;Q62504-3;Q62504-2;Q62504	395979	ENSMUSG00000040761
A2ADE0;Q80TQ5;Q80TQ5-2	112150	ENSMUSG00000028917
Q9CQY5;F6WHL0;A2ADH1;Q9CQY5-2;Q9CQY5-3;F6TBV1	37969.2	ENSMUSG00000031232
Q9R0X5-4;Q9R0X5-3;A2ADP5;Q3UWJ5;Q9R0X5-2;A2ADP2;Q8CDM3;Q9R0X5;Q9R0X5-5;Q3UTY5	44323	ENSMUSG00000031174
A2ADR8;Q8R3G1	38399.4	ENSMUSG00000028882
Q63ZW7-4;Q63ZW7-3;Q63ZW7-2;A2ADS6;Q63ZW7	62371.6	ENSMUSG00000061859
A2ADY9	44590.2	ENSMUSG00000078515
A2AE27;Q9DBT5	94695.2	ENSMUSG00000027889
A2AE98;Q80ZK9	68996.9	ENSMUSG00000037622
A2AEC2;Q9DB24;Q8R0A5	19925.5	ENSMUSG00000044550
A2AED3-4;J3QMB8;A2AED3	69352.1	ENSMUSG00000045326
Q9R0M0-2;A2AEE7;Q9R0M0;F7BHW1	316524	ENSMUSG00000068740
Q80Z25;A2AEG2	117344	ENSMUSG00000040586
P35803-3;P35803-8;P35803;A2AEG6;P35803-5;P35803-4;P35803-2;A2AEG3	29499	ENSMUSG00000031342
Q99LI2;A2AEM2	60620.6	ENSMUSG00000027884
A2AEP5;Q8K448	134606	ENSMUSG00000018800
B1ARP0;B1ARN9;A2AEP7;A2AEP8;Q61767;Q61694;P26150;P26149;P24815;O35469;E9Q007	20461.3	ENSMUSG00000062410
A2AEV2;Q91VM3-2;Q91VM3;F7CAT9;F6YHS5;F6Q8K5;A2AEV5	28526.6	ENSMUSG00000039382
Q64092-3;Q64092-2;Q64092-4;A2AEW0;Q64092;A2AEW1	46769.2	ENSMUSG00000000134
P97447;A2AEX8;A2AEX6;A2AEY1;A2AEY2;P97447-2;A2AEX7	31888.5	ENSMUSG00000023092
A2AF33;A2AF31;Q8C0W0	5248.74	ENSMUSG00000089768
A2AF47;A2AF67	237769	ENSMUSG00000031093
O35638;A2AFF6	141280	ENSMUSG00000025862
A2AFG7;A2AFG8;Q6PGJ3;P11627	139821	ENSMUSG00000031391
A2AFI8;B9EI38;B1AV20;Q80XA6	70483.5	ENSMUSG00000040855
A2AFJ1;Q60973;A2AFI9	46907.8	ENSMUSG00000031353
Q7TMY8-3;Q7TMY8;A2AFQ0;Q7TMY8-4;Q7TMY8-2	480893	ENSMUSG00000025261
Q99N15;A2AFQ2;O08756	27273.3	ENSMUSG00000025260
A2AFY6;E9PVB5;A2AGG1;A2AFY7	135520	ENSMUSG00000027194
O89114;A2AG30	39119.1	ENSMUSG00000036052
A2AG36;Q562G0;F6YPG3;Q9JJI6	116442	ENSMUSG00000028454
A2AG51;A2AG50-2;A2AG50;A2AG50-3	45397.1	ENSMUSG00000041020
Q64430;A2AG68	161957	ENSMUSG00000033792
A2AGH8;A2AGH6-2;A2AGH9;A2AGH6	240875	ENSMUSG00000079487
A2AGI3;Q8BYM5;A2AGI2;A2AGI0	78956.1	ENSMUSG00000031302
A2AGL5;Q9D9K3	24072.4	ENSMUSG00000003604
Q80U28-3;Q80U28-2;Q80U28-15;Q80U28;A2AGR0;A2AGQ6;Q80U28-14;E9QN47;A2AGQ4;A2AGR1;Q80U28-11;Q80U28-10;Q80U28-9;Q80U28-8;Q80U28-7;Q80U28-6;Q80U28-5;Q80U28-4;A2AGQ3;A2AGQ2;A2AGQ8;A2AGQ7;A2AGQ9;A2AGQ5;Q80U28-13;A6PWP8;Q80U28-12	173274	ENSMUSG00000040687
A2AGR6;Q99J79	33407.9	ENSMUSG00000002109
A2AGS6;Q4QQM4	9597.21	ENSMUSG00000068735
A2AGT5-3;K3W4R5;A2AGT5;A2AGT5-2	223516	ENSMUSG00000040549
A2AGX3	63382.7	ENSMUSG00000075028
A2AH22-5;A2AH22-7;A2AH22-2;A2AH22-6;A2AH22;A2AH22-4;A2AH22-3	100023	ENSMUSG00000040506
Q5FWK3;A2AH25	50410.2	ENSMUSG00000027247
O08810;A2AH85;G3UZ34	109360	ENSMUSG00000020929
A2AHC3;A2AHC4;A2AHC3-2	175886	ENSMUSG00000026933
Q6ZPK0-6;E9PV92;Q6ZPK0-8;A2AHG4;Q6ZPK0-3;Q6ZPK0;E9QKW9;A2AHG2;F6U6L3;F6TKP4;Q6ZPK0-5;Q6ZPK0-7;Q6ZPK0-4;A2AHG3;Q6ZPK0-9;F6URE6;Q6ZPK0-2;D3Z764	67651.6	ENSMUSG00000058318
Q5XPT3-2;Q5XPT3;Q14AT0;A2AHG6	75435.1	ENSMUSG00000040434
Q80UP3;A2AHJ7;A2AHK0	104030	ENSMUSG00000040479
A2AHQ2;Q8CJ12-5;Q14BH6;Q8CJ12-4;Q8CJ12-3;Q8CJ12-2;Q8CJ12	104715	ENSMUSG00000031298
A2AHQ7;Q8BWJ3;Q6PE66	133806	ENSMUSG00000031295
A2AHX9;Q64373-2;Q9QWX2;Q64373-3;Q64373-4;Q64373	17126.6	ENSMUSG00000007659
Q80U87;A2AI52	122609	ENSMUSG00000027363
A2AI57;Q923J1	212326	ENSMUSG00000027365
A2AI91;A2AI89;P18826-2;A2AI88;P18826;A2AI87	132316	ENSMUSG00000034055
A2AIV2;E9PZY8;A2AIV2-2	201437	ENSMUSG00000040720
E9QAT4;A2AIX1	254200	ENSMUSG00000026924
A2AJ15	75149.3	ENSMUSG00000036646
A2AJ26;P41234	270522	ENSMUSG00000026944
A2AJ72;Q3TIX6	61447	ENSMUSG00000026843
A2AJD1	62345.6	ENSMUSG00000067996
Q80UU2;A2AJG0	31129.1	ENSMUSG00000049950
Q9D258;A2AJG1	10010.4	ENSMUSG00000026644
A2AJG4;Q61845	7824.84	ENSMUSG00000026650
Q8CFK1;A2AJH3;O70311	56537	ENSMUSG00000026643
A2AJI0-2;A2AJI0;F6WF36;A2AJI1;A8Y5P4	89309.3	ENSMUSG00000028849
A2AJK6;A2AJK6-3	334058	ENSMUSG00000041235
A2AJK8;Q91Z38	28553.4	ENSMUSG00000041278
A2AJQ3-2;A2AJQ3;A2AJQ2;D6RI72;A2AJQ1	78578.2	ENSMUSG00000045205
A2AJT4;A2AJT5	92114.5	ENSMUSG00000028248
A2AJW4	30509.4	ENSMUSG00000049999
A2AJY2;O35206;A2AJY7;A2AJY5	138291	ENSMUSG00000028339
A2AKB9-3;A2AKB9-2;A2AKB9	28626.1	ENSMUSG00000035572
A2AKD7;Q61234	53282.1	ENSMUSG00000027488
E9PYJ6;A2AKG8	189555	ENSMUSG00000038368
A2AKH7;Q9D1G5;Q8JZX5	24131.8	ENSMUSG00000027286
A2AKI5;P43406	111511	ENSMUSG00000027087
Q8C2Q8;A2AKU9;Q91VR2;A2AKV1;A2AKV2;A2AKV3	30255.5	ENSMUSG00000025781
A2AKV7;Q8K1E6;A2AKV6	23500.4	ENSMUSG00000040174
G3UYJ3;A2AKV9;Q5HZI9;A2AKW0	22072.4	ENSMUSG00000045973
A2AL12;Q8BG05	34475.9	ENSMUSG00000059005
Q8C0I1;A2AL50;H3BKN2;A2AL49	71682.9	ENSMUSG00000042410
Q8CBM2;A2AL85;Q8BSY0	75127.2	ENSMUSG00000028207
Q62276-2;A2ALA4;Q62276	16435.3	ENSMUSG00000015776
A2ALB1;A2ALB2;Q6PAQ4	40096	ENSMUSG00000052406
A2ALF0;A2ALF3;Q6NZB0;F6TQL3;F7CXJ2	25835	ENSMUSG00000054405
Q9JMC8;A2ALK6	59563.1	ENSMUSG00000028434
Q8C048;A2ALL9;Q0VF55	125713	ENSMUSG00000031376
A2ALM3;Q9QYK9	25018.6	ENSMUSG00000002012
A2ALN0;P48410	55805.2	ENSMUSG00000031378
A2ALP5;P52734	89005.5	ENSMUSG00000025265
A2ALR9;Q3V0C5-5;Q3V0C5;Q3V0C5-2;A2ALR8;Q3V0C5-3;Q3V0C5-4	118770	ENSMUSG00000043411
A2ALS5;E9PZZ8;A2ALS4;A2ALS7	73432.9	ENSMUSG00000041351
A2ALU4;A7TU71	164702	ENSMUSG00000045180
Q62420;A2ALV3;Q8BXU5;F6ZL13	39955.1	ENSMUSG00000028488
A2ALW5;A2ALW5-2	41936.9	ENSMUSG00000070972
A2AM29;Q3UIA3	63374.8	ENSMUSG00000028496
A2AMC3;Q3UXG7;Q91ZW2;E9PZ15;E9Q686	40019.8	ENSMUSG00000046020
A2AMH3;Q6X893;A2AMH5;Q6X893-2;A2AMH4	59116.8	ENSMUSG00000028412
Q80XI3-2;Q80XI3-4;Q80XI3;A2AMI2;Q80XI3-3;A2AMI7	172863	ENSMUSG00000028760
Q8BSV3-2;A2AMN2;Q8BSV3-3;Q8BSV3	44796.5	ENSMUSG00000048186
A2AMS3;Q03249	41234.8	ENSMUSG00000036073
A2AMY5;Q91VX2	117834	ENSMUSG00000028433
A2AN08-3;A2AN08;A2AN08-5;A2AN08-2	570295	ENSMUSG00000066036
P52623;A2AN37;F7CBX2	31068.2	ENSMUSG00000002550
Q3UUV0;A2AN61;Q8VEH2;F6XWQ4	87487.9	ENSMUSG00000039205
B7ZCL8;A2AN84;P70290;B7ZCL9;B7ZCM0	49784	ENSMUSG00000031402
J3QMC5;A2ANY6	629578	ENSMUSG00000058006
A2ANZ2;Q3U3D8;Q6DFW0	35890	ENSMUSG00000028300
Q8K2H2;A2AP24	33757.9	NA
A2AP32;Q3UIU2	11741.5	ENSMUSG00000071014
I7HJQ8;Q8BIF0-2;A2AP74;Q8BIF0	20092	ENSMUSG00000035776
Q6NZA9;Q8VI33;A2AP82	27172	ENSMUSG00000047242
A2APB8	85893.6	ENSMUSG00000027469
A2API3;Q80V86	111380	ENSMUSG00000040738
E9Q202;Q9JI18;A2API5	376334	ENSMUSG00000049252
O54931-2;A2API8;O54931-5;O54931-3;O54931;O54931-4	97137.2	ENSMUSG00000038729
P43006-3;A2APL5;P43006-2;P43006;F7CAM6;F6ZRK3	60616.2	ENSMUSG00000005089
P15379-2;Q3U8S1;A2APM5;P15379-3;A2APM3;P15379-6;A2APM4;P15379-11;P15379-5;E9QKM8;Q80X37;P15379-12;P15379-13;P15379-10;P15379-9;P15379-4;A2APM1;P15379-8;P15379-7;P15379;A2APM2	39998.3	ENSMUSG00000005087
A2APV2-2;E9PXE6;F8VPR2;A2APV2;A2APV2-3	117709	ENSMUSG00000036053
A2APY7	38404.3	ENSMUSG00000027384
Q9CWX2;A2AQ17	37809.5	ENSMUSG00000027305
A2AQ19	80796.4	ENSMUSG00000027304
A2AQ25;E9QAU4;A2AQ25-4;D3Z781;A2AQ25-3;A2AQ25-2;A2AQ25-8;A2AQ25-5;A2AQ25-9;A2AQ25-6	213035	ENSMUSG00000036617
Q80TY0-2;Q80TY0-3;A2AQ43;A2AQ44;A2AQ42;A2AQ45;A2AQ41;Q80TY0;Q80TY0-5;Q80TY0-4;A2AQ47;F6VVN1	64139	ENSMUSG00000075415
A2AQ53;Q61554	312295	ENSMUSG00000027204
A2AQA7;Q8CFQ3	161853	ENSMUSG00000040383
Q8C4G3;Q8C288;O70228;A2AQC3	116422	ENSMUSG00000027546
Q922B9-3;A2AQD6;A2AQD5;Q922B9	120167	ENSMUSG00000027007
Q8BXN9-3;A2AQJ7;Q8BXN9;Q8BXN9-2;A2AQJ5;A2AQJ6	55159.2	ENSMUSG00000033808
Q8BVW0;A2AQJ8	102007	ENSMUSG00000062646
A2AQN0;A2AQM9;Q5XJV5	56667.2	ENSMUSG00000038369
Q9QXG4;A2AQN4;A2AQN5	78861.5	ENSMUSG00000027605
A2AQT4;Q8BPP5	13877.6	ENSMUSG00000050447
A2AQY8;Q8BTY1;A2AQY9	42235.1	ENSMUSG00000039648
D6RIQ3;D6RI61;A2AQZ5;A2AQZ2;A2AQZ7;Q9DB26	17983.6	ENSMUSG00000079484
A2AR02	88324	ENSMUSG00000042133
A2ARA8	117555	ENSMUSG00000026768
Q9QYR6;Q9QYR6-2;A2ARP8	300137	ENSMUSG00000027254
A2ARV4	519203	ENSMUSG00000027070
A2AS33;Q3UYG8	46480.8	ENSMUSG00000068205
Q68FH0-2;A2AS45;Q68FH0;A2AS44;A2AS47	126782	ENSMUSG00000026991
P28660;A2AS98;P28660-2	128783	ENSMUSG00000027002
E9Q8N1;E9Q8K5;A2ASS6;A2ASS6-2	3.71599e+06	ENSMUSG00000051747
A2AST1;E9Q8Q6	164904	ENSMUSG00000044033
A2ASX1;Q9JLM9	25629.1	ENSMUSG00000026888
A2ASY0;Q5HZG4	87866.8	ENSMUSG00000025782
A2ASZ8;A2ASZ8-4;A2ASZ8-5;A2ASZ8-2;A2ASZ8-3	52620.6	ENSMUSG00000026819
A2AT37	147552	ENSMUSG00000043241
A2ATI9;Q99JX3;A2ATI8;A2ATI6;Q99JX3-2	45025.7	ENSMUSG00000014959
A2ATR8;P97290	37672.1	ENSMUSG00000023224
Q8BSM7;A2ATS4;G3X8X3	62643.6	ENSMUSG00000027075
Q7M6Z0;A2ATS6	46074.8	ENSMUSG00000050896
A2ATU0	102793	ENSMUSG00000025815
Q8BY71;A2ATU9	49277.9	ENSMUSG00000027018
P70399;A2AU91;P70399-3;A2AU89;P70399-2	211338	ENSMUSG00000043909
Q3TAI4;Q9CYZ2;A2AUD5	22465.9	NA
A2AUE1;G5E8T0;P60904	15819	ENSMUSG00000000826
A2AUK8;A2AUK7;A2AUK5;Q9Z2H5-3;Q9Z2H5-2;A2AUK6;Q9Z2H5;E9PV14	96852.4	ENSMUSG00000027624
A2AUM2;Q9QZ05-2;Q9QZ05-3;A2AUM1;Q9QZ05;A2AUM0;Q9QZ05-4	173116	ENSMUSG00000005102
Q3UHC7-2;F6RK07;A2AUX5;Q3UHC7-4;A2AUX4;A2AUX3;Q3UHC7-3;B7ZD29;Q3UHC7;F6QQP6	117653	ENSMUSG00000026883
A2AUY4;A2AUY3	233999	ENSMUSG00000026987
A2AV19;Q8VBV3	27308.4	ENSMUSG00000039356
A2AVJ7;Q99PL5	158395	ENSMUSG00000027422
A2AVQ9;Q8R3H9;A2AVR1	33052.3	ENSMUSG00000025413
A2AW05;Q08943;Q08943-2	71527.8	ENSMUSG00000027067
Q76KF0-3;Q76KF0-2;Q76KF0-4;Q76KF0-5;Q76KF0-6;A2AW73;Q76KF0	111766	ENSMUSG00000027200
Q60767;A2AW86	197350	ENSMUSG00000026980
A2AWA9;A2AWA9-2	120797	ENSMUSG00000035437
A2AWF8;Q64455;A2AWF9;E9Q4S7	128712	ENSMUSG00000025314
P59326;A2AWN8	60878.4	ENSMUSG00000038848
A2AWP6;A2AWP8-3;A2AWP8-2;A2AWP8-4;A2AWP8;A2AWP8-5;F6S3V7	113979	ENSMUSG00000040964
B7ZDF4;A2AWS5;B7ZDF7;Q9Z2V6;Q3UJF1;B7ZDF5;B7ZDF6	20050.7	ENSMUSG00000008855
A2AWT6;A2AWT7;P25976-2	85009.2	ENSMUSG00000020923
Q61772-3;A2BDQ4;Q61772;Q61772-2	111430	ENSMUSG00000028289
A2BDX0;Q9Z103	124307	ENSMUSG00000051149
A2BDX3	49374.4	ENSMUSG00000074576
A2BE28-2;A2BE28	87577.7	ENSMUSG00000057421
Q9R0M3-2;A2BE45;Q9R0M3	42096.7	ENSMUSG00000090084
Q5U4F6;A2BE91	57970.9	ENSMUSG00000039715
A2BE93;Q9EQU5;A2BE92;Q9EQU5-3	24923.5	NA
Q3TPJ8;A2BFF5;A2BFF9;A2BFF8;O88487	70612	ENSMUSG00000027012
P97863-3;A2BG76;P97863-2;I7HIP8;A2BG75;A2BG77;P97863;A2ADI3	47471.5	ENSMUSG00000008575
A2BGI8;Q9D868-2;A2BGI9;Q9D868	17232.8	ENSMUSG00000060288
Q9D8X0;A2BGN7	9339.84	ENSMUSG00000063019
A2BI37;G5E8W8;Q62394	52784.4	ENSMUSG00000031351
A2BIE1	185378	ENSMUSG00000074994
A2CG33;Q9Z0E2	64878	ENSMUSG00000006958
F6QYT9;A2CG49-2;A2CG49;A2CG49-7;B1B1A7;A2CG49-9;A2CG49-8	270762	ENSMUSG00000061751
A2CG63-2;A2CG63	137324	ENSMUSG00000039219
Q9Z148-2;Q9Z148-3;A2CG76;Q9Z148	128419	ENSMUSG00000013787
A2RS43;E9Q2S0	116257	ENSMUSG00000029108
A2RSJ4	161938	ENSMUSG00000019951
A2RSX7;G3UW53	36632.4	ENSMUSG00000048495
A2RSX9	38416.2	ENSMUSG00000074513
A2RSY1-3;A2RSY1-2;A2RSY1	82030.9	ENSMUSG00000010453
A2RSY6;A2RSY6-2	80860.4	NA
F7B6S5;A2RT67;G3UYA1	130575	ENSMUSG00000036661
A2RTH5	38191.6	ENSMUSG00000030763
Q8BI46;A2RTL5;F8WHC5	23246.8	ENSMUSG00000029422
A3KFM7	305394	ENSMUSG00000057133
A3KFU5;Q6PHQ9;Q91YZ8;D3Z5M2;A3KFU8	69430	ENSMUSG00000011257
A3KG01;A3KG02;A3KG00;P54763;P54763-2	109898	ENSMUSG00000028664
Q6ZQ88;A3KG93;G8JL40;F6Z4I3	92849.8	ENSMUSG00000036940
A3KGB4	127891	ENSMUSG00000042473
E9Q2Z4;P09602;J3QM43;A3KGL9;B7ZCQ3;F6W687;Q5XK38	9311.43	ENSMUSG00000091775
Q9D898;A3KGQ6	16980.1	ENSMUSG00000026755
A3KGS3-2;A3KGS3;F7AI67;F7CGP0	203222	ENSMUSG00000037110
A3KGU5;E9Q447	282892	NA
A3KMP2;A3KMP2-2	52223.3	ENSMUSG00000035944
P21844;A4QPC5	27585.9	ENSMUSG00000022225
G3UZ30;Q8K1L5;A5A4Y9	13836.5	ENSMUSG00000036398
B7ZNY3;F6S7Z1;Q99NH2;G3XA13;A5D6P2;E0CY24;E0CXL4;E0CZ83;E9PYJ2;Q99NH2-3;F6TSJ9;E0CXR8;E0CZE2;Q99NH2-2;Q99NH2-5;Q99NH2-4;E0CX45;F6UGU7	147444	ENSMUSG00000025812
A6H5Y3	139068	ENSMUSG00000021311
A6H5Z3;A6H5Z3-2	94128.8	ENSMUSG00000033769
A6H611	80851.4	ENSMUSG00000021993
F6WXS6;F7ANA1;A6H619-2;A6H619	36596.4	ENSMUSG00000038611
A6H630-2;A6H630;D6RG65;A6H630-4	24534.7	ENSMUSG00000061759
A6H634	22146.5	ENSMUSG00000010529
A6H6A9	92403.2	ENSMUSG00000026721
A6H6E2	105206	ENSMUSG00000041445
F6SJC5;A6H6E9	19796.3	ENSMUSG00000022249
A6H8H2;A6H8H2-2;E9Q449	211456	ENSMUSG00000038024
A6P3E4;G3X8U9;Q91Y86;Q7TSJ7;D3Z1Z4;Q3TQZ7;Q80W82;Q61831-2;Q78GB8;Q8C9D4;Q80W80;Q61831;E9QN59	44021.6	ENSMUSG00000021936
A6PW70;Q9Z0F1-2;Q9Z0F1	7172.83	ENSMUSG00000027523
A6PWX9;Q9CWU6;A6PWX5;A6PWX7;F6V305;A6PWX8;Q9CWU6-2	31320	ENSMUSG00000005882
A6X8Z5	155275	ENSMUSG00000022799
A6X919;A6X919-2	84186.2	ENSMUSG00000043067
A6X935-2;E9Q5L2;E9PVD2;A6X935	100394	ENSMUSG00000021922
O88343-2;A7E1Z5;O88343;E9Q8N8	116181	ENSMUSG00000060961
A7VK13;Q91V57;D6RCX8;B2FDI0;Q91V57-3;Q91V57-2	46554.8	ENSMUSG00000056486
A8C756	217287	ENSMUSG00000024251
Q9JL15;A8DIL0;Q8C6H0	36161.3	ENSMUSG00000057554
A8DUK4;E9Q223	15748	ENSMUSG00000052305
A8Y5H5;F7BME0;Q812F8	17083.4	ENSMUSG00000036620
A8Y5J3;Q9CWS4	65420.5	ENSMUSG00000029034
A8Y5K6;Q9EST3-2;Q9EST3	87881.6	ENSMUSG00000020454
A8Y5Q0;Q3UV70;A2AJP9;A2AJQ0	65458.8	ENSMUSG00000049225
A8Y5Q6;Q9CZ82	13319.4	ENSMUSG00000066042
Q8CFI5;A8Y5T6;A2AVQ7	53517.5	ENSMUSG00000043572
A9C437;Q9R0A1;D6RFS3	97697.4	ENSMUSG00000022843
B0QZH9;Q8BSN5	20871.4	ENSMUSG00000018572
P63044;B0QZN5	12690.6	ENSMUSG00000020894
H3BJY1;H3BJ78;H3BKF4;H3BIZ8;B0QZP8;O55101	4689.31	ENSMUSG00000048277
Q5SS80-2;B0QZT2;Q5SS80	31162	ENSMUSG00000020834
B0R058;Q8C0L9-2;Q8C0L9	50691.5	ENSMUSG00000027346
B0R091;P61022	21997.4	ENSMUSG00000014077
Q99PP2;B0V2M3;Q99PP2-2;B8JJA0	228218	ENSMUSG00000015597
B0V2N1-4;B0V2N1-3;B0V2N1-6;B0V2N1-2;B0V2N1	167870	ENSMUSG00000013236
Q8BPN8-2;Q8BPN8;B0V2P5;F6RYL8	337014	ENSMUSG00000041268
Q9ESU6;B0V2V7;Q3UH70;Q9ESU6-2;B0V2V8;B0V2V6	155894	ENSMUSG00000024002
B1APT1;Q9CZJ0;E9PYE1;E9Q0C0;E9PWC1;Q91ZG2	32191.3	ENSMUSG00000016386
B1APX2;Q3UE31	50235.6	ENSMUSG00000036046
Q9Z2R6;B1AQD9	27010.2	ENSMUSG00000002058
H3BKL8;Q9D7X3;B1AQF4	16012.7	ENSMUSG00000003518
Q925J9-3;B1AQH6;Q925J9-2;Q925J9-4;Q925J9	61565.6	ENSMUSG00000018160
O08573-2;B1AQR8;O08573;G3X9T7	36543.8	ENSMUSG00000001123
B1AQX6;B1AQX7;B1AQX9;Q9QWI6-3;Q9QWI6-2;Q9QWI6	126989	ENSMUSG00000038453
Q8CHH9;Q8CHH9-2;B7ZC46;B1AQY9;B1AQZ0	49812.1	ENSMUSG00000018398
Q3TET1;Q3UI47;P28741;B1AQZ2	79444.4	ENSMUSG00000018395
B2RWE3;B1AR13	14994.3	ENSMUSG00000078695
E9Q614;B1AR17;F7C528	228971	ENSMUSG00000018474
B1AR50;Q9DCD6	12195.4	ENSMUSG00000018567
B1AR51;B7FAT5;Q5SX07;F7DC70	512357	ENSMUSG00000056752
Q0VF62;Q8CCN5;B1AR74;Q8CCN5-2;F7C0F2	99464.6	ENSMUSG00000059439
Q08481-3;Q08481;B1ARB3;Q08481-4;Q08481-2	80003.7	ENSMUSG00000020717
F6UG04;B1ARD6;F8VQC3	103991	ENSMUSG00000069793
B1ART1;B1ART2	487324	ENSMUSG00000020220
B1ARU4;E9PVY8;E9QA63;Q9QXZ0-2;E9QNP1;Q9QXZ0;Q9QXZ0-4;F6Q750	831643	ENSMUSG00000028649
B1ARW4;Q99LY9	10908.7	ENSMUSG00000028648
B1ARW8	11318.4	ENSMUSG00000078570
Q9CWL2-2;Q9CWL2;B1AS46	125595	ENSMUSG00000028977
B1ASA5;E9QA68	45672	ENSMUSG00000028799
B1ASP2;P52332	133352	ENSMUSG00000028530
Q9D186;B1ASQ2;Q9DCZ4	18798.4	ENSMUSG00000079508
B1AST8;Q60592;B1AST7;E9QLW6;E9Q1Q1;E9Q6Q5	190362	ENSMUSG00000003810
O55047;B1ASU9;O55047-3;O55047-2;B7ZC85	82260.3	ENSMUSG00000020694
Q64516-1;B1ASZ3;Q64516-2;Q64516	57457.5	ENSMUSG00000025059
Q400C8-2;B1AT60;Q400C8;B1AT59	37117.2	ENSMUSG00000020610
Q9D0M1;B1AT82	39431.4	ENSMUSG00000015869
B1AT85;B1AT87;B1AT86;B1AT88;B1AT89;Q8CI15-3;Q8CI15;Q8CI15-2	12797.8	ENSMUSG00000061878
B1AT92;Q60631;Q60631-2	23587.5	ENSMUSG00000059923
Q3UHC0;B7ZC94;Q3UHK8;F6ZMJ4;B1ATC3	175774	ENSMUSG00000025571
Q8K296-2;M0QW74;B1ATD5;B1ATD4;Q8K296	120296	ENSMUSG00000034354
P47740;B1AV77;B1ATI0	53970.2	ENSMUSG00000010025
Q60780-2;B1ATI9;Q3U432;Q60780	39609.8	ENSMUSG00000033066
B1ATR5;Q8CFZ4	48890.5	ENSMUSG00000055653
B1ATS4;Q64518-2;B1ATS5;Q64518-3;E9Q559;Q64518	107599	ENSMUSG00000020788
B1ATZ0;B1ATZ1;Q99LI8;Q3UMA3;B1ATY9	85777.9	ENSMUSG00000025793
B1AU03;Q8JZN1;F6QSC4;A9XX86	11717.9	ENSMUSG00000000318
B1AU25;Q9Z0X1	66113.2	ENSMUSG00000036932
Q9CWP6-2;Q9CWP6-3;Q9CWP6;B1AU74;Q9CWP6-4	55261.3	ENSMUSG00000061778
B1AU75;Q99MD9	84012.2	ENSMUSG00000028693
Q02780-6;Q02780-2;Q02780-5;B1AUB9;B1AUC0;Q02780-3;Q02780-7;Q02780-4;Q02780;B1AUB6;B1AUB8	42407.6	ENSMUSG00000028565
B1AUE5	37156.7	ENSMUSG00000029047
B1AUF2;B1AUF1;Q60698	75011.4	ENSMUSG00000029050
B1AUH1-2;B1AUH1;Q3V360	161157	ENSMUSG00000028909
B1AUN3;Q3UKV0;B1AUN2	45064.9	ENSMUSG00000028683
B1AUQ7;Q9R1K9;P41209	12715.4	ENSMUSG00000031347
G3UXE4;G3UXR9;B1AUR6-2;B1AUR6	37777.4	ENSMUSG00000045751
B1AUW8;B1AUW9;Q62406;Q8BR10;Q62406-2;B1AUW6;F6THK7	68692.8	ENSMUSG00000031392
Q61191;B1AUX2	210436	ENSMUSG00000031386
B1AUY7;Q9QY36;B1AUY8;B1AUY9;B1AUZ1	26318.3	ENSMUSG00000031388
O70583-3;B1AV01;O70583-2;O70583;B1AUZ9	70571.4	ENSMUSG00000035299
B1AV57;Q8BWR2;B1AV58;Q8BWR2-2	13762.1	ENSMUSG00000028669
B9EJX2;B1AV60	176624	ENSMUSG00000059493
B1AVB1;B1AVB2;B1AVB4;E9Q796;B1AVB5;B1AVB3	89520.2	ENSMUSG00000000037
Q8R054;B1AVI6	53139.8	ENSMUSG00000031253
B1AVY7	150057	ENSMUSG00000038844
B1AVZ0	34277.6	ENSMUSG00000073016
B1AW21;Q9Z2C5;Q3UDN6	65962.6	ENSMUSG00000031337
B1AWE0;Q6PFA2;B1AWE1;O08585;B1AWD8;B1AWD9	23478.4	ENSMUSG00000028478
B1AWL2;B1AWL4;B1AWL5	282711	ENSMUSG00000060206
B1AWQ3;Q9ET47;B1AWQ4;Q9ET47-8;Q9DD12;Q9ET47-7;Q9ET47-6;B1AWP9;Q9ET47-5;B1AWP7;Q9ET47-4;B1AWQ0;Q9ET47-2;B1AWP8;Q9ET47-3	91785.4	ENSMUSG00000028943
B1AWT2;Q7TT45;B1AWT3;B1AWT4	45144.8	ENSMUSG00000028278
B1AWT7;F6SPK0;Q9JJZ4	16783.8	ENSMUSG00000028277
Q3TFT3;B1AXC7;B1AXC5;B1AXC8;Q8K2Q5	6370.15	ENSMUSG00000042198
B1AXD8	22112.8	ENSMUSG00000028291
B1AXI9;Q62036;J3QMP9	120229	ENSMUSG00000039781
B1AXP6-2;B1AXP6;B1AXP6-3;B1AXP6-4	5116.07	ENSMUSG00000078713
B1AXS8;B1AXS7;Q9JLM4;B1AXS6	151369	ENSMUSG00000031310
Q3UR02;Q60899;Q80Y51;B1AXZ4;B1AXZ5;B1AXZ0;Q80UJ0;B1AXZ6	39489.6	ENSMUSG00000008489
B1AY13;E9PV45	293998	ENSMUSG00000028514
B1AY85;Q9DC11;B1AY86	59388.5	ENSMUSG00000026748
Q8C5N3-2;B1AYU7;Q8C5N3;B1AYU4;A2AK44;A2AK42	104206	ENSMUSG00000027014
Q3UMF0-4;B1AZ15;Q3UMF0-2;B1AZ14;Q3UMF0-3;Q3UMF0;B1AZ26	129607	ENSMUSG00000034903
Q8BKX1-4;Q8BKX1-3;B1AZ46;Q8BKX1-2;Q8BKX1	53273.7	ENSMUSG00000025372
B1AZ99	44576.2	ENSMUSG00000041161
B1AZA5;D3YWD3;B1AZA8	97356.2	ENSMUSG00000055296
B1AZI6;E9Q5E2	182772	ENSMUSG00000037475
B7ZNS2;B1AZP2-2;B1AZP2;I1E4X0;F6YMR0;E9PUF2;B1AZP2-3;H3BJD4	106169	ENSMUSG00000061689
B1B0C7;E9PZ16;Q05793	469020	ENSMUSG00000028763
Q62377;B1B0E8;B1B0F0;B1B0E9;Q64707	55357.1	ENSMUSG00000031370
Q6PDN3-3;Q6PDN3;B1B1A8;Q6PDN3-2	113703	ENSMUSG00000022836
B1B1D8;Q9D773;B1B1D7	33099.2	ENSMUSG00000002767
B1B1E2;Q8CG19-2;Q8CG19;Q8CG19-3	107029	ENSMUSG00000001870
B2KFA8;P24288;E9Q4K3;Q8CBC8;F6YUH3;B2KFA9	24703.3	ENSMUSG00000030268
P35710-2;B2KFM4;E9PVR0;Q2TBA9;P35710;B2KFM9	75224.2	ENSMUSG00000041540
Q8BR07-3;G3UXK5;Q8BR07;Q8BR07-4;B2KG46	94832.2	ENSMUSG00000003452
Q505B7-2;B2KGA7;Q505B7;A8Y5E9	17207.1	ENSMUSG00000057572
M0QWJ2;M0QWQ0;Q8VEE0;B2KGF0	4267.82	ENSMUSG00000026005
B2LVG5;B2LVG6;E0CXT7;Q8BQZ5;F7B6Z5;Q8BQZ5-3;Q8BQZ5-2	27418.6	ENSMUSG00000029625
B2M1R6;P61979-3;H3BKD0;D3Z5X4;H3BKI8	48562.1	NA
B2RPU2	59096.6	ENSMUSG00000066438
Q9D1L0;D3Z5B1;B2RPU8	15660.6	ENSMUSG00000070493
B2RQ57;F8VQH0;Q4JIM5	117765	ENSMUSG00000026596
B2RQ71;E9PWR4;B7ZMZ7	170921	ENSMUSG00000048264
E9QAI5;B2RQC6;B7ZN27;G3UWN2	236247	ENSMUSG00000013629
B2RQG2	225541	ENSMUSG00000048874
B2RR83	161091	ENSMUSG00000034653
Q9JMH9-4;Q9JMH9-1;K3W4L0;B2RRE2;Q9JMH9;Q9JMH9-6;E9QAX2;E9Q405;Q9JMH9-5;Q9JMH9-7;Q9JMH9-2;E9QA74	226355	ENSMUSG00000000631
B2RRE7	123054	ENSMUSG00000036990
B2RRI2;Q689Z5;Q689Z5-2	153921	ENSMUSG00000038095
Q8C4Y1;P28574;B2RS19	17171.5	ENSMUSG00000059436
Q9DC53;B2RS65;Q8JZW4	64666.9	ENSMUSG00000052560
B2RSH2	40360.7	ENSMUSG00000057614
Q6AW69-5;Q6AW69-4;B2RSU6;Q6AW69;Q6AW69-3;D3Z3H4	147802	ENSMUSG00000032232
E9PWI6;Q8CHG3;B2RSU7;E0CYI9	190733	ENSMUSG00000038039
B2RT41	225052	ENSMUSG00000034163
B2RUF0;Q9Z2C8	38080.1	ENSMUSG00000018554
E9QLQ9;Q61315-2;B2RUG9;Q61315;Q61315-4;Q61315-3	307463	ENSMUSG00000005871
B2RUJ5;B2RUJ5-2	92908.3	ENSMUSG00000024897
B2RUJ8;Q8C0D4	92659.9	ENSMUSG00000041225
B2RUR4	71739	ENSMUSG00000059832
B2RUR8;H3BKW8;Q8R554	91982.7	ENSMUSG00000038495
E9PYJ8;B2RWS6	263304	ENSMUSG00000055024
B2RX14;A2A8R7	184648	ENSMUSG00000034610
B2RXC1	128395	ENSMUSG00000038102
B2RXC2	102673	ENSMUSG00000038855
B2RXC6	155736	ENSMUSG00000025280
B2RXC8	130255	ENSMUSG00000043154
B2RXP1;Q8BVU0;E9QAU9;B7ZWM8;E9Q892	82277.5	ENSMUSG00000022801
B2RXR6;E9QNQ2;J3QK13	107384	ENSMUSG00000052331
B2RXS4	206229	ENSMUSG00000036606
B2RXW8	140134	ENSMUSG00000037519
Q6ZPE2;B2RXX4	208691	ENSMUSG00000036529
B2RY04	214427	ENSMUSG00000044447
B2RY50	115265	ENSMUSG00000061802
B2RY56	99550.9	ENSMUSG00000010608
B2Z893;B2Z892;Q6GTL7;P70265	54720	ENSMUSG00000026409
Q570Y9-2;Q570Y9-3;B2ZRS5;Q570Y9	45232.6	ENSMUSG00000022419
B7FAU9;Q8BTM8;B7FAV1	280499	ENSMUSG00000031328
B7ZBX7;Q8BG17;F8WGP0	20278	ENSMUSG00000033099
D6REF6;B7ZBY0;Q91WK7	14264.7	ENSMUSG00000033055
O88685;B7ZCF1;A2AGN7	49548.5	ENSMUSG00000002102
B7ZCG3;P07743	22320.7	ENSMUSG00000042459
E0CXG8;P0C872;B7ZCN0;B7ZCM9;D6RGQ7	27216.9	ENSMUSG00000033852
B7ZCR6;Q6PHP4;F6QL98	95328.9	ENSMUSG00000000823
Q8CBW3-5;B7ZCU2;B7ZCU5;Q8CBW3-2;B7ZCU4;B7ZCU3;Q8CBW3-4;Q8CBW3-3;B7ZCU0;Q8CBW3;J3QNK8	42547.2	ENSMUSG00000058835
B7ZCV4;Q8BGB8	22349.9	ENSMUSG00000026798
B7ZMP1-2;B7ZMP1	43366.7	ENSMUSG00000022401
D3YVC8;F6UDW0;F6WLR1;B7ZMQ0;Q14AI6-2;Q14AI6	12958.6	ENSMUSG00000051169
D3YY34;B7ZNA5;Q8CHP6	102138	ENSMUSG00000037652
E9QMU1;B7ZNG0-2;J3QNW9;B7ZNG0	151542	ENSMUSG00000050382
B7ZNH7;Q80X19-2;Q80X19;K3W4R4	192754	ENSMUSG00000022371
Q80TH2-1;Q80TH2;B7ZNX6;Q80TH2-2	154327	ENSMUSG00000021709
B7ZP47;Q65Z40;F6YCH1	133349	ENSMUSG00000041408
Q02357-5;Q02357-2;G5E8J2;B7ZW98;Q02357;E9QNT8;Q02357-3;G8JL84;D3YTV8;D3Z5M4;Q0VGY9;Q02357-4;Q02357-6;F7D1P5;G3UY11	192032	ENSMUSG00000031543
P51954;B7ZWK0	136689	ENSMUSG00000031644
Q3UTJ2;E9Q0B0;B7ZWM6;Q3UTJ2-4;Q3UTJ2-3	132348	ENSMUSG00000031626
B8JJ57;Q99PN3-2;B8JJ56;Q99PN3;J3QN94	29168.4	ENSMUSG00000024457
B8JJ67;F6X1P1;B8JJ66;B8JJ69	14867	ENSMUSG00000050705
Q8BJ37;B8JJC1	68688.9	ENSMUSG00000021177
P04186;B8JJM5;B8JJN0;F6XQ00;B8JJM6;F6VQX8	85003.9	ENSMUSG00000090231
B8JK39;E9QAP0	114415	ENSMUSG00000039115
B8JK50;Q8VBW5-4;Q8VBW5-3;Q8VBW5;Q8VBW5-2	81782.6	ENSMUSG00000022641
B8ZXI1;B8ZXI1-2	46287.9	NA
B9EHJ3;P39447	188850	ENSMUSG00000030516
Q9EPQ8-2;E9QKY7;Q9EPQ8;B9EHJ7	213565	ENSMUSG00000041852
G3UW57;G3XA57;B9EID4	41768.5	ENSMUSG00000040022
P23949;B9EIF6	50069	ENSMUSG00000045817
P70323;P70323-2;B9EII4	51667.7	ENSMUSG00000009097
Q3U564-2;Q3U564;B9EIX0	59356.1	ENSMUSG00000041477
P54279;B9EJ22;F6TK25;E9QLM4	95224.4	ENSMUSG00000079109
B9EJ54	227463	ENSMUSG00000038759
B9EJ80	127738	ENSMUSG00000074746
G3X9N6;B9EJ86	96980.2	ENSMUSG00000020189
B9EJA2-5;B9EJA2-4;B9EJA2;F6XSM7;B9EJA2-2;B9EJA2-3;F6Q1W8	175191	ENSMUSG00000000416
B9EJR8	93849.5	ENSMUSG00000025857
Q8C176;B9EJX5	126996	ENSMUSG00000037343
B9EKI3	121802	ENSMUSG00000030059
Q80TL7-2;B9EKJ3;Q80TL7	188279	ENSMUSG00000034602
B9EKR1	254403	ENSMUSG00000068748
B9EKS2;Q6ZPY7;Q6ZPY7-2	191458	ENSMUSG00000038773
C5H3H4;C5H3H7;O35444;C5H7W9;Q62151	35362.1	ENSMUSG00000015452
D0QMC3	60525.9	ENSMUSG00000090272
D3Z495;Q52KF3;Q52KF3-2;D3YTL8;Q52KF3-3	59389.8	ENSMUSG00000024533
D3YTN4;Q99JY3	38044.2	ENSMUSG00000054435
D3YTP0;Q8CI59;Q8CI59-2;E9QN92	46878.1	ENSMUSG00000026389
D3YTP3	34890	ENSMUSG00000021704
D3YTQ3;Q9Z130;F6VQH5	46270.1	ENSMUSG00000029328
D3YTR6;Q8R0G7;D3YWU4;D3YWA9	51395.2	ENSMUSG00000030741
P69525;D3YTR8	114485	ENSMUSG00000059406
D3YWT0;Q9R0P6;D3Z569;D3YTS1	19568.9	ENSMUSG00000025724
Q9D7B6;D3YTT4	45019.4	ENSMUSG00000031969
F8WH20;D3Z194;Q9DBS9;D3YTT6	93020.6	ENSMUSG00000029822
Q3U0K8-2;D3YTU2;Q3U0K8-3;Q3U0K8	57853.3	ENSMUSG00000033009
D3Z634;D3Z593;Q80TS3-5;D3YTW7;D3Z4S7;D3YU23;D3YWR3;D3Z4V0;Q80TS3-4;D3Z6H9;Q80TS3-2;D3Z3G4;Q80TS3;Q80TS3-3;K3W4M8;D3YVT9;D3Z5M6;D3Z6J2;D3YWB1;D3Z3X6;D3Z6H7;F6WMY5	163017	ENSMUSG00000037605
D3YTX1;D3Z4D3;Q91V88;Q91V88-2;Q91V88-3;Q91V88-4	50040.4	ENSMUSG00000040998
O08677-2;O08677-3;D3YTY9;O08677	47897.9	ENSMUSG00000022875
D3YU12;Q8K2T1;Q8K2T1-2;G5E8S7	33081.5	ENSMUSG00000063445
D3YU17;Q8VCM8	62779.5	ENSMUSG00000020238
Q3UH68;D3YU22;D3YU59;D3Z589;Q3UH68-2;Q3UH68-3	118195	ENSMUSG00000037736
D3YU33;Q8CHK3	38753.1	ENSMUSG00000035596
D6RCW3;Q8C025-3;D3Z6W4;Q8C025-2;Q8C025;D3YU39	24437.3	ENSMUSG00000060002
Q6P6L5;D3YU50;F6RQD1	126196	ENSMUSG00000020061
E9QP59;Q9WU40;D3YU56;Q9WU40-2	100165	ENSMUSG00000048661
D3YU58;Q9WVM3	56167.3	ENSMUSG00000029466
D3YWF5;D3Z5E5;D3YU88;E9PUQ3	14995.4	ENSMUSG00000059820
D3YU96;P63034-3;Q99KH2;P63034-2;P63034;D3YU95	44654.7	ENSMUSG00000003269
D3YU99;D3YUA0;Q9CQM2;Q99JH8	15900.7	ENSMUSG00000002778
D3Z7L2;D3YUD2	25564.4	ENSMUSG00000068036
D3YUE7;Q8CB44;D6RET7	72133	ENSMUSG00000035900
D3YUF3;D3YUF4;G3UXP9;E9Q863;E9PY13;E9PY12;G3UX72;E9PXE1;E9QPM7;E9PXE2;G3UYM8;F6VR53;Q64096	98247.5	ENSMUSG00000031442
E9Q226;D3YUJ3	33709	ENSMUSG00000070871
D3YUM1;Q91YT0;D3Z1U9	49912.8	ENSMUSG00000037916
D3YUM2;D3Z2Q6;D3YV28;D3Z146;D3YUQ7;P58463-2;P58463;D3Z142	9294.16	ENSMUSG00000029563
Q0P5W1;D3YUP0;Q0P5W1-2;Q0P5W1-3;F8WI64;Q8CIG5;F6ZLN8;D3Z5P1	161144	ENSMUSG00000033653
Q9WVG6-2;Q9WVG6;D3YUP1	63459.5	ENSMUSG00000032185
D3YUP5	25390.2	ENSMUSG00000011263
D3YX13;D3YUP8;Q8VEK6	29473.5	ENSMUSG00000029670
D3YUS2;Q8BQB5;Q3TA40;Q8R0A7	25097.2	ENSMUSG00000031824
D3YUS5;E9PYD8;E9PW37	142009	ENSMUSG00000070565
D3YUT8;D3YVA0;D3YZ53;D3Z3N7;P70331-3;D3Z6Q8;P70331-2;P70331	6983.65	ENSMUSG00000032717
M0QWD1;D3Z730;Q3UUT0;G3X9H1;D3Z729;Q0P688;Q8BMB3;D3YUV9	14702.9	ENSMUSG00000026254
D3YUW7;E9QMC1;P59242-2;P59242	135743	ENSMUSG00000068876
D3YUW8;D3YUX1;Q0VGT3;Q8BZH4	144856	ENSMUSG00000038902
Q8VBX6-2;Q8VBX6;D3YUX2;Q8VBX6-4;Q8VBX6-3;A3KG81	215059	ENSMUSG00000028402
P70182-2;D3YUY3;F8WI18;P70182;F8WIX5	38097.8	ENSMUSG00000028126
P98195-2;D3YV00;P98195	127911	ENSMUSG00000024566
Q80V91;D3YV13;E9Q3J1	37981.7	ENSMUSG00000040415
D3YV16;Q923S9	20129.6	ENSMUSG00000030643
D3Z0U9;D3Z038;D3YV64;Q61508-2;F8WI14;Q61508	28346.7	ENSMUSG00000028108
D3YV77;Q9R008;Q3UEB4	28621.1	ENSMUSG00000041939
D3YVA2;Q91X97;D3Z2Z8;D3Z1M0	20242.9	ENSMUSG00000051359
D3YVB6;P97328;E9Q1Q9	27130.7	ENSMUSG00000029162
D3YVC9;Q8C0K5	34911.8	ENSMUSG00000071253
P23249;D3YVL0;E9PW39	113582	ENSMUSG00000002227
D3YVM2;Q9QY73	28591.7	ENSMUSG00000028618
D3YVM8;O55102;D3Z4L7	13899.7	ENSMUSG00000090247
Q8BFR5;D3YVN7;Q8BFR5-2	49508	ENSMUSG00000073838
D3YVU0;P62069	39498.9	ENSMUSG00000054814
D3YVU1;Q99LG0;G5E860;D6RHQ6	85381	ENSMUSG00000025616
Q3UMK4;D3YVV0;E9Q723	85062	ENSMUSG00000037300
D3YVV7;G3UYX3	49066.2	ENSMUSG00000030411
D3YVW2;Q8BXA1	79905.1	ENSMUSG00000034109
D3YVZ9;P58059	5108.93	ENSMUSG00000054312
Q8VC98-2;E9PUJ9;Q8VC98;E9QJX8;D3YW21;D3Z3Y7	52018.6	ENSMUSG00000040428
D6RFN5;O70131;D3YW25	11845.6	ENSMUSG00000037966
D3YW29	86453.9	ENSMUSG00000030924
D3Z3R1;Q6ZWZ4;D3YW41;P47964	12253.6	ENSMUSG00000057863
Q8VC31;G3X927;D3YW42	61445	ENSMUSG00000041375
D3YW48;O88456	25310.4	ENSMUSG00000001794
Q61838;D3YW52	165851	ENSMUSG00000030359
Q8VHX6-2;D3YW87;Q8VHX6;D3Z576	287363	ENSMUSG00000068699
H7BWZ1;D3YW97;P61961;F6XUP5	6142.08	ENSMUSG00000027746
D3YWB6;P59024	13527	ENSMUSG00000038074
D3YWB8;Q9Z1M4	43550.3	ENSMUSG00000024830
Q99P47;D3YWB9	144729	ENSMUSG00000031772
D3YWC2;D3Z6F1;Q9JM93	22605.5	ENSMUSG00000029404
D3YWC4;E9QNR5;Q69ZU6;E9Q6P0;E9PWD2	103274	ENSMUSG00000032625
D3YWC9;Q6P9S0	70083.5	ENSMUSG00000033763
D3YWD8;Q2VWQ2	84152.1	ENSMUSG00000055409
D3YWF6;Q7TQI3;D3Z7K0	28036.3	ENSMUSG00000024767
D6RGM8;D3YWH4;D3Z6X7;Q9DBU0;D3Z279	47338.8	ENSMUSG00000002320
D3YWK1;Q80W47	46434.4	ENSMUSG00000029578
E9QMU3;D3YWN7;O88735;O88735-2	82842.9	ENSMUSG00000019996
P62751;D3YWP3;D3Z1D6;D3YU45;D3YU46	17694.9	ENSMUSG00000058546
F7BFL8;Q80TI0-2;Q80TI0-3;Q80TI0;D3YWR0;Q80TI0-4	56700.2	ENSMUSG00000040111
D3YWR8;Q8K039	5441.27	ENSMUSG00000032551
D3YWS2;Q7TNG5;Q7TNG5-2;E9QK48;D6RGM3	66757.7	ENSMUSG00000040811
F6X9P4;Q8R2K1-5;Q8R2K1-4;Q8R2K1-2;D3YWS7;Q8R2K1;F6SJM7;Q8R2K1-3	12139.9	ENSMUSG00000025466
D3YWS8;D3YXV8;Q8CBY3	88463.7	ENSMUSG00000035545
D3YWT1;D3Z3N4	35181.6	ENSMUSG00000020069
D3YWX2;Q9R0I7;E9Q803;F6YTL8	241049	ENSMUSG00000021244
Q925T6-3;H7BX90;D3YWY4;D3Z6T4;D3YZL8;Q925T6;Q925T6-2;H7BX09;Q6GQT7	111382	ENSMUSG00000034813
D3Z7P2;D3Z3Z2;D3YX08;D3Z0I8;Q3UBX0	8025.23	ENSMUSG00000034659
D3YX49;E9QAR4;E9QAR1;E9QAR6;E9Q1A5	50896.8	ENSMUSG00000038346
D3YX85;Q7SIG6;E9PX52;Q7SIG6-2	106404	ENSMUSG00000052632
Q2YDW2;E9PUB7;D3YX87;Q2YDW2-2	61229.9	ENSMUSG00000068922
D3YZN4;D3YXB7;Q3ULF4;D3Z1Z1;F6W695	75002.7	ENSMUSG00000000738
D3YXD1;Q91W82;P52483;B2FDH0;D3YW10;H3BL23;H3BL69;P52482	19803.2	ENSMUSG00000058317
D3Z2Q7;D3YXG0	598254	ENSMUSG00000066842
P63054;D3YXH0	6807.39	ENSMUSG00000090223
D3YXJ5	34590	ENSMUSG00000072568
D3YXK1	54532.5	ENSMUSG00000079003
D3YXK2	105103	ENSMUSG00000071054
D3YXN3;D3Z2U8;Q3TUU5	9707.48	ENSMUSG00000026049
D3YXP6;Q9D1G2-2;Q9D1G2;Q9D1G2-3	17942.4	ENSMUSG00000027952
D3YXV0;E9PYR6;Q9ESF1-3;Q9ESF1-2;Q9ESF1	219154	ENSMUSG00000062372
D3YXZ0;Q8VEG6-3;Q8VEG6-2;Q8VEG6;D3Z2G5;D3YVH6	14775.8	ENSMUSG00000034724
O88448;D3YXZ3;Q91YS4	66661.8	ENSMUSG00000024862
D3YXZ5;Q91WT8;Q91WT8-2	56868.6	ENSMUSG00000070780
F6T9K1;Q9D6N5;D3YY09;D3YYC2;G3UXH5	19971.2	ENSMUSG00000024914
D3YY16;Q9ERL7;D3Z2F6	11911.6	ENSMUSG00000060791
D3YY36;Q9DBD0	68599.9	ENSMUSG00000033688
D3YY41;P42337	110137	ENSMUSG00000027665
D3YY67;E9Q8A0;Q5U4E2	34281.4	ENSMUSG00000052751
Q91ZD4;D3YY75	59770	ENSMUSG00000026556
D3YYB6;F6UDR6;D3Z0A0;Q8CBG9-5;Q8CBG9-4;E9PUJ5;Q8CBG9-3;Q8CBG9-2;Q8CBG9	11792.4	ENSMUSG00000013878
O88974;G5E8N3;O88974-4;D3YYC3;O88974-7;O88974-5;O88974-6;O88974-2	144547	ENSMUSG00000015697
D3YYD1;Q3UTQ7	127872	ENSMUSG00000042496
Q8C437-4;Q8C437;F8SLP9;D3YYH0;Q8C437-3;F8SLQ3	38529.1	ENSMUSG00000027674
D3Z3Z8;D3YYI3;P60898	9642.65	ENSMUSG00000019738
D3YYK0;Q8K4F5	24881.4	ENSMUSG00000040532
D3YYK7;Q9CY21	27773.4	ENSMUSG00000005378
D3YYK8;E9Q6X0;Q8R001-2;Q8R001;Q3TG90	29425	ENSMUSG00000024277
H7BX44;D3YYN8;Q3UU96;E9PVY0;Q3UU96-2;F6Q5A5	185783	ENSMUSG00000026490
D3YYP5;E9Q5V3;Q9Z2D3	44277.3	ENSMUSG00000029821
O35678;E9Q3B9;D3YYS6;Q3UFN1	33387.2	ENSMUSG00000033174
D3YYT0;P15116	93856.6	ENSMUSG00000024304
D3YYT1;Q922P9	60434.9	ENSMUSG00000022536
D3Z6S3;D3YZR1;D3YYU6;Q9JHE7	21010.4	ENSMUSG00000045752
D3YYU8;F7AD47	197935	ENSMUSG00000026211
D3YYW8;Q91V81;Q91V81-2	47213.9	ENSMUSG00000036733
D3Z7G3;D3YYX8;Q9D882;D3Z2E9;F8WHN9	10843.3	ENSMUSG00000020083
D3YYY8	97387.5	ENSMUSG00000036885
D3YYZ2	14072.5	ENSMUSG00000062742
D3YZ06;P14602-2;P14602;P14602-3	16817.7	ENSMUSG00000004951
D3YZ08;O35144;E9QM06;O35144-2	60175.6	ENSMUSG00000031921
D3YZ09;Q9CY66-3;Q9CY66-2;Q9CY66	20447.8	ENSMUSG00000028010
D3YZ20;Q6PI63;O08740	12584.4	ENSMUSG00000039771
E9PWM4;D3YZ54;Q9QXE0	56520.5	ENSMUSG00000021884
D3YZ62;Q99104;D3Z4J3	212334	ENSMUSG00000034593
D3YZ89;Q99MB2	18590	ENSMUSG00000027601
D3YZ98;Q6PF93-2;E9QLS6;Q6PF93;E9Q824	86201.9	ENSMUSG00000033628
O88559-2;D3YZC2;O88559;F8WHD9	61452.3	ENSMUSG00000024947
Q8R3B7-2;D3YZC7;Q8R3B7;D3YZC8	95117.4	ENSMUSG00000003778
D3YZC9;Q64213-2;E9Q4Q2;D3YZD0;Q64213-3;Q64213;D3YVH4	61755.3	ENSMUSG00000024949
Q8R0P4;D3Z442;D3YZD8;D3YWY5	13244.1	ENSMUSG00000035642
D3YZE7;Q6GQV7;E9Q9F9	135343	ENSMUSG00000039990
D3YZM4;E9Q5B2;E9Q7K5;G5E8X1;Q9DCS2	9015.12	ENSMUSG00000025731
D3YZM7;D3Z6Q7;Q9R210;Q3UKG7	12091.6	ENSMUSG00000023990
D3YZP9	52938.4	ENSMUSG00000048701
D3Z282;D3YZS5;P97473;D6RCY4;D6RE49	24195.3	ENSMUSG00000023051
Q9QYE9-4;Q9QYE9-2;Q9QYE9-3;D3YZT7;Q9QYE9;D3Z1E2;D3Z6S5	21339.9	ENSMUSG00000030701
D3YZV8	73937.2	ENSMUSG00000041117
D3YZW1;Q91Z69	124099	ENSMUSG00000020121
D3YZZ5;E9Q7G1	25200.3	ENSMUSG00000033184
D3Z030;Q6EDY6-3;Q6EDY6;F7AI27	147154	ENSMUSG00000021338
P41216;D3Z041	77950.8	ENSMUSG00000018796
D3Z061;Q8C7R4	114768	ENSMUSG00000035898
D3Z065;Q8R087	25767	ENSMUSG00000021504
D3Z0A2;Q9JIF0-3;Q9JIF0-2;Q9JIF0;F8WH01;D3Z3N0	36567	ENSMUSG00000052429
D3Z0B9;Q571I9	79488.2	ENSMUSG00000007833
D3Z0F5;O88545	33591.4	ENSMUSG00000019494
Q9JLT4-2;J3QMN4;D3Z0K8;Q9JLT4-4;J3QMQ8;Q9JLT4;Q9JLT4-3	53239.7	ENSMUSG00000075704
D3Z0K9;Q9D7P6;D3Z7W0	14691.9	ENSMUSG00000025825
D3Z0M4;E9PXK7;Q9Z210	23883.7	ENSMUSG00000028102
O88485-2;Q3TYJ3;O88485;D3Z0M6	68510	ENSMUSG00000029757
D3Z0M9	95493.7	ENSMUSG00000003360
D3Z0Q6;Q9Z1E4	76623.6	ENSMUSG00000003865
D3Z0T0;Q62311	69796.2	ENSMUSG00000036980
D3Z0V2;Q9ES28-8	71590.2	ENSMUSG00000031511
D3Z0V6;P12849	28915.6	ENSMUSG00000025855
P62500-3;D3Z0V7;P62500;E9QLZ1;H3BLI9;D3YW86;P62500-2	102086	ENSMUSG00000022010
E9PWB1;Q6PDH0;D3Z4N0;D3Z0X5;Q6PDH0-2;F6RUK9;F6RYD0;E9Q307;E9PWW4	145039	ENSMUSG00000048537
F6SXD2;Q9CQX0;D3Z0Y8	16023.1	ENSMUSG00000021203
D3Z108;Q9JMG3;E9QN77;D3Z5X7	21471	ENSMUSG00000028958
D3Z376;D3Z119;P97411-2;D3Z118;P97411	32617.5	ENSMUSG00000062995
D3Z637;D3Z125;Q62393-2;E9PUA7;Q62393-3;D3Z7X7;Q62393;F8WHQ1;D3Z2U2	17602.6	ENSMUSG00000027506
D3Z132;Q5U4D9;D3Z131;F6S2T7	37166.2	ENSMUSG00000041319
D3Z136;Q8BHI7	21543.2	ENSMUSG00000032349
D3Z197;Q6P2L6;D3Z357;Q6P2L6-2;Q6P2L6-4	156103	ENSMUSG00000054823
P70662-2;D3Z1C5;P70662-3;P70662	36666.8	ENSMUSG00000025223
D3Z1F6;Q8VDU5;D3YXV4	46282.7	ENSMUSG00000038145
Q8C0M0-2;D3Z1F9;Q8C0M0;Q8C0M0-3	109799	ENSMUSG00000031959
F6Q269;D3Z1G6;Q3TA59	20981.1	ENSMUSG00000025736
D3Z1H6;D3Z1H7;E9Q7L7;Q9EPK8	85598.9	ENSMUSG00000014158
D3Z1L4;Q8C569	30198.4	ENSMUSG00000050471
E9Q7L3;E9Q7L2;Q8BSQ9-2;Q8BSQ9;D3Z1N4;E9Q4Y5;F8VQD1;D3Z1W6;D3YYF2;F6THL5;D3Z3R4;D6RIL0;D6RI94	182117	ENSMUSG00000042323
F6QL70;P47915;D3Z1N9;F6YH22	16966.1	ENSMUSG00000091695
E9QQ99;D3Z1Y1;Q9DBY1;Q9DBY1-2	61445.9	ENSMUSG00000024807
D3Z233;E9PYV4;Q3UW53;D3YYZ9	31505.3	ENSMUSG00000026483
D3Z2E3;E9Q632;O54916;O54916-3;O54916-4;F6R6F1	76826.1	ENSMUSG00000019854
D3Z2E8;Q8VEC4	35762.9	ENSMUSG00000033033
D3Z2J3;Q99PU8-2;Q99PU8;Q99PU8-3	133027	ENSMUSG00000032480
D3Z2J6;Q9D710	29591	ENSMUSG00000050043
D3Z2K2;Q9CR88	14279.5	ENSMUSG00000058267
D3Z2R5	62444.6	ENSMUSG00000050989
Q9WUU8-2;Q9WUU8-3;D3Z2W0;Q9WUU8;E9QM75;D3Z3B6	67198.2	ENSMUSG00000020400
D3Z2X2	536530	ENSMUSG00000030882
D3Z2Y6;Q9D708	8299.5	ENSMUSG00000074457
Q922J3;D3Z2Z1;F8WIA1;Q922J3-2;D3Z3M7;F6RCU2;Q8C0S5	155813	ENSMUSG00000049550
Q921Z5;D3Z325;J3QM73;D3YWJ5;D3Z312;D3Z205;D3Z0Q1;Q921Z5-2	22960.3	ENSMUSG00000062210
D3Z390;Q921C5;Q921C5-2;Q921C5-3	84702.4	ENSMUSG00000037933
F6Z2M6;F6RQ26;D3Z396;Q99PJ0;Q8BG33	19684.3	ENSMUSG00000059974
D3Z3A0;Q9DCL8	21918.9	ENSMUSG00000047714
Q8C170;Q8C170-2;D3Z3A8	292117	ENSMUSG00000039585
D3Z3A9;D3Z7T1;Q8BH97	31842.7	ENSMUSG00000019539
D3Z3B2;E9Q9C5;P63082	11895.7	ENSMUSG00000024121
D3Z3D5;Q5SX79-2;Q5SX79	77216.8	ENSMUSG00000018387
Q9D824-4;D3Z619;Q9D824-3;Q9D824-2;Q9D824;D3Z3F1;D3Z4V2	55795.5	ENSMUSG00000029227
D3Z3F8;Q8R1X6-2;Q8R1X6	63079.6	ENSMUSG00000036580
D3Z3G5;Q91W19;P52840;E9QNL5	29776.6	ENSMUSG00000030711
Q63844;D3Z3G6	43066.1	ENSMUSG00000063065
D3Z3J0;Q8BNU0-2;Q8BNU0	13423	ENSMUSG00000002343
D3Z4I0;D3Z3Y1;D3YTQ6	107687	ENSMUSG00000029263
F6Z818;O08524;D3Z3Y6	19878.9	ENSMUSG00000024979
D3Z456;Q99N95;F6W7C7	33994.3	ENSMUSG00000032563
D3Z479;Q91WE1;D3YVT2	28657.1	ENSMUSG00000024787
Q3TTP7;D3Z481;Q6P9N1	41686.5	ENSMUSG00000028995
D3Z497;Q9WTZ1	12652.4	ENSMUSG00000048185
D3Z4B1;Q9DB07	12817.2	ENSMUSG00000002031
D3Z4B2;Q9CWZ7	39366.3	ENSMUSG00000024581
D3Z4C3;O88939-2;O88939;D3YVF8	43710	ENSMUSG00000035011
D3Z4C9;Q9CQY6	15363.4	ENSMUSG00000024208
D3Z4D2;Q8BR30;Q8R4C2;D6RET4	46160.1	ENSMUSG00000020070
D3Z4E3;Q8BZS9;Q8BZS9-2	68811.4	ENSMUSG00000030986
Q3ZK22;D3Z4E6;Q3ZK22-3;Q3ZK22-4	87985.8	ENSMUSG00000036099
D3Z4H6;P52912;D3YY02	42682.8	ENSMUSG00000071337
D3Z4I3;Q62176;G3UWQ8;G3UXN1	24821.7	ENSMUSG00000038132
Q61333;D3Z4L9	78100.9	ENSMUSG00000021281
E9QMI6;D3Z4N6;Q80W14;E9QP07;Q80W14-3	97037.7	ENSMUSG00000023007
P59481;D3Z4P2;F6QN75	39880.8	ENSMUSG00000001143
D3Z4S3	16036.6	ENSMUSG00000096199
D3Z606;D3Z6P2;D3Z5P3;D3Z4S9;Q6NZQ6-2;Q6NZQ6	8220.23	ENSMUSG00000046897
Q9R020;D3Z4U0;D3Z4T9;Q9R020-2;E9PUD0	37350	ENSMUSG00000028180
G3UYZ9;D3Z4U5	75559.9	ENSMUSG00000063646
Q91VU6-2;D3Z4U8;Q91VU6	57456	ENSMUSG00000022214
F6WKE4;F6R6P2;D3Z572;F8WGM3;F6ULV5;O70258;E9PX46;O70258-2	46432.9	ENSMUSG00000004631
D3Z598;Q8K4G1-2;E9Q6B8;E9QPS5;Q8K4G1-3;Q8K4G1	166771	ENSMUSG00000040488
D3Z5B6;Q64104	19019.6	ENSMUSG00000019803
G3X9X5;Q3UPF5-2;Q3UPF5;D3Z5I1	76411.8	ENSMUSG00000029826
D3Z5I9;Q9CXK9	132825	ENSMUSG00000048271
D3Z5K6;Q9CQV7;Q9CQV7-3;Q9CQV7-2;G3X8S1	12191.1	ENSMUSG00000027679
F2Z480;E9Q7E6;E9Q700;E9PX60;E9Q5C3;E9PX88;E9PX90;P21803-2;D3Z5M8;E9Q5C2;E9PXV8;E9Q7C7;E9Q708;E9PX67;E9Q7T0;E9PVU6;P21803;E9Q7E8;E9QK53	21011.7	ENSMUSG00000030849
Q9R062;D3Z5N4;K3W4S6	37401.8	ENSMUSG00000019528
Q9Z1T6-1;D3Z5N5;Q9Z1T6	232079	ENSMUSG00000025949
Q6KAU7-2;Q6KAU7;G5E8T4;E9QKB6;Q6KAU7-3;D3Z5N8	139195	ENSMUSG00000037552
D3Z5P5;P40694	97496.7	ENSMUSG00000024831
D3Z5Q0;Q8BJQ9;Q8C1F4	25722.2	ENSMUSG00000042042
D3Z5Q9;Q9JLH8	20990.3	ENSMUSG00000005628
O09012-2;D3Z600;O09012	66805.5	ENSMUSG00000005069
D3Z620;Q8JZP2	27193.9	ENSMUSG00000059602
D3Z636;Q91VM9;G8JL76;Q91VM9-2	37985.1	ENSMUSG00000028013
D3Z645;Q9QZ88;Q9QZ88-2;D3YYD5;D3YW98	16137.5	ENSMUSG00000029462
D3Z654;P27782;P27782-2;Q8C402;Q8BGZ9	41062	ENSMUSG00000027985
E9Q7S0;F7BQW7;Q8CHC4;D3Z656;D3Z1M7	144594	ENSMUSG00000022973
Q9DCT6-2;Q9DCT6;D3Z687;F8WH46;F6XN97	16329.6	ENSMUSG00000020831
D3Z698;Q8BGA2	14992.7	ENSMUSG00000045312
D3Z6B9;Q8K009	88896.8	ENSMUSG00000020256
P97351;D3Z6C3;D3Z7W7	29884.8	ENSMUSG00000028081
E2QRQ3;Q8CJ67-3;D3Z6D2;Q8CJ67-2;Q8CJ67;Q8CJ67-4	51996	ENSMUSG00000025920
D3Z6F9;Q9D404	21568	ENSMUSG00000021786
D3Z6G3;Q6PER3;D3YUY6	30364.1	ENSMUSG00000029166
D3Z6I0;Q8K1Y2;Q5FWX6	90449.5	ENSMUSG00000024070
E9Q0Y1;H3BIU1;P60007;P60007-2;D3Z6K7;G5E8M3	13657.3	ENSMUSG00000030649
D3Z6M5;Q60929-2;Q60929	25555.4	ENSMUSG00000030557
H3BJR8;P58462-4;H3BJ24;P58462-2;H3BL33;H3BJM1;P58462;E2S038;H3BLF2;D3Z6Q4;D3Z6Q3;H3BJ68;H3BKT4;D3Z454;D3Z6Q5;D3Z2T4;D3Z0J5;P58462-3	63078.1	ENSMUSG00000030067
P35922-9;P35922-8;P35922-3;E9QAT0;D3Z6U8;P35922-7;E9QNF5;P35922-2;Q6AXB7;P35922;E9QAS9;E9QAS8;P35922-11;P35922-10;P35922-5;P35922-4;P35922-12;P35922-6	64096.5	ENSMUSG00000000838
D3Z6V2;Q9JM62-2;Q9JM62	14005.1	ENSMUSG00000035504
D3Z6W2;Q06180-2;Q06180	42290.7	ENSMUSG00000024539
Q3UHH8;D3Z6W7;Q3UHH8-2	46490.2	ENSMUSG00000036197
D3Z6X3;D3Z6X4;E9QA46;Q9QXY9	32720.4	ENSMUSG00000019809
D3Z7J7;Q99LN9-2;D3Z6Y9;Q99LN9;D3YZM0	20461.1	ENSMUSG00000078440
D3Z723;P63139	11675.6	ENSMUSG00000020248
D3Z724	21116.5	ENSMUSG00000009047
Q9DBY0-2;D3Z726;Q9DBY0-3;Q9DBY0	72758.1	ENSMUSG00000023991
D3Z742;Q8C525	55656.5	ENSMUSG00000051065
D3Z748;Q62452;E9PXN7	60115.7	ENSMUSG00000089675
D3Z767;Q9D6K7	18551.9	ENSMUSG00000022151
Q61749;Q61749-2;D3Z780	57623.6	ENSMUSG00000029145
H7BWX9;D3Z794;P61957	6013.95	ENSMUSG00000020738
D3Z799;P45700	41752.5	ENSMUSG00000003746
Q6ZPF4-2;D3Z7A7;Q6ZPF4	111278	ENSMUSG00000023008
D3Z7B3;D3Z2H5	14080.7	ENSMUSG00000045636
D3Z7C0;Q9Z2Q5	19377.9	ENSMUSG00000022706
D3Z7C6;Q9R0Q7	14982.4	ENSMUSG00000071072
F8WI56;D3Z7D3;Q8BWT5	169518	ENSMUSG00000020231
D3Z7E5;Q2NL51	51245.7	ENSMUSG00000057177
D3Z7F1	49791.5	ENSMUSG00000040703
D3Z7I0;Q8BL74;Q3UU56	104718	ENSMUSG00000029144
D3Z7J8;Q3UJV1;D3YY03;D6RHL6	20585.2	ENSMUSG00000074358
Q9CPT5;D3Z7M5	21139.1	ENSMUSG00000025869
D3Z7M9;O35381;D3YYE1;F6UFG6	26860.4	ENSMUSG00000032249
D3Z7P3-2;D3Z7P4;D3Z7P3;D3Z7P5;F6U529	65994.1	ENSMUSG00000026103
D3Z7Q2	7818.06	ENSMUSG00000061461
D3Z7R0;O55028	24350.8	ENSMUSG00000030802
Q640L3-3;Q640L3;D3Z7R9;Q640L3-2	72553.7	ENSMUSG00000034563
D6RDD4;P97785-2;P97785	47219.3	ENSMUSG00000025089
D6RDT4;Q9JKP7	5585.33	ENSMUSG00000028394
D6RE34;Q3U466	4310.06	ENSMUSG00000032245
D6RFN6;P29594	37946.3	ENSMUSG00000029863
D6RIR0;D6RFP3;Q8K1A5	9902.17	ENSMUSG00000047554
D6RFQ2	39857.2	ENSMUSG00000106447
D6RFU9;O09117-2;O09117	8914.27	ENSMUSG00000020570
F6WM75;D6RG69;Q9D162-3;Q9D162;Q9D162-2	5661.23	ENSMUSG00000024018
P82343-2;D6RHA2;P82343;G3XA46	47983.9	ENSMUSG00000031387
Q9CR20;D6RI20;J3QMQ2	9016.75	ENSMUSG00000090000
D6RI31;Q8BFQ6	12509.4	ENSMUSG00000022848
D6RJ50;Q5XJY4	19411.1	ENSMUSG00000033918
Q9CQE9;D6RJ61	14458.2	ENSMUSG00000023911
D9J2V6;P41778-2;P41778;H3BJM6	37048.2	ENSMUSG00000052534
E0CX20;Q6PGH1	16999.6	ENSMUSG00000038722
E9Q6Q8;E0CX53;Q8BYJ6;Q8BYJ6-4;Q8BYJ6-2;Q8BYJ6-3;H7BX82;F6SUV7	140330	ENSMUSG00000033083
J3QNT9;E0CX58	11094.1	ENSMUSG00000029673
E0CZE8;E0CXR0;E0CX98;Q9D2C7	3805.43	ENSMUSG00000023010
E0CYJ0;E0CXA9;Q6PEB6;G8JL35	21658.5	ENSMUSG00000025979
E0CXB5;F6TFF2;Q8R143	12598.6	ENSMUSG00000009291
Q61301-2;Q61301-3;Q61301;E0CXB9;Q8BS72	100419	ENSMUSG00000063063
E0CXC7;Q8CIF6;Q8CIF6-2	55482.8	ENSMUSG00000034908
E0CXE3;Q9JMB8-2;Q9JMB8	105516	ENSMUSG00000030092
E0CXH4;Q8R1G2	19526.2	ENSMUSG00000022235
E0CZD9;E0CXM9;Q9DB43;E0CX79;E0CXR3	26805.9	ENSMUSG00000024792
E0CXN5;P13707	35230.8	ENSMUSG00000023019
E0CXR4;Q6ZPQ6-2;E9PYJ7;Q6ZPQ6	4695.48	ENSMUSG00000029406
E0CXS2;E0CY14;F8WIE2;E0CXS9;Q08122-2;Q08122-1;Q08122;Q08122-4;J3KMT7;F6TS96;Q3TY99;E0CXU1	82251.5	ENSMUSG00000032280
E0CXV5;O70422	18362.2	ENSMUSG00000001524
E0CXZ1;Q8BYN5-2;J3QM95;F8WGT4;Q8BYN5	55338.9	ENSMUSG00000054752
E0CXZ9;E0CXI4;Q3UPV6;P62482	42733.8	ENSMUSG00000028931
E0CY07;Q9CR64-2;Q9CR64	6358.56	ENSMUSG00000012422
E0CY91;E0CYW1;E0CY38;Q9EPV8;E9QJZ1;E0CZB3	5400.42	ENSMUSG00000084786
E0CZ12;Q08775-6;E0CY45;E9PUK7;Q08775-3;F8WHN7;Q08775-5;Q08775-2;Q08775;F6TRA6;E0CZC6;Q08775-7;Q08775-9;Q08775-8	45573.9	ENSMUSG00000039153
Q62511-2;E0CY81;Q62511	51538.6	ENSMUSG00000024695
E0CY96;G3X8S8	14014.8	ENSMUSG00000014980
E0CYE2;P50096;F7DEU6;E0CXK0	52469.8	ENSMUSG00000003500
E0CZF6;E0CZ18;F8WHW3;E0CYE6;Q3TWL2	24089.4	ENSMUSG00000035953
F6TWX0;F7DFJ2;P23708-2;E0CYF3;P23708;Q9DBV7	22758.9	ENSMUSG00000023994
E0CYG6;F6V059;F7C1H2;Q9Z248-4;Q9Z248-3;F8WGQ1;Q9Z248-5;Q9Z248-2;Q9Z248	15834.4	ENSMUSG00000030232
Q9ER69;E0CYH0;Q9ER69-2;F7CCI4	44176.4	ENSMUSG00000060475
E0CYH4;Q8C6G8	68878.9	ENSMUSG00000038733
Q6P6I8;E0CYM8;P97797-2;P97797;P97797-3;E9QPT7	55986	ENSMUSG00000037902
E0CYQ2;Q9CQ48	14729.3	ENSMUSG00000020328
Q3UH66-6;E9Q6Q2;Q3UH66-7;E9QMI9;Q3UH66-4;E9QJQ9;E0CYT1;Q3UH66-3;Q3UH66;E9QMI8;Q3UH66-5;E9QM73;Q3UH66-2;E0CZE3	211145	ENSMUSG00000037989
P23506;P23506-2;F7D432;E9PWE0;E0CYV0;F6V9F1	24634.2	ENSMUSG00000019795
I6L9G2;E0CYW4;E9Q6L5;Q8BMG1	63238	ENSMUSG00000105383
E0CYX9;Q3TC33;Q3TC33-2;E0CYP1	27735.3	ENSMUSG00000021578
G3XA21;E0CZ22;D3Z624	180825	ENSMUSG00000022558
E0CZ73;Q61146	31612.9	ENSMUSG00000021638
P48453-2;E0CZ78;P48453;E9Q6P2;G3X8U7	58928.6	ENSMUSG00000021816
E0CZ96;P56567;F6Y2A6	6937.7	ENSMUSG00000034362
E0CZE0;Q8VBW6	57619.1	ENSMUSG00000031878
F7AC58;E9PUQ9;E2JF22;F6PYU5	243293	ENSMUSG00000014444
E9PU87;F6U6U5;Q6P4S6;F6S7W6	150658	ENSMUSG00000034135
E9PU93;Q91X20;D3YYA0	60170.3	ENSMUSG00000031575
Q571H0;E9PU96	254611	ENSMUSG00000039929
E9PUA2;Q5BLK4	167153	ENSMUSG00000035248
Q8R0S2;Q8R0S2-2;E9PUA3	108014	ENSMUSG00000034312
Q9QWT9-3;Q9QWT9-2;E9PUA5;Q9QWT9	67116.4	ENSMUSG00000079553
E9PUB9;Q6IQX7	85533.3	ENSMUSG00000032997
E9PUC2;Q9CZW4	62975.5	ENSMUSG00000032883
Q6NSW3-4;Q6NSW3-2;E9PUC4;Q6NSW3;Q6NSW3-3	173352	ENSMUSG00000026163
E9PUD2;Q8K1M6-3;Q8K1M6-2;Q8K1M6;Q8K1M6-4	79531.8	ENSMUSG00000022789
E9PUE1;Q8BSI6	33958.1	ENSMUSG00000034194
E9PUE7;Q5SSL4-4;Q5SSL4;Q5SSL4-2;Q5SSL4-3	92486.6	ENSMUSG00000017631
Q61210;E9PUF7;Q61210-2;Q61210-5;Q61210-4;Q61210-3;F6ZN61	102803	ENSMUSG00000040940
E9PUG7;Q61211;Q61211-2;Q8C8I3	60877	ENSMUSG00000026427
Q8K012-2;E9PUK3;Q8K012;E9PUI5	63917.2	ENSMUSG00000039735
F6SMY7;E9PUJ6;Q7TPH6-2;Q7TPH6;F6T4V9	509348	ENSMUSG00000033004
E9PUM4;Q71LX4	271665	ENSMUSG00000052698
E9PUN5;Q9Z138	103727	ENSMUSG00000021464
Q921M4-2;Q921M4;E9PUQ5	110047	ENSMUSG00000002546
Q3UYU2;E9PUQ7;Q8BNV1;F6ZHN3	67487.8	ENSMUSG00000022721
E9Q1M6;E9PUR0	263405	ENSMUSG00000024483
E9PUR4;Q61789	366224	ENSMUSG00000024421
P06537-3;P06537;E9PUR6;P06537-4;P06537-2;E9PYV1;E9Q310	83271.9	ENSMUSG00000024431
Q8BX17;E9PUU4;A2AFQ9	166591	ENSMUSG00000037275
P08508;E9PUV2	30036	ENSMUSG00000059498
Q62083;E9PUZ5;E9QAC6	46596.7	ENSMUSG00000068206
E9PV03;F6U6E8	306175	ENSMUSG00000073664
Q9D5V5;E9PV12;G3X914;E9Q6Z0	90973.5	ENSMUSG00000032030
E9PV21;Q8VE09;G3X8X1	58916.3	ENSMUSG00000024424
E9PV24;Q99K47	87428.6	ENSMUSG00000028001
E9PV26;H3BLA4;H3BJU6	110690	ENSMUSG00000064125
E9PV41;O08808;E9PXV7;Q6NS79;D3Z074	140400	ENSMUSG00000024456
E9PV44;O35143	8788.8	ENSMUSG00000054428
Q64345;E9PV48	47222.3	ENSMUSG00000074896
E9PV80;Q61026	151353	ENSMUSG00000005886
E9PV85;P00688	28032.5	ENSMUSG00000070360
E9PV95	36393.2	ENSMUSG00000073944
Q9DB85;E9PVA2	51065.8	ENSMUSG00000030888
E9PVA6;Q80XR8;J3QK07;D3Z1I2;F7BIK4	84456.6	NA
E9PVA8	293017	ENSMUSG00000041638
E9PVB6;P53668;F6PZ73	71823.8	ENSMUSG00000029674
E9PVC5;E9Q770	175458	NA
O35495-3;O35495-2;E9PVC7;O35495	41377.3	ENSMUSG00000028926
E9PVD3;F6TP58	346380	ENSMUSG00000036862
Q8BYR5-5;Q8BYR5-4;Q8BYR5-3;E9Q5C0;Q8BYR5;E9PVF7;Q8BYR5-2;E9Q835;F6SH36	143927	ENSMUSG00000017978
E9PVG8;E9Q9C6;E9Q0B5	280229	ENSMUSG00000078776
E9PVK4;Q0HA38	145369	ENSMUSG00000034848
E9PVN6	20442.9	ENSMUSG00000021139
E9PVP1	184729	ENSMUSG00000019866
E9QA76;E9Q363;E9PVQ1;Q6PFY1	6737.69	ENSMUSG00000038524
E9PVQ3;Q91WJ7-2;Q91WJ7;E9Q7S4	63762	ENSMUSG00000038305
E9Q175;E9PVU0;E9Q3L1;E9Q174;Q64331	144772	ENSMUSG00000033577
E9PVX5;G3UVU1;Q6PCN7	63795.4	ENSMUSG00000002428
E9PVX6	350862	ENSMUSG00000031004
E9QAH1;E9PVZ8	365294	ENSMUSG00000034243
Q99LA2;E9PW12;Q9JMD0;M0QWF0	52792.6	ENSMUSG00000017421
E9PW15;Q80U70	80292.1	ENSMUSG00000017548
Q9CY57-5;Q9CY57-4;Q9CY57-3;E9PW20;Q9CY57-2;Q9CY57;D3YZA1;D3Z7T7	19243.2	ENSMUSG00000001017
E9Q136;E9PW22	27793.8	ENSMUSG00000042210
E9Q7Z8;E9Q5K9;E9PW44;D6RG95	85648.6	ENSMUSG00000035851
J3QP68;P28656;E9PW66	41080.4	ENSMUSG00000058799
E9Q4G7;Q8BK63;E9Q3W1;E9PWB2;Q8BK63-2;H7BXB1;E9Q2U6	38767.4	ENSMUSG00000024576
E9PWC8;E9PZR3;E9QAN2;Q61183;Q61183-4;Q61183-3;Q61183-2;F7CXD5;F6VTN8	77519.3	ENSMUSG00000021111
E9PWD3;Q61458;Q3UUW5;F7D1U6	33307.1	ENSMUSG00000021548
H3BKS8;E9PWD4;Q3TX08;G3V019	69431.6	ENSMUSG00000001909
E9PWE8;Q3TT92;Q62188	73883.8	ENSMUSG00000024501
E9PWE9;P48025	66065.9	ENSMUSG00000021457
E9PWF0;Q05895	100185	ENSMUSG00000028047
E9PWG2;E9PY51	160910	ENSMUSG00000033382
E9PWG6	112868	ENSMUSG00000015880
E9PWG9;O35099	153580	ENSMUSG00000071369
Q3TDW6;Q9DBR4-3;E9PWH3;Q9DBR4-2;Q3TIZ5;Q9DBR4;E9QPX0;F6V8Y6;Q9QXJ1-2;Q9QXJ1	80429.7	ENSMUSG00000029207
Q6XBG2;E9PWH4	190513	ENSMUSG00000054746
G3UW40;E9PWI3	92813	ENSMUSG00000071856
E9PWK1;Q9D379	50969.3	ENSMUSG00000038776
E9PWK7;P54761;Q8C8K1	103149	ENSMUSG00000029710
Q99PI5;E9PWN0	99611.7	ENSMUSG00000024052
E9PWQ3;J3QQ16;D3YWD1	353929	ENSMUSG00000048126
E9PWR7	76629.1	ENSMUSG00000011831
E9PZA7;E9QLK7;E9PWT1;F7CGG2;Q80YV3	434043	ENSMUSG00000045482
E9PWV3;P18653;Q505N6;F6RQA2;F6Q8A4;G3UZI3	81311.7	ENSMUSG00000003644
Q8BLI0;E9PWW5	192007	ENSMUSG00000066113
E9PWW6;D3YZY2;D6RI42;E9Q0D3;E9Q8M5	110802	ENSMUSG00000037965
E9PWW9;E9Q4Y2	160622	ENSMUSG00000035623
Q5U4C2;Q80VM5;Q9Z218;E9PWX1	91131.9	ENSMUSG00000061576
E9PWY2;Q9DBA9;G3X8R4;E9QKD9	16537.2	ENSMUSG00000006599
E9PWY9;Q8C0C7	57470.3	ENSMUSG00000003808
E9QKV6;E9PWZ6;E9PZW8;Q9QY06-3;Q9QY06;Q9QY06-2	222440	ENSMUSG00000004677
E9PX23;Q8K4B0	79384.6	NA
Q8BPM2-2;Q8BPM2;E9PX30;E9Q1T3	92959.1	ENSMUSG00000034761
E9PX53;Q8K2V1;E9QPR5;F6TLH3;E0CXK8;E0CYV2	104501	ENSMUSG00000061950
E9PX55;Q64318;H3BJU2;H3BLP5;E9PXY5	122464	ENSMUSG00000024238
Q69Z37;E9PX59	180201	ENSMUSG00000047735
E9PX62;E9PXW8;Q8C2B3-5;Q8C2B3;Q8C2B3-2;Q8C2B3-3;E9PZG4;E9PXW1;Q8C2B3-6;Q8C2B3-4	92245.1	ENSMUSG00000022475
E9PX66;Q9CZV5;D3Z6Y8	38551.1	ENSMUSG00000053134
E9Q1Q0;E9Q585;E9PX68	59409	ENSMUSG00000029141
E9PX70;Q60847-2;Q60847-5;Q60847;J3KMS9;Q60847-4;Q60847-3	333728	ENSMUSG00000032332
E9PXA4;P61600;Q9DB82;E9PYH1;E9Q023;G5E8X4;E9PZX8	12512.1	ENSMUSG00000002728
E9PXB0;Q8K1N1;F7B2N8;E9QAC9	62351.1	ENSMUSG00000036257
E9PXB7;Q8CFI0-3;Q8CFI0	112219	ENSMUSG00000024589
E9PXB9;Q9CQ85	9229.53	ENSMUSG00000020843
E9PXC2;Q64705-2;F6PWU6;F8WI12;Q64705	24013.3	ENSMUSG00000058239
E9QL23;E9PXE5;Q91ZU6-2;Q91ZU6;Q91ZU6-4;E9Q9X1;Q91ZU6-3	615210	ENSMUSG00000026131
E9Q0D4;E9Q305;E9PXF8	205023	ENSMUSG00000038371
P58006;E9PXR3	56636.8	ENSMUSG00000038332
Q9Z0F8-2;Q9Z0F8;E9PXU2	73883.7	ENSMUSG00000052593
Q9ESD7-3;E9QL12;E9PXU9;Q9ESD7;E9Q423;Q9ESD7-2	235906	ENSMUSG00000033788
Q9CSP9-4;E9PXW3;Q9CSP9;G3X9T5;E9Q982;D6REG1;Q9CSP9-2;A6H6N9;D3Z098;F6RTH5;Q9CSP9-3	80991	ENSMUSG00000027677
E9PXX7;Q91W90	38532.1	ENSMUSG00000038991
Q6A4J8-3;Q6A4J8;F8VPX1;Q6A4J8-2;E9PXY8	127995	ENSMUSG00000022710
E9PY03	14328.3	ENSMUSG00000103711
E9PY39;Q9CZY3;B7ZBY7;Q9CZY3-2;D3Z1I3;D3YXL3	42096	ENSMUSG00000089739
E9PY43	37349.6	ENSMUSG00000051978
E9Q682;E9PY46	138700	ENSMUSG00000024169
E9PY48;Q8BSP2-3;Q8BSP2;Q8BSP2-2	65308.7	ENSMUSG00000008690
Q60649;E9PY58	76003.1	ENSMUSG00000001829
E9Q553;E9PY81;Q9QZI8	12285	ENSMUSG00000019877
F6RRJ1;Q99L28;E9PY85	19611	ENSMUSG00000032215
E9PY95;Q0PMG2;D3Z499	106046	ENSMUSG00000043557
E9Q2H8;E9PYA3;Q99KB8-2;Q99KB8;G5E8T9;D3YWI0	23756	ENSMUSG00000024158
E9PYB0	182607	ENSMUSG00000072812
E9PYD1;D3Z100;D3YXS7;F6ZXW2	37271.4	ENSMUSG00000030590
E9PYD6;O88597;F7CVL9	32103.7	ENSMUSG00000035086
E9PYF4;F6VG99;F6TFN2;E9PYI7	192551	ENSMUSG00000033060
E9PYG6	115428	ENSMUSG00000021549
G3XA35;E9PYH0;Q62059-2;Q62059;Q62059-4;E9QMK3;Q62059-3;E9QMK2	262712	ENSMUSG00000021614
Q91V12;E9PYH2;Q91V12-4;Q91V12-3	42536.7	NA
E9PYH6	186058	ENSMUSG00000042308
E9PYI8;Q9JMA1	52318.4	ENSMUSG00000047879
Q9JKS4-4;Q9JKS4-3;E9PYJ9;Q9JKS4-2;Q9JKS4	67069.9	ENSMUSG00000021798
Q7TPD3-2;E9PYK2;E9Q6A0;Q7TPD3;Q19AB2	90951.4	ENSMUSG00000052516
Q9D3A8-2;E9PYK5;Q9D3A8;E0CYH9;Q3TRB6	36121.8	ENSMUSG00000038473
E9PYL2	211874	ENSMUSG00000046574
Q9CXW4;E9PYL9;A2BH06;D3Z3K1;E9PZB3;D3YW69	20252.2	ENSMUSG00000059291
Q8R5M8-4;Q8R5M8-3;Q8R5M8-2;Q8R5M8;E9PYN1;Q8R5M8-5;E0CY16;Q8R5M8-7;Q8R5M8-6	45778.7	ENSMUSG00000032076
E9PYN2;Q9R0B7;E9Q7N8;E0CYH6;E0CZ32;E0CYN4;E0CXP1;E0CY94;F7CTY2	29020.7	ENSMUSG00000021481
E9PYP8;Q9WVJ5	26504.6	ENSMUSG00000029343
F8VQK6;E9PYR1	77700.3	ENSMUSG00000066640
P97393;E9PYT0	172112	ENSMUSG00000035133
E9PYT3;Q91YH5;Q91YH5-2	60231.2	ENSMUSG00000024759
Q9JLC4-2;Q9JLC4;E9PYT6;Q9JLC4-4;Q9JLC4-3;E9QQ63;E9QQ02	127870	ENSMUSG00000043531
E9Q4K9;Q9CUN6;E9PYU8	83109.9	ENSMUSG00000038780
E9PYZ7	113801	ENSMUSG00000022119
E9PZ00;Q8BFQ1;K3W4L3;Q61207;J3QPG5	60671.8	ENSMUSG00000004207
E9PZ11	80786.8	ENSMUSG00000013419
Q91W59-2;Q91W59-3;Q91W59;E9PZ21	40000.8	ENSMUSG00000026970
E9Q412;G5E8P1;E9PZ26	98937.6	ENSMUSG00000022387
E9PZ43;P27546-4;E9PWC0	97795.3	ENSMUSG00000032479
E9Q3C8;E9Q2N5;E9Q565;E9Q8U3;Q3UIJ9;E9PZ54	43902.2	ENSMUSG00000092137
Q6PAQ8;Q3UFP5;E9PZ73;P30051;Q3USK5;E9QAK6;E9Q387;E9PVS2;F6QH05;P70210;B8JJC8;F8VPU0	46370.6	ENSMUSG00000055320
E9PZ88;F8WIE1;Q91W89;E9PYM7	104681	ENSMUSG00000032295
O89106;E9PZ91;E9PVU9	17234.5	ENSMUSG00000060579
G3X9T8;Q61147;G3X8Q5;E9PZD8	121080	ENSMUSG00000003617
E9PZF0;Q01768;Q5NC79	30199.8	ENSMUSG00000091228
E9Q5H2;E9PZF5;P97822-2;P97822	12077.5	ENSMUSG00000015749
Q9WV86;E9QKG2;E9PZI6	55948.6	ENSMUSG00000019794
Q6P2L7-3;E9PZJ6;Q6P2L7-2;Q6P2L7;A2AR60	39748.2	ENSMUSG00000060227
E9PZJ8	250555	ENSMUSG00000038774
E9PZK7;Q8BXL7	17127.5	ENSMUSG00000038671
E9PZM4	210802	ENSMUSG00000078671
E9PZM7	162098	ENSMUSG00000033228
E9PZP8	532655	ENSMUSG00000038664
Q8C163;E9PZS5	41383.4	ENSMUSG00000042787
Q61387;E9PZS8	12399.3	ENSMUSG00000024248
E9PZY1;Q91VB4	98128.2	ENSMUSG00000027615
E9Q019;J3QPN5;J3QP86	NA	NA
Q7TPS5-2;E9Q026;Q7TPS5;Q7TPS5-3	108868	ENSMUSG00000030279
Q8C5L3-3;E9Q027;Q8C5L3-2;Q8C5L3;E9Q8D5	50223.9	ENSMUSG00000020166
E9Q035	107795	ENSMUSG00000090639
E9Q066;Q8BWW4;G3X9Q6	79601.6	ENSMUSG00000023025
E9Q1Q4;E9Q160;E9Q098;E9Q886;Q6DIC6	33992.3	ENSMUSG00000025272
E9Q0A3;Q68FM7	163507	ENSMUSG00000041977
E9Q0F0	112265	ENSMUSG00000050463
P51880;E9Q0H6	14892.9	ENSMUSG00000019874
Q9QXL2-3;Q9QXL2-2;Q9QXL2-4;F8WGN6;Q9QXL2;E9Q0J5	174805	ENSMUSG00000022629
Q9Z0R4;E9Q0N0;E9Q3I4;Q9Z0R4-2;E9Q3I5;E9Q3I8;E9Q3I9	194296	ENSMUSG00000022957
Q9WV30;G5E8N9;E9Q6U2;E9Q0P3;F6VCW7	165800	ENSMUSG00000003847
E9Q0R0;Q8K2G4-2;Q8K2G4	75493.2	ENSMUSG00000037325
E9Q0S6	201381	ENSMUSG00000055322
E9Q0V6;B1AXH1	132352	ENSMUSG00000079481
E9Q0X4;Q8BLX7;A3KFV6	104678	ENSMUSG00000040690
E9Q0Y4	112223	ENSMUSG00000056917
E9Q109;Q9CXK8	15224.5	ENSMUSG00000031917
E9Q132;Q8BP67	17778.8	ENSMUSG00000098274
E9Q137;Q3TXY2	33589.4	ENSMUSG00000040813
E9Q150;Q61062;E9Q967	76323.1	ENSMUSG00000003233
Q9EP82;E9Q156	45755.5	ENSMUSG00000024037
E9Q166	164722	ENSMUSG00000052812
E9Q179;Q8C5Q4;D3YUN1	41609.8	ENSMUSG00000044221
E9Q186;Q9CTH6	21918.6	ENSMUSG00000021243
H3BKV0;H3BJW8;H3BJQ4;Q8R316-2;E9Q469;Q8R316;E9Q1A8	27837.6	ENSMUSG00000002996
F6UFW9;E9Q1D6;Q0VD84;E9QNQ3;O08999	22332.4	ENSMUSG00000002020
E9Q1F5	202700	ENSMUSG00000033590
E9Q1G8;O55131;E9Q9F5	50648.8	ENSMUSG00000001833
E9Q1I5;O35379	73578.9	ENSMUSG00000023088
E9Q1J7;Q99MN9	54613	ENSMUSG00000032527
E9Q1M5;P70428	45926.3	ENSMUSG00000027198
E9Q1P8	59291	ENSMUSG00000051495
E9Q1S3;Q01405	82955.5	ENSMUSG00000020986
Q6PHZ2-2;Q6PHZ2-4;Q6PHZ2;Q6PHZ2-5;E9Q1V9;E9Q1T1;E9PXV3;E9Q1W0;Q8CCM0	54113.4	ENSMUSG00000053819
E9Q1V5;Q6ZPR5-3;Q6ZPR5-2;Q6ZPR5-4;Q6ZPR5;E9Q9L1;Q6ZPR5-5;E9Q914;E9Q0L7	81798.8	ENSMUSG00000005899
E9Q1W7;Q8BM85-2;Q8BM85	100639	ENSMUSG00000028030
O08532-3;O08532-2;O08532-4;O08532-5;E9Q1X8;O08532	121964	ENSMUSG00000040118
E9Q1Y3;E9Q414	503900	ENSMUSG00000020609
E9Q238;E9Q944	148253	ENSMUSG00000032702
Q9Z1N9-2;Q9Z1N9-3;Q9Z1N9;E9Q263	180299	ENSMUSG00000028456
E9Q265;Q8R0F3;E9Q0Z7	37841	ENSMUSG00000030101
Q5SU73;E9Q284;A6PWE1	61916	ENSMUSG00000033983
E9Q286	242251	ENSMUSG00000034525
E9Q2A6;Q3UDE9;Q9QVP9;F7CCX1	111102	ENSMUSG00000059456
E9Q2E4;E9PX61	484123	ENSMUSG00000042744
E9Q2H1;Q80TP3	308965	ENSMUSG00000037487
E9Q2I4	119719	ENSMUSG00000042507
Q6P253-4;E9QLW7;Q6P253;E9QQ29;E9Q2P1;Q6P253-2;E9QLW8	51057	ENSMUSG00000060962
E9Q2S7	68453.9	ENSMUSG00000060510
Q9CR29;E9Q2S9;Q9CR29-2	25048.7	ENSMUSG00000020925
Q9D920;E9Q2W8	22120.1	ENSMUSG00000042992
E9Q2W9	59897.3	ENSMUSG00000054808
Q6P9K9-2;E9Q2X2;Q6P9K9	121793	ENSMUSG00000066392
E9Q2X6;Q8CG47	144206	ENSMUSG00000034349
Q8VC91;O88522;E9Q2Y3;Q7TSS3;A3KG44	47843.9	ENSMUSG00000004221
E9Q309	346453	ENSMUSG00000033671
E9Q317;O55128;D3YY73;D3Z2N9	19586.4	ENSMUSG00000021963
E9Q368	175689	ENSMUSG00000090290
F8VPM0;Q91YE5-2;E9Q374;Q91YE5;Q91YE5-3	209404	ENSMUSG00000040054
Q69ZN7;E9Q390;Q69ZN7-4	233322	ENSMUSG00000048612
E9Q394;E9Q474;F6VCM8	303973	ENSMUSG00000066406
P15508;E9Q397;Q3UGX2	245248	ENSMUSG00000021061
E9Q3A0;Q80WG7	81337.6	ENSMUSG00000033949
P62876;E9Q3B5	7645.02	ENSMUSG00000038489
E9Q3E2;Q8CC35;Q8CC35-2	117513	ENSMUSG00000043079
E9Q3G7;P98197;F6Z4J2	130684	ENSMUSG00000031441
E9Q3G8	152006	ENSMUSG00000021374
E9Q3I3;E0CYU0;Q5DU57;Q5DU57-2	138069	ENSMUSG00000021990
E9Q3K3;Q8BXK8	89020.5	ENSMUSG00000055013
E9Q3L2	231353	ENSMUSG00000041720
E9Q586;O08788-2;E9Q3M3;O08788;D3YX34	136847	ENSMUSG00000031865
E9Q3M9	125909	ENSMUSG00000026090
Q9Z129-2;E9Q3N0;Q9Z129	70539.5	ENSMUSG00000030243
E9Q3Q6;Q61490;E9Q4G8	63668.2	ENSMUSG00000022636
E9Q3U1;P62257;D3Z2I4;J3KMU3	17174.1	ENSMUSG00000039159
Q80TR1-2;Q80TR1;H7BX15;E9Q9Q9;E9Q3V9;F6YP92	142774	ENSMUSG00000013033
Q9EQK5;E9Q3X0	95923.6	ENSMUSG00000030681
E9Q3Y4;Q9ESE1;Q9ESE1-2;Q9ESE1-3	316812	ENSMUSG00000028080
E9Q3Z4;E9Q8S8;Q3TRM8	94230.4	ENSMUSG00000025877
E9Q411	265772	ENSMUSG00000020576
P08101-2;P08101-3;E9Q415;P08101	31881	ENSMUSG00000026656
E9Q421;Q8BXX3;Q9CXY9;Q8BL63	40861.9	ENSMUSG00000039047
E9Q450;E9Q448	32847.6	NA
Q6P2K6;E9Q481	93841.6	ENSMUSG00000041846
Q9CQ56;E9Q496;Q9CQ56-2	30593.2	ENSMUSG00000002395
Q8VEL9-2;Q8VEL9;E9Q4D5	30052.7	ENSMUSG00000022176
E9Q4F7;E9Q4F8	296183	ENSMUSG00000035569
E9Q4K7	204574	ENSMUSG00000060012
P54310;Q8CDI9;E9Q4M2	83346.5	ENSMUSG00000003123
E9Q4M4;Q91VN4	26387.9	ENSMUSG00000030086
E9Q6R4;E9Q4N7;E9Q4N6	237019	ENSMUSG00000069729
E9Q4P1	46217.3	ENSMUSG00000073643
Q8BQS4;E9Q4R1	36513.3	ENSMUSG00000040339
Q61043-2;Q61043;E9Q4S3	233607	ENSMUSG00000021068
E9Q4T4	24212.3	ENSMUSG00000090946
O70566;Q6W4W7;E9Q4U7	124870	ENSMUSG00000034480
E9Q4X2;F6YNY8	172765	ENSMUSG00000042104
Q8R5F8;E9Q4X5	80027.3	ENSMUSG00000006154
E9Q4Y4	276338	ENSMUSG00000024542
E9Q507;K4DI71;Q9DB00	246704	ENSMUSG00000054199
E9Q509;P53657;G3X925	58820.1	ENSMUSG00000041237
E9Q512;H3BJG4	226454	ENSMUSG00000021188
E9Q555;F7A6H4	584494	ENSMUSG00000070327
E9Q557;E9PZW0	332910	ENSMUSG00000054889
Q5U5Q9-3;Q5U5Q9;E9Q577	50381.5	ENSMUSG00000025878
Q80VC9-2;Q80VC9;E9Q5B0	127773	ENSMUSG00000044433
E9Q5B5;O08528	99213.5	ENSMUSG00000000628
E9Q5C9	73697	ENSMUSG00000015176
E9Q5D5;Q924H7-2;Q924H7;F6R357;F7A7S5;F6Z247;E9PZH6;E9Q4Y9;E9Q020;Q924H7-3	65053.6	ENSMUSG00000024283
P69566;E9Q5D6;P69566-2	71011.2	ENSMUSG00000038546
Q61581;F8WH23;E9Q5D9	28969.1	ENSMUSG00000036256
E9Q5E0;Q921S6;Q63943;E9QKT0;Q63943-2	54110.5	ENSMUSG00000001419
E9Q5F9;G3UZ69	285661	ENSMUSG00000044791
E9Q5G3	108775	ENSMUSG00000032254
E9Q5I7;Q3UAM9;Q63961	69274.4	ENSMUSG00000026814
Q8K0Z5;E9Q5J9	33149.1	NA
E9Q5M4;F6VRB4	94974.4	ENSMUSG00000034949
O35453-2;G3UWE8;O35453;E9Q5P0	44907.7	ENSMUSG00000001249
Q5SSH7-2;Q5SSH7;E9Q5W5	324439	ENSMUSG00000055670
Q684R7-3;Q684R7-2;E9Q5Z7;Q684R7	172189	ENSMUSG00000059049
Q924C6;E9Q600	84778.4	ENSMUSG00000025185
E9Q605;Q60680;E9QNL4;Q60680-2;Q60680-3	82225.4	ENSMUSG00000025199
E9Q616	604249	ENSMUSG00000069833
E9Q624;E9QA22;E9QA24;E9QA23	144991	ENSMUSG00000049606
E9Q634	126817	ENSMUSG00000032220
E9Q638;Q61072	91848.4	ENSMUSG00000031555
Q6NZN0-5;E9Q640;Q6NZN0-3;Q6NZN0-4;Q6NZN0-2;Q6NZN0;E9PUF4	111273	NA
Q8BN58-2;E9Q642;Q8BN58-3;Q8BN58	76128.1	ENSMUSG00000024043
Q8CGE9;E9Q652;E9Q1K7;D3Z0G6;D3Z0G7;D3Z0G5	149635	ENSMUSG00000029101
Q6PHS9-4;Q6PHS9-2;Q6PHS9-5;Q6PHS9;Q6PHS9-3;Q6PHS9-6;E9Q683	129652	ENSMUSG00000010066
E9Q6B2	45333.4	ENSMUSG00000084883
E9Q6B6;Q9ESN9-2;E9Q6E0;Q9ESN9-3;Q9ESN9-5;Q9ESN9-4;Q9ESN9;J3QNR6;Q9ESN9-6;K3W4S4	143444	ENSMUSG00000024163
E9Q6C7	166576	NA
Q3UIX4;E9Q6E5;D3Z4B0;F6TN80;D6RE22	53102.3	ENSMUSG00000055436
E9Q6F9;Q149D4;G3X9U2;Q8C9M8	28356.6	ENSMUSG00000033961
E9Q6H8	144350	ENSMUSG00000030231
Q61730;E9Q6I2;Q3UVZ1;G3UY13;Q61730-2	65740.2	ENSMUSG00000022514
E9Q6J5	327450	ENSMUSG00000061755
E9Q6J8;Q08274	67096.8	ENSMUSG00000030410
E9Q6K1;O08811;F6YA33	84406.4	ENSMUSG00000030400
J3QP81;E9Q6L0;Q80TV8-2;E9QNY9;Q80TV8;E9QKH0	160919	ENSMUSG00000064302
E9Q6P4;G5E8P0	196207	ENSMUSG00000051786
E9Q6P5	94202.1	ENSMUSG00000033530
E9Q6R7	392703	ENSMUSG00000019820
E9Q6U4;Q3UWL8	14731.4	ENSMUSG00000052033
P25425-10;P25425-4;P25425-7;P25425-9;P25425-11;P25425-8;P25425-3;I1E4X2;P25425-6;P25425-2;P25425-5;E9Q6Z8;P25425;F8VQL7;P25425-12;F6RP41;H3BJE4;Q00196-4;Q3U5D1;Q00196-6;P31362;H3BJT4;Q00196;H3BKB7;Q00196-2;Q00196-3;Q00196-7;Q00196-5;H3BJP0;Q7TSC9	56192.9	ENSMUSG00000026565
E9Q704;F8VQA4;P97467;F6TGI4	97175.9	ENSMUSG00000026335
E9Q706;P51830	124387	ENSMUSG00000005580
Q9R0B9;E9Q718	84487.8	ENSMUSG00000032374
E9Q722;Q61069	32017.1	ENSMUSG00000026641
E9Q769;Q9D8B7	24032.2	ENSMUSG00000031990
E9Q784	203753	ENSMUSG00000022000
E9Q7C1;G3X8S4;Q924H2	82595.6	ENSMUSG00000012114
Q5UE59;E9Q7C9;Q7TNF4;Q8CD76;O88447	61629	ENSMUSG00000021288
E9Q7D5	176662	ENSMUSG00000033542
E9Q7E2	195987	ENSMUSG00000033237
Q3V3Q7;E9Q7E9	94931.2	ENSMUSG00000021143
E9Q7G0	235629	ENSMUSG00000066306
E9Q7G6;Q8VC70	37583.1	ENSMUSG00000040043
E9Q7L0	116599	ENSMUSG00000021913
E9Q7L1;G3UX45	171618	ENSMUSG00000031976
E9Q7M2	78196.6	ENSMUSG00000027806
E9Q7N5;Q8R2Q4-3;Q8R2Q4-2;Q8R2Q4;E0CY79;Q8C1C2	82025.2	ENSMUSG00000021666
E9Q7S1;O88466;E9PVH6;F6QFS1;O88466-2	205737	ENSMUSG00000027288
E9Q7T7	81359.7	ENSMUSG00000063765
E9Q7U2;Q8CGU1	70932.6	ENSMUSG00000023055
E9Q7W0;P31266-2;F7BPQ6;P31266	54325.4	ENSMUSG00000039191
P56212-2;P56212;E9Q827;E9Q4B9	10605.1	ENSMUSG00000007656
Q32ME1;F7AAP4;E9Q828;Q6Q477	122294	ENSMUSG00000026463
Q9QZQ1-2;E9Q852;Q9QZQ1;E9Q9C3;E9PYX7	204551	NA
E9Q855;O35609;Q3UXS0	34515.2	ENSMUSG00000028049
Q8BKC8-2;Q8BKC8;E9Q8A3;Q8BKC8-3;D6RI80	89942.7	ENSMUSG00000038861
E9Q8D0;F6QYD2	61734.1	ENSMUSG00000044224
E9Q8F1;Q3UXZ9	184852	ENSMUSG00000030180
P06909;E9Q8I0;D6RGQ0;E9Q8H9	139137	ENSMUSG00000026365
E9Q8I7;E9PZN0	101507	ENSMUSG00000072889
E9Q8I9;E9Q8I9-2	339089	ENSMUSG00000056602
E9Q8K8;Q6ZPZ3;Q6ZPZ3-2	136021	ENSMUSG00000059273
Q9D620;E9Q8L9	70683.1	ENSMUSG00000031488
E9Q8M1	59785.9	ENSMUSG00000047264
E9Q8N0;Q60695;E9Q8M9	85960.3	ENSMUSG00000026482
Q8BRT1;E9Q8N5;Q08EB6;F7DCH5	140737	ENSMUSG00000033392
P30999-2;P30999-3;E9Q8Z5;E9Q903;E9Q906	101743	NA
G3X9V2;P30999;E9Q8Z6;E9Q8Z8;E9Q8Z4;E9Q8Z9;D3Z2H2;E9Q901;E9Q904;E9Q986;D3Z7H6;E9Q907;E9Q905;D3Z2H7	104103	ENSMUSG00000034101
E9Q912;E9Q6Q4	66075.8	ENSMUSG00000028149
E9Q933;Q8BK08	19807.7	ENSMUSG00000043284
E9Q983;Q8K4L3;E9Q3Z5;Q8K4L2;F6R6A4	198527	ENSMUSG00000024236
E9Q987;D3Z3L3;D3YVI1;Q99PQ1;D3YYU4;E9PV98	57792.6	ENSMUSG00000057143
Q3TWS4;E9Q9A3;Q61548-3;E9QQ05;Q61548-2;Q61548;E9QLK9;Q8BQA2	61424.6	ENSMUSG00000033419
O35071;E9Q9B0	122433	ENSMUSG00000020821
E9Q9B2;F8VQG7	164304	ENSMUSG00000037795
E9Q9B7	199182	ENSMUSG00000036333
E9Q9C7;Q8K4G5-2;E9Q9C0;E9Q9C1;E9Q9C2;Q8K4G5;E9QK41;Q8K4G5-4;E9Q9C4;E9Q9Q7;E9Q9D1;E9Q9D2;Q8K4G5-3;E9Q030	75291.7	ENSMUSG00000025085
E9Q9D5;E9Q473;E9Q8G6;E9Q0F8;E9PZU3;E9PXG6	25609.8	ENSMUSG00000022621
E9Q9E1;Q6NZJ6;E9PVC6;Q6NZJ6-2	175329	ENSMUSG00000045983
E9Q9E9;Q3USZ8	49462.4	ENSMUSG00000045414
E9Q9G5;P24529;D3Z0B1	25881.9	ENSMUSG00000000214
E9QAN4;P33173;G3UW47;Q6TA13;E9Q9G6	190974	ENSMUSG00000014602
E9Q9H6;Q8C0P7;D3Z3R7	114488	ENSMUSG00000042197
F6YZU5;E9Q9I2;E9Q9R9	174576	ENSMUSG00000021782
Q3V1L4;G3X9J6;E9Q9M1	64808	ENSMUSG00000025041
E9Q9M5;Q3UJD6-2;J3KMM1;Q3UJD6	143451	ENSMUSG00000006676
E9Q9Q2	124386	ENSMUSG00000056211
E9Q9T6;Q6ZPL9	68022.6	ENSMUSG00000029389
E9Q9V7	106319	ENSMUSG00000053877
Q9JJG0-3;Q9JJG0-2;E9QL08;E9Q9Z4;Q9JJG0;Q9JJG0-4;E9Q8T1	103275	ENSMUSG00000030852
Q8BT14-2;Q8BT14;E9QA19;Q8BT14-3	63025	ENSMUSG00000038784
F7A4M1;Q3UJK4;E9QA45	27939	ENSMUSG00000023952
Q9Z0H4-11;E9QA47;Q9Z0H4-7;Q9Z0H4-5;Q9Z0H4-4;F6V6I8;Q9Z0H4;Q9Z0H4-8;Q9Z0H4-2;Q9Z0H4-6;Q9Z0H4-9;A3KGT2;A3KGT0	49253.5	ENSMUSG00000002107
E9QA90;Q8CID0	64141.7	ENSMUSG00000027425
E9QAB6	48290.6	ENSMUSG00000074925
F6Q1Z6;Q02395-2;E9QAD3;Q02395;M0QWI3;E9Q5U4;E9Q8G7	27417.3	ENSMUSG00000029267
E9QAD4	72474.3	ENSMUSG00000026339
E9QAE3	207050	ENSMUSG00000040565
E9QAE4;O88491	296362	ENSMUSG00000021488
E9QAF8;Q7TQK0	72939.9	ENSMUSG00000026349
E9QAF9;Q0VGY8;Q0VGY8-2	200065	ENSMUSG00000035168
E9QAG2;Q9D4J7;Q9D4J7-2	36366.1	ENSMUSG00000025626
E9QAK9;Q6GUQ1	30662	ENSMUSG00000015467
F6W8W7;E9QAP7	73247.1	ENSMUSG00000039117
E9QAQ3;Q6ZQ82;D3Z1X5	85950.8	ENSMUSG00000036452
Q9WV60;E9QAQ5	46709.8	ENSMUSG00000022812
E9QAQ7;A2BH40;A2BH40-4;A2BH40-2;A2BH40-3	242672	ENSMUSG00000007880
E9QAS4;Q6PDQ2;E9QAS5	216369	ENSMUSG00000063870
Q7TNC9;Q3TZT4;E9QAS7	47621.8	ENSMUSG00000025477
Q9CZM2;E9QAZ2;E9Q1X1	24145.9	ENSMUSG00000012405
P13595-2;E9QB01;P13595-3;E9Q589;P13595-4	93539.4	ENSMUSG00000039542
Q68FL6;E9QB02	101430	ENSMUSG00000040354
Q80ZK0;E9QJS0;G5E8U8;G5E8U5;D3Z6K5	18697.6	ENSMUSG00000034729
Q9DC42;Q9Z0M6-2;Q9Z0M6-3;E9QMJ5;Q9Z0M6;E9QJS7	80202.3	ENSMUSG00000002885
E9QJT3;Q9CSV6	21948.6	ENSMUSG00000044982
P56376;E9QJT5	11240.7	ENSMUSG00000008822
Q8CG79;E9QJU8	125300	ENSMUSG00000026510
Q8K2Z2-2;Q8K2Z2;E9QJV4	31618.6	ENSMUSG00000035597
Q91VS7;E9QJW0;D3YU60	17551.4	ENSMUSG00000008540
P21845;E9QJW9	30927.3	ENSMUSG00000033825
P97798-5;P97798-2;P97798-3;P97798-4;E9QK04;P97798	157417	ENSMUSG00000032340
E9QK20;Q61290	223157	ENSMUSG00000004110
Q8BIZ0;E9QK76	104736	ENSMUSG00000050505
E9QK82;P27573	27651.5	ENSMUSG00000056569
Q5XG71;E9QK83	317741	ENSMUSG00000004356
Q5PSV9;E9QK89	184669	ENSMUSG00000061607
Q9JKS5;E9QKB2	45924.1	ENSMUSG00000021476
Q9ESN6;Q3UHH4;E9QKC6	81444.6	ENSMUSG00000027993
Q3UHX0;E9QKD1	128634	ENSMUSG00000021392
Q8BMG7;E9QKE4	152533	ENSMUSG00000039318
Q9CWH5;E9QKG3	52904.1	ENSMUSG00000019792
E9QKG6;Q99NH0;Q99NH0-2;Q99NH0-3;E9Q804	246622	ENSMUSG00000055204
O35927-2;E9QKH8;O35927	132284	ENSMUSG00000022240
Q9D1F4;E9QKI5;E9QKI4;F6R8S6	27483	ENSMUSG00000011096
Q9QZW0-2;E9QKK8;Q9QZW0;F6Q8D3	127510	ENSMUSG00000062949
Q99NG0;E9QKL0	162539	ENSMUSG00000040661
E9QKL6;P15092-2;P15092	69437.6	ENSMUSG00000073489
Q9Z2Q2-3;F6ZLH4;Q9Z2Q2-2;H7BX94;K4DI66;Q9Z2Q2;E9QKQ3;D3Z5V3	33311.7	ENSMUSG00000030980
Q03173-6;Q03173-3;Q03173-4;E9QKR1;Q03173-5;J3QNM3;E9QKQ9;Q03173;E9QLZ9	56356.3	ENSMUSG00000022995
Q99N50-7;Q99N50-8;Q99N50-6;Q99N50-11;Q99N50-5;Q99N50-3;Q99N50-4;Q99N50;Q99N50-2;E9QKS6	29573.1	ENSMUSG00000030616
E9QKT1;O08759	99818.5	ENSMUSG00000025326
E9QKX5;Q80TY5	444011	ENSMUSG00000037646
E9QLU9;E9QKY4;Q80UZ0	149761	ENSMUSG00000034037
E9QKZ2;Q91YE6;E0CXB2	115950	ENSMUSG00000041879
P98078-2;E9QL31;P98078;E9PX84;Q3TRE6;P98078-3;F6TQN9	80091.8	ENSMUSG00000022150
Q8CIC2-2;Q8CIC2;E9QL43	17618.5	ENSMUSG00000048439
Q8CI04;E9QL65	93281.9	ENSMUSG00000034893
F6UMA3;Q14AW5-3;Q14AW5-4;E9QPI2;Q14AW5-2;E9QL78;Q14AW5	70721.8	ENSMUSG00000029206
Q91YX5;E9QL80;D3YVK0	43088.1	ENSMUSG00000026623
Q0GNC1-3;E9QLA5;Q0GNC1	137495	ENSMUSG00000037679
Q3UFF7;E9QLB2	26354.1	ENSMUSG00000039246
Q566J8;E9QLB8	59231.3	ENSMUSG00000003762
Q8C3R1;E9QLK3	89084.6	ENSMUSG00000000148
Q8BZ98-2;Q8BZ98;E9QLL2	96803.1	ENSMUSG00000040265
P53762-2;E9QLT6;Q3ULM2;P53762;Q8CEC2	84612.1	ENSMUSG00000015522
P09535;E9QLW5	20029.9	ENSMUSG00000048583
Q9JIY2-3;E9QM14;Q9JIY2-2;Q9JIY2;Q9JIY2-4	46166.4	ENSMUSG00000020659
O08734;E9QM21;F7CUQ1;Q91WX5	23334.5	ENSMUSG00000057789
E9QM38;P55012	130667	ENSMUSG00000024597
O70305-2;O70305;E9QM77;O70305-3;F6U2C2;F7B6X4	129066	ENSMUSG00000042605
Q8BZN6;E9QM99;Q8BZN6-2;Q8BZN6-3	245756	ENSMUSG00000038608
E9QMA2;Q3TNH5;Q3TNH5-3	42967.1	ENSMUSG00000064138
Q8CES0;E9QMB7	39432.3	ENSMUSG00000036282
Q66GT5;E9QMC5	21942.3	NA
E9QMD3;Q61329	406102	ENSMUSG00000038872
E9QME5;Q99PP7-2	121681	ENSMUSG00000033014
E9QMF4;E0CXW7	19824.7	ENSMUSG00000006289
E9QMH7;Q9DBZ1	42497.6	NA
H3BKE6;Q9QWY8-2;E9QMI7;H3BL41;H3BJY2;Q9QWY8;E9QN63;H3BKD4;E9QMJ1;Q9QWY8-4;Q9QWY8-3	121274	ENSMUSG00000022377
Q8BH86-2;Q8BH86;E9QMK9;F7CUW7	61248.1	ENSMUSG00000021185
Q61464-4;E9QML5;Q61464;Q61464-7;Q61464-2;Q61464-5;E9QKZ7	214459	ENSMUSG00000030016
Q8CHY6;E9QMN5	67333.4	ENSMUSG00000036180
Q9ES07;E9QMN8;G3XA51;E9Q329;E9PYQ9	81631.5	ENSMUSG00000022899
Q05512;E9QMP6;E9Q9N6;E9PYX3;Q05512-3;Q05512-4;Q05512-2;F6ZS70;Q3T9A3	86305.2	ENSMUSG00000024969
Q99KW3-1;E9QMQ3;Q99KW3-4;Q99KW3;Q99KW3-2;G5E8W1	66979.2	ENSMUSG00000033088
Q8BIK4;E9QMR2;F8VPN7;Q8BIK4-2	235310	ENSMUSG00000025558
Q4KML4;E9QMV2	9030.35	ENSMUSG00000078453
E9QMY1;Q80VX2;O54901;E9PZI9;Q05D16	30291.8	ENSMUSG00000022661
Q9QXS1-3;E9QMZ5	517282	ENSMUSG00000022565
P05622;E9QPE2;E9QN12	122805	ENSMUSG00000024620
E9QN31;Q922K7	86906.2	ENSMUSG00000038279
Q91WK0-2;Q91WK0;E9QN52	45538.5	ENSMUSG00000032497
Q3UVY5;E9QN69	131241	ENSMUSG00000034501
P02469;E9QN70	197089	ENSMUSG00000002900
E9QN99;Q8VCR7	22450.6	ENSMUSG00000042073
E9QNA7;Q62417-2;E9Q6A3;D3Z5J3;Q62417-5;Q62417-6;Q62417-4;E9PYX6;Q62417-3;Q62417-7	82874.3	ENSMUSG00000025006
Q6PA06-2;E9QND8;Q6PA06	44355.4	ENSMUSG00000059811
Q99JP0;E9QNE9	101118	ENSMUSG00000024242
E9QNG1;Q9Z0R6;Q9Z0R6-2	188779	ENSMUSG00000020640
Q6PHS6;E9QNG6;E9Q7T4	110818	ENSMUSG00000020590
Q5XG73-2;Q5XG73-3;Q5XG73;E9QNH7	52369.4	ENSMUSG00000026781
E9QNN1;O70133-2;O70133;O70133-3	149689	ENSMUSG00000042699
E9QNP0;P62984;E9Q4P0;E9Q9J0;E9Q5F6;Q5SX22;P0CG49;P0CG50;F6X7C4;J3QK04	26856	ENSMUSG00000055553
E9QNP3;F8WJ23;Q8VHD8	323368	ENSMUSG00000041991
E9QNQ4;Q8CHG7;Q5NCJ4;Q5NCJ5;Q5NCJ0;Q5NCJ1	166427	ENSMUSG00000062232
Q8VD62;E9QNR6	27538.6	ENSMUSG00000047423
Q8VE65;E9QNT5	17875.2	ENSMUSG00000028899
Q80YQ2;F8WJB0;Q80YQ2-2;E9QNV2;H3BK33	156086	ENSMUSG00000019984
E9QNX9;Q60751	155284	ENSMUSG00000005533
Q9JLC8-3;Q9JLC8;E9QNY8;B2RRL5;D3Z3H1	520218	ENSMUSG00000048279
Q6PFR5;E9QP00	32315.9	ENSMUSG00000029817
Q924A2-2;E9QP01;Q924A2;E9Q6T8	163751	ENSMUSG00000005442
Q7TPD1-2;Q7TPD1;F6T356;E9QP06	94014.8	ENSMUSG00000005371
E9QP09;Q80TT8	281249	ENSMUSG00000040327
E9QP46;Q6ZWQ0	782137	ENSMUSG00000063450
P33622;E9QP56	10982.3	ENSMUSG00000032081
Q99JW4;E9QP62;Q9D7B2	37240	ENSMUSG00000019920
Q8CEF9;E9QP73	121377	ENSMUSG00000034324
Q6PGF3;E9QP84;G3UW74	91784.6	ENSMUSG00000013833
P55937-1;P55937;E9QP99	162820	ENSMUSG00000029502
F6S7U1;Q69ZJ7;E9QPA1;F7CN51;F7DEJ0	146770	ENSMUSG00000038658
E9QPB2;Q8CIT9	70493.3	ENSMUSG00000046056
Q05920;G5E8R3;E9QPD7	129684	ENSMUSG00000024892
E9QPE7;O08638-2;O08638	223356	ENSMUSG00000018830
Q6A026;E9QPI5	150326	ENSMUSG00000029202
E9QPM1	52966.4	NA
Q8VDR9;E9QPN7	233265	ENSMUSG00000032198
E9QPQ8;Q8JZS9	23985.6	ENSMUSG00000030706
Q8CIZ8;E9QPU1	309266	ENSMUSG00000001930
P39061-2;P39061-1;P39061;E9QPX1	134203	ENSMUSG00000001435
Q9CXZ1;E9QPX3	19784.5	ENSMUSG00000021764
P13705;E9QPY6	123073	ENSMUSG00000014850
E9QPZ3	248592	ENSMUSG00000049133
E9QQ10;Q70FJ1-3;Q70FJ1-2;Q70FJ1	434137	ENSMUSG00000040407
F7A6K2;E9QQ14;Q8R1J3	11833.5	ENSMUSG00000021621
Q69ZI1-3;Q69ZI1-2;E9QQ33;Q69ZI1	86341.5	ENSMUSG00000031642
Q6NVF7;O55103;E9QQ57	147530	ENSMUSG00000053198
Q6A039;E9QQ68	76809.5	ENSMUSG00000048720
F2Z3U3;F2Z4B7;G5E867;F2Z408	66973.2	ENSMUSG00000026014
F2Z468;O89029;F2Z3U4;F2Z469;O89029-2	64679.9	ENSMUSG00000016995
F2Z3X3;Q8R3V6	34405.9	ENSMUSG00000018378
Q3TRL2;F2Z3X6;Q9Z2A0;F2Z3Z9;F2Z400	59327.1	ENSMUSG00000024122
F2Z436;Q9EPL0	67861	ENSMUSG00000020868
Q9DCN2-2;Q9DCN2;F2Z456;F2Z3V0	31549.3	ENSMUSG00000018042
F2Z4A3	506261	ENSMUSG00000070047
Q6DIC0;F2Z4A9;H3BLH0;E9QAB8;H3BJK2	180252	ENSMUSG00000024921
F6Q475;Q8JZY1;Q8CBC7;A2ALH2	12365.8	ENSMUSG00000031171
F6Q720;Q3TVW5-2;Q3TVW5	26047.3	ENSMUSG00000002486
F6Q7Q7;Q7TQF2	79786	ENSMUSG00000048232
Q5U430;F6QC57;F6RDS0;Q5U430-3	212755	ENSMUSG00000044308
F6QCI0;Q8BQ46	33714	ENSMUSG00000020680
F6QFD1;Q01063-2;B1PSD9;B2KF57;B2KF84;Q01063;E9PVU7	85550.3	ENSMUSG00000021699
F6QKK2;Q8VEH3	18866.5	ENSMUSG00000026426
F6QX82;Q5HZJ0	117882	ENSMUSG00000022191
F6QZB1;Q9CX48	3435.03	ENSMUSG00000018239
F6R9G0	34670.5	ENSMUSG00000029505
F6RBL8;Q62559	26202.9	ENSMUSG00000017858
F6RCZ2;Q8BY07;Q8BGM4	8490.45	ENSMUSG00000040557
F6RJC1;Q9WTS6-2;Q9WTS6;G3X907	262764	ENSMUSG00000031561
F6RJV6;Q9JJK2	49742.6	ENSMUSG00000062190
G3UY74;G3UZT9;Q69ZS8-2;F6RLJ7;Q69ZS8;G3UZH4;B7ZCA7;Q69ZS8-3	39273	ENSMUSG00000040606
Q05C51;F6RP29;Q9CWY8	28147.8	ENSMUSG00000052926
F6RPJ9;Q9JHR7	114260	ENSMUSG00000056999
F6ZIA4;P04370-7;P04370-5;P04370-9;P04370-10;F6VME3;P04370-4;F7A0B0;F6RT34;P04370-14;P04370-8;P04370-13;F6RWW8;P04370-6;P04370-11;F6TYB7;P04370;P04370-2	17108.9	ENSMUSG00000041607
G3UXG8;F6RYG0;Q6PGD0	15138.2	ENSMUSG00000013622
Q8N9S3-3;F6S1R2;Q8N9S3;A2AF81;Q8N9S3-2	32439	ENSMUSG00000020288
Q3UX37;F6S200;F7C583	155875	ENSMUSG00000040624
F6SFF5;Q8K1Z0	28049.2	ENSMUSG00000031782
F6SMJ7;F6XXP5;Q9CY28	16307.7	ENSMUSG00000022668
F6SQH7;Q91VA6	32655.7	ENSMUSG00000001100
F6SRV1	17989.9	NA
Q5SSM3-4;F6T1Y2;Q5SSM3-2;Q5SSM3-3;Q5SSM3	23619.1	ENSMUSG00000033389
Q60739-2;Q60739;F6TCF9	24874.6	ENSMUSG00000028416
F6TL02	NA	NA
F6TLV3;Q8BX90	127251	ENSMUSG00000033487
O70333;F6TQQ9	11271	ENSMUSG00000024146
F6TQW2;P01864	44095.2	ENSMUSG00000076612
F6U6G6;Q8C006;Q8C006-2	40838.6	ENSMUSG00000022043
Q8BGT8-2;F6U6Z2;F7D3N3;Q8BGT8	22829.8	ENSMUSG00000037747
F6UIS1;Q9CQE7;Q9CQE7-2;F6RK81	27999.4	ENSMUSG00000005881
F6UK66;Q810U5-3;Q810U5;Q810U5-2	29794.2	ENSMUSG00000038127
F6UNU0;Q8CGF1	95870.4	ENSMUSG00000039831
F6UNW2;Q8VCA6;Q8VCA6-3;M0QWV0;Q8VCA6-2	50791.4	ENSMUSG00000002342
F6UTB8;Q66JX5-2;Q66JX5	15964.3	ENSMUSG00000069135
Q3U4H6;F6UV46;Q3U4H6-2	54576	ENSMUSG00000039307
G3UYT4;F6V6B6;Q8VBU8-4;Q8VBU8-3;Q8VBU8-2;Q8VBU8	28497.9	ENSMUSG00000025316
F6V6T4;Q9R0Q3;Q8BPI2	20023.8	ENSMUSG00000029390
H3BLL9;F6VAS1;H3BL94;O35317-2;O35317	4794.45	ENSMUSG00000038718
Q3UMG5-2;Q3UMG5-3;Q3UMG5;F6VQ19	82391.1	ENSMUSG00000031290
P68254-2;P68254;F6YY69;F6VW30	27700.2	ENSMUSG00000076432
F6VY64;Q8VHZ7	19429.1	ENSMUSG00000026127
J3QMZ2;F6VYK1	290841	NA
F6VZK2;Q8BP22;J3KMP6;G3UY30	25202.4	ENSMUSG00000028218
F6W623;O08550;F8WJ40	220006	ENSMUSG00000006307
F6W8I0	27015.7	NA
F6WDS8;Q9Z2H2;B1B1E4	52914.7	ENSMUSG00000021219
F6WIU1;Q8VDQ9	82207.1	ENSMUSG00000035047
Q6ZQ93;F6WJB7;F7BSN3;F6SZG2;Q6ZQ93-3;Q6ZQ93-2;Q6ZQ93-4	408211	ENSMUSG00000056342
Q8K4I3;F6WMJ3;A2AFJ8;H3BJ53	87050.7	ENSMUSG00000031133
F6WMX7;Q9CTY5	30515.3	ENSMUSG00000039478
P70704;F6WYQ5;Q8BR88	131412	ENSMUSG00000037685
F6XC25;Q8BRN9	85012.5	ENSMUSG00000028582
F6XVP7;Q924T7;Q924T7-2	102112	ENSMUSG00000047098
F6XYI9;F8WJ67;Q91YM5;P29037;Q6SJ95	23455.6	ENSMUSG00000014767
F6XZA4;Q9CR56	17315.6	ENSMUSG00000017837
F6Y616;D3Z3J6;Q8VE62;G3UYE5;G3UZ67	53963.5	ENSMUSG00000025451
P59997;F6YRW4	132678	ENSMUSG00000054611
P62270;F6YVP7;G3UZW2;F5H8M6	17718.6	ENSMUSG00000008668
F6YX19;Q99LV7;F7DFD7;F6RUP6;Q99LV7-2	28440.9	ENSMUSG00000023791
F6YX98;Q8VDF3;Q8VDF3-2	6304.13	ENSMUSG00000032380
H3BK32;Q6P7W0-2;Q6P7W0;F6Z9A1;H3BK20;H3BJS8	103702	NA
F6ZBL2;Q80SY4	69747.1	ENSMUSG00000024294
F6ZBR8;O88286-3;O88286-2;O88286;G5E8J8	104569	ENSMUSG00000024050
F6ZFT1;F8WJ64;Q9CR21	14309.3	ENSMUSG00000030869
F6ZFU0	61391.4	ENSMUSG00000055762
Q9D6Y9;F6ZHD8;G3UW30	80363	ENSMUSG00000022707
F6ZQA3	82882.3	NA
F7A4A7-2;F7A4A7	256270	ENSMUSG00000091455
F7AA26	126087	ENSMUSG00000089945
F7ACR9	608234	NA
F7AFM3;Q80W22	18008.3	ENSMUSG00000054474
F7AGB5;Q3U2U7;E9Q7K9	31571.8	ENSMUSG00000004561
F7AL76;Q09XV5	263954	ENSMUSG00000053754
Q9QX96;F7ARK3	104943	ENSMUSG00000049532
Q05DT2;F7AVN4;Q9Z104;E9Q2W1	24676.7	ENSMUSG00000020232
F7AWQ5;Q3TQR0-2;Q3TQR0-3;Q3TQR0	23512.1	ENSMUSG00000030990
Q60936-2;F7B1B6;Q60936	42563.6	ENSMUSG00000026489
F7B7X2;Q4KMS1;Q9QXA7	19324.2	ENSMUSG00000027189
F7BCD5;Q8CC21;Q8CC21-2	22906	ENSMUSG00000042298
F7BE84	150859	ENSMUSG00000044864
F7BGR7;Q8C7Q4;J3QPA9;F6TBN8;B0LM42	52790.8	ENSMUSG00000096370
F7BJB9	106522	ENSMUSG00000039456
F7BJK1	116518	ENSMUSG00000051375
F7BP73;Q3UHH2;F7AWS1;Q3UHH2-2	62072.4	ENSMUSG00000038267
F7BWT7;F7BWT7-2	33070.4	ENSMUSG00000037031
Q5M8N0;F7C0H6	18612.3	ENSMUSG00000044629
P47802;F7C846;D3Z3F4;G3UXX9	35623.5	NA
F7C957;Q8R1G6	16715.7	ENSMUSG00000022090
F7CC56;Q9ESK9;F7CCJ3	168964	ENSMUSG00000025907
F7CJY7;Q8BVI5;F6X4N5	29424.9	ENSMUSG00000027522
F7D1I5;G3UXY6;Q78HU7	7922.06	ENSMUSG00000090523
F8VPK0	173941	ENSMUSG00000033991
P56671;F8VPK3	48769.4	ENSMUSG00000030678
P70336;F8VPK5;P70336-2	160584	ENSMUSG00000020580
Q61194-2;Q61194;F8VPL2	187525	ENSMUSG00000030660
F8VPL5;P97820;E9PVG7	140806	ENSMUSG00000026074
Q99MI1;F8VPM7;Q99MI1-2	128329	ENSMUSG00000030172
F8VPN4;F6XXE6	174286	ENSMUSG00000033400
F8VPP8	110291	ENSMUSG00000022390
F8VPQ2;E9Q9V1	142054	ENSMUSG00000048118
F8VPQ4;Q812A2;E9QN14	124447	ENSMUSG00000030257
Q8BVA4;F8VPR1	66309.6	ENSMUSG00000048096
P45481;F8VPR5	265493	ENSMUSG00000022521
F8VPU2	118874	ENSMUSG00000025555
P48725-3;P48725;F8VPV0;P48725-2	284587	ENSMUSG00000001151
F8VPV3;Q62520	54856.4	ENSMUSG00000061524
F8VPX2	50533	ENSMUSG00000008167
Q8C092;F8VPY2	87043.8	ENSMUSG00000025049
F8VPZ9	161352	ENSMUSG00000070808
F8VQ05	337816	ENSMUSG00000070733
F8VQ06;Q61810;Q61810-2	134362	ENSMUSG00000024940
Q8VI36-2;Q8VI36;F8VQ28	60810.9	ENSMUSG00000029528
F8VQ29	185352	ENSMUSG00000028068
F8VQ40;P19137	338145	ENSMUSG00000032796
F8VQ43;Q60675	343812	ENSMUSG00000019899
F8VQ54;Q8R418	215767	ENSMUSG00000041415
F8VQ70	157772	ENSMUSG00000034007
Q9EQW7;F8VQ75	195811	ENSMUSG00000021375
F8VQ87;P97789-3;P97789-2;P97789	194757	ENSMUSG00000032410
Q8VDD9;F8VQ93	206724	ENSMUSG00000032253
F8VQC1;E9Q740	74656.6	ENSMUSG00000036323
F8VQC7;Q61595-5;Q61595;Q61595-10;Q61595-11;Q61595-3;Q61595-7;Q61595-6;Q61595-16;Q61595-4;Q61595-9;Q61595-13;Q61595-15;Q61595-2;Q61595-12;Q61595-14;Q61595-8	152543	ENSMUSG00000021843
Q8BTY2;F8VQC9;Q8BTY2-2	116513	ENSMUSG00000021733
Q05909;F8VQD7;E9Q6E7	161241	ENSMUSG00000021745
Q8VHH5;F8VQE9	97964.3	ENSMUSG00000023353
F8VQF9;Q3TLI0	141492	ENSMUSG00000000374
F8VQJ3;P02468	177186	ENSMUSG00000026478
P59808;F8VQK5	135590	ENSMUSG00000015305
F8VQL9;E9PY55;Q9WU42;E9Q701;E9Q9V3;Q9WU42-2;F6Z4B2	273407	ENSMUSG00000029478
Q8R4H2;F8VQN6	172347	ENSMUSG00000059495
F8WGD4;Q9R0A5	57247.5	ENSMUSG00000031478
Q9Z0J4-4;Q9Z0J4-3;Q9Z0J4;Q9Z0J4-5;F8WGF2;Q9Z0J4-2	125182	ENSMUSG00000029361
Q64324;F8WGM5	66356.7	ENSMUSG00000004626
Q922M3;F8WGQ9	35701.1	ENSMUSG00000001098
F8WGT1;Q68FL4;E9PV16;H3BKT5;Q68FL4-2;F8WI65	66770.7	ENSMUSG00000029772
Q8BRG8-3;F8WGT2;Q8BRG8-2;Q8BRG8	49201.6	ENSMUSG00000029782
Q3US41-4;Q3US41-3;Q3US41-2;Q3US41-5;Q3US41;F8WGU3	57165.9	ENSMUSG00000040728
F8WGW3;Q497V5;Q497V5-2	110193	ENSMUSG00000024135
Q6PNC0;F8WGX5	336005	ENSMUSG00000037416
Q9R0K7;F8WHB1	132587	ENSMUSG00000030302
F8WHL1;Q5IRJ6;Q5IRJ6-2	60674.4	ENSMUSG00000029221
F8WHT2;Q76I79-2;Q76I79	110768	ENSMUSG00000042121
F8WHT3;Q7TPM1;F7AYW2	243119	ENSMUSG00000039262
F8WHU7;Q9D3E6;F6XQW1	140132	ENSMUSG00000037286
F8WHU9;F8WIG4;Q62384	42437.5	ENSMUSG00000032078
F8WHV1;Q9D187	15003.4	ENSMUSG00000031879
O70161-2;O70161-3;O70161;F8WHW6	69198.1	ENSMUSG00000034902
F8WHY8	79188.7	ENSMUSG00000021144
F8WI08;Q62273	55498.7	ENSMUSG00000034320
F8WI30;Q9CY18;F6RSR4	50878.1	ENSMUSG00000028007
G3UY45;Q8BRH4-2;Q8BRH4;F8WI37;G3UWZ3	194094	ENSMUSG00000038056
Q8VCZ6;F8WIA4	85489	ENSMUSG00000042303
F8WIB1;P61211	15650	ENSMUSG00000060904
F8WIE5;Q69ZR2	289226	ENSMUSG00000035247
F8WIF9;Q9WVM2;Q9WV69	45467.9	ENSMUSG00000022099
Q9Z207;F8WIG5	133685	ENSMUSG00000022021
Q9JIS8;F8WIJ0;A2AGJ9	120623	ENSMUSG00000017765
P10923;F8WIP8;D3Z4N2	32459.1	ENSMUSG00000029304
F8WIT2;P14824	75287.8	ENSMUSG00000018340
H7BXB9;Q9D1K7;F8WIU1	15773	ENSMUSG00000027327
F8WIU3;Q80YY7	95464.5	ENSMUSG00000028358
Q3U3W5;F8WIU7	94219.3	ENSMUSG00000037134
F8WIX8;Q64523;Q6GSS7	13606.8	ENSMUSG00000091383
Q8BXR9-2;Q8BXR9;F8WIZ7	105248	ENSMUSG00000042359
F8WIZ9;Q3U1J1-2;Q3U1J1	18272.6	ENSMUSG00000006335
Q61702;F8WJ05	101066	ENSMUSG00000006529
F8WJ31;Q5RJ54;Q5RJ54-2	38814.7	ENSMUSG00000022228
F8WJ41;P62245;D3Z712;D3YVB4	12310.5	ENSMUSG00000008683
Q3UMY5;F8WJ93;Q3UMY5-3	110026	ENSMUSG00000032624
Q69ZZ6-2;Q69ZZ6;F8WJ98;Q69ZZ6-3;G3UXF1	52921.4	ENSMUSG00000030126
Q9ESV0;F8WJA0	96428.3	ENSMUSG00000041645
Q80X82;F8WJD4	142282	ENSMUSG00000023118
Q922B6;Q8C2K8;F8WJF7	66486.7	ENSMUSG00000052752
F8WJG3;P62996	21934.9	ENSMUSG00000022858
F8WJI3;Q8R3Q6;E9Q4B5	15600.8	ENSMUSG00000075229
F8WJK8;Q99L47	40538.4	ENSMUSG00000022403
Q62203;G3UVU2;D3YW09;D3Z5A6	49911.2	ENSMUSG00000020211
Q9R0X0-2;G3UVU6;Q9R0X0;Q9R0X0-3	15879.3	ENSMUSG00000092558
G3UVU9;Q9ERI5-2;Q9ERI5;F6VRF7;F6VMC4	32003.2	ENSMUSG00000056962
G3UVV4;P17710-3;P17710-4;P17710;P17710-2	101872	ENSMUSG00000037012
P48024;G3UW42;Q9CXU9;J3QN87;J3QPZ8;D3YXK8	12746.4	ENSMUSG00000035530
G3UW58;Q0VG62	11163	ENSMUSG00000078784
G3XA79;G3UY19;Q99K43;G3UW86;G3UWQ7;G3UXT4	61730.2	ENSMUSG00000038943
G3UW89;Q80TS5-2;Q80TS5	131578	ENSMUSG00000045333
Q925H1;G3UW90	141034	ENSMUSG00000038679
G3UWA1;Q5U465	37424.7	ENSMUSG00000048924
G3UWA5	40446.3	ENSMUSG00000000552
P10852;G3UWA6	58336	ENSMUSG00000010095
Q9CZR2;G3UWC2	82800.3	ENSMUSG00000043943
G3UWC8;O55225	313617	ENSMUSG00000009487
Q8JZV9;G3UWD3	26752.5	ENSMUSG00000028167
G3UWD4;Q8K2H1-2;Q3UBL8;Q8K2H1;G3X959	33841.5	ENSMUSG00000036167
P62897;G3UWG1	11605.4	ENSMUSG00000063694
Q60610;G3UWG2;E9Q1R7;E9Q2Y4;J3QQ55	177532	ENSMUSG00000002489
G3UWH9;Q8R1U1;Q7TSQ9	86212	ENSMUSG00000031753
Q61979;G3UWR7	9210.7	ENSMUSG00000067786
G3UXL7;G3UWS3;Q04886;Q04887;P43680;Q61473	13630.2	ENSMUSG00000024176
Q7TNP2;Q3TTF6;H3BKU1;G3UWS4;H3BLQ0;H3BLE7;H3BIV7	65933.5	ENSMUSG00000032058
P35601-2;G3UWX1;P35601;G3X8Z6;Q5U4B1;G3UXL4	125913	ENSMUSG00000029191
Q5NBX1-2;G5E8P4;Q5NBX1-3;G3UWY3;Q5NBX1	135522	ENSMUSG00000020173
G3UWZ0;O88379	178166	ENSMUSG00000035021
O35451;G3UX19	76006.6	ENSMUSG00000015461
G3UX50;Q3UKR0;O35613	77207.6	ENSMUSG00000002307
Q3TDX8-5;G3UX54;Q3TDX8	53993.3	ENSMUSG00000032872
G3UYQ9;G3UYX8;G3UX79;Q99N84	12144.6	ENSMUSG00000024436
Q8BHD7-2;Q8BHD7;G8JL74;G3UXA6;G3UZ01	56381.3	ENSMUSG00000028382
G3UXB4;Q3U308	44918.3	ENSMUSG00000049482
G3UXH4;Q8BWW9-2;Q8BWW9;G3UZM9;Q8BWW9-3	105788	ENSMUSG00000004591
G3UZJ3;G3UXK0;G3UY34;Q8K0N0;Q8C8Z9;G3UZ87;O70585-2;G3UYM7;O70585;G3UYK9	63410.3	ENSMUSG00000071454
Q9D7G0;G3UXL2	34833.9	ENSMUSG00000031432
P28704-2;Q8VCR0;G3UXP8;P28704;Q3TWJ1	44395.5	ENSMUSG00000039656
G3UXT7;Q8CFQ9;P56959	14007.4	ENSMUSG00000030795
G3X909;Q9R1B9;G3UY21;G3UXV6;G3UZ88;G3UYX7;G3UZ61	95493.7	ENSMUSG00000031558
G3UXW9;Q99LD4;Q3MIA8;Q99LD4-2;B1ATU4	58860.3	ENSMUSG00000025156
Q9R1E6;Q9R1E6-3;G3UXY9;Q9R1E6-2	98884.6	ENSMUSG00000022425
G3UXZ5;P97371;G3UXY0;G3X9K9;G3UWN9	27411.2	ENSMUSG00000022216
Q8CCS6-2;Q8CCS6;G3UY42;D3YUB9;D3Z5F7	31043.9	ENSMUSG00000022194
G3UY52	20516.1	NA
G3UY75;Q64487-1;Q64487-11;Q64487-9;Q64487-10;Q64487-7;Q64487-8;Q64487-5;Q64487-6;Q64487;G3UYU6;Q64487-12;G3UX60;G3UWK6;E9Q7I7;E9PVW8;B9EJA3;Q64487-3;Q5SPA9;Q64487-2	211808	ENSMUSG00000028399
G3UYF9;Q03958	11408.9	ENSMUSG00000024309
G3UYG6;Q6Y7W8;G3UWR2;G3UYR9	148578	ENSMUSG00000048000
G3UYJ7;G3UX05	28633.1	ENSMUSG00000092360
G3UYU0	54223.8	ENSMUSG00000074480
G3UYU5;Q8R1F9	39121.6	ENSMUSG00000021418
G3UYV4;P46938;G3UYA6;G3UY62;P46938-2;G3UYW7	39485.9	ENSMUSG00000053110
G3UYV7;P62858	6344.19	ENSMUSG00000067288
Q6VNB8;G3UYW1	392334	ENSMUSG00000043940
G3UYZ1;Q8R366;D3Z4Q8	58131.4	ENSMUSG00000038034
G3UZ26;P50431;G3UYY1	48443.8	ENSMUSG00000020534
G3UZ39;O70348;G3UZV8	34780.3	ENSMUSG00000040482
G3UZ44;P63013-2;P63013	22529.9	ENSMUSG00000026586
G3UZG5;G3UZ63;Q921I2;G3X961	58569	ENSMUSG00000040263
G3UZA0;Q8BGA5	36660.5	ENSMUSG00000063334
G3UZF0;Q91W36;E9Q8W9	53673.7	ENSMUSG00000032376
G3UZI2;Q7TMK9-2;G3V018;Q7TMK9;G3UZ48;G3UXJ6	58751.4	ENSMUSG00000032423
Q69ZK6;G3UZM1;G3UZX8	260638	ENSMUSG00000037876
G3UZY2;P97493	14209.3	ENSMUSG00000005354
G3V027;Q9Z2C9;G3UYB7;I6L9A6	57714.3	ENSMUSG00000039431
G3X8P6;Q99MD6	67504.1	ENSMUSG00000000811
G3X8Q0;O89090	80443.3	ENSMUSG00000001280
G3X8Q1	243169	ENSMUSG00000020196
G3X8R0	21446.8	ENSMUSG00000005873
Q8VCX6;G3X8R1	47544.4	ENSMUSG00000006021
G3X8R2;Q80VJ2	24606.7	ENSMUSG00000006050
Q3UA37;G3X8R5	86555.5	ENSMUSG00000006673
Q5DTZ3;P59759;G3X8R8	117516	ENSMUSG00000009569
Q0P678;H3BIW0;G3X8T2	105693	ENSMUSG00000017478
P16675;G3X8T3	53843.7	ENSMUSG00000017760
G3X8T9;Q91WP6	46765.7	ENSMUSG00000021091
G3X8U3	38614.7	ENSMUSG00000021550
O88622-2;G3X8U8;O88622;E9Q088	103770	ENSMUSG00000021911
Q8K2Y0;G3X8V5	79957.4	ENSMUSG00000022120
Q9QZL0;G3X8V8;E9PZP3	53322.1	ENSMUSG00000022221
G3X8X0;Q05BH3	119071	ENSMUSG00000024422
Q62230;G3X8X6;Q62230-3;H9KUZ3	182977	ENSMUSG00000027322
Q920Q4;G3X8X7;Q920Q4-2	94927.2	ENSMUSG00000027411
G3X8Y3;Q80UM3	101094	ENSMUSG00000063273
O88561;G3X8Y7;O88561-2;F7CPA3	72964.2	ENSMUSG00000027932
Q9QUN7;G3X8Y8	89448.2	ENSMUSG00000027995
G3X918;P58069;D3YZE9	96400.2	ENSMUSG00000032413
Q9EPZ6;G3X919	65463	ENSMUSG00000032419
Q9DBR3;G3X920;Q9DBR3-2	75363.1	ENSMUSG00000032468
G3X922	254438	ENSMUSG00000032560
Q91VC4;G3X924	49932.8	ENSMUSG00000034845
G3X926;Q9JJ80	31470.7	ENSMUSG00000038510
G3X928;Q6NZC7	110762	ENSMUSG00000055319
Q3TWF6;G3X934	73118.3	ENSMUSG00000039828
Q921R8-2;Q921R8;G3X937	50536.9	ENSMUSG00000030089
Q8BZ21;G3X940	224917	ENSMUSG00000031540
Q920B9;G3X956	119824	ENSMUSG00000035726
O35711-2;O35711;G3X957;O35711-4	97584.6	ENSMUSG00000036528
G3X963;Q8CDM1;Q8CDM1-2	155283	ENSMUSG00000022360
G3X972	118580	ENSMUSG00000039367
G3X973;Q8R4Y4-2;Q8R4Y4	276471	ENSMUSG00000042286
Q61703;G3X977;Q3UEG7	105927	ENSMUSG00000037254
Q8K2U2;G3X994;D3Z1T0	26775.6	ENSMUSG00000042831
G3X995;Q05722	92094.3	ENSMUSG00000026147
Q8BLJ3;G3X9A7	36313.5	ENSMUSG00000049148
G3X9B1	242070	ENSMUSG00000050244
Q8BQ89;G3X9C8	36605.6	ENSMUSG00000049288
P48997;G3X9D9	54919.1	ENSMUSG00000049128
Q9R1S3-2;Q9R1S3-3;Q9R1S3;G3X9F1	90436.5	ENSMUSG00000056536
Q3TCR7;P39054;G3X9G4;Q3T9X3;P39054-2;F8WIV5;G3UZZ3	97986.2	ENSMUSG00000033335
P42859;G3X9H5;P42859-2	344686	ENSMUSG00000029104
Q8R1S4-2;Q8R1S4;G3X9H7	78828.5	ENSMUSG00000022353
G3X9I1;Q91VU0;G5E911;E9Q0W5;E9Q6F0	21486.5	ENSMUSG00000029672
G3X9J0	195062	ENSMUSG00000030583
Q68FL0;P70414;G5E8Y0;G3X9J1	106662	ENSMUSG00000054640
Q148V7;G3X9J4;Q148V7-3;Q148V7-2;E9QM90	134585	ENSMUSG00000026319
O54990-6;Q8CDK8;O54990-3;Q8R056;O54990-2;G3X9J8;O54990;G5E8G5;O54990-4;O54990-5	92195.8	ENSMUSG00000029086
G3X9K3	208498	ENSMUSG00000067851
G3X9K8;Q8QZZ7;D3YXX8;D3Z5E8	17680.3	ENSMUSG00000054226
G3X9L6;Q9DCX2;B1ASE2	18621.1	ENSMUSG00000068706
Q9ER88;G3X9M0;Q9ER88-2;G3UWZ6;G3UWJ4;G3UZC0;G3UWM7	44699	ENSMUSG00000068921
G3X9M3	137274	ENSMUSG00000024622
G3X9Q4;Q99M01	25571	ENSMUSG00000021420
P06802-2;G3X9S2;P06802	103075	ENSMUSG00000037370
G3X9V8	44452.4	ENSMUSG00000044594
P49117;G3X9W4	65238.7	ENSMUSG00000005893
G3X9X1	71284.9	ENSMUSG00000059486
G3X9Y5;E9Q735;E9Q442	124461	ENSMUSG00000059890
P21271;G5E8G6;P21271-3;G3X9Y9	210569	ENSMUSG00000025885
H3BKZ0;H3BJ52;Q8R060;G3X9Z0;H3BKB9	53883.2	ENSMUSG00000032400
G3X9Z4;F6UFZ5	172719	ENSMUSG00000041328
Q61371;G3X9Z7	92993.2	ENSMUSG00000040040
O88879-2;G3XA09;O88879	139894	ENSMUSG00000019979
G3XA30;E0CY57	43752.4	ENSMUSG00000040331
G3XA66;D3YVW0;G3XA75;G3UYJ5	33590.2	ENSMUSG00000064068
Q9D8B4;G5E814	14982.1	ENSMUSG00000002379
Q60676;G5E819	56876.2	ENSMUSG00000003099
Q9CWR0-2;Q9CWR0;G5E825	67449.8	ENSMUSG00000019467
G5E829	134746	ENSMUSG00000019943
Q9ER64;G5E833	98921.1	ENSMUSG00000037606
O89026;G5E843	176406	ENSMUSG00000022883
P15331-3;P15331;G5E846;P15331-2;G3X981	52686.4	ENSMUSG00000023484
G5E850;P56395	11142.2	ENSMUSG00000024646
Q6PAJ0;G5E861	80491.7	ENSMUSG00000059834
Q99NB9;G5E866	145815	ENSMUSG00000025982
G5E870	224126	ENSMUSG00000026219
Q3TUH1;G5E881;G3UWL8	37827.4	ENSMUSG00000030316
G5E884;O88643	60607.4	ENSMUSG00000030774
G5E890;P48381	80761.4	ENSMUSG00000040929
G5E895;D3Z494	35847.9	ENSMUSG00000061758
Q3UJB9;G5E896;Q3UJB9-2;D6RE33	152482	ENSMUSG00000036270
G5E897	57685.7	ENSMUSG00000034487
G5E898;Q9R269	203778	ENSMUSG00000039457
Q8CI95;G5E8A0	83628.8	ENSMUSG00000022807
Q921V7;G5E8A3	73413.3	ENSMUSG00000039865
G5E8A7;Q80XS6	74993.2	NA
G5E8B1;Q64512	270231	ENSMUSG00000034573
Q6UGQ3;G5E8B4	12856.9	ENSMUSG00000036521
G5E8C2;E9PYD7	77617	ENSMUSG00000043881
Q8BRH0;G5E8C4;Q8BRH0-2	104197	ENSMUSG00000036676
Q91YD6;G5E8C6;Q91YD6-2;G5E8H0;Q91YD6-3;D3Z669	96508.6	ENSMUSG00000038775
Q9WVJ9;G5E8D6;E9Q3N9;E9Q3F3;F6Z1C2	49424.9	ENSMUSG00000024909
Q8R3Y5-2;Q8R3Y5;G5E8E3	42224.2	ENSMUSG00000049643
O70309;Q6PE70;O70309-2;G5E8F8	87908	ENSMUSG00000022817
G5E8H5	76704.4	ENSMUSG00000031481
Q8CGZ0;G5E8I8	106168	ENSMUSG00000052488
O35516;G5E8J0;O35516-2	265325	ENSMUSG00000027878
Q8K1X1;G5E8J3	135936	ENSMUSG00000042055
G5E8J6	85171.3	ENSMUSG00000038239
G5E8J9;Q8CFE4;Q80UY7;Q8CFE4-2	103188	ENSMUSG00000069539
G5E8K5-2;G5E8K5-3;G5E8K2;G5E8K3;G5E8K5	188254	ENSMUSG00000069601
Q61083;G5E8L8;Q61084	69573	ENSMUSG00000024383
P06151;G5E8N5;D3Z736;D3YZQ9	36498.3	ENSMUSG00000063229
Q9JLV6;G5E8N7;E9Q9A5;Q9JLV6-2	57222.9	ENSMUSG00000002963
G5E8R2;E9Q453	28695.8	ENSMUSG00000032366
Q922D4-2;Q922D4;G5E8R4;Q922D4-3;Q922D4-4	92615.6	ENSMUSG00000024908
G5E8R8;Q6P5G6	54811.8	ENSMUSG00000053774
Q9D4H9-3;Q9D4H9;G5E8S0;Q9D4H9-2	98776	ENSMUSG00000029629
P55850-2;P55850;G5E8S6	94176	ENSMUSG00000059898
G5E8S8;Q8BVD5;Q8BVD5-5;Q8BVD5-4;Q8BVD5-3;Q8BVD5-2	65540.4	ENSMUSG00000057440
O88196-5;O88196-4;O88196-3;O88196-6;O88196-2;O88196;G5E8T2;D6RHT6;D6RDD2;D6RD03;D6RFU5;D3Z485	177070	ENSMUSG00000040785
G5E8T3;Q9D104	13620.8	ENSMUSG00000014504
Q9EQJ9-2;Q9EQJ9;G5E8T6	123360	ENSMUSG00000052539
Q61865;G5E8V2;D6RFS9	14592.8	ENSMUSG00000089661
G5E8V8;Q9JJT9;F6RPD4	40866.6	ENSMUSG00000008301
G5E8V9;E9Q3G5;E9QAY5	41517.7	NA
G5E8W9;O88876;O88876-2;B1ARS9	30735.5	ENSMUSG00000066026
G5E8Z3	29144.1	ENSMUSG00000090314
Q9Z1F6;G5E8Z6	37225.1	ENSMUSG00000022025
Q8VEM8;G5E902	39632	ENSMUSG00000061904
Q80XN4;G5E905	69344.4	ENSMUSG00000024298
O54879;G5E920;A2AP78	23009.9	ENSMUSG00000015217
G5E924;Q8R081;G3UY38	66931.6	ENSMUSG00000015165
Q8K202-3;G8JL51;Q8K202-2;Q8K202	44211.7	ENSMUSG00000028318
Q9QXA1-2;H3BIV6;Q9QXA1-3	39689.4	ENSMUSG00000053929
Q8BMS7;H3BL44;Q80XR2;H3BIX7;Q3UZR5;H3BLI6	72329.4	ENSMUSG00000032570
Q3TB04;Q8BIE6;H3BIZ7;Q8BIE6-2;H3BL79	80788.6	ENSMUSG00000026657
Q8R088-2;K3W4N3;H3BKI7;Q8R088;H3BJ82;H3BJ07;H3BJI3;Q8R088-3;H3BJ12;K3W4Q3	23407.8	ENSMUSG00000046519
Q6NVF9;H3BJ30;H3BJW3;H3BKW0	59152.2	ENSMUSG00000055531
H3BJ31;Q8BJA3-4;Q8BJA3-2;Q8BJA3-3;H3BK67;H3BK13;H3BL55;Q8BJA3;H3BKM3;H3BKF8;H3BKZ3	40935.4	ENSMUSG00000021972
H3BJ37;Q8BIG7	22214.7	ENSMUSG00000021773
Q60875-5;H3BJU7;Q60875-4;H3BJX8;H3BJ45;H3BJ40;H3BKH9;Q60875;Q60875-3;Q60875-2	108527	ENSMUSG00000028059
H3BJ97;Q99JR5	49276.4	ENSMUSG00000028776
H3BJA3;O09172;F6VNW5	22059.8	ENSMUSG00000028124
H3BJD6;H3BKQ7;H3BJD0;H3BL28;Q7TN74	144400	ENSMUSG00000032827
H3BJT8;H3BJF2;Q3UBG2;H3BJG6;H3BKK5;Q3UBG2-2	11047.9	ENSMUSG00000045658
H3BJI6;H3BKH2;H3BJS0;H3BL19;E9PY90;Q8R311;H3BK48;E9Q3S2;H3BJ71;H3BKL6;H3BK44	84958.5	ENSMUSG00000021000
H3BLJ9;H3BJL6;Q9R0P3;H3BKH6;H3BJP2;H3BK43	28553.3	ENSMUSG00000021996
H3BJW0;P29268	31507.4	ENSMUSG00000019997
Q8R2K4;K3W4L1;H3BK01;Q8R2K4-2;H3BJR2	67235	ENSMUSG00000003680
P42567;H3BK65;F6W2Q5;Q5JC28;P42567-2	98470	ENSMUSG00000028552
Q8R1J9-2;H3BK73;Q8R1J9	18087.6	ENSMUSG00000009563
H3BKE1;Q4KWH5-4;Q4KWH5-3;Q4KWH5-2;I1E4X4;H3BKK4;I1E4X6;Q4KWH5;E0CY47;Q4KWH5-5	110649	ENSMUSG00000036834
P53564-3;H3BKF6;E9QKE9;P53564;P53564-2;H3BLS0;H3BJQ9;P53564-4;H3BK24	164486	ENSMUSG00000029705
H3BKG0;H3BLK5;P49817;D3Z148;D3Z0J2;P49817-2	10390.6	ENSMUSG00000007655
H3BKM2;Q80YV2-2;Q80YV2;D3Z3D0	50513.2	ENSMUSG00000039130
H3BKQ3;H3BL92;H3BJ67	93503.1	ENSMUSG00000011832
H3BKT0;P70403;H3BJN3;H3BJ26;H3BL09	77161.2	NA
H3BKY1;H9H9R4;Q9JHJ3	34764.1	ENSMUSG00000001418
H3BL05;Q8C1M2;H3BLD9	16317	ENSMUSG00000064264
Q8C172;H3BL08	44812.4	ENSMUSG00000027035
H3BL26;Q99L96;O70401	18659.5	ENSMUSG00000067377
O08784;H3BL37;H3BIX0;Q05CS0	135000	ENSMUSG00000024613
H3BLA9	23516.4	ENSMUSG00000034252
Q60954-3;H3BLB6;Q60954;Q60954-2;Q3UJ00	40622.1	ENSMUSG00000020160
H3BLH8;P61372-2;P61372	22567	ENSMUSG00000042258
H3BLK9;Q3UYR4	103765	ENSMUSG00000049515
H7BWY4;Q811D0;Q811D0-2;E9Q9H0;Q811D0-3;D3Z3B8	96891.1	ENSMUSG00000022770
Q00724;H7BWY6	23205.8	ENSMUSG00000024990
Q8C8T8;H7BWY8;G3UWF3	20891	ENSMUSG00000025264
H7BX92;H7BX74;H7BWZ2;Q8BJ13;Q68FL1;B1ASC0;Q8CGM1-2;Q80ZF8;Q8CGM1-3;Q8CGM1	162631	ENSMUSG00000028782
Q8BQM9-4;H7BX07;Q8BQM9-3;Q8BQM9;Q8BQM9-2	82197.3	ENSMUSG00000056476
Q8C1B1;Q8C1B1-2;H7BX08	164331	ENSMUSG00000041570
Q8BMZ5-2;H7BX14;Q8BMZ5;D3YZ84;D3YY06;D3YWG5;D6RH65	30963.6	ENSMUSG00000035585
Q6W3F0;H7BX23	60974.6	ENSMUSG00000051048
H7BX26;Q6A065	173944	ENSMUSG00000057335
H7BX32;Q8K3Z9	120897	ENSMUSG00000053293
P40224-1;P40224;H7BX38	10031.9	ENSMUSG00000061353
Q6ZPG2-3;Q6ZPG2;H7BX49	42192.8	ENSMUSG00000073434
Q9WU56-4;Q9WU56-2;Q9WU56-3;Q9WU56;H7BX59	38927.1	ENSMUSG00000029507
Q3URD3-2;H7BX64;Q3URD3;D3Z7V3;F8WIH0;F6YCM8;Q3URD3-5	94400.7	ENSMUSG00000021870
H7BX88;P47934	68644.5	ENSMUSG00000026853
H7BX91;Q9D8B1-2;Q9D8B1	20743.2	ENSMUSG00000019806
Q6PDM2;H7BX95;Q6PDM2-3;Q6PDM2-2	27744.3	ENSMUSG00000018379
H7BX99;P19221	70211.1	ENSMUSG00000027249
H7BXB6;Q80U30-4;Q80U30-3;Q80U30-2;Q80U30	76618.8	ENSMUSG00000068663
H9H9S3;Q9R0G7	136485	ENSMUSG00000026872
Q3TGF2;H9H9T1;H3BLM7	15571.6	ENSMUSG00000026655
H9KUX8;O88738-3;O88738-2;O88738	529414	ENSMUSG00000024073
H9KV00;Q9QX47-4;H9KV01;H9KV15;Q9QX47-3;Q9QX47;Q9QX47-2	268819	ENSMUSG00000022961
Q99JN2;H9KV05;Q99JN2-2	71686.2	ENSMUSG00000022750
H9KV12;Q8BUI3	24184.6	ENSMUSG00000029703
I1E4X7;Q9JI46;H3BLR8;B2KF67	17828	ENSMUSG00000024213
P83093;I1E4X8;F6WBP9	83924.1	ENSMUSG00000039156
I7HFT6;O35261	5144.85	ENSMUSG00000016477
Q07643;I7HJR1	65321.5	ENSMUSG00000028626
I7HPY1;I7HLV5;Q9D8T0;I7HJS7;J3JS95	21293.2	ENSMUSG00000031399
I7HLV2;Q6ZWV3;P86048	23072	ENSMUSG00000008682
I7HPV9;Q69ZK0	166209	ENSMUSG00000039621
Q8K3J9;J3JS84;I7HPW4;B7FAT9	48421.1	ENSMUSG00000051043
J3JS23;Q8C827-2;Q8C827-3;Q8C827	102144	ENSMUSG00000046311
J3KMG3	174310	ENSMUSG00000056050
L7N209;J3KMK0	67528.5	ENSMUSG00000019977
J3KMM6;Q9QZH6	25796.7	ENSMUSG00000066839
Q9CYI0;J3KMQ6	44422	ENSMUSG00000057181
Q80TJ1-4;K4DI76;Q80TJ1;J3QJW3;Q80TJ1-2	152663	ENSMUSG00000054423
P62082;J3QJZ3;F6SVV1	22126.7	ENSMUSG00000061477
J3QK48;P97823-2;J3QP56;P97823;D3YUG4;D3Z111	23242.6	ENSMUSG00000025903
J3QK52;Q8BHX6;Q9WV70	85637.4	ENSMUSG00000095567
Q80UU1;J3QM81	82975.4	ENSMUSG00000026199
J3QMA3	NA	NA
J3QMQ7;J3QMF4;Q8BNI4-2;Q8BNI4	4919.51	ENSMUSG00000018442
J3QMG7;Q91ZV8	120331	ENSMUSG00000031486
J3QN06;Q9CZ42-3;J3QMM7;Q9CZ42;K3W4M4;Q9CZ42-2	29133.2	ENSMUSG00000031505
J3QP70;J3QPM4;J3QMV5;Q9Z2L7-2;Q9Z2L7	2958.23	ENSMUSG00000017561
P28650;P28650-2;J3QN31	50254.2	ENSMUSG00000011148
P11404;J3QN79	14818.8	ENSMUSG00000028773
P16092-6;P16092;P16092-3;J3QN85;P16092-4;P16092-5;P16092-2	91667.8	ENSMUSG00000031565
Q3TJ22;J3QN89	46894.7	ENSMUSG00000006299
Q6ZQ58;J3QNB1	121124	ENSMUSG00000037331
J3QNE6	NA	NA
Q5I012-4;Q5I012-3;Q5I012-2;Q5I012;J3QNE8	116269	ENSMUSG00000061306
Q8BIH0-2;Q8BIH0;J3QNK5	92891.4	ENSMUSG00000024260
J3QNS6	55910.7	ENSMUSG00000094635
Q5NCM6;Q8CHU3-2;Q8CHU3;Q5NCM5;J3QNT7	61648.2	ENSMUSG00000001036
J3QNU1;Q9Z2A5-2;Q4FCQ7;Q9Z2A5	58220.7	ENSMUSG00000030850
Q8BWG8-2;Q8BWG8;J3QNU6	46215.3	ENSMUSG00000018909
Q3TIR1-3;Q3TIR1;Q3TIR1-2;J3QNW4	45974.7	ENSMUSG00000021711
Q8BG05-2;J3QNY1;E9Q7H5;B2RXM2	37086.2	NA
Q923W1;J3QP10	96789.6	ENSMUSG00000028233
J3QP41;O88668	15990	ENSMUSG00000040713
Q9CQL7;J3QP80	14193.9	ENSMUSG00000055302
Q3U2I3-3;Q3U2I3;J3QP99;Q3U2I3-2;F8WHJ1	86326.9	ENSMUSG00000044465
Q60931;J3QPE8;J3QMG3	30752.5	ENSMUSG00000008892
Q9CR86;J3QPI4	16062.2	ENSMUSG00000008393
[truncated: 5,395 more rows]

## Sheet: README
Protein Data Table for EAR.
Sheet	Column	Description
[truncated: 11 more rows]
