# Supplementary material for: Reduced changes in protein compared to mRNA levels across non-proliferating tissues
Source: BMC Genomics. 2017 Apr 18;18:305. doi: 10.1186/s12864-017-3683-9 (PMC5395847; doi:10.1186/s12864-017-3683-9)
Supplement: Supplementary file 3 — Summary Statistics for Datasets. Statistics are available at the level of a dataset, a group within a dataset, and a sample, for samples quantified for both RNA and protein. All statistics are based on genes with some measurements in both protein and RNA. (XLSX 46 kb) [file 12864_2017_3683_MOESM3_ESM.xlsx]

## Sheet: Datasets
			RNA						Protein
Dataset	N	Correlation	Unit	Mean	Min	Max	IQR	SD	Unit	Mean	Min	Max	IQR	SD
EAR	6820	0.570275	RPKM	3.68987	-6.7634	13.2551	2.15018	1.80465	LFQ/MW	19.2895	10.4033	31.5644	3.66937	2.72333
MMT	6098	0.379587	RPKM	2.59591	-5.63357	12.0974	2.53855	2.28591	Intensity.L/MW	17.8481	7.07561	29.8334	4.62976	3.38182
NCI60	6844	0.374683	Intensity	7.1935	-0.880528	13.8993	2.72995	2.25684	LFQ/MW	12.725	4.89565	23.3107	3.44983	2.62252
PRIMATE	3394	0.428697	RPKM	4.11823	-6.59003	11.1607	1.68665	1.61527	iBAQ	21.7104	14.5344	31.6321	3.77368	2.6846

## Sheet: Groups
				RNA						Protein
Dataset	Group	N	Correlation	Unit	Mean	Min	Max	IQR	SD	Unit	Mean	Min	Max	IQR	SD
EAR	cochlea	5169	0.59396	RPKM	3.89433	-4.8798	13.4714	2.18154	1.83216	LFQ/MW	20.0171	11.8409	31.6213	3.47356	2.55028
EAR	vestibule	6638	0.560794	RPKM	3.80242	-7.05745	13.0389	2.11423	1.76082	LFQ/MW	19.3339	10.4033	31.5075	3.69602	2.73546
MMT	brain	5300	0.374349	RPKM	3.16179	-8.0831	11.6945	2.53072	2.59525	Intensity.L/MW	17.0014	7.11015	28.8282	5.25365	3.72322
MMT	cerebellum	5017	0.422852	RPKM	3.29685	-8.5061	11.2777	2.38338	2.47624	Intensity.L/MW	20.4424	4.53554	31.6857	4.99718	3.69685
MMT	heart	4173	0.386073	RPKM	2.78783	-8.97867	13.5307	2.84481	2.94123	Intensity.L/MW	16.85	6.16854	31.253	5.68468	4.05355
MMT	kidney	5296	0.490401	RPKM	3.35191	-8.01624	13.2315	2.45511	2.49436	Intensity.L/MW	18.1839	7.70942	28.9602	5.13107	3.68769
MMT	liver	4791	0.542153	RPKM	2.88236	-8.95109	15.3873	2.89418	2.93903	Intensity.L/MW	19.1925	7.89152	30.7709	5.40261	3.7635
NCI60	breast	5121	0.393983	Intensity	7.57809	-0.383145	13.8457	2.49124	2.12352	LFQ/MW	13.1747	5.82524	23.8073	3.74356	2.74795
NCI60	cns	4998	0.43974	Intensity	7.82812	-1.20073	13.8791	2.43896	2.13602	LFQ/MW	13.2987	5.3689	23.6499	3.78439	2.70249
NCI60	colon	5116	0.430549	Intensity	7.71153	-0.662079	13.8552	2.49674	2.13729	LFQ/MW	13.085	5.10468	23.1929	3.78739	2.7891
NCI60	leuk	4690	0.399109	Intensity	7.57862	-0.368696	13.8326	2.50656	2.14677	LFQ/MW	13.3568	5.05138	23.5404	3.63494	2.69035
NCI60	melan	5241	0.438393	Intensity	7.67826	-0.599991	13.8076	2.50532	2.1231	LFQ/MW	13.1567	5.33684	23.1118	3.64919	2.69387
NCI60	nsclc	5367	0.414809	Intensity	7.61535	-0.894255	13.8793	2.5411	2.15228	LFQ/MW	13.0949	4.89565	23.0649	3.58478	2.67727
NCI60	ovar	4958	0.425047	Intensity	7.63444	-1.06425	13.9243	2.5425	2.14223	LFQ/MW	13.2446	5.1344	22.9235	3.66222	2.65749
NCI60	prostate	4198	0.443116	Intensity	7.82673	-0.257258	13.9932	2.42982	2.08574	LFQ/MW	13.6378	4.43508	23.4235	3.93132	2.84433
NCI60	renal	5066	0.428426	Intensity	7.71378	-0.674995	13.8081	2.47783	2.14322	LFQ/MW	13.0568	5.53256	23.3832	3.83364	2.76905
PRIMATE	chimp	3394	0.431236	RPKM	4.0918	-7.03207	10.7741	1.721	1.69402	iBAQ	21.7255	13.5657	31.6561	3.85272	2.73276
PRIMATE	human	3394	0.437923	RPKM	4.14851	-6.49486	11.6231	1.90366	1.75042	iBAQ	22.005	14.0228	31.9947	3.9003	2.7518
PRIMATE	rhesus	3394	0.399759	RPKM	4.11437	-6.82142	11.5532	1.78739	1.75706	iBAQ	21.4007	14.0272	31.3964	3.9568	2.81864

## Sheet: Paired.Samples
					RNA						Protein
Dataset	Group	Sample	N	Correlation	Unit	Mean	Min	Max	IQR	SD	Unit	Mean	Min	Max	IQR	SD
NCI60	breast	BREAST_BT549	2844	0.41599	Intensity	8.46227	-1.07986	13.8221	2.41415	2.07492	LFQ/MW	14.2937	4.52797	24.189	4.19687	2.90474
NCI60	breast	BREAST_HS578T	2665	0.369174	Intensity	8.30816	-0.385278	13.9297	2.47471	2.11024	LFQ/MW	14.2335	6.12453	23.8899	4.14275	2.93199
NCI60	breast	BREAST_MCF7	3365	0.400599	Intensity	8.05743	-0.694095	13.8432	2.40649	2.07544	LFQ/MW	13.9905	6.53519	23.2276	3.94368	2.76819
NCI60	breast	BREAST_MCF7ADR	3717	0.37449	Intensity	7.69308	-1.71362	13.8039	2.69914	2.2545	LFQ/MW	13.7729	5.82524	23.0926	4.10021	2.94271
NCI60	breast	BREAST_MDAMB231	3400	0.442028	Intensity	8.31787	-1.9181	13.9254	2.37356	2.06235	LFQ/MW	13.9823	6.20092	24.4718	4.17626	2.94352
NCI60	breast	BREAST_MDAMB435	2706	0.40907	Intensity	8.31976	-0.374796	13.951	2.51431	2.16787	LFQ/MW	14.5349	6.38691	24.5686	4.11011	2.90335
NCI60	breast	BREAST_T47D	2972	0.409702	Intensity	8.11713	-0.799021	13.968	2.52011	2.10153	LFQ/MW	14.2173	6.1288	23.9856	3.95616	2.79596
NCI60	cns	CNS_SF268	3253	0.471417	Intensity	8.34425	-1.11232	13.9409	2.46752	2.1119	LFQ/MW	14.2248	5.11415	24.0941	4.13114	2.96026
NCI60	cns	CNS_SF295	3122	0.415483	Intensity	8.41163	-0.49424	13.9084	2.39679	2.0541	LFQ/MW	14.2209	6.48027	24.2184	3.88422	2.7972
NCI60	cns	CNS_SF539	3042	0.405494	Intensity	8.39854	-1.00551	13.8282	2.42358	2.09262	LFQ/MW	14.3331	3.69923	23.8657	3.92939	2.81199
NCI60	cns	CNS_SNB19	3036	0.422762	Intensity	8.22273	-1.08381	13.9028	2.44345	2.05336	LFQ/MW	14.1898	5.96822	24.6161	3.95149	2.76375
NCI60	cns	CNS_SNB75	3186	0.446329	Intensity	8.32588	-1.65719	13.8112	2.4937	2.0995	LFQ/MW	14.041	5.67954	24.1872	4.12948	2.88349
NCI60	cns	CNS_U251	3603	0.447567	Intensity	8.07758	-0.968001	13.9123	2.39977	2.06905	LFQ/MW	13.7454	6.35387	23.4795	4.06472	2.81447
NCI60	colon	COLON_COLO205	3316	0.452244	Intensity	8.28033	-1.24043	13.8804	2.46669	2.08954	LFQ/MW	13.9194	5.46187	23.4714	4.22504	2.99891
NCI60	colon	COLON_HCC2998	3525	0.444655	Intensity	8.27349	-0.976231	13.9388	2.41781	2.08635	LFQ/MW	13.7987	4.91476	23.6339	4.28957	2.95939
NCI60	colon	COLON_HCT116	3295	0.452185	Intensity	8.25629	-1.18316	13.9266	2.40089	2.07245	LFQ/MW	13.9759	6.33581	23.6248	4.1194	2.90132
NCI60	colon	COLON_HCT15	2997	0.408614	Intensity	8.25508	-0.416426	13.8859	2.37911	2.0883	LFQ/MW	14.0728	3.95467	23.8929	4.15851	2.93398
NCI60	colon	COLON_HT29	3549	0.408958	Intensity	8.19077	-0.370847	13.8296	2.41548	2.08857	LFQ/MW	13.8585	5.71554	23.524	4.2293	2.95466
NCI60	colon	COLON_KM12	3622	0.421253	Intensity	8.06869	-1.41966	13.8951	2.58526	2.16388	LFQ/MW	13.9668	6.028	23.7626	3.83495	2.75685
NCI60	colon	COLON_SW620	3064	0.42579	Intensity	8.18304	-0.437039	13.9048	2.47336	2.08982	LFQ/MW	14.1851	5.83964	22.9412	3.67165	2.68225
NCI60	leuk	LEUK_CCRFCEM	3320	0.425474	Intensity	8.25156	-0.222088	13.8304	2.35163	2.0752	LFQ/MW	13.9009	5.05138	24.196	3.92759	2.84231
NCI60	leuk	LEUK_HL60	2512	0.415882	Intensity	8.48405	-0.922863	13.8499	2.36214	2.05209	LFQ/MW	14.5309	6.21368	24.5144	4.09238	2.93337
NCI60	leuk	LEUK_K562	3038	0.419939	Intensity	8.06957	-0.952171	13.949	2.4629	2.13566	LFQ/MW	14.1243	6.71409	23.1295	4.18741	2.86438
NCI60	leuk	LEUK_MOLT4	2605	0.398936	Intensity	8.08006	-1.30344	13.8209	2.37897	2.04176	LFQ/MW	14.1448	6.28142	24.5351	3.90539	2.85558
NCI60	leuk	LEUK_RPMI8226	2863	0.409602	Intensity	8.2007	-1.72266	13.7906	2.52386	2.12817	LFQ/MW	14.2052	5.0496	23.9064	4.06408	2.89623
NCI60	leuk	LEUK_SR	2478	0.390405	Intensity	8.10404	-1.40754	13.7742	2.49724	2.08447	LFQ/MW	13.9876	6.57222	23.6215	4.02507	2.77945
NCI60	melan	MELAN_LOXIMVI	2644	0.431885	Intensity	8.48904	-0.198912	13.8851	2.35659	2.12996	LFQ/MW	14.5403	6.61672	24.4181	4.06764	2.8573
NCI60	melan	MELAN_M14	3633	0.459529	Intensity	8.2216	0.295492	13.915	2.41752	2.05277	LFQ/MW	13.8197	5.98693	23.309	4.03725	2.8592
NCI60	melan	MELAN_MALME3M	3448	0.425189	Intensity	8.18664	-0.752329	13.9585	2.37588	2.03712	LFQ/MW	13.976	5.90661	24.066	3.90349	2.85081
NCI60	melan	MELAN_SKMEL2	2709	0.394888	Intensity	8.10143	-1.16355	13.7565	2.76629	2.22502	LFQ/MW	14.2612	5.63665	23.2786	3.85686	2.76656
NCI60	melan	MELAN_SKMEL28	2976	0.402763	Intensity	8.29791	-0.211168	13.9599	2.4301	2.08796	LFQ/MW	14.3733	4.78889	23.6691	4.03288	2.86259
NCI60	melan	MELAN_SKMEL5	3497	0.46532	Intensity	8.13959	-0.67627	13.8738	2.5242	2.16519	LFQ/MW	13.7275	5.05847	23.9189	4.31473	2.99299
NCI60	melan	MELAN_UACC257	3431	0.426937	Intensity	8.21073	-0.727446	13.9434	2.44046	2.03419	LFQ/MW	14.0069	5.7107	22.903	4.00598	2.80495
NCI60	melan	MELAN_UACC62	3479	0.424846	Intensity	8.16197	-0.739393	13.9768	2.5591	2.13714	LFQ/MW	14.0241	6.20438	23.3073	3.98222	2.78533
NCI60	nsclc	NSCLC_A549	2953	0.443288	Intensity	8.38143	-1.05815	13.9302	2.47761	2.13584	LFQ/MW	14.2178	6.13604	23.4716	3.89381	2.81763
NCI60	nsclc	NSCLC_EKVX	3245	0.401764	Intensity	8.06053	-0.676455	13.865	2.46991	2.08567	LFQ/MW	14.0383	5.57113	24.0894	4.00475	2.87504
NCI60	nsclc	NSCLC_H226	3502	0.413176	Intensity	8.22309	-1.36243	13.9915	2.48443	2.0972	LFQ/MW	13.8401	4.27358	23.359	4.18501	2.96032
NCI60	nsclc	NSCLC_H23	3073	0.419579	Intensity	8.15456	-0.826747	13.7999	2.45653	2.12613	LFQ/MW	13.7939	5.994	24.1136	3.87037	2.84766
NCI60	nsclc	NSCLC_H322M	2521	0.382185	Intensity	8.49036	-1.10604	13.9374	2.57799	2.17177	LFQ/MW	14.5178	6.78748	23.8438	4.03217	2.81793
NCI60	nsclc	NSCLC_H460	3483	0.470637	Intensity	8.35384	-0.528175	13.8606	2.43253	2.10787	LFQ/MW	14.0422	6.20026	23.5269	3.93884	2.82016
NCI60	nsclc	NSCLC_H522	3518	0.41812	Intensity	8.17772	-0.663776	13.9233	2.44386	2.13031	LFQ/MW	13.8878	4.9557	23.6954	4.21366	2.88892
NCI60	nsclc	NSCLC_HOP62	2994	0.406373	Intensity	8.2072	-0.661469	13.883	2.37219	2.03616	LFQ/MW	14.2506	5.39505	23.3794	4.0813	2.8734
NCI60	nsclc	NSCLC_HOP92	3171	0.406562	Intensity	8.23227	-1.40128	13.9971	2.5661	2.20219	LFQ/MW	14.1552	6.05915	24.1441	3.99122	2.8712
NCI60	ovar	OVAR_IGROV1	2957	0.371601	Intensity	7.77187	-1.11553	13.9396	2.59626	2.18553	LFQ/MW	13.7293	5.00378	23.2308	3.82149	2.73104
NCI60	ovar	OVAR_OVCAR3	2416	0.411595	Intensity	8.37369	-0.416749	13.8719	2.53672	2.0916	LFQ/MW	14.2603	4.44558	22.8043	3.94472	2.76621
NCI60	ovar	OVAR_OVCAR4	3101	0.431286	Intensity	8.30053	-1.68804	13.9314	2.63682	2.16236	LFQ/MW	14.2789	5.30712	23.5269	3.97815	2.83832
NCI60	ovar	OVAR_OVCAR5	2821	0.424182	Intensity	8.25449	-1.54287	14.0124	2.51983	2.11069	LFQ/MW	14.3051	6.37261	23.418	3.97543	2.77334
NCI60	ovar	OVAR_OVCAR8	3342	0.413087	Intensity	8.20985	-1.44259	14.0157	2.43323	2.07687	LFQ/MW	14.1133	5.92256	23.625	3.9977	2.81988
NCI60	ovar	OVAR_SKOV3	3533	0.423767	Intensity	8.05224	-1.25394	13.8844	2.61013	2.1495	LFQ/MW	13.8248	5.1344	23.16	4.05015	2.91671
NCI60	prostate	PROSTATE_DU145	3593	0.433058	Intensity	8.08126	-0.425777	13.9686	2.41194	2.08527	LFQ/MW	13.8972	4.43508	23.4544	4.04752	2.87511
NCI60	prostate	PROSTATE_PC3	3441	0.442317	Intensity	7.99804	-1.73464	14.0536	2.49825	2.14268	LFQ/MW	14.1527	4.99387	23.9111	4.00743	2.848
NCI60	renal	RENAL_7860	1915	0.393723	Intensity	8.30705	-1.00966	13.8416	2.51895	2.13368	LFQ/MW	14.1798	6.10466	23.5775	4.0714	2.88566
NCI60	renal	RENAL_A498	3134	0.401065	Intensity	8.36185	-0.617589	13.8244	2.49676	2.1419	LFQ/MW	14.0167	4.54608	23.7159	4.11539	2.93213
NCI60	renal	RENAL_ACHN	3078	0.422517	Intensity	8.23742	-0.568672	13.8917	2.44977	2.13082	LFQ/MW	14.2027	5.4704	23.7802	3.883	2.81657
NCI60	renal	RENAL_CAKI1	3017	0.40492	Intensity	8.18434	-1.13554	13.9574	2.40756	2.1335	LFQ/MW	14.042	5.04945	23.9568	3.86652	2.78865
NCI60	renal	RENAL_RXF393	3226	0.43511	Intensity	8.13572	-0.318671	13.9578	2.45273	2.0952	LFQ/MW	13.8024	5.05865	23.6197	4.21821	2.9722
NCI60	renal	RENAL_SN12C	3259	0.413693	Intensity	8.07658	-0.611816	13.8724	2.52546	2.15814	LFQ/MW	13.874	5.32874	24.1368	4.20772	2.98608
NCI60	renal	RENAL_TK10	3257	0.433047	Intensity	8.15837	-0.547284	13.982	2.48739	2.12966	LFQ/MW	13.9878	5.20821	24.2901	4.11511	2.96203
NCI60	renal	RENAL_UO31	3323	0.46436	Intensity	8.27659	-0.535081	13.7457	2.44027	2.11654	LFQ/MW	14.0253	4.79903	24.0892	3.99864	2.86601
PRIMATE	chimp	18358	3221	0.413192	RPKM	4.17439	-7.60261	10.9082	1.68756	1.68305	iBAQ	21.5228	11.7273	31.7575	3.92787	2.86026
PRIMATE	chimp	18359	3301	0.401401	RPKM	4.20923	-8.50332	10.5416	1.81786	1.7733	iBAQ	22.9682	12.9704	32.9212	3.81802	2.80565
PRIMATE	chimp	3659	3303	0.433531	RPKM	4.08831	-6.12881	10.7935	1.71694	1.656	iBAQ	21.6639	12.9983	31.8214	3.84605	2.8206
PRIMATE	chimp	4973	3152	0.380848	RPKM	4.07781	-7.31477	11.057	1.75456	1.65919	iBAQ	21.0966	11.0242	30.8695	3.9583	2.91318
PRIMATE	chimp	Pt91	3269	0.432782	RPKM	4.20013	-7.16714	11.2371	1.81191	1.70221	iBAQ	21.9493	11.7193	32.1281	3.97053	2.85998
PRIMATE	human	GM18505	3262	0.430641	RPKM	4.23074	-7.01172	11.632	1.89142	1.70199	iBAQ	22.8109	14.7275	32.7539	3.97642	2.85617
PRIMATE	human	GM18507	3294	0.427095	RPKM	4.17734	-5.73307	11.1329	1.78499	1.62056	iBAQ	21.9741	13.2173	31.9914	3.88876	2.79095
PRIMATE	human	GM18516	3227	0.429448	RPKM	4.19088	-7.85141	11.27	1.83986	1.67009	iBAQ	21.833	13.0345	30.8611	4.04411	2.88496
PRIMATE	human	GM19193	3253	0.381593	RPKM	4.19449	-7.22547	12.3626	2.13714	1.9239	iBAQ	21.3348	11.7751	32.1413	4.05308	2.90375
PRIMATE	human	GM19204	3324	0.432737	RPKM	4.19953	-7.13918	12.0268	2.07886	1.88209	iBAQ	22.6209	12.773	32.6551	3.81862	2.81905
PRIMATE	rhesus	150.99	3080	0.370715	RPKM	3.97508	-6.59529	11.4837	1.80554	1.71056	iBAQ	20.8681	11.4472	31.3483	4.047	2.95995
PRIMATE	rhesus	R181.96	3294	0.424371	RPKM	4.24744	-6.84281	11.1488	1.77648	1.69195	iBAQ	21.7366	13.5755	31.8331	3.84701	2.84407
PRIMATE	rhesus	R249.97	3211	0.384838	RPKM	4.24936	-7.95935	11.6528	1.77782	1.72201	iBAQ	21.5303	11.2544	31.504	4.10405	2.98687
PRIMATE	rhesus	265.95	3237	0.391504	RPKM	4.1755	-8.62148	12.06	1.85455	1.78847	iBAQ	22.4933	12.9395	32.3487	4.02625	2.95982
PRIMATE	rhesus	R290.96	3117	0.379995	RPKM	4.28952	-7.4465	11.4205	1.77064	1.71385	iBAQ	21.1908	12.82	30.954	4.02896	2.92721

## Sheet: README
Datasets summary statistics.
Sheet	Column	Description
Datasets		Summary statistics at the level of a dataset.
Groups		Summary statistics at the level of a group within a dataset.
Paired.Samples		Summary statistics at the level of a sample within a dataset, for datasets with paired samples.
All	Dataset	Dataset name.
Groups,Paired.Samples	Group	Group name.
Paired.Samples	Sample	Sample name.
All	N	Number of genes that have some measurement in both protein and RNA.
All	Correlation	Correlation between protein and RNA expression levels.
All	Unit	Unit of measurement for RNA and protein.
All	Mean, Min, Max, SD, IQR	Summary statistics for RNA and protein. SD = standard deviation. IQR = interquantile range.
	Comments:	All statistics are based on genes with some measurements in both protein and RNA.
		For the "Datasets" sheet, we first averaged the gene expression by group, and then averaged the expression in different groups.
		For the "Groups" sheet, we averaged the expression of a gene over the samples in each group.
		When averaging, we ignored missing measurements.
