# Supplementary material for: Reduced changes in protein compared to mRNA levels across non-proliferating tissues
Source: BMC Genomics. 2017 Apr 18;18:305. doi: 10.1186/s12864-017-3683-9 (PMC5395847; doi:10.1186/s12864-017-3683-9)
Supplement: Supplementary file 4 — Log FC Regression. Results of OLS and (S)MA regression of logFC protien on logFC mRNA. (XLSX 17 kb) [file 12864_2017_3683_MOESM4_ESM.xlsx]

## Sheet: logFC_regression
Dataset	Group1	Group2	n	r^2	OLS.slope	OLS.p	OLS.q	(S)MA.slope	(S)MA.p	(S)MA.q	MA.variant
EAR	cochlea	vestibule	4987	0.244269	0.468614	0	0	0.89803	1.55165e-05	1.55165e-05	MA
MMT	brain	cerebellum	3679	0.0146701	0.136803	0	0	2.42753	1.1e-13	2.2e-13	MA
MMT	brain	heart	2956	0.528836	0.636672	4.13e-202	8.26e-202	0.833297	0	0	MA
MMT	brain	kidney	3671	0.613352	0.613995	0	0	0.734269	0	0	MA
MMT	brain	liver	3381	0.51461	0.546044	0	0	0.686466	0	0	MA
MMT	cerebellum	heart	2862	0.467295	0.640892	2.66e-153	2.66e-153	0.910032	2.36e-06	2.36e-06	MA
MMT	cerebellum	kidney	3555	0.644404	0.671416	1.84e-280	5.53e-280	0.800988	0	0	MA
MMT	cerebellum	liver	3314	0.604611	0.592158	0	0	0.706364	0	0	MA
MMT	heart	kidney	3023	0.450173	0.501133	0	0	0.65184	0	0	MA
MMT	heart	liver	2891	0.345733	0.437862	0	0	0.613265	0	0	MA
MMT	kidney	liver	3608	0.361961	0.43783	0	0	0.597962	0	0	MA
NCI60	breast	cns	4398	0.0563479	0.355309	1.41289e-173	4.37997e-172	1.49681	0	0	SMA
NCI60	breast	colon	4469	0.110045	0.488541	1.79724e-125	3.41476e-124	1.4727	0	0	SMA
NCI60	breast	leuk	4106	0.154299	0.576091	4.57928e-86	9.15856e-86	1.46659	0	0	SMA
NCI60	breast	melan	4562	0.0839777	0.3681	4.06759e-239	1.42366e-237	1.27023	0	0	SMA
NCI60	breast	nsclc	4656	0.0424961	0.392779	4.90795e-104	3.92636e-103	1.90534	0	0	SMA
NCI60	breast	ovar	4463	0.0319218	0.299653	1.12601e-162	3.37803e-161	1.67716	0	0	SMA
NCI60	breast	prostate	3976	0.0560527	0.369314	4.93634e-140	1.18472e-138	1.5599	0	0	SMA
NCI60	breast	renal	4485	0.0805918	0.4004	5.88368e-177	1.88278e-175	1.41042	0	0	SMA
NCI60	cns	colon	4319	0.163106	0.53107	8.24288e-135	1.81343e-133	1.31497	0	0	SMA
NCI60	cns	leuk	4002	0.187109	0.618602	6.16941e-75	6.16941e-75	1.43009	0	0	SMA
NCI60	cns	melan	4463	0.134631	0.519471	2.98379e-123	5.37083e-122	1.41576	0	0	SMA
NCI60	cns	nsclc	4523	0.0914075	0.510737	8.29452e-89	2.48836e-88	1.6893	0	0	SMA
NCI60	cns	ovar	4311	0.0891136	0.435353	9.01187e-145	2.34309e-143	1.45837	0	0	SMA
NCI60	cns	prostate	3846	0.083079	0.436879	3.16341e-119	4.74512e-118	1.51571	0	0	SMA
NCI60	cns	renal	4409	0.111533	0.52262	1.84377e-97	1.10626e-96	1.56489	0	0	SMA
NCI60	colon	leuk	4138	0.16002	0.514192	2.90478e-143	7.26196e-142	1.2854	0	0	SMA
NCI60	colon	melan	4497	0.125638	0.444441	5.44921e-200	1.85273e-198	1.25387	0	0	SMA
NCI60	colon	nsclc	4603	0.0805767	0.42524	1.33802e-150	3.74645e-149	1.49806	0	0	SMA
NCI60	colon	ovar	4400	0.0962351	0.496229	1.37014e-101	9.59101e-101	1.59961	0	0	SMA
NCI60	colon	prostate	3929	0.0963489	0.461773	1.58494e-117	2.06042e-116	1.48767	0	0	SMA
NCI60	colon	renal	4434	0.17263	0.530373	4.90866e-148	1.32534e-146	1.27651	0	0	SMA
NCI60	leuk	melan	4135	0.157789	0.547162	1.62097e-110	1.78307e-109	1.37745	0	0	SMA
NCI60	leuk	nsclc	4174	0.156535	0.568779	5.93966e-94	2.37586e-93	1.4376	0	0	SMA
NCI60	leuk	ovar	4030	0.157005	0.548959	9.67532e-106	9.67532e-105	1.38543	0	0	SMA
NCI60	leuk	prostate	3654	0.141007	0.483689	3.51377e-138	8.08167e-137	1.28809	0	0	SMA
NCI60	leuk	renal	4073	0.209933	0.57381	4.1845e-123	7.11364e-122	1.25235	0	0	SMA
NCI60	melan	nsclc	4665	0.140516	0.533346	1.37813e-121	2.20501e-120	1.42281	0	0	SMA
NCI60	melan	ovar	4470	0.103726	0.378305	3.29561e-266	1.18642e-264	1.17462	0	0	SMA
NCI60	melan	prostate	3939	0.102645	0.42795	3.16786e-161	9.18679e-160	1.33575	0	0	SMA
NCI60	melan	renal	4505	0.154909	0.486849	1.65004e-183	5.44513e-182	1.23696	0	0	SMA
NCI60	nsclc	ovar	4562	0.0441318	0.404597	1.70478e-96	8.52388e-96	1.92596	0	0	SMA
NCI60	nsclc	prostate	3986	0.0454305	0.3658	7.62791e-118	1.06791e-116	1.71621	0	0	SMA
NCI60	nsclc	renal	4591	0.0724627	0.457958	1.19642e-105	1.07678e-104	1.70125	0	0	SMA
NCI60	ovar	prostate	3883	0.0591687	0.402203	8.52353e-112	1.02282e-110	1.65348	0	0	SMA
NCI60	ovar	renal	4428	0.0822631	0.446585	3.87645e-126	7.7529e-125	1.55705	0	0	SMA
NCI60	prostate	renal	3926	0.0808947	0.421525	6.93619e-133	1.4566e-131	1.48205	0	0	SMA
PRIMATE	chimp	human	3390	0.174923	0.237162	0	0	0.3149	0	0	MA
PRIMATE	chimp	rhesus	3390	0.198417	0.308701	0	0	0.465351	0	0	MA
PRIMATE	human	rhesus	3390	0.172371	0.271809	0	0	0.3997	0	0	MA

## Sheet: README
Log FC regression.
Column	Description
Dataset	Dataset name
Group1, Group2	Group pair identifier
n	Number of genes for which we had at least one measurement in both groups, in both domains
r^2	Pearson’s correlation between mRNA FCs and protein FCs
OLS.slope, OLS.p, OLS.q	Slope of OLS regression, p- and q-values of the regression
(S)MA.slope, (S)MA.p, (S)MA.q	Slope of (S)MA regression, p- and q-values of the regression
MA.variant	Major axis variant used, either MA or SMA.
