# Supplementary material for: Reduced changes in protein compared to mRNA levels across non-proliferating tissues
Source: BMC Genomics. 2017 Apr 18;18:305. doi: 10.1186/s12864-017-3683-9 (PMC5395847; doi:10.1186/s12864-017-3683-9)
Supplement: Supplementary file 5 — Non Parametric Tests for the Relation of PTR and DE between Pairs of Groups. Results of the nonparamteric approach in demonstrating relation of PTR and DE between pairs of groups, using either global or local testing procedures. (XLSX 29 kb) [file 12864_2017_3683_MOESM5_ESM.xlsx]

## Sheet: Spearman
Dataset	Group1	Group2	N	spearman.rho	spearman.p	spearman.q
EAR	cochlea	vestibule	4987	-0.311364	1.49077e-112	1.49077e-112
MMT	brain	cerebellum	3591	-0.368164	2.73217e-114	2.73217e-113
MMT	brain	heart	2863	-0.258242	1.11757e-44	1.86262e-44
MMT	brain	kidney	3596	-0.305159	2.01356e-78	6.71185e-78
MMT	brain	liver	3297.5	-0.328926	1.87016e-83	9.3508e-83
MMT	cerebellum	heart	2774	-0.138956	2.12954e-13	2.12954e-13
MMT	cerebellum	kidney	3478	-0.163756	1.78879e-22	1.98754e-22
MMT	cerebellum	liver	3230	-0.241167	2.88527e-44	4.12182e-44
MMT	heart	kidney	2940	-0.333941	2.94028e-77	7.35069e-77
MMT	heart	liver	2796	-0.288544	9.46821e-55	1.89364e-54
MMT	kidney	liver	3533	-0.185458	1.10449e-28	1.38061e-28
NCI60	breast	cns	1909.5	-0.0493953	0.0343928	0.120375
NCI60	breast	colon	1954	0.00715508	0.246039	0.246039
NCI60	breast	leuk	1805	0.0117439	0.0615617	0.156703
NCI60	breast	melan	2112.5	-0.0700263	0.00076867	0.0194097
NCI60	breast	nsclc	1549	-0.0399313	0.118251	0.168788
NCI60	breast	ovar	1776.5	-0.0393006	0.0890239	0.168788
NCI60	breast	renal	1997	-0.00940167	0.163547	0.183172
NCI60	cns	colon	2404	-0.0166746	0.158302	0.183172
NCI60	cns	leuk	1791	0.00391961	0.0469739	0.131527
NCI60	cns	melan	2343.5	-0.0364331	0.0434304	0.131527
NCI60	cns	nsclc	2257	-0.0129226	0.210991	0.227221
NCI60	cns	ovar	2068.5	-0.044669	0.0182912	0.085359
NCI60	cns	renal	2208.5	-0.029654	0.10602	0.168788
NCI60	colon	leuk	1664	-0.00413226	0.125244	0.168788
NCI60	colon	melan	2391.5	-0.0458209	0.0171995	0.085359
NCI60	colon	nsclc	2388	-0.0306531	0.142535	0.181409
NCI60	colon	ovar	2022.5	0.0140777	0.0811712	0.168788
NCI60	colon	renal	2241	0.00886616	0.00138641	0.0194097
NCI60	leuk	melan	1757	-0.0162581	0.126591	0.168788
NCI60	leuk	nsclc	1658.5	-0.00213867	0.0993113	0.168788
NCI60	leuk	ovar	1626	-0.0026693	0.112014	0.168788
NCI60	leuk	renal	1804	6.86965e-05	0.0132254	0.085359
NCI60	melan	nsclc	2295.5	-0.0224378	0.237497	0.246039
NCI60	melan	ovar	2200.5	-0.0408962	0.0273251	0.1093
NCI60	melan	renal	2347	-0.0545728	0.0118023	0.085359
NCI60	nsclc	ovar	1497	-0.028626	0.0965444	0.168788
NCI60	nsclc	renal	2176	0.00125952	0.151095	0.183172
NCI60	ovar	renal	2176	0.0101174	0.0978089	0.168788
PRIMATE	chimp	human	3022	-0.439643	1.90935e-140	2.86402e-140
PRIMATE	chimp	rhesus	2914	-0.361309	4.76573e-89	4.76573e-89
PRIMATE	human	rhesus	2949	-0.462314	2.66722e-157	8.00165e-157

## Sheet: DE_FDR_0.05
Dataset	Group1	Group2	N	n.up	n.lo	logFC(PTR).median.up	logFC(PTR).median.lo	wilcox.p	wilcox.q
EAR	cochlea	vestibule	4987	249	408	0.335774	-0.435687	2.44697e-33	2.44697e-33
MMT	brain	cerebellum	3591	704	785.5	0.865903	-0.197314	2.16061e-79	2.16061e-78
MMT	brain	heart	2863	869	1298.5	0.191495	-0.347236	3.45235e-29	5.75392e-29
MMT	brain	kidney	3596	1178.5	1415	0.615194	-0.0702571	4.57156e-51	1.52385e-50
MMT	brain	liver	3297.5	1084.5	1490	1.38895	0.454084	2.27176e-49	5.67941e-49
MMT	cerebellum	heart	2774	571	918	-0.113968	-0.44129	1.17071e-11	1.17071e-11
MMT	cerebellum	kidney	3478	749	914	0.116159	-0.166468	4.43535e-15	4.92817e-15
MMT	cerebellum	liver	3230	815	1083	0.798589	0.327659	1.7826e-26	2.54657e-26
MMT	heart	kidney	2940	613	600	0.870112	-0.543092	6.34334e-58	3.17167e-57
MMT	heart	liver	2796	641	653	1.42878	0.130043	1.42957e-37	2.85914e-37
MMT	kidney	liver	3533	458	541	1.12102	0.331529	5.02948e-25	6.28685e-25
NCI60	breast	cns	1909.5	16.5	22	0.15396	-0.197851	0.162774	0.538462
NCI60	breast	colon	1954	24	130	0.150068	-0.0478833	0.280112	0.560223
NCI60	breast	leuk	1805	98.5	18	0.0948752	-0.0865233	0.321162	0.591965
NCI60	breast	melan	2112.5	75	233	0.329398	-0.164987	0.0105924	0.296588
NCI60	breast	nsclc	1549	0	10	-0.474292	-0.227662	0.62963	0.705185
NCI60	breast	ovar	1776.5	0	3	-0.113658	-0.52649	0.422222	0.636125
NCI60	breast	renal	1997	1	54.5	-0.150795	0.0566184	0.557104	0.678213
NCI60	cns	colon	2404	290.5	254.5	-0.0024064	-0.11348	0.185175	0.538462
NCI60	cns	leuk	1791	335.5	43	-0.053395	-0.0574552	0.454375	0.636125
NCI60	cns	melan	2343.5	187	158.5	0.112809	-0.107484	0.144471	0.538462
NCI60	cns	nsclc	2257	26	8.5	-0.203154	-0.115315	0.551903	0.678213
NCI60	cns	ovar	2068.5	45.5	19	0.0679592	-0.0798014	0.241077	0.538462
NCI60	cns	renal	2208.5	69	66	0.0326514	-0.0477341	0.376325	0.619829
NCI60	colon	leuk	1664	175	21	-0.0648453	0.0372722	0.705813	0.760106
NCI60	colon	melan	2391.5	261	219.5	0.0854377	-0.0833646	0.0747004	0.538462
NCI60	colon	nsclc	2388	59	62	0.106394	-0.029878	0.215803	0.538462
NCI60	colon	ovar	2022.5	8	7.5	0.316407	-0.217229	0.203175	0.538462
NCI60	colon	renal	2241	205	217.5	0.0919939	0.181032	0.801889	0.801889
NCI60	leuk	melan	1757	60	312	-0.0293148	-0.103185	0.338266	0.591965
NCI60	leuk	nsclc	1658.5	21	208.5	-0.133287	-0.052002	0.597789	0.697421
NCI60	leuk	ovar	1626	11.5	96	0.0178938	0.0998534	0.449914	0.636125
NCI60	leuk	renal	1804	59.5	305	-0.0517925	-0.0642267	0.516863	0.678213
NCI60	melan	nsclc	2295.5	102.5	80	0.228478	-0.0623939	0.203331	0.538462
NCI60	melan	ovar	2200.5	117	52	0.20757	-0.0911371	0.203331	0.538462
NCI60	melan	renal	2347	236.5	243.5	0.165562	-0.00867464	0.0591103	0.538462
NCI60	nsclc	ovar	1497	0	0	-0.271486	-0.463453	0.25	0.538462
NCI60	nsclc	renal	2176	0	7.5	-0.501367	0.216224	0.748295	0.77601
NCI60	ovar	renal	2176	1	20	0.933006	-0.136927	0.170098	0.538462
PRIMATE	chimp	human	3022	449	468	0.38531	-0.481901	1.36071e-53	1.36071e-53
PRIMATE	chimp	rhesus	2914	558	743	0.360656	-0.51895	3.19529e-57	4.79293e-57
PRIMATE	human	rhesus	2949	656	786	0.532114	-0.567822	1.20143e-90	3.60428e-90

## Sheet: DE_FDR_0.10
Dataset	Group1	Group2	N	n.up	n.lo	logFC(PTR).median.up	logFC(PTR).median.lo	wilcox.p	wilcox.q
EAR	cochlea	vestibule	4987	351	519	0.272675	-0.401047	3.69029e-40	3.69029e-40
MMT	brain	cerebellum	3591	806	893	0.788223	-0.18523	0.788223	1.27228e-78
MMT	brain	heart	2863	914	1349.5	0.182275	-0.342309	0.182275	1.29097e-28
MMT	brain	kidney	3596	1244	1484.5	0.595557	-0.0524827	0.595557	2.08341e-49
MMT	brain	liver	3297.5	1141.5	1543.5	1.3674	0.465746	1.3674	6.10098e-48
MMT	cerebellum	heart	2774	641	1003	-0.123511	-0.425817	-0.123511	2.7217e-11
MMT	cerebellum	kidney	3478	867	1010	0.124243	-0.15157	0.124243	3.41418e-15
MMT	cerebellum	liver	3230	885	1161	0.78802	0.347306	0.78802	2.85315e-26
MMT	heart	kidney	2940	715	674	0.848336	-0.453518	0.848336	4.05757e-55
MMT	heart	liver	2796	716	728	1.352	0.151687	1.352	3.67998e-36
MMT	kidney	liver	3533	530	641	1.04594	0.363937	1.04594	6.18289e-23
NCI60	breast	cns	1909.5	38	127.5	0.135993	-0.109736	0.137989	0.538028
NCI60	breast	colon	1954	43	258	0.151262	-0.0494624	0.179667	0.538028
NCI60	breast	leuk	1805	170.5	38	0.0716115	-0.0180064	0.308357	0.539624
NCI60	breast	melan	2112.5	130	374	0.270618	-0.138816	0.0103077	0.288616
NCI60	breast	nsclc	1549	0	34	-1.05722	-0.167406	0.935626	0.935626
NCI60	breast	ovar	1776.5	0	7.5	0.00366064	-0.127101	0.450758	0.664274
NCI60	breast	renal	1997	9.5	117.5	0.0194085	-0.0427069	0.478724	0.664354
NCI60	cns	colon	2404	428.5	417	0.0046573	-0.0849568	0.140817	0.538028
NCI60	cns	leuk	1791	475.5	73.5	-0.0346805	-0.142702	0.254776	0.538028
NCI60	cns	melan	2343.5	303.5	255	0.0894719	-0.059495	0.0917871	0.538028
NCI60	cns	nsclc	2257	80.5	24	-0.0221775	0.0342155	0.611666	0.685065
NCI60	cns	ovar	2068.5	165	53	0.055454	-0.136264	0.160703	0.538028
NCI60	cns	renal	2208.5	190.5	119	0.0865055	0.019371	0.28823	0.538028
NCI60	colon	leuk	1664	330	33.5	-0.00929584	0.0942604	0.610921	0.685065
NCI60	colon	melan	2391.5	431	323.5	0.110438	-0.0673426	0.0370451	0.515418
NCI60	colon	nsclc	2388	135	117	0.0602412	-0.06175	0.236124	0.538028
NCI60	colon	ovar	2022.5	52	20	0.0292447	0.00160764	0.424412	0.660196
NCI60	colon	renal	2241	377.5	287.5	0.0318466	0.160783	0.863445	0.895424
NCI60	leuk	melan	1757	106	460.5	0.01713	-0.0732302	0.270315	0.538028
NCI60	leuk	nsclc	1658.5	43	318	-0.10737	0.00158069	0.539938	0.685065
NCI60	leuk	ovar	1626	23	188	-0.203225	0.0117488	0.581069	0.685065
NCI60	leuk	renal	1804	131.5	446	-0.00395516	-0.0307866	0.498265	0.664354
NCI60	melan	nsclc	2295.5	170.5	144	0.137327	-0.0301438	0.19513	0.538028
NCI60	melan	ovar	2200.5	216	117	0.128288	-0.0884644	0.187393	0.538028
NCI60	melan	renal	2347	392.5	359.5	0.134835	-0.0635115	0.0552234	0.515418
NCI60	nsclc	ovar	1497	0	0	0.0954523	-1.11618	0.392857	0.647059
NCI60	nsclc	renal	2176	1	29	-0.376287	0.244933	0.795076	0.856235
NCI60	ovar	renal	2176	4	58	0.41714	0.0363743	0.262185	0.538028
PRIMATE	chimp	human	3022	599	603	0.403166	-0.417786	2.45462e-65	3.68192e-65
PRIMATE	chimp	rhesus	2914	661	889	0.318136	-0.457082	4.8421e-61	4.8421e-61
PRIMATE	human	rhesus	2949	754	972	0.473006	-0.53782	5.74073e-101	1.72222e-100

## Sheet: README
Non parametric tests for the relation of PTR and DE between pairs of groups.
Sheet	Column	Description
Spearman		Spearman’s rank correlations between logFC_PTR and logFC_mRNA vectors (global approach)
DE_FDR_0.05, DE_FDR_0.10		Results of the Wilcoxon test using either FDR thresholds to declare DE genes (local approach)
All	Dataset	Dataset name
All	Group1, Group2	Group pair identifier
All	N	Number of genes for which we could calculate both logFC_PTR and the logFC_mRNA*
Spearman	spearman.rho, spearman.p, spearman.q	Spearman’s correlation, p- and q-values of the significance test*
DE_FDR_0.05, DE_FDR_0.10	n.up, n.lo	Number of genes detected as DE in each direction*
DE_FDR_0.05, DE_FDR_0.10	logFC(PTR).median.up, logFC(PTR).median.lo	Median logFC_PTR of the genes DE in each direction*
DE_FDR_0.05, DE_FDR_0.10	wilcox.p, wilcox.q - p- and q-values	p- and q-values of the Wilcoxon test*
* All numeric measures are medians over the sample selection scheme.
