# Supplementary material for: Reduced changes in protein compared to mRNA levels across non-proliferating tissues
Source: BMC Genomics. 2017 Apr 18;18:305. doi: 10.1186/s12864-017-3683-9 (PMC5395847; doi:10.1186/s12864-017-3683-9)
Supplement: Supplementary file 6 — EAR Differential Expression and Enrichment. Statistics of the differential expression analysis in the EAR dataset, and emerging terms in the enrichment analysis. (XLSX 87 kb) [file 12864_2017_3683_MOESM6_ESM.xlsx]

## Sheet: Enrichments
Filter	Domain	Group	Enriched with	#genes	Raw p-value	Corrected p-Value	Frequency in set (%)	Gene List
NF	mRNA	Cochlea	regulation of neurogenesis - GO:0050767	92	8.4e-14	0.001	5.5	[Adra2c, Efna3, Six1, Slit1, Nkx6-1, Ywhag, Gli3, Scn1b, Sox2, Tgif1, Cdh4, Lingo1, Mycn, Hey2, Shox2, Ncs1, Foxg1, Cxcr4, Akap5, Sox9, Prox1, Mapt, Ptprg, Sox5, Rgs6, Ache, Nr2f1, Nog, Kctd11, Isl1, Cdk5r1, Lgals1, Epha3, Epha4, Isl2, Notch1, Dixdc1, Notch3, Fez1, Sall1, Fxn, Robo2, Ngfr, Nr2e1, Rufy3, Hoxa2, Lzts1, Ttl, Dll3, Camk2b, Ncoa1, Wnt7b, Id2, Ntf3, Stmn2, Islr2, Hmgb1, Sox11, Wnt7a, G…
NF	mRNA	Cochlea	regulation of neuron differentiation - GO:0045664	82	8.43e-14	0.001	4.9	[Adra2c, Efna3, Six1, Slit1, Nkx6-1, Ywhag, Gli3, Scn1b, Sox2, Tgif1, Cdh4, Hey2, Shox2, Ncs1, Foxg1, Akap5, Sox9, Prox1, Mapt, Ptprg, Sox5, Rgs6, Ache, Nr2f1, Nog, Kctd11, Isl1, Cdk5r1, Lgals1, Epha3, Epha4, Isl2, Notch1, Dixdc1, Notch3, Fez1, Sall1, Fxn, Robo2, Ngfr, Nr2e1, Rufy3, Hoxa2, Lzts1, Ttl, Camk2b, Ncoa1, Id2, Stmn2, Islr2, Hmgb1, Sox11, Wnt7a, Grin1, Sema4f, Hes5, Syne1, Cd24a, Dpysl2…
NF	mRNA	Cochlea	regulation of cell development - GO:0060284	104	1.13e-13	0.001	6.2	[Adra2c, Nkx6-1, Scn1b, Sox2, Cdh4, Mycn, Shox2, Cxcr4, Sox9, Sox5, Rgs6, Lgals1, Isl1, Isl2, Dixdc1, Fez1, Sall1, Ngfr, Lzts1, Tgfb2, Id2, Stmn2, Hmgb1, Sox11, Tacstd2, Ace, A930038C07Rik, Jag1, Bmpr1a, Lrrc4c, Snai1, Fgfr3, Gdf6, Pbx1, Bmp4, Smad2, Palm, Bcl2, Hmga2, Sox21, Efna3, Btg1, Six1, Slit1, Ywhag, Gli3, Tgif1, Lingo1, Hey2, Ncs1, Foxg1, Akap5, Prox1, Mapt, Ptprg, Hdac9, Sfrp2, Ache, Sf…
NF	mRNA	Cochlea	system development - GO:0048731	351	1.34e-13	0.001	21	[Rps14, Chst11, Col18a1, Rps19, Ednra, Aqp5, Scn1b, Crkl, Cyp26b1, Sox2, Homer1, Cxadr, Shox2, Cyp1b1, Agap2, Dpf3, Sox9, Fzd10, Tns3, Sox5, Prdx2, Acta1, Barx2, Spast, H2-DMa, Zfpm1, Lgals1, Isl1, Isl2, Actl6b, Cntfr, Fem1b, Dixdc1, Rpl22, Fez1, Gata6, Gata3, Tulp1, Prkca, Fgfrl1, Thbs3, Thbs4, Ngfr, Pcdhb16, Pdgfc, Bcan, Ar, Id2, Cadm1, Id1, Sox12, Stmn2, Sox11, Id3, Stmn3, Elavl3, Grin3a, Ace,…
NF	mRNA	Cochlea	cell-cell signaling - GO:0007267	90	3.67e-12	0.001	5.4	[Fkbp1b, Cckar, Prokr1, Six1, Tnc, Fgf10, Scn1b, Chrnb4, Sox2, Gabra3, Grid2, Grm4, Sv2b, Sv2a, Tmod2, Gabra1, Nrxn2, Sox9, Cplx1, Ache, Rims2, Crhbp, C1ql3, Galr3, Syp, Nrg1, Syn2, Syn1, Sstr2, Sncg, Htr1b, Gata3, Prkca, Sall1, Sncb, Ddc, Pcdhb16, Naalad2, Camk4, Ppfia3, Cbln1, Ephb6, Camk2b, Ap2b1, Wnt7b, Bhlha15, Npy, Ntf3, Gpr83, Wnt7a, Snap91, Grin1, Slc17a7, Lin7c, Celsr1, Stx1b, Cd24a, Dpy…
NF	mRNA	Cochlea	signaling - GO:0023052	379	6.64e-12	0.001	23	[Fkbp1b, Col18a1, Ednra, Slc44a2, Cntnap5a, Cacng4, Trhr, Scn1b, Cyp26b1, Sox2, Homer1, Sv2b, Prkaa2, Sv2a, Akt3, Kcnq2, Agap2, Sox9, Fzd10, Tmem102, Crhbp, Wsb2, Galr3, Prkcq, Lgals1, Dkk3, Sstr2, Prkcb, Cntfr, Dixdc1, Dapk2, Prkce, Sncg, Tulp4, Gata3, Epha10, Tulp1, Sik2, Pkd2l1, Prkca, Fgfrl1, Sncb, Ngfr, Pcdhb16, Pdgfc, Vopp1, Arhgef9, Ar, Gucy1b3, C130060K24Rik, Bhlha15, Id1, Stmn2, Stmn3, S…
NF	mRNA	Cochlea	multicellular organismal signaling - GO:0035637	84	7.54e-12	0.001	5	[Fkbp1b, Cckar, Prokr1, Gm98, Scn9a, Cacng4, Kcnh2, Scn1b, Chrnb4, Gabra3, Grid2, Grm4, Sv2b, Sv2a, Tmod2, Gabra1, Cxcr4, Nrxn2, Kcnq2, Cplx1, Ache, Rims2, Crhbp, C1ql3, Galr3, Syp, Nrg1, Syn2, Syn1, Sstr2, Sncg, Htr1b, Prkca, Sncb, Ddc, Pcdhb16, Naalad2, Camk4, Ppfia3, Scn3a, Cbln1, Dpp6, Camk2b, Ap2b1, Gpc1, Npy, Ntf3, Gpr83, Wnt7a, Snap91, Grin1, Slc17a7, Hes5, Lin7c, Stx1b, Cd24a, Dpysl2, Ric…
NF	mRNA	Cochlea	regulation of multicellular organismal process - GO:0051239	238	1.37e-11	0.001	14	[Fkbp1b, Ednra, Chsy1, Trib2, Scn1b, Sox2, Cxadr, Prkaa2, Shox2, Agap2, Sox9, Sox5, Prdx2, Mtpn, Crhbp, H2-DMa, Prkcq, Zfpm1, Lgals1, Isl1, Isl2, Sstr2, Prkcb, Dixdc1, Fez1, Prkce, Sncg, Gata6, Gata3, Prkca, Ngfr, Ar, Id2, 2410016O06Rik, Cadm1, Id1, Stmn2, Sox11, Id3, 1520402A15Rik, Tacstd2, Ace, A930038C07Rik, Jag1, Fzd2, Tfrc, Accn1, Accn2, Bmpr1a, Snai1, Igf1, Rbpj, Fgfr3, Gdf6, Pbx1, Tmprss6,…
NF	mRNA	Cochlea	cell morphogenesis involved in differentiation - GO:0000904	81	1.48e-11	0.001	4.8	[Cckar, Col18a1, Tnc, Slit1, Slit3, Gli3, Scn1b, Cdh4, Hey2, Sema6a, Foxg1, Rtn4rl1, Hey1, Cxcr4, Sox9, Prox1, Adcy1, Mapt, Pou4f2, Sfrp1, Gap43, Kif5c, Nog, Matn1, Etv4, Isl1, Cdk5r1, Epha4, Isl2, Epha7, Rtn4r, Notch1, Dcx, Gata3, Prkca, Bves, Nr4a2, Robo2, Ngfr, Lef1, Nr2e1, Hoxa2, Dact1, Mtap2, Grk1, Clic5, Tgfb2, Wnt7b, Ntf3, Id1, Slitrk3, Slitrk4, Slitrk1, Lamb1, Slitrk2, Snap91, Sema4f, Fzd…
NF	mRNA	Cochlea	regulation of cell differentiation - GO:0045595	153	3.09e-11	0.001	9.1	[Rcan1, Adra2c, Nkx6-1, Clu, Trib2, Scn1b, Cyp26b1, Sox2, Cdh4, Mycn, Shox2, Cxcr4, Sox9, Sox5, Rgs6, Pou4f2, Prdx2, Efemp1, Cd83, Osr1, Fst, H2-DMa, Zfpm1, Lgals1, Isl1, Isl2, Dixdc1, Fez1, Gata3, Prkca, Sall1, Ngfr, Lzts1, Rod1, Ar, Tgfb2, Mafb, Id2, 2410016O06Rik, Id1, Stmn2, Hmgb1, Id3, Sox11, Tacstd2, Ace, A930038C07Rik, Jag1, Prdm16, Bmpr1a, Lrrc4c, Snai1, Igf1, Fgfr3, Gdf6, Rbpj, Pbx1, Bmp…
NF	mRNA	Cochlea	regulation of multicellular organismal development - GO:2000026	167	3.8e-11	0.001	10	[Adra2c, Ednra, Nkx6-1, Scn1b, Sox2, Cdh4, Cxadr, Mycn, Cdh1, Shox2, Cxcr4, Agap2, Sox9, Sox5, Rgs6, Prdx2, Osr2, Efemp1, Cd83, Osr1, Fst, H2-DMa, Zfpm1, Lgals1, Isl1, Pgf, Isl2, Prkcb, Dixdc1, Fez1, Gata6, Gata3, Prkca, Vash2, Rxrg, Sall1, Ngfr, Lzts1, Ar, Tgfb2, Mafb, Id2, Id1, Stmn2, Hmgb1, Sox11, Irak3, Celsr1, Tacstd2, Ace, A930038C07Rik, Jag1, Fzd2, Accn1, Prdm16, Bmpr1a, Lrrc4c, Snai1, Igf…
NF	mRNA	Cochlea	developmental process - GO:0032502	428	5.36e-11	0.001	26	[Pid1, Cxadr, Shox2, Agap2, Fzd10, Prdx2, Acta1, Cand1, H2-DMa, Isl1, Lgals1, Dkk3, Eid1, Isl2, Cntfr, Dixdc1, Rpl22, Fez1, Gata6, Gata3, Tulp1, Prkca, Bves, Ngfr, Pdgfc, Ar, Bcan, Bhlha15, Cadm1, Sox12, Stmn2, Sox11, Stmn3, Dcaf7, Ace, Jag1, Fzd2, Tfrc, Fzd9, Bmpr1a, Sfxn1, Fzd8, Snai1, Rbpj, Fgfr3, Pbx1, Bcl11b, Fat3, Cubn, Sox21, Btg2, Tesc, Fmn1, Jph1, Gli3, Fgf10, Bbc3, 9430031J16Rik, Poglut…
NF	mRNA	Cochlea	cellular developmental process - GO:0048869	294	1.68e-10	0.001	18	[Rps14, Chst11, Col18a1, Pid1, Rps19, Ednra, Scn1b, Cyp26b1, Sox2, Homer1, Cxadr, Shox2, Sox9, Sox5, Acta1, Cand1, Barx2, Spast, H2-DMa, Zfpm1, Lgals1, Isl1, Eid1, Isl2, Fem1b, Dixdc1, Rpl22, Fez1, Gata6, Gata3, Tulp1, Prkca, Bves, Thbs4, Ngfr, Ar, Bhlha15, Id2, Cadm1, Id1, Stmn2, Sox11, Id3, Stmn3, Elavl3, Grin3a, Ace, A930038C07Rik, Jag1, Fzd2, Tfrc, Igf2, Fzd9, Bmpr1a, Sfxn1, Fzd8, Snai1, Igf1…
NF	mRNA	Cochlea	cell development - GO:0048468	153	2.07e-09	0.001	9.1	[Rcan1, Chst11, Col18a1, Gprin1, Ednra, Tnc, Onecut2, Clu, Scn1b, Sox2, Homer1, Cdh4, Cxadr, Shox2, Rtn4rl1, Cxcr4, Sox9, Pou4f2, Acta1, Kif5c, Osr1, Rps6, Zfpm1, Isl1, Isl2, Fem1b, Gata3, Sall3, Tulp1, Prkca, Bves, Thbs4, Ngfr, Rod1, Grk1, Tgfb2, Id2, Bhlha15, Id1, Hmgb1, Stmn3, Sox11, Snap91, Grin3a, Fzd2, Tubb3, Prdm16, Bmpr1a, Fzd8, Snai1, Igf1, Rorb, Fgfr3, Rbpj, 2610109H07Rik, Bmp4, Rab3a, …
NF	mRNA	Cochlea	sensory organ development - GO:0007423	77	2.1e-09	0.001	4.6	[Myo3a, Six1, Aqp5, Cytl1, Gli3, Fgf10, Cyp26b1, Sox2, Tgif1, Grlf1, Hey2, Cdh1, Six4, Foxg1, Cyp1b1, Rarb, Sox9, Prox1, Pou4f2, Ache, Osr2, Hpca, Osr1, H2-DMa, Nog, Fgf20, Mab21l1, Notch1, Dixdc1, Tulp1, Gata3, Sall1, Lef1, Col11a1, Nr2e1, Hoxa2, Itga8, Pvrl3, Grk1, Clic5, Tgfb2, Mafb, Hmgb1, Sox11, Ndp, Hes5, Sh3pxd2b, Celsr1, Tub, Jag1, Fzd2, Irx5, Eya1, Eya4, Prdm16, Igf1, Rorb, Rbpj, Fgfr3, …
NF	mRNA	Cochlea	positive regulation of developmental process - GO:0051094	104	7.2e-08	0.001	6.2	[Adra2c, Ednra, Nkx6-1, Clu, Cyp26b1, Sox2, Cdh4, Shox2, Cxcr4, Sox9, Sox5, Rgs6, Pou4f2, Osr2, Cd83, Osr1, Fst, H2-DMa, Pgf, Prkcb, Dixdc1, Fez1, Gata6, Gata3, Prkca, Vash2, Sall1, Ngfr, Tgfb2, Id2, Hmgb1, Sox11, Ace, Jag1, Accn1, Bmpr1a, Snai1, Igf1, Fgfr3, Gdf6, Bmp4, Smad2, Chrna7, Palm, Bcl2, Smad9, Hmga2, Inhba, Smad5, Btg1, Tesc, Six1, Fgf10, Gli3, Tgif1, Hey2, Six4, Foxg1, Hey1, Wnt9a, Ak…
NF	mRNA	Cochlea	anatomical structure morphogenesis - GO:0009653	204	7.52e-08	0.001	12	[Chst11, Col18a1, Pid1, Ednra, Aqp5, Scn1b, Crkl, Cyp26b1, Sox2, Shox2, Cyp1b1, Sox9, Acta1, Barx2, Zfpm1, Isl1, Isl2, Fem1b, Gata6, Gata3, Tulp1, Prkca, Fgfrl1, Bves, Thbs3, Thbs4, Ngfr, Pdgfc, Ninj2, Ar, Id2, Cadm1, Id1, Sox11, Jag1, Fzd2, Igf2, Bmpr1a, Fzd8, Snai1, Igf1, Rbpj, Fgfr3, Atp6v1b1, Pbx1, 2610109H07Rik, Bcl11b, Crabp2, Cckar, Fmn1, Gli3, Fgf10, Rgma, 9430031J16Rik, Hey2, Hey1, Wnt9a…
NF	mRNA	Cochlea	negative regulation of cell differentiation - GO:0045596	70	1.89e-07	0.002	4.2	[Rcan1, Slit1, Nkx6-1, Ldb2, Gli3, Trib2, Fgf10, Lrrc17, Sox2, Lingo1, Mycn, Foxg1, Wnt9a, Rarb, Sox9, Prox1, Prdx2, Sfrp2, Sfrp1, Efemp1, Osr1, Fst, Nog, Zfpm1, Kctd11, Isl1, Epha4, Isl2, Notch1, Dixdc1, Notch3, Gata3, Nr2e1, Rufy3, Hoxa2, Enpp1, Dll3, Igfbp5, Tgfb2, Mafb, Wnt7b, Id2, Id1, 2410016O06Rik, Id3, Sox11, Wnt7a, Sema4f, Hes5, Runx1, Tacstd2, Cd24a, Jag1, Irx3, Prdm16, Bmpr1a, Snai1, I…
NF	mRNA	Cochlea	behavior - GO:0007610	67	4.72e-07	0.002	4	[Cckar, Btg2, Scn9a, Trh, Aff2, Chrnb4, Jph3, Grm4, Tmod2, Usp46, Adcy1, Mapt, Adcy5, Crhbp, Nrg1, Astn1, Epha4, Tal1, Cntfr, Prkce, Sncg, Htr1b, Prkca, Fxn, Nr4a2, Dach1, Nr2e1, Camk4, Atp1a3, Prkar1b, Gnao1, Itga8, Ncoa1, Npy, Lamb1, Grin1, Slc17a7, Runx1, Celsr1, Lrrtm1, Calb1, a, Ace, Ahcy, Thrb, Rasd2, Uchl1, Casp3, Accn2, Fzd9, Igf2, Cnr1, Igf1, Apba2, Sobp, Cntnap2, Snap25, Pde1b, Chrna7, …
NF	mRNA	Cochlea	anterior/posterior pattern specification - GO:0009952	35	5.29e-07	0.003	2.1	[Lef1, Btg2, Hoxa2, Rnf2, Gli3, Dll3, Crkl, Hey2, Wnt7b, Hey1, Wnt9a, Wnt7a, Meox1, Meox2, Celsr1, Sfrp2, Sfrp1, Emx2, Nr2f2, Osr1, Nog, Bmpr1a, Ctnnbip1, Rbpj, Pbx1, Bmp4, Bmpr2, Smad2, Zeb2, Notch1, Acvr2a, Acvr2b, Tgfbr1, Pcsk6, Gdf11]
NF	mRNA	Cochlea	regulation of system process - GO:0044057	72	1.06e-06	0.003	4.3	[Fkbp1b, Gm98, Ywhag, Fgf10, Kcnh2, Scn1b, Chrnb4, Jph3, Rgs2, Tg, Glrx3, Hey2, Ncs1, Usp46, Rims2, Mtpn, Rims3, Crhbp, Rims4, Syp, Abcg8, Abcg5, Sstr2, Prkce, Sncg, Htr1b, Prkca, Rxrg, Ngfr, Nr2e1, Gnao1, Ppfia3, Ypel1, Cps1, Lzts1, Camk2b, Tgfb2, Ntf3, Tac4, Grin1, Hes5, Runx1, Celsr1, Calb1, Smtnl1, Thrb, Irx5, Accn1, Lgi1, Accn2, Kcnc4, Cnr1, Igf1, Scn4b, Corin, Bmpr2, Rab3a, Rasgrf1, Gucy1a3…
NF	mRNA	Cochlea	regulation of localization - GO:0032879	178	1.26e-06	0.005	11	[Fkbp1b, Col18a1, Pid1, Ednra, Scn9a, Onecut2, Nkx6-1, Grb10, Kcnh5, Cacng4, Cbll1, Cacng5, Kcnh2, Scn1b, Homer1, Cdh1, Akt3, Cxcr4, Kcnq2, Sox9, Rims2, Rims3, Crhbp, Figf, Rims4, Kcna6, Prkcq, Isl1, Prkcb, Sgip1, Prkce, Sncg, Gata3, Tulp1, Pkd2l1, Prkca, Anxa2, Sept5, Thbs4, Dach1, Myo5b, Gnao1, Fxyd7, Cask, Tmem30b, Ar, Vtn, Dpp6, Bag4, Tgfb2, Crtam, Pkia, Nedd4l, Cadm1, Hmgb1, Tac4, Sox11, Sna…
NF	mRNA	Cochlea	negative regulation of neurogenesis - GO:0050768	24	1.43e-06	0.006	1.4	[Cd24a, Nr2e1, Nog, Rufy3, Slit1, Bmpr1a, Nkx6-1, Fgfr3, Kctd11, Dll3, Epha4, Bmp4, Lingo1, Mycn, Wnt7b, Notch1, Id2, Xylt1, Sox11, Hmga2, Wnt7a, Sema4f, Sema3f, Hes5]
NF	mRNA	Cochlea	negative regulation of neuron differentiation - GO:0045665	19	1.53e-06	0.006	1.1	[Cd24a, Jag1, Nr2e1, Irx3, Hoxa2, Isl1, Pbx1, Gli3, Sox2, Isl2, Notch1, Dixdc1, Id2, Notch3, Foxg1, Sox9, Hes5, Gdf11, Sox21]
NF	mRNA	Cochlea	regulation of cell communication - GO:0010646	184	1.76e-06	0.007	11	[Fkbp1b, Adra2c, Chst11, Pid1, Ednra, Rgs9bp, Grb14, Slc44a2, Onecut2, Nkx6-1, Grb10, Clu, Sox2, Rgs2, Prkaa2, Tmod2, Shox2, Agap2, Sox9, Rgs8, Skp2, Rgs6, Prdx2, Rims2, Rims3, Crhbp, Rims4, Fst, Akap12, Prkcq, Lgals1, Isl1, Dkk3, Prkcb, Dixdc1, Prkce, Sncg, Gata6, Gata3, Sall3, Prkca, Rxrg, Sall1, Fgfrl1, Ube3a, Ngfr, Itga8, Lzts1, Ar, Bag4, Tgfb2, G3bp1, Stmn3, Sox11, Irak3, 1520402A15Rik, Cels…
NF	mRNA	Cochlea	negative regulation of gliogenesis - GO:0014014	13	1.85e-06	0.007	0.78	[Nr2e1, Nog, Nkx6-1, Fgfr3, Dll3, Bmp4, Lingo1, Mycn, Notch1, Id2, Sox11, Hmga2, Hes5]
NF	mRNA	Cochlea	tissue morphogenesis - GO:0048729	70	2.96e-06	0.01	4.2	[Ednra, Six1, Tnc, Gli3, Fgf10, Rgma, Sox2, Tgif1, Grlf1, Serpinb5, Hey2, Shox2, Hey1, Cxcr4, Car9, Angpt1, Sox9, Prox1, Sfrp2, Sfrp1, Osr1, Fst, Nog, Rspo2, Etv4, Zfpm1, Isl1, Pgf, Zeb2, Notch1, Fem1b, Gata3, Sall1, Ngfr, Lef1, Col11a1, Ar, Ccl11, Igfbp5, Tgfb2, Wnt7b, Ripk4, Sox11, Wnt7a, Fras1, Ube4b, Runx1, Celsr1, Cd44, Jag1, Eya1, Bmpr1a, Snai1, Igf1, Ctnnbip1, Rbpj, Fgfr3, Pbx1, Bmp4, Bmpr…
NF	mRNA	Cochlea	central nervous system development - GO:0007417	78	3.1e-06	0.01	4.7	[Cckar, Btg2, Gm98, B3gnt5, Six1, Slit1, Nkx6-1, Gli3, Fgf10, Scn1b, Sox2, Grlf1, Lingo1, Foxg1, Cxcr4, Rarb, Sox9, Prox1, Fzd10, Sox5, Sfrp2, Sfrp1, Emx2, Nr2f2, Nr2f1, Nog, Isl1, Cdk5r1, Epha4, Zeb2, Isl2, Epha7, Tal1, Notch1, Aplp1, Dixdc1, Notch3, Dcx, Sall3, Prkca, Sall1, Nr4a2, Ngfr, Lef1, Nr2e1, Hoxa2, Bcan, Mafb, Wnt7b, Id2, Ntf3, S1pr1, Sox12, Sox11, Wnt7a, Grin1, Hes5, Runx1, Celsr1, Po…
NF	mRNA	Cochlea	neuron fate commitment - GO:0048663	14	3.37e-06	0.01	0.84	[Nkx6-1, Nrg1, Rbpj, Isl1, Gli3, Bmp4, Sox2, Isl2, Tgfb2, Notch1, Id2, Notch3, Tgfbr1, Hes5]
NF	mRNA	Cochlea	positive regulation of cell proliferation - GO:0008284	86	5.04e-06	0.013	5.1	[Pid1, Col18a1, Rps15a, Ednra, Six1, Tnc, Peli1, Pla2g4a, Clu, Gli3, Fgf10, Sox2, Tgif1, Mycn, Hey2, Shox2, Foxg1, Nck2, Crip2, Agap2, Sox9, Prox1, Skp2, Tns3, Sfrp2, Vav3, Sfrp1, Osr2, Figf, Osr1, Nog, Fgf20, Nrg1, Prkcq, Isl1, Pgf, Cd276, Mab21l1, Notch1, Cntfr, Marcksl1, Notch3, Gata6, Prkca, Vash2, Scg2, Fxn, Thbs4, Ngfr, Lef1, Nr2e1, Pdgfc, Ar, Ccl11, Tgfb2, Wnt7b, Id2, S1pr1, Hmgb1, Sox11, …
NF	mRNA	Cochlea	pancreas development - GO:0031016	15	5.07e-06	0.013	0.89	[Igf2, Onecut2, Nkx6-1, Insm1, Igf1, Isl1, Clu, Fgf10, Bmp4, Smad2, Pde3b, Gata6, Sox9, Acvr2b, Gdf11]
NF	mRNA	Cochlea	neurotransmitter transport - GO:0006836	23	5.13e-06	0.013	1.4	[Stx1b, Rims2, Rims3, Rims4, Slc6a15, Syt1, Slc6a11, Ppfia3, Syn2, Syn1, Rab3a, Snap25, Cadps2, Sv2b, Cadps, Ap2b1, Sv2a, Nrxn2, Wnt7a, Slc17a7, Snap91, Cplx1, Lin7c]
NF	mRNA	Cochlea	endocrine system development - GO:0035270	20	6.12e-06	0.017	1.2	[Nog, Six1, Onecut2, Bmpr1a, Nkx6-1, Insm1, Rbpj, Isl1, Clu, Fgf10, Pbx1, Crkl, Bmp4, Sox2, Pde3b, Gata6, Sox9, Hmga2, Gata3, Tgfbr1]
NF	mRNA	Cochlea	regulation of glial cell differentiation - GO:0045685	15	1.1e-05	0.03	0.89	[Nr2e1, Nog, Nkx6-1, Fgfr3, Dll3, Epha4, Bmp4, Lingo1, Mycn, Notch1, Id2, Ntf3, Cxcr4, Hmga2, Hes5]
NF	mRNA	Cochlea	regulation of transmembrane receptor protein serine/threonine kinase signaling pathway - GO:0090092	30	1.16e-05	0.034	1.8	[Chst11, Onecut2, Itga8, Fgf10, Rgma, Sox11, Acvr1b, Hes5, Sfrp2, Sfrp1, D0H4S114, Fst, Nog, Prdm16, Bmpr1a, Gdf6, Bmp4, Bmpr2, Smad2, Notch1, Zfyve9, Acvr2a, Vwc2, Gata6, Inhba, Acvr2b, Tgfbr1, Smad6, Cdkn1c, Smad7]
NF	mRNA	Cochlea	sensory perception - GO:0007600	52	1.34e-05	0.04	3.1	[Myo3a, Ednra, Rgs9bp, Six1, Otos, Tecta, Sox2, Cdh1, Cdhr1, Pou4f2, Mme, Gpr179, Tectb, Gucy2e, Slc26a5, Tulp1, Pkd2l1, Fxn, Ngfr, Lef1, Crym, Col11a1, Nr2e1, Scn3a, Clic5, Gnal, Trpa1, Grin1, Tub, Ace, Fzd2, Thrb, Uchl1, Irx5, Accn3, Casp3, Eya4, Accn1, Cnr1, Rorb, Sobp, Atp6v1b1, Rab3a, Gjb2, Dlg2, Tmprss3, Cntn5, Lamc3, P2rx3, Gabrb2, Cdkn1b, Grin2b]
NF	mRNA	Cochlea	respiratory system development - GO:0060541	34	1.68e-05	0.045	2	[Lef1, Gli3, Fgf10, Sox2, Mycn, Wnt7b, Id1, Foxg1, Hmgb1, Sox11, Msc, Tns3, Hsd11b1, Celsr1, Eya1, Adamts2, Nog, Bmpr1a, Dhcr7, Rspo2, Igf1, Fgfr3, Bmp4, Ano1, Bmpr2, Rab3a, Smad2, Notch1, Insc, Plod3, Gata6, Acvr2b, Fgfrl1, Sim2]
NF	mRNA	Vestibule	regulation of multicellular organismal process - GO:0051239	359	4.63e-21	0.001	15	[Tiam1, Gfi1, Scx, Hmox1, H2-Aa, Ptgds, Gja1, Tnfrsf11b, Tnfrsf11a, C3ar1, Dhx58, Kdr, Sox8, Wnt10b, Cthrc1, Col1a1, Nckap1l, Trim16, Ank2, Cmklr1, Zfpm2, Tnni3, Prom1, Trim30a, Rbp4, Lrpap1, Ikzf1, Rbp1, Apoa4, Kalrn, Thbs1, Gata2, Cdon, Arhgef2, Itm2c, Twf2, Gpihbp1, Cited1, Pdgfa, Agtr1a, Lgmn, Id4, Slc5a3, Ctla2a, Nfe2, Bbs2, Slc11a1, Lyn, Ccr1, Cftr, Oxtr, Jun, Cpeb1, Fzd5, Hhip, Tril, Sox17…
NF	mRNA	Vestibule	response to wounding - GO:0009611	121	5.51e-20	0.001	5	[Adra2a, Ncf1, Serping1, Hmox1, Entpd1, Gja1, Fgf7, Cd180, Adrb2, Wnt10b, Col1a1, Alox5ap, Msx2, F13a1, Fermt3, C4b, Lox, Fcer1g, Sphk1, Btk, Csf1, Thbs1, Mylk3, Cela1, Fhad1, Nfkbiz, Ly86, Calca, Tgfb1, Csf1r, Cd163, Pdgfra, Pdgfa, Agtr1a, Hpse, Slc1a3, Pik3cg, Scrib, Slc11a1, Lyn, Ccr1, Jun, Tril, Nlrp3, Cspg4, Myd88, Cnn2, Vnn1, Tpsb2, Sema7a, Cyba, Plau, Il4ra, Ephx2, Apoe, Chia, Kl, Sigirr, …
NF	mRNA	Vestibule	regulation of immune response - GO:0050776	94	8.43e-19	0.001	3.9	[H2-T23, Cd74, Ecm1, Serping1, Stat6, Il15, Ctsh, H2-K1, Hmox1, Pvr, Gpld1, Ddx58, C1rl, Dhx58, Mill2, C3ar1, Trafd1, Jak3, H2-Ab1, Cd86, Fcgr1, Cd300a, Gpx2, Fcgr3, Syk, Nckap1l, Adam8, Plcg2, Pglyrp1, C4b, Il1rl1, Fcer1g, Lat2, Tlr9, Irf7, Cd38, Tlr8, Cd37, Tlr7, Samhd1, Samsn1, Cd36, Psen2, Tlr6, B2m, Tlr3, H2-D1, Plscr1, Inpp5d, C1qb, Cd79b, C1qa, Il33, Tnip2, Klhl6, Tnip1, Cd1d1, Cfh, C5ar1,…
NF	mRNA	Vestibule	inflammatory response - GO:0006954	75	3.02e-17	0.001	3.1	[Adra2a, Kl, Sigirr, Ecm1, Ncf1, BC013712, Alox5, Hmox1, Tnfrsf1b, Sgms1, Cd180, Serpinb9, Fcgr1, Cd300a, Fcgr3, Alox5ap, Syk, Mecom, Agtr2, Nupr1, Adam8, F3, Tlr13, Tlr1, C4b, Hck, Gal, Fcer1g, Itgb2, Sphk1, Tlr9, Btk, Tlr8, Hyal1, Tlr7, Csf1, Tlr6, Thbs1, Mylk3, Tlr3, Ptgs2, Tnip1, Cela1, Il34, Nfkbiz, Nod2, Ly86, Calca, Tgfb1, Csf1r, Cd163, Ccl12, Ccl7, Ptafr, Agtr1a, Ccl2, Pik3cg, Pla2g7, Slc…
NF	mRNA	Vestibule	system development - GO:0048731	491	1.17e-16	0.001	20	[Scx, Hmox1, Stxbp5, Gpld1, Frem1, Gja1, Tnfrsf11a, Gja5, Gja4, Nbeal2, C3ar1, Col10a1, Clcn2, Rasip1, Pcdh12, Cldn5, Lgals8, Tenc1, Txnip, Hpgd, Col9a1, Plcg2, Prom1, Tnni3, Lgals3, Rbp4, Fam101b, Mbnl1, Hspg2, Gata2, Nebl, Cldn11, Rdh10, Flot1, Hdac11, Cited1, Pdgfa, Scrib, Lyn, Alcam, Jun, Fzd5, Sox18, Sox17, Fam83h, Col8a1, Bmpr1b, Col8a2, Fgfr2, Stat5a, Nox3, Apcdd1, Ret, Stat6, Eln, Zfp750,…
NF	mRNA	Vestibule	innate immune response - GO:0045087	69	1.19e-16	0.001	2.8	[Sigirr, Serping1, Clec5a, Il1rap, Aqp4, H2-Aa, Map3k5, Sp100, Clec4n, Ddx58, Cd180, C1rl, Clec4a2, Dhx58, Jak3, H2-Ab1, Fcgr1, Gbp7, Syk, Tlr13, Pglyrp1, Tnfaip8l2, Tlr1, C4b, Hck, Il1rl1, Irf3, Sp110, Tlr9, Irf7, Btk, Tlr8, Irf5, Tlr7, Samhd1, Csf1, Apoa4, Tlr6, Ifit1, Tlr3, C1qb, Cd1d1, Mx2, Il34, Unc93b1, Ptpn6, Nod2, Cfp, Ly86, C2, Tgfb1, Csf1r, Cited1, Ccl2, Gbp1, Gbp3, Slc11a1, Lyn, C1ra, …
NF	mRNA	Vestibule	regulation of response to stimulus - GO:0048583	399	1.52e-16	0.001	16	[Cyth4, Hmox1, Gpld1, Gja1, Tnfrsf11a, C3ar1, Rasip1, Uaca, Il28ra, Lgals9, Nckap1l, Trim16, Sh3rf1, Plcg2, Arhgap6, Rasgrp3, Arap1, S100a13, Gata2, H2-D1, Cfh, Flot1, Cfp, C2, Pdgfa, Scrib, Lyn, Jun, Fzd5, Tbc1d4, Tril, Sox17, Fgfr2, Stat5a, Arhgef10l, Apcdd1, Ret, Als2cl, Snx14, Stat6, Myof, Pawr, Adm, Gli1, Hbegf, Kank1, Tnfrsf1b, Ptger4, Fam132a, Nfkb1, Jak3, Mgll, Mecom, Agtr2, Hcls1, Cilp, …
NF	mRNA	Vestibule	signaling - GO:0023052	537	1.9e-15	0.001	22	[Il17rb, Scx, Hmox1, Gpld1, Itgbl1, Entpd1, Gja1, Sv2c, Ipo13, Tnfrsf11b, Tnfrsf11a, Gja5, Gja4, C3ar1, Rasip1, Cldn5, Uaca, Il28ra, Tenc1, Lgals9, Txnip, Nckap1l, Hpgd, Araf, Plcg2, Arhgap6, Rxfp3, Rasgrp3, Arap1, Abcc9, Atf4, Cldn11, Fhad1, Plch1, Cldn19, Gjc2, Cited1, Pdgfa, Scrib, Nfe2, Lyn, Jun, Fzd5, Tril, Sox17, Bmpr1b, Pik3c2g, Fgfr2, Abca1, Stat5a, Arhgef10l, Siglece, Apcdd1, Plcb4, Fgf1…
NF	mRNA	Vestibule	positive regulation of biological process - GO:0048518	583	1.91e-15	0.001	24	[Vit, Nampt, Scx, Hmox1, Stxbp5, H2-Aa, Gpld1, Gja1, Tnfrsf11a, C3ar1, Rasip1, Lgals8, Uaca, Lgals9, Txnip, Nckap1l, Araf, Trim16, Sh3rf1, Plcg2, Prom1, Abcc4, Eif5a2, Rbp4, Arap1, Upf3b, S100a13, Gata2, H2-D1, Atf4, Cspp1, Gpihbp1, Cfp, C2, Cited4, Cited1, Pdgfa, Scrib, Lyn, Jun, Aire, Fzd5, Sox18, Tril, Sox17, Col8a1, Bmpr1b, Fgfr2, Abca1, Stat5a, Ehd4, Arhgef10l, Ephx2, Chia, Fgf16, Ret, Fgf14…
NF	mRNA	Vestibule	regulation of cellular component movement - GO:0051270	120	2.32e-15	0.001	5	[Adra2a, Cd74, Irs1, Fgf1, Gpld1, Foxc2, Fgf7, Wnt5b, C3ar1, Kdr, Lrrc50, Col1a1, Nckap1l, Plxna4, Cmklr1, Egfr, Lmna, Lama1, Sphk1, Lama4, Vash1, Arap1, Anxa3, Ror2, Csf1, Thbs1, Cxcl12, Podxl, Dpep1, Itga5, Pld2, Tgfb1, Csf1r, Pdgfra, Chrd, Pdgfa, Wnt3, Ptprc, Lyn, Ccr1, Bbs2, Msn, Ager, Stk10, Cnn2, Bmp2, Bcl6, Fes, Plau, Erdr1, Apoe, Apod, Cxcl16, Coro1a, Nrp1, Ret, Flt1, Ecm1, Prr5, Grem1, A…
NF	mRNA	Vestibule	biological adhesion - GO:0022610	159	6.01e-15	0.001	6.6	[Dscaml1, Col14a1, Cdh9, Pvr, Gpld1, Comp, Itgbl1, Ctgf, Cdh5, Frem1, Cdh3, Selplg, Nrxn3, Pcdh12, Fermt1, Cldn5, Cd84, Cldn3, Gbp7, Lgals9, Omd, Siglec1, Fermt3, Egfr, Arhgap6, Mag, Reln, Hepacam, Lama1, Perp, Lama3, Lama4, Pkp1, Sorbs1, Tln2, Ror2, Apoa4, Ajap1, Dsc2, Cdon, Cd97, Podxl, Cd93, Cldn11, Col13a1, Ntm, Mcam, Itga5, Svep1, Nid2, Nid1, Cadm4, Calca, Bcam, Spon1, Itga3, 9430020K01Rik, …
NF	mRNA	Vestibule	regulation of cell proliferation - GO:0042127	224	8.67e-15	0.001	9.2	[Lst1, Nampt, Scx, Hmox1, Gpld1, H2-Aa, Gja1, Kdr, Sox8, Sox7, Rasip1, Ifi30, Wnt10b, Cthrc1, Tenc1, Txnip, Nckap1l, Btc, Abcc4, Eif5a2, Rbp4, S100a13, Thbs1, Gata2, Cdon, Gpr183, Cela1, Vipr2, Pdgfa, Agtr1a, Id4, Lyn, Acer2, Jun, Fzd5, Sox18, Sox17, Eaf2, Apobec1, Fgfr2, Stat5a, Sparc, Wnk2, Apoe, Apod, Glul, Parp10, Fgf16, Ecm1, Il15, Stat6, Ctsh, Pawr, Adm, Gli1, Osmr, Hbegf, Fgfbp1, Ptpru, Sl…
NF	mRNA	Vestibule	immune effector process - GO:0002252	66	1.17e-14	0.001	2.7	[Ctsc, Cd74, Ncf1, Serping1, Stat6, Ctsh, Ptger4, Ddx58, C1rl, Serpinb9, Itgal, Lilrb3, H2-Ab1, Cd86, Fcgr1, Cd300a, Lgals8, Il28ra, Fcgr3, Syk, Plcg2, Cx3cr1, C4b, Irf3, Fcer1g, Lat2, Tlr9, Irf7, Btk, Tlr8, Anxa3, Abcc9, Irf5, Tlr7, Samhd1, Psen2, Tlr6, Lcp1, Tlr3, Plscr1, Inpp5d, C1qb, C1qa, Gadd45g, Gpr183, Tyrobp, H2-M3, Ptpn6, Nod2, Kcnj8, Cfp, Myo1f, C2, Rsad2, Ptprc, Slc11a1, Lyn, C1ra, Nl…
NF	mRNA	Vestibule	positive regulation of cell migration - GO:0030335	76	1.36e-14	0.001	3.1	[Adra2a, Ret, Cd74, Flt1, Prr5, Alox12, Irs1, Ctsh, Flt4, Srpx2, Gpld1, Fgf1, Hbegf, Foxc2, Fgf7, Pecam1, Wnt5b, Acp5, Kdr, C3ar1, Sun2, Col1a1, Edn3, Nckap1l, Adam9, Adam8, Cmklr1, F3, Mmp9, Epha1, Egfr, Itga2b, Cdh13, Sphk1, Itgb3, Hyal1, Anxa3, Ror2, Csf1, Thbs1, Gas6, Ptgs2, Cyr61, Wnt11, Cxcl12, Il6st, Podxl, Itga5, Aif1, Myo1f, Pld2, P2ry6, Tgfb1, Csf1r, Ccl7, P2ry2, Pdgfra, Vegfa, Pdgfa, C…
NF	mRNA	Vestibule	cell activation - GO:0001775	98	2.14e-14	0.001	4	[Cd74, Entpd1, Selplg, Crip3, Mill2, H2-Ab1, Cd86, Lgals8, Plcg2, Fermt3, Egfr, Ikzf1, Fcer1g, Btk, Anxa3, Psen2, Anxa1, B2m, Cast, Cxcl12, Tyrobp, Gpr183, Fhad1, H2-M3, Tgfb1, Il7, Pdgfra, Ptprc, Slc11a1, Lyn, Jun, Fzd5, Stat5a, Bcl6, Gm885, Gimap1, Chrna4, Bcl3, Gimap5, Stat6, Il15, Itgam, Ptger4, Lyl1, Cd27, Bank1, Jak3, Itgal, Lilrb3, Cd300a, Fcgr3, Syk, Vwf, Adam9, Cx3cr1, Vav1, Tlr1, Itga2b…
NF	mRNA	Vestibule	developmental process - GO:0032502	604	1.38e-13	0.001	25	[Scx, Hmox1, Stxbp5, Gpld1, Frem1, Gja1, Dapl1, Tnfrsf11a, Gja5, Gja4, Nbeal2, C3ar1, Col10a1, Clcn2, Rasip1, Pcdh12, Cldn5, Lgals8, Tenc1, Txnip, Hpgd, Col9a1, Plcg2, Prom1, Tnni3, Lgals3, Rbp4, Fam101b, Mbnl1, Tyrp1, Hspg2, Gata2, Dnaic2, Nebl, Cldn11, Rdh10, Flot1, Ccdc40, Ccdc39, Hdac11, Cited1, Pdgfa, Scrib, Lyn, Alcam, Jun, Fzd5, Sox18, Sox17, Fam83h, Col8a1, Bmpr1b, Col8a2, Fgfr2, Stat5a, …
NF	mRNA	Vestibule	response to other organism - GO:0051707	93	2.06e-13	0.001	3.8	[Ncf1, Ncf2, Clec5a, H2-K1, Adm, Pvr, Wfdc12, Tnfrsf1b, Ptger4, Clec4n, Tnfrsf11a, Ddx58, Serpinb9, Acp5, Dhx58, Cd86, Fcgr1, Gpx2, Il28ra, Gbp7, Syk, Mecom, Nr1d1, Adam9, Bcl2l1, Krt8, Plcg2, Pglyrp1, Tlr1, Hck, Oas2, Irf3, Fcer1g, Sp110, Tlr9, Irf8, Tlr8, Hyal1, Anxa3, Abcc9, Irf5, Tlr7, Samhd1, Cd36, Tlr6, Ifit1, B2m, Tlr3, Ifit2, Ptgs2, Plscr1, Lyz2, Tnip2, Naip5, Mx2, C5ar1, Unc93b1, H2-M3, …
NF	mRNA	Vestibule	regulation of developmental process - GO:0050793	279	2.15e-13	0.001	12	[Tiam1, Gfi1, Scx, Hmox1, H2-Aa, Gja1, Tnfrsf11b, C3ar1, Kdr, Sox8, Wnt10b, Cthrc1, Col1a1, Nckap1l, Trim16, Zfpm2, Prom1, Btc, Rbp4, Ikzf1, Rbp1, Arap1, S100a13, Kalrn, Thbs1, Gata2, Cdon, Cela1, Arhgef2, Itm2c, Twf2, Cited1, Pdgfa, Agtr1a, Id4, Ctla2a, Nfe2, Lyn, Ccr1, Msr1, Oxtr, Jun, Hhip, Sox17, Eaf2, Bmpr1b, Zbtb7b, Fgfr2, Stat5a, Vnn1, Abca5, Sema7a, Zfp488, Nrp1, Ret, Ecm1, Il15, Stat6, C…
NF	mRNA	Vestibule	response to chemical stimulus - GO:0042221	338	7.14e-13	0.001	14	[Il17rb, Hmox1, Aqp4, Gpld1, H2-Aa, Eps8, Tnfrsf11a, C3ar1, Igtp, Kdr, Kcnq1, Wnt10b, Col1a2, Il28ra, Col1a1, Gbp7, Alox5ap, Slc6a14, Pnkp, Txnip, Nckap1l, Krt8, Trim16, Plcg2, Cmklr1, Abcc3, Sstr4, Abcc4, Rbp4, Abcc2, Sstr1, Rbp1, Btk, Upf3b, Etfdh, Slc22a8, Apoa4, Thbs1, B2m, Ifit1, Ifit2, Ifit3, Arhgef5, Ebi3, Twf2, Gpihbp1, Flot1, Ptgfr, Gjc2, Gstm2, Adh1, Cited4, Cited1, Pdgfa, Agtr1a, Lgmn,…
NF	mRNA	Vestibule	vasculature development - GO:0001944	111	9.55e-13	0.001	4.6	[Aldh1a2, Hmox1, Fgf1, Gpld1, Ctgf, Foxc2, Cdh5, Gja1, Foxc1, Gja5, Gja4, Wnt5b, Kdr, Nrxn3, Rasip1, Col1a2, Col1a1, Hpgd, Zfpm2, Tnni3, Lama1, Lox, Frzb, Sphk1, Lama4, Vash1, Thbs1, Hspg2, Cxcl12, Dlx3, Calca, Cited1, Pdgfra, Pdgfa, Agtr1a, Hspb1, Hpse, Ecscr, Ptprb, Jun, Fzd5, Sox18, Col4a1, Sox17, Col4a2, Anpep, Col8a1, Cspg4, Col8a2, Stk11, Fgfr2, Plau, Apoe, Nrp1, Flt1, Ecm1, Grem1, Flt4, Ad…
NF	mRNA	Vestibule	regulation of localization - GO:0032879	273	1.29e-12	0.001	11	[Hmox1, Stxbp5, Gpld1, Gja1, Tnfrsf11a, C3ar1, Kdr, Kcnq1, Clcn2, Uaca, Col1a1, Kcna4, Nckap1l, Trim16, Plcg2, Ank2, Cmklr1, Rbp4, Arap1, Apoa4, Thbs1, Gata2, Atf4, Pdgfa, Agtr1a, Bbs2, Slc11a1, Lyn, Ccr1, Msr1, Oxtr, Xcr1, Anpep, Abca1, Abca2, Ehd4, Wnk2, Rhbdf1, Apoe, Apod, Chia, Glul, Plcb4, Nrp1, Ret, Fgf14, Ecm1, Ctsh, Srpx2, Hbegf, Kank1, Sp100, Ptger4, Fam132a, Ptpru, Ptprm, Rab27b, Jak3, …
NF	mRNA	Vestibule	defense response to bacterium - GO:0042742	31	2.84e-12	0.001	1.3	[Lyz2, Naip5, Ncf1, C5ar1, H2-M3, H2-K1, Stab1, Nod2, Nod1, Myo1f, Wfdc12, Cd4, Serpinb9, Acp5, Gbp1, Gbp3, Slc11a1, Fcgr1, Gbp7, Syk, Nos2, Myd88, Pglyrp1, Hck, Fcer1g, Bcl3, Tlr9, Irf8, Anxa3, Cd36, Tlr6]
NF	mRNA	Vestibule	positive regulation of developmental process - GO:0051094	152	8.29e-12	0.001	6.3	[Tiam1, Cd74, Gfi1, Scx, Hmox1, Fgf1, H2-Aa, Fgf3, Ctgf, Foxc2, Gja1, Wnt5b, C3ar1, Kdr, Sox8, Adrb2, Wnt10b, Cthrc1, Col1a1, Msx2, Nckap1l, Usp2, Trim16, Zfpm2, Prom1, Lmna, Btc, Reln, Ikzf1, Ifi204, Frzb, Sphk1, Anxa3, Csf1, Thbs1, Gata2, Cdon, Inpp5d, Cxcl12, Dlx5, Twf2, Lpl, Hopx, Wnt6, Calca, Tgfb1, Csf1r, Tgfb3, Il7, Agtr1a, Gnas, Id4, Hpse, Wnt3, Ptprc, Lyn, Ccr1, Msr1, Jun, Oxtr, Ptprd, V…
NF	mRNA	Vestibule	regulation of response to external stimulus - GO:0032101	85	2.74e-11	0.001	3.5	[Nrp1, Cd74, Grem1, Serping1, Tnfrsf1b, Fam132a, Ptger4, Nt5e, Tnfrsf11a, Acp5, Kdr, C3ar1, Adrb2, Ggt1, Mgll, Tgm2, Fcgr1, Gpx2, Uaca, Fcgr3, Alox5ap, Edn3, Syk, Nckap1l, Plxna4, Adam8, Cmklr1, Scarf1, Ptgis, Il1rl1, Fcer1g, Cdh13, Tlr9, Cd36, Thbs1, Gas6, Anxa1, Cd34, Ptgs2, Nrbp2, Cxcl12, Il33, Tnip1, Cfh, Sharpin, Nod2, Aif1, Hopx, Calca, Tgfb1, Ccl7, Pdgfra, Dvl1, Vegfa, Hpse, Pdgfa, Ccl2, P…
NF	mRNA	Vestibule	myeloid leukocyte activation - GO:0002274	31	8.09e-11	0.001	1.3	[Sfpi1, Tyrobp, Nod2, Aif1, Myo1f, Fyb, Tgfb1, Cd48, Lilrb3, Slc11a1, Lyn, Cd300a, Jun, Fcgr3, Syk, Adam9, Casp1, Cx3cr1, Fcgr2b, Tlr1, Gm885, Fcer1g, Lat2, Tlr9, Btk, Gimap5, Anxa3, Tlr7, Tlr6, Lcp2, Tlr3]
NF	mRNA	Vestibule	negative regulation of multicellular organismal process - GO:0051241	77	9.69e-11	0.001	3.2	[Srgn, Ecm1, Grem1, Ncf1, Serping1, Hmox1, Adm, Tnfrsf11b, Acp5, Dhx58, Nfkb1, Sox8, Adrb2, Jak3, Slc6a1, Mgll, Slc6a4, Arg2, Nckap1l, Agtr2, Cmklr1, Pglyrp1, Trim30a, Rbp4, Il1rl1, Mylip, Lrpap1, Frzb, Tlr9, Cd38, Gnai1, Thbs1, Gas6, Cd34, Ptgs2, Inpp5d, Wnt11, Il33, Atp1a2, Kcnma1, Nod2, Aspn, Calca, Tgfb1, Tgfb3, P2ry2, Pdgfra, Lrrk2, Lgmn, Vegfa, Pdgfa, Gnas, Slc11a1, Nfe2, Ccr1, Bbs2, Oxtr, …
NF	mRNA	Vestibule	regulation of angiogenesis - GO:0045765	48	6.04e-10	0.001	2	[Flt1, Ecm1, Grem1, Ctsh, Stab1, Hmox1, Adm, Srpx2, Fgf1, Foxc2, Vegfa, Foxo6, Kdr, C3ar1, Ccl2, Cma1, Ptprm, Pf4, Adamts1, Nos3, Col4a3, Hhip, Tie1, Ddah1, Col4a2, Cx3cr1, Mmp9, F3, Epha1, Ptgis, Ccl24, Hhex, Ramp2, Rapgef3, Itgb2, Sphk1, Vash1, Pik3r6, Hyal1, Anxa3, Rock2, Cd36, Thbs1, Sema3e, Cd34, Gata2, Ptgs2, Eng]
NF	mRNA	Vestibule	cellular developmental process - GO:0048869	396	6.13e-10	0.001	16	[Scx, Stxbp5, Gja1, Dapl1, Tnfrsf11a, Nbeal2, Clcn2, Rasip1, Lgals8, Txnip, Plcg2, Prom1, Tnni3, Fam101b, Mbnl1, Tyrp1, Hspg2, Gata2, Dnaic2, Nebl, Rdh10, Flot1, Hdac11, Cited1, Scrib, Lyn, Alcam, Jun, Fzd5, Sox18, Sox17, Bmpr1b, Fgfr2, Stat5a, Ret, Stat6, Zfp750, Adm, Gli1, Tead4, Mrap, Kank1, Ptger4, Ctbp2, Jak3, Lilrb3, 1810043G02Rik, Lrrc7, Mecom, Mmp19, Pax3, Hcls1, Chl1, Kcne1, Vamp5, Pax2,…
NF	mRNA	Vestibule	anatomical structure formation involved in morphogenesis - GO:0048646	148	9.7e-10	0.001	6.1	[Cc2d2a, Aldh1a1, Aldh1a3, Scx, Slc40a1, Hmox1, Fgf1, Gpld1, Fgf3, Ctgf, Foxc2, Tmod1, Gja1, Foxc1, Wnt5b, Nbeal2, Nrxn3, Trp63, Sox8, Rasip1, Sox7, Lrrc50, Tgm2, Wnt10b, Adamts1, Cthrc1, Col1a1, Msx2, Tpm1, Krt8, Zfpm2, Prom1, Rbp4, Spag16, Vash1, Ror2, Psen2, Thbs1, Hspg2, Mylk3, Cdon, Cxcl12, Dnaic2, Dlx5, Nebl, Dlx6, Rdh10, Tsga14, Hopx, Wnt6, Pdgfra, Chrd, Pdgfa, Hspb1, Hpse, Scrib, Ecscr, W…
NF	mRNA	Vestibule	response to organic substance - GO:0010033	214	1.08e-09	0.001	8.8	[Il17rb, Hmox1, Aqp4, Gpld1, H2-Aa, Eps8, Tnfrsf11a, Igtp, Kdr, Wnt10b, Col1a2, Il28ra, Col1a1, Gbp7, Krt8, Trim16, Plcg2, Sstr4, Rbp4, Sstr1, Btk, Upf3b, Thbs1, B2m, Ifit1, Ifit2, Ifit3, Ebi3, Twf2, Gpihbp1, Ptgfr, Adh1, Cited4, Cited1, Agtr1a, Bbs2, Slc11a1, Lyn, Ccr1, Oxtr, Xcr1, Sult1a1, Fzd5, Zfp366, Apobec1, Fgfr2, Abca1, Stat5a, Sparc, Ehd4, Ephx1, Apoe, Glul, Fgf16, Nrp1, Ctsc, Fgf14, Slc…
NF	mRNA	Vestibule	cell-cell adhesion - GO:0016337	67	3.67e-09	0.001	2.8	[Ret, Dscaml1, Kifc3, Srpx2, Pvr, Ctgf, Amigo2, Cdh5, Ptpru, Itgam, Cdh3, Ptprt, Selplg, Ptprm, Itgal, Pcdh12, Dsp, Cldn5, Cldn3, Syk, Lgals9, Chl1, Adam8, Fermt3, Egfr, Scarf2, Itga2b, Cdh13, Lama3, Itgb2, Itgb3, Cdh11, Dsg2, Ror2, Apoa4, Cd34, Dsc2, Cyr61, Cdon, Tnip1, Cd93, Mcam, Itga5, Pvrl4, Amica1, Slc7a11, Ntn1, Calca, Clstn2, Megf10, Pdgfra, Cdh20, Esam, Scrib, Cldn1, Cldn2, Ptprc, Ptprd,…
NF	mRNA	Vestibule	positive regulation of defense response - GO:0031349	38	6.53e-09	0.001	1.6	[Plscr1, Il33, Cd74, Tnip2, Tnip1, H2-M3, Unc93b1, Nod2, Pvr, Ptger4, Colec12, Ptafr, Tnfrsf11a, Ddx58, Pik3cg, Tgm2, Cd86, Fcgr1, Fcgr3, Alox5ap, Tril, Adam8, Ager, Myd88, Pglyrp1, Ccl24, Stat5a, Il1rl1, Mef2c, Fcer1g, Tlr9, Tlr8, Gimap5, Tlr7, Cd36, Tlr6, Tlr3, Ptgs2]
NF	mRNA	Vestibule	adaptive immune response based on somatic recombination of immune receptors built from immunoglobulin superfamily domains - GO:0002460	32	1.24e-08	0.001	1.3	[Inpp5d, C1qb, C1qa, Ctsc, Cd74, Klhl6, Gadd45g, Serping1, Stat6, Ctsh, Nod2, C2, Tgfb1, C1rl, Serpinb9, Vegfa, C3ar1, Lilrb3, H2-Ab1, Slc11a1, Fcgr1, C1ra, Fcgr3, Myd88, Fcgr2b, C4b, Mef2c, Bcl6, Fcer1g, Bcl3, Irf7, Tlr6]
NF	mRNA	Vestibule	anatomical structure morphogenesis - GO:0009653	280	2.05e-08	0.001	12	[Gfi1, Scx, Hmox1, Stxbp5, Gpld1, Sox1, Frem1, Gja1, Gja5, Nbeal2, Kdr, Col10a1, Sox8, Sox7, Rasip1, Wnt10b, Col1a2, Cthrc1, Col1a1, Hpgd, Krt8, Col9a1, Zfpm2, Tnni3, Prom1, Rbp4, Fam101b, Foxl2, Kalrn, Hspg2, Thbs1, Gata2, Cdon, Dnaic2, Nebl, Cela1, Arhgef2, Rdh10, Tsga14, Flot1, Cited1, Pdgfa, Scrib, Bbs2, Jun, Alcam, Fzd5, Hhip, Sox18, Sox17, Anpep, Col8a1, Bmpr1b, Col8a2, Fgfr2, Stat5a, Apoe,…
NF	mRNA	Vestibule	blood circulation - GO:0008015	56	2.13e-08	0.001	2.3	[Cacna1c, Ncf2, Npy1r, Hmox1, Adm, Taz, Foxc2, Foxc1, Srsf1, C3ar1, Adrb2, Slc6a4, Cpa3, Col1a2, Acta2, Adra1b, Edn3, Ddah1, Tpm1, Agtr2, Ank2, Tnni3, Enpep, Tacr3, Psen2, Ptgs1, Gas6, Cd34, Mylk3, Ptgs2, Eng, Nr3c1, Atp1a2, Npr1, Kcnma1, Npr3, Kcnj8, Camk2d, Calca, Mcpt4, Gclc, Vegfa, Agtr1a, Gnas, Vegfc, Cftr, Oxtr, Tgfbr3, Nos3, Nos2, Agt, Ramp2, P2rx4, Cyba, Ephx2, Apoe]
NF	mRNA	Vestibule	positive regulation of cell activation - GO:0050867	48	2.39e-08	0.001	2	[Inpp5d, Il33, Cd74, Il6st, Tnip2, Cd1d1, Stat6, Il15, Gpr183, Nod2, Aif1, Il15ra, H2-Aa, Pld2, Ctgf, Igfbp2, Tgfb1, Cd4, Hlx, Il7, Cd27, Ccl2, Jak3, Itgal, H2-Ab1, Ptprc, Cd86, Lgals8, Syk, Plek, Nckap1l, Adam8, Myd88, Sash3, Stat5a, Il1rl1, Mef2c, Vnn1, Ikzf1, Bcl6, Fcer1g, Il4ra, Cd38, Gimap5, Prdm1, Thbs1, Gas6, Coro1a]
NF	mRNA	Vestibule	regulation of biological quality - GO:0065008	325	2.95e-08	0.001	13	[Scx, Hmox1, Aqp4, Entpd1, Tnfrsf11a, C3ar1, Kdr, Kcnq1, Sox8, Slc4a4, Slc4a3, Ifi30, Wnt10b, Col1a2, Cldn5, Acta2, Tenc1, Nckap1l, Col9a1, Plcg2, Ank2, Tnni3, Fermt3, Arpc1b, Btc, Rbp4, Abcc2, Csn3, Rbp1, Rxfp3, Btk, Arap1, S100a13, Apoa4, Tln2, Gata2, Ifit1, Cldn11, Rdh10, Fhad1, Twf2, Gpihbp1, Adh1, Agtr1a, Id4, Scrib, Bbs2, Slc11a1, Lyn, Ccr1, Cftr, Oxtr, Jun, Xcr1, Cpeb1, Sult1a1, Sox17, Slc…
NF	mRNA	Vestibule	chemical homeostasis - GO:0048878	138	3.24e-08	0.001	5.7	[Adra2a, Cacna1e, Slc9a3r2, Cacna1c, Cacna1d, Hfe, Npy1r, Slc40a1, Hmox1, Aqp4, Angptl4, Fgf7, Chrnb1, C3ar1, Kdr, Kcnq1, Slc4a4, Adrb2, Slc4a3, Tgm2, Cldn5, Serinc5, Adra1b, Ank2, Plcg2, Tnni3, 4930506M07Rik, Kcnj2, Mylip, Rbp4, Reln, Abcc2, Rxfp3, Mal, Slc26a4, Psen2, Apoa4, Ifit1, Slc26a9, Atp12a, Trpv4, Cldn11, C5ar1, Lpl, Gpihbp1, Mt2, Mt1, Calca, Crtc2, Tgfb1, Steap4, Pdgfra, Agtr1a, Gnas, …
NF	mRNA	Vestibule	taxis - GO:0042330	71	4.85e-08	0.001	2.9	[Nrp1, Flt1, Bdnf, Itgam, Fgf7, Rac2, C3ar1, Ptprm, Pou4f3, Fcgr3, Edn3, Syk, Nckap1l, Plxna4, Chl1, Adam8, Cx3cr1, Cmklr1, Matn2, Reln, Dock4, Fcer1g, Itgb2, Gas1, Gas6, Nr4a3, Eng, Cyr61, Cxcl12, Arhgef5, Dlx5, C5ar1, Amica1, Flot1, Ephb1, Ntn1, Dock2, Calca, Ccl9, Ccl12, Ccl7, Ptafr, Lamb2, Ccl6, Pdgfra, Dvl1, Hspb1, Vegfa, Pdgfa, Ccl2, Spp1, Pik3cg, Scrib, Vegfc, Pf4, Wnt3, Ecscr, Ccr1, Alcam…
NF	mRNA	Vestibule	regulation of leukocyte migration - GO:0002685	27	6.05e-08	0.001	1.1	[Cxcl12, Il33, Cd74, Ecm1, Grem1, Nod2, Aif1, Ptger4, Ccl7, Pecam1, Vegfa, C3ar1, Ccl2, Vegfc, Pla2g7, Lyn, Ccr1, Edn3, Nckap1l, Msn, Adam8, Cmklr1, Stk10, Itga2b, Itgb3, Apod, Gas6]
NF	mRNA	Vestibule	regulation of response to stress - GO:0080134	118	6.25e-08	0.001	4.9	[Adra2a, Cd74, Serping1, Pvr, Ctgf, Foxc2, Nt5e, Tnfrsf11a, Mill2, Dhx58, Trafd1, Adrb2, Ggt1, Tgm2, Cd86, Uaca, Il28ra, Alox5ap, Sh3rf1, Egfr, Fcer1g, Magi3, Thbs1, Anxa1, Ifit1, Cfh, Trpv4, H2-M3, Hopx, Calca, Colec12, Pdgfra, Pdgfa, Hpse, Pik3cg, Ctla2a, Lyn, Ccr1, Fzd5, Tril, Nlrp3, Ager, Myd88, Map4k2, Stat5a, Bcl6, Sema7a, Gimap5, Apoe, Apod, Grem1, Il15, Flt4, Trf, Hbegf, Kank1, Tnfrsf1b, …
NF	mRNA	Vestibule	positive regulation of cytokine production - GO:0001819	45	6.5e-08	0.001	1.9	[Wnt11, Adra2a, Il33, Cd74, Il15, H2-M3, Flt4, Nod2, Nod1, Calca, Tgfb1, Csf1r, P2ry2, Ddx58, Rsad2, Hpse, Dhx58, Hspb1, C3ar1, Pf4, Slc11a1, Fzd5, Trim16, Nlrp3, Adam8, Casp1, Myd88, Sash3, Il1rl1, Il6ra, Irf3, Sema7a, Fcer1g, Il4ra, Bcl3, Tlr9, Irf7, Irf8, Gimap5, Tlr7, Cd36, Cd34, Chia, Tlr3, Ptgs2]
NF	mRNA	Vestibule	antigen processing and presentation - GO:0019882	22	9.02e-08	0.001	0.91	[Slc11a1, H2-T23, Cd74, Fcgr1, Fcgr3, Cd1d1, Fcgrt, Hfe, H2-M3, Unc93b1, H2-K1, H2-Q4, H2-Aa, Fcgr2b, Fcer1g, Psmb9, Ifi30, B2m, Psmb8, H2-D1, H2-Ab1, March1]
NF	mRNA	Vestibule	leukocyte chemotaxis - GO:0030595	24	1.37e-07	0.002	0.99	[Ccr1, Flt1, Fcgr3, Arhgef5, Syk, Edn3, C5ar1, Nckap1l, Amica1, Adam8, Cx3cr1, Ccl24, Calca, Itgam, Ccl12, Ccl7, Fcer1g, Itgb2, Vegfa, Spp1, Ccl2, Gas6, Pf4, Coro1a]
NF	mRNA	Vestibule	positive regulation of signal transduction - GO:0009967	143	1.77e-07	0.002	5.9	[Adra2a, Cd74, Sh2d3c, Irs1, Aldh1a3, Gfi1, Hmox1, Fgf1, Ctgf, Gja1, Tnfrsf11a, Mfng, Dhx58, Kdr, Trp63, Htra2, Adrb2, Tgm2, Wnt10b, Adra1b, Col1a1, Msx2, Lgals9, Trim16, Sh3rf1, Egfr, Sstr4, Dok2, Reln, Sorbs1, Ror2, S100a13, Csf1, Thbs1, Cdon, Sept4, Nr3c1, Gpr183, Dlx5, Dab2, Pld2, Tgfb1, Csf1r, Pdgfra, Dvl1, Pdgfa, Agtr1a, Hpse, Pik3cg, Ptprc, Lyn, Ccr1, Cav2, Stk11, Myd88, Fgfr2, Map4k2, Wnt…
NF	mRNA	Vestibule	hemopoiesis - GO:0030097	83	2.06e-07	0.002	3.4	[Cd74, Stat6, Il15, Trf, Mitf, Taz, Ptger4, Epas1, Tnfrsf11a, Lyl1, Nbeal2, Kdr, Jak3, Lilrb3, Wnt10b, H2-Ab1, Lmo2, Lgals8, Syk, Mecom, Hcls1, Adam8, Plcg2, Vav1, Mlf1, Ikzf1, Ifi204, Mb, Mink1, Irf8, Psen2, Csf1, Anxa1, Gata2, Cd34, B2m, Plscr1, Myo1e, Gadd45g, Cd1d1, Sfpi1, Gpr183, Zfp36l2, Dclre1c, Dock2, Add2, Tgfb1, Csf1r, Ebp, Cd4, Zfp385a, Il7, Nfam1, Rsad2, Gpc3, Vegfa, Runx2, Wnt3, Ptpr…
NF	mRNA	Vestibule	leukocyte differentiation - GO:0002521	54	2.74e-07	0.002	2.2	[Cd74, Stat6, Il15, Trf, Mitf, Ptger4, Tnfrsf11a, Lyl1, Jak3, Lilrb3, H2-Ab1, Lgals8, Syk, Adam8, Plcg2, Vav1, Ikzf1, Ifi204, Mink1, Psen2, Csf1, Anxa1, Gata2, B2m, Gadd45g, Cd1d1, Sfpi1, Gpr183, Zfp36l2, Dclre1c, Dock2, Tgfb1, Csf1r, Cd4, Il7, Nfam1, Rsad2, Gpc3, Vegfa, Runx2, Ptprc, Lyn, Jun, Fzd5, Wwp1, Hhex, Stat5a, Mef2c, Bcl6, Apc, Gimap1, Bcl3, Ptpn22, Gimap5]
NF	mRNA	Vestibule	positive regulation of transport - GO:0051050	100	5.63e-07	0.003	4.1	[Irs1, Stxbp5, Tnfrsf11a, Adrb2, Uaca, Ak1, Nckap1l, Trim16, Plcg2, Egfr, Rbp4, Fcer1g, Sphk1, Sorbs1, Anxa1, Gata2, Cxcl12, Nr3c1, Pld2, Chrm1, Tgfb1, Csf1r, Tgfb3, Agtr1a, Gnas, Amph, Drd4, Slc11a1, Ccr1, Oxtr, Vdr, Nlrp3, Abca1, Il4ra, Wnk2, Rbpms, Pcsk9, Crebl2, Gimap5, Apoe, Chia, Glul, Itpr1, Fgf14, Grem1, Clec5a, Pkd2, Pex5l, Exph5, Kank1, Fam132a, Ptger4, Clec4n, Ddx58, Zic1, Htr2c, Rab27…
NF	mRNA	Vestibule	response to external stimulus - GO:0009605	125	5.78e-07	0.003	5.2	[Gfi1, Angptl4, Fgf7, Mill2, C3ar1, Ggt1, Pou4f3, Nckap1l, Plxna4, Cmklr1, Rbp4, Reln, Fcer1g, Rbp1, Cxcl12, Arhgef5, Dlx5, C5ar1, Twf2, Flot1, Myh13, Clk2, Calca, Adh1, Pdgfra, Dvl1, Pdgfa, Hspb1, Slc1a3, Pik3cg, Scrib, Ecscr, Wnt3, Lyn, Ccr1, Bbs2, Acer2, Jun, Alcam, Xcr1, Vdr, Bmpr1b, Pik3c2g, Cnn2, Abca1, Gsdmd, Lhx3, Pcsk9, Nox3, Best1, Efna5, Cxcl16, Coro1a, Nuak2, Nrp1, Ret, Flt1, Bdnf, Ct…
NF	mRNA	Vestibule	unsaturated fatty acid metabolic process - GO:0033559	21	8.1e-07	0.003	0.87	[Cd74, Tbxas1, Alox5ap, Syk, Ncf1, Alox12, Hpgd, Alox5, Ptgds, Ptgis, Cyp4f13, Sstr4, Cyp2d22, Cyp2j6, Sphk1, Ephx2, Ptgs1, Ggt1, 2010111I01Rik, Mgll, Ptgs2]
NF	mRNA	Vestibule	regulation of production of molecular mediator of immune response - GO:0002700	20	8.76e-07	0.003	0.83	[Ptprc, Il33, Cd74, Stat6, Tril, Nod2, Hmox1, Fcgr2b, Sash3, Rbp4, Tgfb1, Bcl6, Sema7a, Tgfb3, Fcer1g, Rsad2, Gimap5, Cd37, Cd36, Jak3]
NF	mRNA	Vestibule	regulation of protein secretion - GO:0050708	32	1.03e-06	0.003	1.3	[Srgn, Il33, Dnajc1, Clec5a, Nod2, Exph5, Tgfb1, Csf1r, Ptger4, Tgfb3, Clec4n, Rsad2, Agtr1a, Krt20, Drd4, Vegfc, Lyn, Syk, AF251705, Adam9, Trim16, Nlrp3, Casp1, Rbp4, Il1rl1, Irf3, Il4ra, Rhbdf1, Gas6, Anxa1, Cd34, Chia]
NF	mRNA	Vestibule	regulation of B cell activation - GO:0050864	25	1.63e-06	0.006	1	[Inpp5d, Cd74, Tnip2, Stat6, Gpr183, Pawr, Ptpn6, Nod2, Tgfb1, Il7, Nfam1, Tnfrsf13b, Ptprc, Lyn, Syk, Nckap1l, Fcgr2b, Sash3, Stat5a, Mef2c, Bcl6, Foxj1, Cd38, Prdm1, Samsn1]
NF	mRNA	Vestibule	locomotion - GO:0040011	133	2.01e-06	0.008	5.5	[Cacna1e, Dnahc5, Pvr, Gpld1, Ctgf, Gja1, Sox1, Fgf7, Foxc1, Ccdc135, Selplg, Wnt5b, C3ar1, Kdr, Sox8, Pou4f3, Tns1, Fermt1, Cthrc1, Msx2, Nckap1l, Plxna4, Cmklr1, Egfr, Sstr4, Reln, Fcer1g, Psen2, Thbs1, Cxcl12, Podxl, St14, Arhgef5, Dlx5, C5ar1, Flot1, Ccdc40, Calca, Tgfb1, Ccdc39, Itga3, Pdgfra, Dvl1, Pdgfa, Hspb1, Pik3cg, Scrib, Ecscr, Wnt3, Ptprc, Ccr1, Alcam, Xcr1, Sox17, Bmpr1b, Cspg4, Pik…
NF	mRNA	Vestibule	positive regulation of cell death - GO:0010942	111	2.51e-06	0.01	4.6	[Nell1, Aldh1a2, Aldh1a1, Ncf2, Aldh1a3, Hmox1, Gpld1, Map3k5, Ctgf, Ppp2r2b, Trp63, Htra2, Adrb2, Tgm2, Wnt10b, Uaca, Serinc3, Msx2, Txnip, Sh3rf1, Ppp1r13b, Ifi204, Frzb, Perp, Mal, Psen2, Foxl2, Thbs1, Anxa1, Sept4, Inpp5d, Nr3c1, Itm2c, Itm2b, Mt1, Lzts2, Tgfb1, Tgfb3, Scrib, Casp12, Ptprc, Lyn, Acer2, Jun, Col4a3, Vdr, Eaf2, Ager, Stk11, Bmp2, Zbtb16, Bcl6, Bcl3, Pcsk9, Apoe, Ctsc, Alox12, S…
NF	mRNA	Vestibule	regulation of cell adhesion - GO:0030155	61	2.65e-06	0.01	2.5	[Vit, Ret, Cyth4, Grem1, Ecm2, Alox12, Macf1, Kank1, Foxc2, Utrn, Fam38a, Acp5, Kdr, Itgal, Tgm2, Col1a1, Syk, Nckap1l, Adam9, Adam8, Epha1, Fermt3, Vav1, Arhgap6, Lama1, Cdh13, Mink1, Lama4, Itgb3, Hyal1, Cd36, Csf1, Thbs1, Lpxn, Cyr61, Ift74, Podxl, Itga5, Nid1, Myo1f, Pld2, Calca, Tgfb1, Chrd, Vegfa, Spp1, Jam2, Ptprc, Lyn, Acer2, Col8a1, Ptk2b, Stat5a, Bcl6, Apc, Plau, Fes, Abi3bp, Apod, Sema…
NF	mRNA	Vestibule	regulation of lymphocyte differentiation - GO:0045619	29	2.73e-06	0.01	1.2	[Inpp5d, Cd74, Cd1d1, Il15, Ptpn6, Il15ra, H2-Aa, Hlx, Il7, Nfam1, Cd27, Jak3, Ctla2a, Ptprc, Syk, Nckap1l, Adam8, Zbtb7b, Pglyrp1, Sash3, Stat5a, Vnn1, Ikzf1, Bcl6, Il4ra, Foxj1, Gimap5, Prdm1, Gas6]
NF	mRNA	Vestibule	multicellular organismal homeostasis - GO:0048871	33	3.48e-06	0.01	1.4	[Hfe, Ctsh, Scx, Ctsk, Slc40a1, Ctss, Fgf7, Epas1, Il7, Tnfrsf11a, Vegfa, Gnas, Kdr, Rac2, Acp5, Adrb2, Slc11a1, Gpx2, Tenc1, Col9a1, Stk11, Sash3, Rbp4, Ildr2, Tlr9, Stat3, Slc28a3, Nox3, Gimap5, Csf1, Cd34, Gata2, Coro1a]
NF	mRNA	Vestibule	regulation of hormone levels - GO:0010817	39	3.64e-06	0.01	1.6	[Nr3c1, Aldh1a2, Aldh1a1, Cacna1c, Irs1, Trpv4, Aldh1a3, Hfe, Rdh10, Adm, Lrp2, Ddo, Hsd17b11, Mcpt4, Adh1, Pdgfra, Cyp11a1, Sox8, Cpa3, Lyn, Pgcp, Sult1a1, Edn3, Gcnt4, Dio2, Bmpr1b, Tbx3, Agt, Ugt1a7c, Rbp4, Rapgef4, Reln, Abcc2, Ildr2, Slco1a5, Rbp1, Ly6e, Btk, Anxa1]
NF	mRNA	Vestibule	extracellular matrix organization - GO:0030198	42	4.28e-06	0.012	1.7	[Vit, Myo1e, Ecm2, Grem1, Eln, Myh11, Scx, Nid1, Comp, Foxc2, Ctgf, Tgfb1, Foxc1, Lamb2, Tnfrsf11b, Wt1, Pdgfra, Col1a2, Mfap5, Col1a1, Col4a3, Col4a4, Col4a6, Mmp9, Adamtsl4, Agt, Lgals3, Mpzl3, Pomt1, Acan, Ramp2, Adamts20, Ibsp, Lox, Bcl3, Aplp2, Vwa1, Abi3bp, Hspg2, Eng, Thsd4, Cyr61]
NF	mRNA	Vestibule	positive regulation of catalytic activity - GO:0043085	164	4.5e-06	0.012	6.8	[Adra2a, Cd74, Adap2, Irs1, Nrk, Map3k8, Map3k6, B230120H23Rik, Map3k5, Ctgf, Rgs5, Gpr65, Tnfrsf11a, Htra2, Sox7, Adrb2, Serinc5, Uaca, Alox5ap, Cd81, Tpm1, Nckap1l, Araf, Egfr, Arhgap6, Parm1, Reln, Dok7, Magi3, Rasgrp3, Arap1, Hmha1, Psen2, Foxl2, Csf1, Apoa4, Thbs1, Arhgap9, Rin2, Arhgef5, Rasa4, Npr3, Arhgef1, Gpihbp1, Vipr2, Calca, Tgfb1, Csf1r, Tgfb3, Elmod1, Pdgfra, Pdgfa, Agtr1a, Pik3cg,…
NF	mRNA	Vestibule	positive regulation of cell adhesion - GO:0045785	36	4.67e-06	0.012	1.5	[Vit, Ift74, Ret, Podxl, Ecm2, Alox12, Itga5, Nid1, Pld2, Foxc2, Calca, Utrn, Fam38a, Chrd, Vegfa, Kdr, Spp1, Itgal, Tgm2, Syk, Nckap1l, Adam9, Col8a1, Ptk2b, Adam8, Epha1, Vav1, Apc, Cdh13, Itgb3, Abi3bp, Hyal1, Cd36, Csf1, Thbs1, Cyr61]
NF	mRNA	Vestibule	B cell receptor signaling pathway - GO:0050853	13	4.91e-06	0.013	0.54	[Ptprc, Lyn, Cd79b, Klhl6, Syk, Nckap1l, Ptpn6, Plcg2, Tec, Mef2c, Nfam1, Lat2, Cd38]
NF	mRNA	Vestibule	positive regulation of secretion - GO:0051047	49	5.72e-06	0.015	2	[Irs1, Clec5a, Stxbp5, Pex5l, Exph5, Fam132a, Ptger4, Clec4n, Tnfrsf11a, Htr2c, Rab27b, Slc6a1, Edn3, Syk, AF251705, Adam9, Trim16, Agtr2, Rhbdd1, Rbp4, Il1rl1, Irf3, Fcer1g, Sphk1, Myrip, Cd38, Cd34, Sytl2, Cxcl12, Il33, Nr3c1, Nkx3-1, Nod2, Pld2, Tgfb1, Csf1r, Tgfb3, P2ry2, Agtr1a, Vegfc, Oxtr, Nlrp3, Casp1, Gck, Agt, Nlgn1, Il4ra, Chia, Glul]
NF	mRNA	Vestibule	cellular cation homeostasis - GO:0030003	61	6.92e-06	0.018	2.5	[Cacna1c, Npy1r, Trf, Slc40a1, Adm, Pkd2, Slc25a27, Kdr, C3ar1, Bank1, Htr2c, Jak3, Slc4a3, Tgm2, Adra1b, Slc39a14, Tgfa, Agtr2, Plcg2, Tnni3, Slc39a13, Aplp2, Itgb3, Rxfp3, Cd38, Psen2, Sgk1, Il6st, Atp1a2, Trpv4, Kcnma1, Gna15, C5ar1, Efhc1, Mt2, Mt1, S100b, Camk2d, Calca, Tgfb1, P2ry2, Pdgfra, Agtr1a, Ccl2, Pik3cg, Ptprc, Slc11a1, Ccr1, Oxtr, Xcr1, Vdr, Ptk2b, Nucb2, Cln3, Gck, Agt, Ttc7, Bsnd…
NF	mRNA	Vestibule	receptor-mediated endocytosis - GO:0006898	34	7.7e-06	0.021	1.4	[Fcho1, Stab1, Adm, Lrp2, Dab2, Ramp1, Pld2, Tinagl1, Calca, Cd163, Grk4, Mrc1, Apobr, Snx9, Lgals3bp, Adrb2, Asgr1, Msr1, Fcgr1, Cd300a, Prss12, A430110N23Rik, Gm106, Scarf2, Cln3, Dnm2, Scarf1, Tmprss5, Ramp2, Srcrb4d, Gria2, Apoe, Cd36, Cxcl16]
NF	mRNA	Vestibule	regulation of cell death - GO:0010941	204	8.95e-06	0.025	8.4	[Scx, Hmox1, Gpld1, Ppp2r2b, Kdr, Sox8, Wnt10b, Uaca, Txnip, Nckap1l, Araf, Sh3rf1, Plcg2, Ank2, Zfpm2, Btc, Foxl2, Thbs1, Sept4, Itm2c, Itm2b, Ptgfr, Cited1, Agtr1a, Lgmn, Scrib, Lyn, Acer2, Jun, Eaf2, Fgfr2, Stat5a, Vnn1, Apoe, Nuak2, Ctsc, Stk17b, Ctsh, Pawr, Ikbke, Amigo2, Slc25a27, Sgms1, Ndufa13, Cd27, Nfkb1, Jak3, Foxo1, Fcgr1, Sfrp4, Fcgr3, Mecom, Bcl2l1, Tgfa, Agtr2, Nme5, Chl1, Rapsn, P…
NF	mRNA	Vestibule	regulation of cAMP metabolic process - GO:0030814	20	8.98e-06	0.025	0.83	[Adra2a, Adcy9, Npr3, Adm, Pkd2, Ramp1, Vipr2, Mrap, Abca1, Sstr4, Calca, Ramp2, Gpr65, Grm8, Gnas, Adcy2, Adrb2, Adcy7, Drd4, Adcy6]
NF	mRNA	Vestibule	regulation of tissue remodeling - GO:0034103	16	9.65e-06	0.028	0.66	[Inpp5d, Grem1, Syk, Vdr, Flt4, Trf, Adam8, Agt, Calca, Csf1r, Gja1, Tnfrsf11b, Itgb3, Vegfa, Spp1, Cd38]
NF	mRNA	Vestibule	production of molecular mediator involved in inflammatory response - GO:0002532	10	1.01e-05	0.029	0.41	[Lyn, Cd300a, Alox5ap, Syk, Fcer1g, Il4ra, Ephx2, Alox5, Btk, Chia]
NF	mRNA	Vestibule	cell-cell signaling - GO:0007267	93	1.24e-05	0.038	3.8	[Fgf14, Grem1, Cacna1c, Irs1, Cacna1d, Bdnf, Npy1r, Pick1, Adm, Gli1, Fgf1, Pdlim5, Fgf3, Fgfbp1, Arhgef15, Grm2, Gja1, Sv2c, Fgf7, Chrnb1, Gja5, Trpc4, Gja4, Grm8, Wnt5b, Nrxn3, Trp63, Sox8, Adrb2, Slc6a4, Wnt10b, Cd300a, Fcgr3, Edn3, Syk, Tomt, Dio2, Ank2, Rapsn, Sstr4, Gria2, Reln, Sstr1, Fcer1g, Mink1, Btk, Otof, Tacr3, Anxa1, Cd34, Wnt11, Atp1a2, Trpv4, Kcnma1, Stab1, Ephb1, Lrp2, Dll1, Cbln…
NF	mRNA	Vestibule	regulation of tube size - GO:0035150	20	1.34e-05	0.04	0.83	[Cftr, Acta2, Tgfbr3, Adra1b, Nos3, Npr1, Edn3, Kcnma1, Agtr2, Kcnj8, Agt, Foxc2, Calca, Gclc, Foxc1, P2rx4, Agtr1a, Apoe, Adrb2, Slc6a4]
NF	mRNA	Vestibule	phagocytosis - GO:0006909	23	1.47e-05	0.043	0.95	[Gulp1, Slc11a1, Fcgr1, Fcgr3, Aif1, Fcgr2b, Vav1, Abca1, Hck, Megf10, Colec12, Elmod1, Fcer1g, Pecam1, Irf8, Anxa3, Cd36, Thbs1, Gas6, Gata2, Pear1, Tgm2, Coro1a]
NF	mRNA	Vestibule	regulation of organ morphogenesis - GO:2000027	35	1.57e-05	0.044	1.4	[Grem1, Bdnf, Ntn4, Fgf1, Aspn, Fgf3, Wnt6, Tgfb1, Fgf7, Tnfrsf11b, Wt1, Dvl1, Vegfa, Pdgfa, Agtr1a, Msx1, Sox8, Runx2, Tbx1, Cthrc1, Sfrp5, Sox17, Agtr2, Spry1, Pax2, Agt, Fgfr2, Wnt2b, Bmp2, Plau, Apc, Lgr4, Csf1, Ror2, Cd34]
NF	mRNA	Vestibule	humoral immune response - GO:0006959	16	1.6e-05	0.045	0.66	[C1qb, C1qa, C1ra, Serping1, Aire, Gpr183, Tfeb, Cfp, C2, C4b, Mef2c, Bcl3, C1rl, Foxj1, Traf3ip2, H2-Ab1]
NF	mRNA	Vestibule	positive regulation of peptidyl-tyrosine phosphorylation - GO:0050731	30	1.61e-05	0.045	1.2	[Nrp1, Adra2a, Cd74, Il6st, Grem1, Il15, Nod2, Itga5, Csf1r, Cd4, Fgf7, Pecam1, Vegfa, Lyn, Syk, Cd81, Tgfa, Hcls1, Ptk2b, Cck, Cspg4, Agt, Reln, Ehd4, Il6ra, Itgb3, Dok7, Cd36, Gas6, Efna5]
NF	mRNA	Vestibule	positive regulation of phosphate metabolic process - GO:0045937	102	1.93e-05	0.047	4.2	[Adra2a, Cd74, Irs1, Nrk, Map3k8, Map3k6, Fgf1, B230120H23Rik, Map3k5, Ctgf, Fgf7, Tnfrsf11a, Cd81, Nckap1l, Araf, Egfr, Reln, Sphk1, Dok7, Magi3, Csf1, Thbs1, Cdon, Itga5, Dab2, Calca, Tgfb1, Csf1r, Tgfb3, Pdgfa, Agtr1a, Gnas, Pik3cg, Drd4, Ptprc, Slc11a1, Lyn, Fzd5, Irak2, Clspn, Cspg4, Stk11, Map4k2, Bmp2, Ehd4, Rbpms, Crebl2, Efna5, Nrp1, Flt1, Grem1, Slc27a1, Il15, Flt4, Trf, Pkd2, Pecam1, S…
NF	mRNA	Vestibule	regulation of molecular function - GO:0065009	330	1.98e-05	0.049	14	[Tiam1, Cyth4, Gfi1, Ppp4r4, Phactr1, Hmox1, Wfdc12, Zcchc12, Ppp2r2b, Sh3rf2, Slpi, Tnfrsf11a, Cdc42bpg, Sox7, Rasip1, Wnt10b, Cthrc1, Uaca, Alox5ap, Txnip, Nckap1l, Cblc, Araf, Sh3rf1, Plcg2, Ank2, Cmklr1, Tnni3, Arhgap6, C4b, Lrpap1, Rasgrp3, Arap1, Apoa4, Foxl2, Kalrn, Thbs1, Arhgap9, Ifit1, Rin2, Ifit2, Cdon, Pif1, Arhgef6, Arhgef5, Fxyd3, Arhgef3, Rasa4, Arhgef2, Arhgef1, Gpihbp1, Vipr2, Pd…
NF	protein	Cochlea	sensory perception - GO:0007600	8	5.31e-06	0.008	13	[Tecta, Otoa, Crym, Uchl1, Mme, Six1, Cdkn1b, Tectb]
NF	protein	Vestibule	biological adhesion - GO:0022610	32	1.92e-14	0.001	21	[Podxl, Col12a1, Col14a1, Tnc, Itga5, Itgav, Nid2, Adam17, Nid1, Cadm4, Frem2, Bcam, Cdh3, Lamb2, Itga3, Pdgfra, Fbln5, Alcam, Lgals9, Atp1b2, Ctnna2, Egfr, Hapln1, Lama5, Acan, Otog, Cdh11, Pkp2, Myh9, Lamc1, Tln2, Coro1a]
NF	protein	Vestibule	system development - GO:0048731	52	7.87e-09	0.001	34	[Aldh1a2, Aldh1a1, Aldh1a3, Eln, Tnc, Itgav, Adam17, Pdlim5, Aqp1, Frem2, Utrn, Myo7a, Alpl, Tgm2, Ctnna2, Col9a1, Egfr, 4930506M07Rik, Lama5, Lmna, Enpep, Rcn1, Fam101b, Cdh11, Pkp2, Myh9, Flnb, Thbs1, Hspg2, Svil, Golga2, Cnp, Nebl, Camk1, Lrp2, Nid1, Add2, Itga3, Lamb2, Pdgfra, Wasf2, Alcam, Cav1, Col4a2, Anpep, Pml, Pbx1, Acan, Etl4, Lamc1, Ndrg1, Fbn1]
NF	protein	Vestibule	anatomical structure morphogenesis - GO:0009653	36	8.45e-08	0.001	23	[Aldh1a2, Aldh1a1, Cnp, Nebl, Aldh1a3, Tnc, Itgav, Dab2, Aqp1, Frem2, Lamb2, Pdgfra, Alpl, Myo7a, Tgm2, Wasf2, Alcam, Cav1, Col4a2, Anpep, Ctnna2, Col9a1, Egfr, Pml, Pbx1, 4930506M07Rik, Lama5, Tjp1, Acan, Enpep, Fam101b, Cdh11, Myh9, Lamc1, Thbs1, Hspg2]
NF	protein	Vestibule	locomotion - GO:0040011	19	1.22e-05	0.017	12	[Wasf2, Podxl, Alcam, Atp1a2, Ctnna2, Itgav, Adam17, Egfr, Lama5, Enpep, Itga3, Lamb2, Pdgfra, Myh9, Lamc1, Thbs1, Tns1, Pf4, Coro1a]
NF	protein	Vestibule	regulation of biological quality - GO:0065008	36	1.4e-05	0.019	23	[Aldh1a2, Aldh1a1, Atp1a2, Cnp, Aldh1a3, Eln, Camk1, Itgav, Lrp2, Pdlim5, Aqp1, Add2, Camk2d, Coch, Pdgfra, Tgm2, Pf4, Pgcp, Cav1, Ddah1, F13a1, Ctnna2, Col9a1, Ano6, Sfxn5, Pml, 4930506M07Rik, Syn1, Ehd3, Enpep, Otog, Myh9, Otof, Tln2, Ndrg1, Coro1a]
NF	protein	Vestibule	skeletal muscle tissue development - GO:0007519	8	1.8e-05	0.021	5.2	[Svil, Utrn, Lamb2, Eln, Cav1, Tnc, Myh9, Flnb]
NF	protein	Vestibule	cell development - GO:0048468	23	3.98e-05	0.034	15	[Aldh1a2, Alcam, Cnp, Nebl, Tnc, Ctnna2, Dab2, 4930506M07Rik, Egfr, Lmna, Acan, Lama5, Utrn, Fam101b, Lamb2, Pdgfra, Cdh11, Myo7a, Myh9, Flnc, Lamc1, Gopc, Ndrg1]
NF	protein	Vestibule	phagocytosis - GO:0006909	6	4.44e-05	0.037	3.9	[Colec12, Myo7a, Itgav, Thbs1, Tgm2, Coro1a]
NF	protein	Vestibule	regulation of cell motility - GO:2000145	14	4.92e-05	0.04	9.1	[Rap2b, Podxl, Itga5, Itgav, Adam17, Egfr, Aqp1, Lmna, Acan, Lama5, Pdgfra, Apod, Thbs1, Coro1a]
NF	protein	Vestibule	extracellular matrix organization - GO:0030198	9	5.47e-05	0.044	5.8	[Acan, Lamb2, Eln, Pdgfra, Lamc1, Hspg2, Nid1, Thsd4, Fbln5]
1M	mRNA	Cochlea	cell morphogenesis involved in differentiation - GO:0000904	35	2.39e-08	0.001	6.6	[Ngfr, Lef1, Col18a1, Nr2e1, Tnc, Gli3, Mtap2, Clic5, Cdh4, Tgfb2, Lamb1, Mapt, Snap91, Sfrp1, Fzd2, Gap43, Dpysl5, Uchl1, Kif5c, Tubb3, Matn1, Nrcam, Rbpj, Isl1, Epha4, Rab3a, Isl2, Mtap1b, Epha7, Plod3, Dcx, Hmga2, Gata3, Prkca, Robo2]
1M	mRNA	Cochlea	system development - GO:0048731	127	5.39e-08	0.001	24	[Rps14, Col18a1, Rps19, Tnc, Clu, Cyp26b1, Crkl, Sox2, Grlf1, Cdh4, Cxadr, Cyp1b1, Dpf3, Crip2, Tns3, Sox5, Rgs6, Prdx2, Acta1, Spast, Tubb2b, Kif5c, Lgals1, Isl1, Isl2, Fem1b, Cntfr, Rpl22, Gata3, Prkca, Anxa2, Ube3a, Thbs3, Thbs4, Ngfr, Itga8, Rod1, Tgfb2, Cadm1, Stmn2, Hmgb1, Snap91, Celsr1, Ace, Jag1, Fzd2, Mylpf, Tubb3, Tfrc, Igf2, Prdm16, Sfxn1, Dhcr7, Rbpj, Pbx1, Rab3a, Foxf2, Palm, Hmga2,…
1M	mRNA	Cochlea	cellular developmental process - GO:0048869	110	7.43e-08	0.001	21	[Rps14, Col18a1, Pid1, Rps19, Tnc, Clu, Cyp26b1, Sox2, Cdh4, Cxadr, Sox5, Rgs6, Acta1, Cand1, Spast, Tubb2b, Kif5c, Lgals1, Isl1, Isl2, Fem1b, Rpl22, Gata3, Prkca, Thbs4, Ngfr, Itga8, Rod1, Tgfb2, Cadm1, Stmn2, Hmgb1, Snap91, Celsr1, Ace, Jag1, Fzd2, Tubb3, Tfrc, Igf2, Prdm16, Sfxn1, Dhcr7, Rbpj, Pbx1, Rab3a, Zfp521, Palm, Hmga2, Basp1, Smad5, Six1, Ywhag, Gli3, Lrrc17, Txnrd3, Ncs1, Rab27a, Asap…
1M	mRNA	Cochlea	cellular component morphogenesis - GO:0032989	47	8.49e-08	0.001	8.8	[Ngfr, Lef1, Pid1, Col18a1, Nr2e1, Tnc, Clu, Gli3, Mtap2, Clic5, Pak1, Cdh4, Tgfb2, Gpc1, Cadm1, Hmgb1, Asap1, Lamb1, Mapt, Snap91, Acta1, Sfrp1, Fzd2, Gsn, Gap43, Dpysl5, Uchl1, Trove2, Kif5c, Tubb3, Matn1, Nrcam, Rbpj, Isl1, Epha4, Rab3a, Isl2, Mtap1b, Epha7, Shroom1, Plod3, Dcx, Hmga2, Gata3, Prkca, Thbs4, Robo2]
1M	mRNA	Cochlea	regulation of neuron differentiation - GO:0045664	31	2.71e-07	0.001	5.8	[Ngfr, Nr2e1, Rufy3, Six1, Ywhag, Ttl, Gli3, Sox2, Cdh4, Ncs1, Stmn2, Hmgb1, Mapt, Ptprg, Sox5, Rgs6, Syne1, Dpysl2, Dpysl3, Jag1, Nrcam, Isl1, Lgals1, Pbx1, Epha4, Isl2, Mtap1b, Palm, Spock1, Fxn, Robo2]
1M	mRNA	Cochlea	nucleobase catabolic process - GO:0046113	6	1.44e-06	0.001	1.1	[Dpysl2, Dpysl3, Dpysl4, Dpysl5, Dpyd, Crmp1]
1M	mRNA	Cochlea	regulation of cell differentiation - GO:0045595	53	2.98e-06	0.003	9.9	[Six1, Clu, Ywhag, Gli3, Cyp26b1, Lrrc17, Sox2, Cdh4, Ncs1, Mapt, Ptprg, Sox5, Rgs6, Prdx2, Sfrp1, Efemp1, Isl1, Lgals1, Cd276, Epha4, Isl2, Gata3, Prkca, Fxn, Robo2, Ngfr, Lef1, Nr2e1, Rufy3, Enpp1, Rod1, Ttl, Igfbp5, Tgfb2, 2410016O06Rik, Stmn2, Hmgb1, Sh3pxd2b, Syne1, Dpysl2, Dpysl3, Ace, Jag1, Prdm16, Nrcam, Rbpj, Pbx1, Bmpr2, Mtap1b, Spock1, Palm, Hmga2, Smad5]
1M	mRNA	Cochlea	anatomical structure morphogenesis - GO:0009653	79	5.62e-06	0.008	15	[Pid1, Col18a1, Six1, Tnc, Fmn1, Clu, Gli3, Cyp26b1, Crkl, Sox2, Grlf1, Cdh4, Serpinb5, Cyp1b1, Asap1, Mapt, Acta1, Vav3, Sfrp1, Gap43, Kif5c, Nr2f2, Matn1, Isl1, Epha4, Isl2, Epha7, Fem1b, Dcx, Gata3, Prkca, Anxa2, Thbs3, Gnb2l1, Thbs4, Robo2, Ngfr, Lef1, Col11a1, Nr2e1, Prkar1b, Itga8, Rnf2, Mtap2, Clic5, Igfbp5, Pak1, Tgfb2, Gpc1, Cadm1, Hmgb1, Lamb1, Snap91, Fras1, Celsr1, Cd44, Jag1, Fzd2, G…
1M	mRNA	Cochlea	cell-cell signaling - GO:0007267	27	9.89e-06	0.012	5.1	[Naalad2, Camk4, Six1, Tnc, Sox2, Grid2, Sv2b, Ap2b1, Tmod2, Snap91, Celsr1, Stx1b, Dpysl2, Fzd2, Syt1, Galr3, Syp, Syn1, Rab3a, Snap25, Cadps2, Cadps, Sncg, Hmga2, Slc29a1, Gata3, Prkca]
1M	mRNA	Cochlea	taxis - GO:0042330	22	1.08e-05	0.015	4.1	[Ngfr, Lef1, Dpysl5, Gap43, Kif5c, Tubb3, Pde4b, Enpp2, Nrcam, Isl1, Gli3, Epha4, Cxadr, Isl2, Cdh4, Cmtm4, Tgfb2, Epha7, Hmgb1, Gata3, Prkca, Robo2]
1M	mRNA	Cochlea	endocrine system development - GO:0035270	9	2.75e-05	0.036	1.7	[Crkl, Sox2, Six1, Hmga2, Gata3, Rbpj, Clu, Isl1, Pbx1]
1M	mRNA	Cochlea	neuron fate commitment - GO:0048663	6	3.4e-05	0.042	1.1	[Sox2, Isl2, Tgfb2, Rbpj, Isl1, Gli3]
1M	mRNA	Cochlea	sensory perception - GO:0007600	21	3.94e-05	0.05	3.9	[Ngfr, Lef1, Ace, Uchl1, Fzd2, Crym, Mme, Col11a1, Irx5, Nr2e1, Casp3, Eya4, Six1, Tectb, Tecta, Clic5, Rab3a, Sox2, Gjb2, Fxn, Cdkn1b]
1M	mRNA	Vestibule	biological adhesion - GO:0022610	92	6.05e-19	0.001	11	[Nrp1, Col12a1, Col14a1, Srpx2, Ctgf, Cdh5, Ptpru, Frem1, Cdh3, Pecam1, Nrxn3, Ptprm, Dsp, Cldn5, Cldn3, Gbp7, Vwf, Syk, Lgals9, Siglec1, Adam9, Chl1, Igfbp7, Fermt3, Egfr, Scarf2, Mag, Lama1, Cdh13, Lama3, Itgb2, Actn1, Lama4, Itgb3, Otog, Cdh11, Epdr1, Sorbs1, Pkp1, Dsg2, Tln2, Ror2, Cd36, Apoa4, Cd34, Mpdz, Eng, Cdon, Cd97, Podxl, Tnip1, Cd93, Mcam, Cldn11, Ntm, Itga5, Nid2, Ntn1, Nid1, Cadm4,…
1M	mRNA	Vestibule	regulation of multicellular organismal process - GO:0051239	144	2.6e-13	0.001	17	[Nell1, Tiam1, Cacna1e, Serping1, Hmox1, Ptgds, Ctgf, Foxc2, Gja1, Kdr, Htra2, Sox8, Cthrc1, Col1a1, Tpm1, Nckap1l, Plxna4, Trim16, Ank2, Prom1, Egfr, Rbp4, Lrpap1, Lama1, Ifi204, Frzb, Fcer1g, Sphk1, Lama4, Rbp1, Vash1, Anxa3, Ror2, Psen2, Apoa4, Thbs1, Kalrn, Gata2, Cdon, Inpp5d, Inpp5e, Cxcl12, Trpv4, Arhgef2, Ntm, Itm2c, Twf2, Pdgfra, Chrd, Gnas, Lgmn, Hspb1, Slc1a3, Mbp, Slc5a3, Wnt3, Lyn, B…
1M	mRNA	Vestibule	system development - GO:0048731	205	2.82e-12	0.001	24	[Tiam1, Hmox1, Frem1, Gja1, Kdr, Col10a1, Sox8, Clcn2, Rasip1, Col1a2, Cldn5, Cthrc1, Lgals8, Col1a1, Tenc1, Txnip, Col9a1, Ank2, Prom1, Lgals3, Rbp4, Fam101b, Kalrn, Hspg2, Thbs1, Gata2, B2m, Cdon, Sept4, Nebl, Cldn11, Arhgef2, Rdh10, Itm2c, Twf2, Flot1, Ppl, Scrib, Slc5a3, Bbs2, Lyn, Alcam, Anpep, Col8a1, Col8a2, Tyr, Fgfr2, Sparc, Sema7a, Etl4, Nox3, Apoe, Nrp1, Hmx3, Ecm1, Eln, Ctsh, Tfeb, Ct…
1M	mRNA	Vestibule	response to stimulus - GO:0050896	305	3.95e-11	0.001	35	[Tiam1, Hsph1, Hmox1, Ptgds, Entpd1, Eps8, Gja1, Ppp2r2b, Ipo13, Igtp, Kdr, Cdc42bpg, Sox8, Rasip1, Col1a2, Cthrc1, Lgals8, Col1a1, Gbp7, Tenc1, Slc6a14, Lgals9, Pnkp, Ppap2a, Txnip, Nckap1l, Araf, Trim16, Ank2, Fermt3, C4b, Rbp4, Rbp1, Arap1, Etfdh, Apoa4, Kalrn, Thbs1, B2m, Ifit1, Ifit2, H2-D1, Ifit3, Cdon, Arhgef6, Arhgef5, Arhgef2, Twf2, Plch1, Flot1, Gstm2, Adh1, Oas1a, Lgmn, Scrib, Bbs2, Ly…
1M	mRNA	Vestibule	regulation of cellular component movement - GO:0051270	59	3.99e-11	0.001	6.8	[Nrp1, Ecm1, Irs1, Ctsh, Trf, Srpx2, Kank1, Foxc2, Ptpru, Pecam1, Ddx58, Kdr, Ptprm, Sun2, Col1a1, Nckap1l, Adam9, Plxna4, Mmp9, Egfr, Lmna, Lama1, Cdh13, Mink1, Sphk1, Actn1, Lama4, Itgb3, Arap1, Vash1, Anxa3, Ror2, Thbs1, Eng, Cxcl12, Il33, Il6st, Podxl, Itga5, Aif1, Ntn1, Pdgfra, Chrd, Wnt3, Pla2g7, Lyn, Bbs2, Aoc3, Msn, Ptk2b, Ager, Stk10, Cnn2, Agt, Acan, Apc, Apoe, Apod, Coro1a]
1M	mRNA	Vestibule	response to wounding - GO:0009611	48	1.03e-10	0.001	5.6	[Ecm1, Tnip1, Serping1, Myof, Hmox1, Entpd1, Gja1, Lamb2, Pecam1, Pdgfra, Serpinb9, Slc1a3, Scrib, Pla2g7, Pf4, Lyn, Aoc3, Fcgr3, Col1a1, Vwf, Srsf5, Syk, Plek, F13a1, Agtr2, Cspg4, Matn4, Myd88, Fermt3, Matn2, Cnn2, C4b, Thbd, Tpsb2, Vnn1, Sema7a, Lox, Fcer1g, Itgb2, Sphk1, Itgb3, Ephx2, Otog, Stat3, Apoe, Thbs1, Lcp1, Eng]
1M	mRNA	Vestibule	regulation of cell proliferation - GO:0042127	93	3.65e-10	0.001	11	[Ecm1, Aldh1a2, Irs1, Nampt, Ctsh, Pawr, Hmox1, Pkd2, Ctgf, Cdh5, Ptpru, Gja1, Rac2, Kdr, Ptprm, Sox8, Rasip1, Ifi30, Foxo1, Tgm2, Cthrc1, Epcam, Tenc1, Syk, Cd81, Txnip, Nckap1l, Bcl2l1, Hcls1, Egfr, Eif5a2, Rbp4, Clec11a, Dct, Frzb, Cdh13, Sphk1, Itgb3, Smarca2, Vash1, Cd38, Ror2, Ptgs1, Thbs1, Anxa1, Gata2, Eng, Cdon, Inpp5d, Cxcl12, Il6st, Nr3c1, Grn, Ptpn6, Clmn, Aif1, S100b, Ntn1, Camk2d, T…
1M	mRNA	Vestibule	vasculature development - GO:0001944	52	1.21e-09	0.001	6	[Nrp1, Ecm1, Aldh1a2, Hmox1, Srpx2, Pkd2, Ctgf, Foxc2, Cdh5, Gja1, Foxc1, Kdr, Nrxn3, Rasip1, Foxo1, Col1a2, Col1a1, Syk, Vav2, Enpep, Lama1, Lox, Frzb, Cdh13, Sphk1, Lama4, Smarca2, Vash1, Thbs1, Hspg2, Eng, Cxcl12, Myo1e, Pdgfra, Hspb1, Gpc3, Ptpn14, Tbx1, Meis1, Col4a1, Col4a2, Anpep, Col8a1, Ptk2b, Col8a2, Cspg4, Stk11, Tbx3, Fgfr2, Agt, Apoe, Tnfaip2]
1M	mRNA	Vestibule	regulation of response to stimulus - GO:0048583	156	2.22e-09	0.001	18	[Rap1gap, Cacna1e, Cyth4, Serping1, Irs1, Aldh1a3, Hmox1, Map3k5, Ptgds, Ctgf, Foxc2, Stxbp2, Gja1, Nt5e, Kdr, Htra2, Trafd1, Rasip1, Tgm2, Cthrc1, Col1a1, Tle1, Lgals9, Cd81, Nckap1l, Plxna4, Trim16, Sh3rf1, Egfr, C4b, Lrpap1, Frzb, Fcer1g, Sphk1, Magi3, Arap1, Sorbs1, Ror2, Psen2, Thbs1, Kalrn, Anxa1, Gata2, Ifit1, B2m, H2-D1, Cdon, Sept4, Inpp5d, Cxcl12, Arhgef6, Nr3c1, Arhgef5, Cfh, Trpv4, Ar…
1M	mRNA	Vestibule	positive regulation of biological process - GO:0048518	233	3.43e-09	0.001	27	[Vit, Tiam1, Hsph1, Nampt, Hmox1, Stxbp2, Gja1, Ppp2r2b, Kdr, Sox8, Rasip1, Cthrc1, Lgals8, Col1a1, Lgals9, Txnip, Nckap1l, Araf, Trim16, Sh3rf1, Ank2, Prom1, C4b, Eif5a2, Rbp4, Arap1, Apoa4, Thbs1, Gata2, B2m, Ifit1, H2-D1, Cdon, Sept4, Arhgef5, Itm2c, Twf2, Itm2b, Snx9, Scrib, Bbs2, Lyn, Col8a1, Fgfr2, Srpk1, Abca1, Ehd4, Vnn1, Arhgef10l, Sema7a, Wnk2, Ephx2, Apoe, Glul, Nrp1, Ctsc, Ecm1, Slc27…
1M	mRNA	Vestibule	regulation of developmental process - GO:0050793	112	3.52e-09	0.001	13	[Nell1, Tiam1, Hmox1, Ctgf, Foxc2, Gja1, Kdr, Sox8, Cthrc1, Col1a1, Nckap1l, Plxna4, Trim16, Prom1, Lmna, Rbp4, Lama1, Ifi204, Frzb, Sphk1, Lama4, Rbp1, Vash1, Arap1, Anxa3, Ror2, Thbs1, Kalrn, Gata2, Cdon, Inpp5d, Inpp5e, Cxcl12, Trpv4, Arhgef2, Ntm, Itm2c, Twf2, Pdgfra, Chrd, Gnas, Mbp, Wnt3, Lyn, Ptprd, Col4a2, Cspg4, Stk11, Fgfr2, Wnt2b, Vnn1, Abca5, Sema7a, Fblim1, Epb4.1l2, Coro1a, Nrp1, Ec…
1M	mRNA	Vestibule	regulation of biological quality - GO:0065008	150	3.59e-09	0.001	17	[Cacna1e, Aldh1a2, Aldh1a1, Serping1, Ncf2, Irs1, Aldh1a3, Hfe, Hmox1, Entpd1, Foxc2, Hsd17b11, Foxc1, Kdr, Nrxn3, Sox8, Slc4a4, Ifi30, Tgm2, Cpa3, Col1a2, Cldn5, Serinc5, Tenc1, Tpm1, Nckap1l, Plxna4, F13a1, Ank2, Col9a1, Fermt3, 4930506M07Rik, Arpc1b, Rbp4, Rbp1, Arap1, Tln2, Psen2, Apoa4, Anxa1, Gata2, Ifit1, Cxcl12, Nr3c1, Cnp, Trpv4, Cldn11, Npr3, Rdh10, Twf2, Mtm1, Mcpt4, Gclc, Adh1, Pdgfra…
1M	mRNA	Vestibule	regulation of localization - GO:0032879	115	5.07e-09	0.001	13	[Cacna1e, Irs1, Hmox1, Foxc2, Stxbp2, Gja1, Kdr, Clcn2, Col1a1, Ak1, Nckap1l, Plxna4, Trim16, Ank2, Egfr, Lmna, Rbp4, Lama1, Fcer1g, Sphk1, Lama4, Vash1, Arap1, Sorbs1, Anxa3, Ror2, Apoa4, Thbs1, Anxa1, Gata2, Cxcl12, Podxl, Nr3c1, Itga5, Pdgfra, Chrd, Gnas, Amph, Wnt3, Lyn, Bbs2, Msn, Anpep, Ager, Stk10, Cnn2, Abca1, Abca2, Ehd4, Wnk2, Rbpms, Apoe, Apod, Glul, Coro1a, Itpr1, Nrp1, Plcb4, Ecm1, D…
1M	mRNA	Vestibule	blood circulation - GO:0008015	29	1.45e-08	0.001	3.4	[Nr3c1, Atp1a2, Ncf2, Npr3, Hmox1, Kcnj8, Foxc2, Camk2d, Mcpt4, Gclc, Foxc1, Srsf1, Gnas, Cpa3, Col1a2, Aoc3, Ddah1, Tpm1, Agtr2, Ank2, Agt, Enpep, P2rx4, Ephx2, Apoe, Psen2, Ptgs1, Cd34, Eng]
1M	mRNA	Vestibule	negative regulation of multicellular organismal process - GO:0051241	34	1.7e-08	0.001	3.9	[Inpp5d, Il33, Ecm1, Atp1a2, Serping1, Hmox1, Aspn, Pdgfra, Lgmn, Gnas, Nfkb1, Sox8, Mgll, Bbs2, Arg2, Mstn, Apoc1, Nckap1l, Anpep, Agtr2, Ptk2b, Fcgr2b, Agt, Thbd, Rbp4, Lrpap1, P2rx4, Frzb, Cd38, Gnai1, Apoe, Apod, Thbs1, Cd34]
1M	mRNA	Vestibule	positive regulation of developmental process - GO:0051094	61	2e-08	0.001	7.1	[Tiam1, Ecm1, Ctsh, Hmox1, Srpx2, Pdlim7, Ctgf, Foxc2, Gja1, Kdr, Sox8, Cthrc1, Zhx3, Col1a1, Syk, Ddah1, Itpkb, Nckap1l, Adam9, Trim16, Agtr2, Prom1, Mmp9, Ptgis, Lmna, Dct, Frzb, Ifi204, Itgb2, Sphk1, Itgb3, Anxa3, Cd36, Thbs1, Gata2, Cd34, Eng, Cdon, Inpp5d, Cxcl12, Il6st, Golga2, Grn, Twf2, Ntn1, Ncoa3, Gnas, Cma1, Runx2, Pf4, Wnt3, Tbx1, Lyn, Ptprd, Stk11, Fgfr2, Agt, Wnt2b, Vnn1, Sema7a, Ap…
1M	mRNA	Vestibule	response to chemical stimulus - GO:0042221	143	2.12e-08	0.001	17	[Hsph1, Aldh1a2, Aldh1a1, Ncf2, Irs1, Hmox1, Map3k5, Ctgf, Foxc2, Eps8, Kdr, Igtp, Htra2, Cd68, Col1a2, Col1a1, Gbp7, Slc6a14, Pnkp, Txnip, Nckap1l, Plxna4, Trim16, Egfr, Rbp4, Lox, Ifi204, Fcer1g, Gpd1, Rbp1, Sorbs1, Etfdh, Apoa4, Thbs1, Anxa1, Ifit1, B2m, Ifit2, Ifit3, Cxcl12, Nr3c1, Arhgef5, Cnp, Twf2, Flot1, Gclc, Gstm2, Adh1, Pdgfra, Gnas, Lgmn, Hspb1, Slc1a3, Mbp, Scrib, Wnt3, Lyn, Bbs2, Al…
1M	mRNA	Vestibule	regulation of hormone levels - GO:0010817	24	4.53e-08	0.001	2.8	[Lyn, Pgcp, Aldh1a2, Nr3c1, Aldh1a1, Sult1a1, Irs1, Trpv4, Aldh1a3, Hfe, Rdh10, Lrp2, Tbx3, Agt, Ugt1a7c, Hsd17b11, Mcpt4, Rbp4, Adh1, Pdgfra, Rbp1, Sox8, Anxa1, Cpa3]
1M	mRNA	Vestibule	signaling - GO:0023052	191	6.27e-08	0.001	22	[Tiam1, Cacna1e, Aldh1a2, Irs1, Hmox1, B230120H23Rik, Map3k5, Angptl2, Ctgf, Entpd1, Foxc2, Gja1, Ipo13, Foxc1, Ppp2r2b, Kdr, Nrxn3, Cdc42bpg, Sox8, Rasip1, Tgm2, Col1a2, Cldn5, Serinc5, Cthrc1, Tle1, Rab32, Tenc1, Lgals9, Ppap2a, Rab34, Txnip, Nckap1l, Plxna4, Araf, Rab38, Ank2, Egfr, Lmna, Lama1, Ifi204, Frzb, Fcer1g, Sphk1, Arap1, Sorbs1, Ror1, Ror2, Psen2, Kalrn, Anxa1, Cdon, Inpp5d, Cd97, Cx…
1M	mRNA	Vestibule	regulation of angiogenesis - GO:0045765	24	6.62e-08	0.001	2.8	[Ecm1, Ctsh, Ddah1, Col4a2, Stab1, Hmox1, Srpx2, Mmp9, Ptgis, Foxc2, Itgb2, Sphk1, Kdr, Vash1, Ptprm, Anxa3, Rock2, Cma1, Cd36, Thbs1, Cd34, Gata2, Eng, Pf4]
1M	mRNA	Vestibule	immune effector process - GO:0002252	26	7.83e-08	0.001	3	[Inpp5d, Plscr1, C1qb, C1qa, Ctsc, Serping1, Ctsh, Ptpn6, Kcnj8, Stxbp2, Ddx58, Serpinb9, Lyn, Lgals8, Fcgr3, Syk, Myd88, Fcgr2b, Ifitm3, C4b, Irf3, Fcer1g, Anxa3, Samhd1, Psen2, Lcp1]
1M	mRNA	Vestibule	regulation of plasma lipoprotein particle levels - GO:0097006	10	1.91e-07	0.001	1.2	[Abca1, Apom, Abca5, Apoc1, Soat1, Lmf1, Apoe, Cd36, Apoa4, Pla2g7]
1M	mRNA	Vestibule	regulation of response to external stimulus - GO:0032101	36	3.53e-07	0.001	4.2	[Nrp1, Cxcl12, Il33, Tnip1, Serping1, Cfh, Aif1, Nt5e, Pdgfra, Kdr, Mgll, Wnt3, Pla2g7, Tgm2, Bbs2, Lyn, Aoc3, Fcgr3, Syk, Plek, Nckap1l, Plxna4, Ager, Myd88, Fcgr2b, Agt, Ptgis, Sema7a, Fcer1g, Cdh13, Apoe, Cd36, Apod, Thbs1, Anxa1, Cd34]
1M	mRNA	Vestibule	regulation of immune response - GO:0050776	31	1.72e-06	0.001	3.6	[Inpp5d, Plscr1, C1qb, C1qa, Il33, Ecm1, Tnip1, Serping1, Cfh, Ctsh, Ptpn6, Hmox1, Stxbp2, Colec12, Ddx58, Trafd1, Lyn, Fcgr3, Syk, Nckap1l, Myd88, Fcgr2b, C4b, Sema7a, Fcer1g, Cd38, Samhd1, Cd36, Psen2, B2m, H2-D1]
1M	mRNA	Vestibule	positive regulation of cell adhesion - GO:0045785	22	4.29e-06	0.004	2.6	[Ift74, Vit, Podxl, Syk, Nckap1l, Adam9, Col8a1, Itga5, Ptk2b, Nid1, Foxc2, Utrn, Apc, Fam38a, Cdh13, Chrd, Itgb3, Kdr, Spp1, Cd36, Thbs1, Tgm2]
1M	mRNA	Vestibule	phagocytosis - GO:0006909	14	6.75e-06	0.011	1.6	[Gulp1, Fcgr3, Aif1, Fcgr2b, Abca1, Colec12, Fcer1g, Pecam1, Anxa3, Cd36, Thbs1, Gata2, Tgm2, Coro1a]
1M	mRNA	Vestibule	anatomical structure formation involved in morphogenesis - GO:0048646	59	7.74e-06	0.011	6.8	[Nrp1, Ecm1, Aldh1a1, Aldh1a3, Hmox1, Srpx2, Ctgf, Foxc2, Tmod1, Gja1, Foxc1, Nrxn3, Ptprm, Sox8, Rasip1, Tgm2, Cthrc1, Col1a1, Syk, Tpm1, Prom1, Vav2, Rbp4, Enpep, Cdh13, Rab3ip, Vash1, Ror2, Psen2, Thbs1, Hspg2, Eng, Cdon, Cxcl12, Nebl, Rdh10, Tsga14, Pdgfra, Chrd, Hspb1, Cd9, Scrib, Wnt3, Tbx1, Bbs2, Meis1, Col4a1, Col4a2, Anpep, Col8a1, Ptk2b, Col8a2, Cspg4, Tbx3, Tbx2, Fgfr2, Tjp1, Rock2, Tn…
1M	mRNA	Vestibule	regulation of coagulation - GO:0050818	12	8.54e-06	0.011	1.4	[Lyn, Thbd, Serping1, Syk, Fcer1g, Pdgfra, Plek, Apoe, Cd36, Psen2, Thbs1, Cd34]
1M	mRNA	Vestibule	positive regulation of signal transduction - GO:0009967	60	1.07e-05	0.015	7	[Ecm1, Irs1, Aldh1a3, Hmox1, Pkd2, Rhoc, Ctgf, Kank1, Gja1, Pecam1, Kdr, Nfkb1, Htra2, Tgm2, Col1a1, Syk, Lgals9, Itpkb, Trim16, Hcls1, Sh3rf1, Tpd52l1, Egfr, Ptgis, Irf3, Cdh13, Mink1, Itgb3, Sorbs1, Ror2, Cd36, Thbs1, Eng, Sept4, Cdon, Il6st, Nr3c1, Ptpn6, S100b, Dab2, Dock2, Tspyl5, Ncoa3, St5, Pdgfra, Gpc3, Tbx1, Lyn, Cav2, Mbd2, Ptk2b, Stk11, Myd88, Fgfr2, Agt, Wnt2b, P2rx4, Sema7a, Rbpms, S…
1M	mRNA	Vestibule	regulation of molecular function - GO:0065009	147	1.36e-05	0.017	17	[Tiam1, Rap1gap, Cacna1e, Cyth4, Serping1, Irs1, Hmox1, B230120H23Rik, Map3k5, Ctgf, Foxc2, Foxc1, Ppp2r2b, Tax1bp1, Htra2, Cdc42bpg, Rasip1, Serinc5, Cthrc1, Cd81, Txnip, Tpm1, Nckap1l, Araf, Ank2, Sh3rf1, Egfr, C4b, Cyp2d22, Lrpap1, Sphk1, Magi3, Arap1, Anxa3, Psen2, Apoa4, Thbs1, Kalrn, Anxa1, Ifit1, Ifit2, Cdon, Cast, Cxcl12, Arhgef6, Arhgef5, Arhgef2, Npr3, Arhgef1, Dab2, Pdgfra, Hspb1, Amph…
1M	mRNA	Vestibule	sensory organ development - GO:0007423	37	1.8e-05	0.024	4.3	[C1qb, Hmx3, Aldh1a2, Aldh1a1, Aldh1a3, Rdh10, Fscn2, Foxc2, Foxc1, Lamb2, Ptprq, Pdgfra, Ptprm, Sox8, Lin7a, Clcn2, Wnt3, Tbx1, Cthrc1, Meis1, Col8a1, Col8a2, Igfbp7, Prom1, Fgfr2, Rbp4, Rcn1, Myo15, Lama1, Frzb, Apc, Ifi204, Stat3, Nox3, Ror2, Gata2, Cdon]
1M	mRNA	Vestibule	chemical homeostasis - GO:0048878	50	2.32e-05	0.034	5.8	[Cacna1e, Hfe, Ctsh, Trf, Hmox1, Pkd2, Pex5l, Arhgef10, Fam38a, Kdr, Slc4a4, Tgm2, Cldn5, Serinc5, Bcl2l1, Agtr2, Ank2, 4930506M07Rik, Rbp4, Aplp2, Itgb3, Cd38, Psen2, Apoa4, Ifit1, Mpdz, Il6st, Atp1a2, Trpv4, Cldn11, S100b, Camk2d, Pdgfra, Gnas, Cd9, Mbp, Ptk2b, Ager, Sfxn5, Stk11, Nucb2, Agt, Abca1, Ehd3, P2rx4, Ephx2, Bsnd, Stat3, Apoe, Itpr1]
1M	mRNA	Vestibule	positive regulation of peptidyl-tyrosine phosphorylation - GO:0050731	14	2.36e-05	0.034	1.6	[Nrp1, Lyn, Il6st, Syk, Cd81, Hcls1, Itga5, Ptk2b, Cspg4, Agt, Ehd4, Pecam1, Itgb3, Cd36]
1M	mRNA	Vestibule	regulation of leukocyte migration - GO:0002685	13	2.44e-05	0.034	1.5	[Lyn, Cxcl12, Il33, Aoc3, Ecm1, Nckap1l, Msn, Aif1, Stk10, Pecam1, Itgb3, Apod, Pla2g7]
1M	mRNA	Vestibule	regulation of cell death - GO:0010941	89	3.08e-05	0.041	10	[Nell1, Ctsc, Hsph1, Aldh1a2, Aldh1a1, Ncf2, Aldh1a3, Ctsh, Pawr, Hmox1, Fam129b, Map3k5, Ctgf, Foxc2, Ppp2r2b, Foxc1, Kcnip3, Serpinb9, Kdr, Nfkb1, Tax1bp1, Htra2, Sox8, Rbm5, Foxo1, Tgm2, Fcgr3, Serinc3, Txnip, Nckap1l, Bcl2l1, Araf, Agtr2, Chl1, Ank2, Sh3rf1, Mmp9, Tpd52l1, Egfr, Ptgis, Lmna, Ppp1r13b, Frzb, Ifi204, Fcer1g, Cdh13, Sphk1, Itgb3, Cd38, Psen2, Thbs1, Anxa1, Cd34, Sept4, Plscr1, S…
1M	mRNA	Vestibule	extracellular matrix organization - GO:0030198	23	3.29e-05	0.041	2.7	[Vit, Col1a2, Myo1e, Col1a1, Eln, Myh11, Mmp9, Nid1, Agt, Lgals3, Pomt1, Acan, Foxc2, Ctgf, Foxc1, Lox, Lamb2, Pdgfra, Aplp2, Vwa1, Hspg2, Thsd4, Eng]
1M	mRNA	Vestibule	secondary metabolic process - GO:0019748	9	3.59e-05	0.043	1	[Ugt1a7c, Pmel, Cyp2d22, Dct, Sult1a1, Tyrp1, Fmo1, Fmo2, Tyr]
1M	mRNA	Vestibule	innate immune response - GO:0045087	19	3.89e-05	0.049	2.2	[C1qb, Lyn, Gbp7, Syk, Serping1, Il1rap, Ptpn6, Myd88, Map3k5, Ifitm3, Tnfaip8l2, C4b, Vnn1, Irf3, Ddx58, Samhd1, Apoa4, Ifit1, Gbp3]
1MB	mRNA	Cochlea	system development - GO:0048731	89	5.92e-07	0.001	25	[Rps14, Col18a1, Rps19, Six1, Tnc, Clu, Ywhag, Crkl, Cxadr, Serpinb5, Ncs1, Dpf3, Crip2, Mapt, Ptprg, Tns3, Sox5, Prdx2, Acta1, Vav3, Sfrp1, Spast, Gap43, Kif5c, Nr2f2, Spnb1, Efhd1, Matn1, Lgals1, Epha4, Epha7, Cntfr, Rpl22, Dcx, Prkca, Irf6, Anxa2, Fxn, Ina, Ube3a, Thbs3, Lef1, Camk4, Rufy3, Enpp1, Itga8, Rod1, Igfbp5, Pak1, Clic4, Tgfb2, Gpc1, Cadm1, Lamb1, Snap91, Fras1, Sh3pxd2b, Syne1, Cels…
1MB	mRNA	Cochlea	cell morphogenesis involved in differentiation - GO:0000904	25	1.21e-06	0.003	7.1	[Lef1, Col18a1, Tnc, Tgfb2, Lamb1, Mapt, Snap91, Sfrp1, Fzd2, Gap43, Dpysl5, Uchl1, Kif5c, Tubb3, Matn1, Nrcam, Rbpj, Epha4, Rab3a, Mtap1b, Epha7, Plod3, Dcx, Hmga2, Prkca]
1MB	mRNA	Cochlea	cellular developmental process - GO:0048869	76	2.52e-06	0.003	22	[Rps14, Pid1, Col18a1, Rps19, Six1, Tnc, Clu, Ywhag, Cxadr, Ncs1, Asap1, Rps3a, Mapt, Ptprg, Sox5, Acta1, Cand1, Sfrp1, Spast, Gap43, Kif5c, Nr2f2, Efhd1, Matn1, Lgals1, Epha4, Epha7, Rpl22, Dcx, Prkca, Irf6, Fxn, Ina, Lef1, Camk4, Rufy3, Itga8, Rod1, Igfbp5, Pak1, Clic4, Tgfb2, Gpc1, Cadm1, Lamb1, Snap91, Sh3pxd2b, Syne1, Celsr1, Pou3f3, Dpysl2, Dpysl3, Jag1, Fzd2, Gsn, Dpysl5, Trove2, Uchl1, Tu…
1MB	mRNA	Cochlea	nucleobase catabolic process - GO:0046113	5	3.16e-05	0.04	1.4	[Dpysl2, Dpysl3, Dpysl5, Dpyd, Crmp1]
1MB	mRNA	Vestibule	biological adhesion - GO:0022610	55	7.28e-12	0.001	10	[Col12a1, Col14a1, Cdh5, Ptpru, Frem1, Cdh3, Pecam1, Ptprm, Dsp, Cldn3, Gbp7, Lgals9, Igfbp7, Fermt3, Egfr, Scarf2, Actn1, Lama4, Otog, Cdh11, Epdr1, Pkp1, Dsg2, Tln2, Apoa4, Thbs2, Cd34, Mpdz, Eng, Cd97, Podxl, Cd93, Mcam, Itga5, Nid2, Nid1, Cadm4, Bcam, Itga3, Lamb2, 9430020K01Rik, Pdgfra, Cd9, Scrib, Alcam, Ptprd, Col6a1, Col6a2, Atp1b2, Agt, Hapln1, Acan, Vnn1, Fblim1, Coro1a]
1MB	mRNA	Vestibule	regulation of multicellular organismal process - GO:0051239	84	1e-07	0.001	15	[Tiam1, Cacna1e, Slc27a1, Serping1, Trf, Hmox1, Pdlim7, Pdlim5, Ptgds, Macf1, Kank1, Foxc2, Ddx58, 5730469M10Rik, Nfkb1, Ptprm, Htra2, Tbx18, Cthrc1, Zhx2, Zhx3, Col1a1, Arg2, Cald1, Ddah1, Tpm1, Itpkb, Plxna4, Trim16, Prom1, Egfr, Ptgis, Lrpap1, Irf3, Lama4, Rbp1, Cd38, Gnai1, Anxa3, Apoa4, Ptgs1, Thbs1, Thbs2, Gata2, Cd34, Eng, Il6st, Golga2, Grn, Atp1a2, Arhgef2, Itm2c, Twf2, Stab1, Ptpn6, Snt…
1MB	mRNA	Vestibule	response to stimulus - GO:0050896	190	1.65e-07	0.001	35	[Tiam1, Hsph1, Cacna1e, Aldh1a2, Aldh1a1, Serping1, Irs1, Hmox1, B230120H23Rik, Angptl2, Ptgds, Tinagl1, Foxc2, Ipo13, Foxc1, Igtp, Htra2, Cdc42bpg, Rasip1, Tgm2, Col1a2, Cthrc1, Col1a1, Tle1, Rab32, Gbp7, Tenc1, Lgals9, Pnkp, Ppap2a, Rab34, Txnip, Plxna4, F13a1, Trim16, Araf, Gm106, Fermt3, Egfr, Lmna, Lox, Gpd1, Rbp1, Upf3b, Arap1, Etfdh, Anxa3, Apoa4, Thbs1, Anxa1, H2-D1, Cd97, Lyz2, Arhgef6, …
1MB	mRNA	Vestibule	response to wounding - GO:0009611	30	2.34e-07	0.001	5.5	[Serping1, Myof, Hmox1, Macf1, Lamb2, Pecam1, Pdgfra, Serpinb9, Slc1a3, Scrib, Pla2g7, Pf4, Col1a1, Srsf5, F13a1, Cspg4, Matn4, Myd88, Fermt3, Cnn2, Thbd, Rps6ka5, Vnn1, Lox, Otog, Stat3, Apoe, Thbs1, Lcp1, Eng]
1MB	mRNA	Vestibule	blood circulation - GO:0008015	21	2.47e-07	0.001	3.9	[Col1a2, Nr3c1, Atp1a2, Npr3, Ddah1, Tpm1, Hmox1, Agt, Camk2d, Foxc2, Mcpt4, Gclc, Enpep, Foxc1, P2rx4, Srsf1, Apoe, Ptgs1, Cd34, Eng, Cpa3]
1MB	mRNA	Vestibule	system development - GO:0048731	126	4.7e-07	0.001	23	[Tiam1, Aldh1a2, Aldh1a1, Irs1, Aldh1a3, Hmox1, Foxc2, Cdh5, Frem1, Foxc1, Utrn, Luzp1, Htra2, Rasip1, Tgm2, Col1a2, Cthrc1, Col1a1, Tenc1, Txnip, Tpm1, Plxna4, Col9a1, Taf4a, Prom1, Egfr, 4930506M07Rik, Lmna, Fam101b, Lox, Lama4, Thbs1, Hspg2, Anxa1, Gata2, Nr3c1, Cnp, Nebl, Arhgef2, Rdh10, Itm2c, Twf2, Flot1, Ppl, Nid1, Ebp, Itga3, Pdgfra, Hspb1, Slc1a3, Scrib, Wnt3, Alcam, Ptprd, Wfs1, Col4a1,…
1MB	mRNA	Vestibule	response to chemical stimulus - GO:0042221	96	5.15e-07	0.001	18	[Hsph1, Aldh1a2, Aldh1a1, Slc27a1, Irs1, Hmox1, Pkd2, Cp, Foxc2, Ddx58, Gyk, Alpl, Igtp, Nfkb1, Ptprm, Htra2, Col1a2, Col1a1, Gbp7, Pnkp, Txnip, Anxa11, Plxna4, Trim16, Hcls1, Stim1, Egfr, Upf2, Ptgis, Mtap7, Rps6ka5, Irf3, Lox, Gpd1, Rbp1, Upf3b, Cd38, Etfdh, Apoa4, Ptgs1, Thbs1, Anxa1, Eng, Il6st, Nr3c1, Grn, Arhgef5, Cnp, Twf2, Ptpn6, Flot1, Plcd1, Dock2, Abcb1a, Camk2d, Gclc, Gstm2, Adh1, Zfa…
1MB	mRNA	Vestibule	regulation of hormone levels - GO:0010817	17	5.62e-07	0.001	3.1	[Pgcp, Aldh1a2, Nr3c1, Aldh1a1, Sult1a1, Irs1, Aldh1a3, Rdh10, Lrp2, Agt, Hsd17b11, Mcpt4, Adh1, Pdgfra, Rbp1, Anxa1, Cpa3]
1MB	mRNA	Vestibule	renal system development - GO:0072001	16	6.4e-07	0.001	2.9	[Myo1e, Aldh1a2, Tenc1, Wfs1, Rdh10, Pkd2, Prom1, Nid1, Agt, Foxc2, Foxc1, Lamb2, Apc, Pdgfra, Gpc3, Fbn1]
1MB	mRNA	Vestibule	regulation of cellular component movement - GO:0051270	35	1.66e-06	0.003	6.4	[Il6st, Podxl, Irs1, Trf, Itga5, Kank1, Macf1, Foxc2, Ptpru, Pecam1, Ddx58, Pdgfra, Ptprm, Wnt3, Pla2g7, Sun2, Col1a1, Plxna4, Msn, Egfr, Agt, Cnn2, Lmna, Acan, Apc, Actn1, Lama4, Arap1, Anxa3, Apoe, Apod, Thbs1, Tgfbr2, Eng, Coro1a]
1MB	mRNA	Vestibule	biological regulation - GO:0065007	291	3.98e-06	0.005	53	[Tiam1, Cda, Hsph1, Nampt, Hmox1, Ptgds, Stxbp2, Ipo13, Tax1bp1, Cdc42bpg, Rasip1, Ifi30, Col1a2, Cthrc1, Col1a1, Tenc1, Lgals9, Ppap2a, Txnip, Araf, Trim16, Col9a1, Llgl2, Prom1, Fermt3, Arpc1b, Lrpap1, Mbnl2, Rbp1, Upf3b, Arap1, Apoa4, Tln2, Thbs1, Gata2, Thbs2, H2-D1, Lass2, Arhgef6, Arhgef5, Cfh, Arhgef2, Rdh10, Arhgef1, Itm2c, Twf2, Itm2b, Flot1, Adh1, Lgmn, Snx9, Scrib, Mndal, Sult1a1, Tbc1…
1MB	mRNA	Vestibule	regulation of localization - GO:0032879	73	4.06e-06	0.005	13	[Plcb4, Cacna1e, Dnajc1, Irs1, Trf, Hmox1, Pkd2, Macf1, Kank1, Foxc2, Stxbp2, Ptpru, Pecam1, Ddx58, Ptprm, Sun2, Col1a1, Arg2, Ak1, Plxna4, Trim16, Stim1, Egfr, Lmna, Irf3, Actn1, Lama4, Arap1, Cd38, Anxa3, Apoa4, Ptgs1, Thbs1, Anxa1, Lcp1, Gata2, Cd34, Eng, Rufy1, Il6st, Podxl, Nr3c1, Itga5, Plcd1, Ppp2r5a, Camk2d, Ahcyl1, Mavs, Pdgfra, Gpc3, Amph, Tpcn1, Wnt3, Pla2g7, Wfs1, Anpep, Msn, Pacsin2,…
1MB	mRNA	Vestibule	regulation of angiogenesis - GO:0045765	16	4.33e-06	0.005	2.9	[Ddah1, Col4a2, Stab1, Hmox1, Ptgis, Foxc2, Ptprm, Anxa3, Rock2, Cma1, Thbs1, Cd34, Gata2, Thbs2, Eng, Pf4]
1MB	mRNA	Vestibule	vasculature development - GO:0001944	30	6.73e-06	0.007	5.5	[Myo1e, Aldh1a2, Hmox1, Pkd2, Plcd1, Foxc2, Cdh5, Foxc1, Luzp1, Pdgfra, Hspb1, Gpc3, Rasip1, Reck, Col1a2, Col1a1, Col4a1, Col4a2, Anpep, Cspg4, Agt, Enpep, Lox, Lama4, Smarca2, Apoe, Thbs1, Hspg2, Tgfbr2, Eng]
1MB	mRNA	Vestibule	extracellular matrix organization - GO:0030198	18	8.76e-06	0.012	3.3	[Col1a2, Myo1e, Col1a1, Eln, Nid1, Agt, Pomt1, Acan, Foxc2, Foxc1, Lox, Lamb2, Pdgfra, Aplp2, Hspg2, Reck, Thsd4, Eng]
1MB	mRNA	Vestibule	retinoic acid metabolic process - GO:0042573	6	1.04e-05	0.015	1.1	[Aldh1a2, Aldh1a1, Adh1, Aldh1a3, Rdh10, Rbp1]
1MB	mRNA	Vestibule	negative regulation of multicellular organismal process - GO:0051241	20	1.64e-05	0.019	3.7	[Arg2, Atp1a2, Serping1, Anpep, Hmox1, Aspn, Agt, Thbd, Lrpap1, P2rx4, Pdgfra, Lgmn, Cd38, Nfkb1, Gnai1, Apoe, Apod, Thbs1, Cd34, Tgfbr2]
1MB	mRNA	Vestibule	regulation of cell proliferation - GO:0042127	54	1.78e-05	0.019	9.9	[Aldh1a2, Irs1, Nampt, Pawr, Hmox1, Pkd2, Cdh5, Ptpru, Ptprm, Rasip1, Ifi30, Tbx18, Tgm2, Cthrc1, Epcam, Tenc1, Cd81, Txnip, Hcls1, Egfr, Smarca2, Cd38, Ptgs1, Thbs1, Anxa1, Gata2, Eng, Il6st, Nr3c1, Grn, Ptpn6, Plcd1, Camk2d, Tspyl5, Igfbp2, Pdgfra, Gpc3, Cd9, Wnt3, Mbd2, Myd88, Ifitm3, Cnn2, Agt, Tead1, Sparc, Apc, Wnk2, Ogn, Apoe, Apod, Tgfbr2, Glul, Coro1a]
1MB	mRNA	Vestibule	regulation of biological quality - GO:0065008	95	2.42e-05	0.031	17	[Cacna1e, Aldh1a2, Aldh1a1, Serping1, Irs1, Aldh1a3, Eln, Trf, Ctsk, Hmox1, Pkd2, Pdlim5, Kank1, Foxc2, Hsd17b11, Foxc1, Arhgef10, Ifi30, Arhgef18, Cpa3, Tgm2, Col1a2, Sun2, Tenc1, Ddah1, Tpm1, Plxna4, F13a1, Hcls1, Col9a1, Fermt3, 4930506M07Rik, Arpc1b, Mtap7, Enpep, Aplp2, Rbp1, Gas2, Otog, Arap1, Cd38, Otof, Tln2, Apoa4, Ptgs1, Anxa1, Thbs2, Gata2, Cd34, Mpdz, Arhgap21, Eng, Gas7, Il6st, Nr3c1…
1MB	mRNA	Vestibule	positive regulation of biological process - GO:0048518	141	2.99e-05	0.038	26	[Tiam1, Hsph1, Aldh1a2, Aldh1a1, Serping1, Irs1, Aldh1a3, Nampt, Hmox1, B230120H23Rik, Foxc2, Stxbp2, Foxc1, Utrn, Htra2, Rasip1, Tgm2, Cthrc1, Col1a1, Clip1, Serinc3, Epcam, Lgals9, Cd81, Ak1, Txnip, Tpm1, Trim16, Araf, Taf4a, Prom1, Egfr, Lmna, Upf3b, Arap1, Anxa3, Apoa4, Thbs1, Anxa1, Thbs2, Gata2, H2-D1, Podxl, Nr3c1, Arhgef5, Itm2c, Twf2, Itm2b, Itga5, Dab2, Nid1, Gclc, Colec12, Mapre3, Mavs…
1MB	mRNA	Vestibule	glomerulus development - GO:0032835	6	3.74e-05	0.045	1.1	[Foxc2, Myo1e, Lamb2, Pdgfra, Prom1, Nid1]
1MB	mRNA	Vestibule	regulation of plasma lipoprotein particle levels - GO:0097006	6	3.74e-05	0.045	1.1	[Abca1, Soat1, Lmf1, Apoe, Apoa4, Pla2g7]
1MB	protein	Cochlea	sensory perception - GO:0007600	8	6.1e-08	0.001	22	[Tecta, Otoa, Crym, Uchl1, Mme, Six1, Cdkn1b, Tectb]
1MB	protein	Vestibule	biological adhesion - GO:0022610	26	5.83e-13	0.001	21	[Podxl, Col12a1, Col14a1, Tnc, Nid2, Nid1, Frem2, Bcam, Cdh3, Lamb2, Itga3, Pdgfra, Fbln5, Alcam, Atp1b2, Ctnna2, Fermt3, Egfr, Hapln1, Lama5, Acan, Otog, Cdh11, Pkp2, Tln2, Coro1a]
1MB	protein	Vestibule	anatomical structure morphogenesis - GO:0009653	27	1.76e-05	0.015	22	[Aldh1a1, Cnp, Nebl, Aldh1a3, Tnc, Dab2, Aqp1, Frem2, Lamb2, Pdgfra, Alpl, Myo7a, Tgm2, Alcam, Cav1, Col4a2, Anpep, Ctnna2, Col9a1, Egfr, 4930506M07Rik, Lama5, Acan, Enpep, Cdh11, Thbs1, Hspg2]
1MB	protein	Vestibule	system development - GO:0048731	37	2.7e-05	0.019	30	[Aldh1a1, Cnp, Nebl, Aldh1a3, Eln, Tnc, Lrp2, Nid1, Aqp1, Add2, Frem2, Utrn, Lamb2, Itga3, Pdgfra, Alpl, Myo7a, Tgm2, Alcam, Cav1, Col4a2, Anpep, Ctnna2, Col9a1, Egfr, 4930506M07Rik, Lama5, Lmna, Acan, Enpep, Etl4, Cdh11, Pkp2, Thbs1, Ndrg1, Hspg2, Fbn1]
1MB	protein	Vestibule	extracellular matrix organization - GO:0030198	8	6.43e-05	0.041	6.5	[Acan, Lamb2, Eln, Pdgfra, Hspg2, Nid1, Thsd4, Fbln5]
1MB	protein	Vestibule	regulation of hormone levels - GO:0010817	7	8.87e-05	0.05	5.7	[Pgcp, Aldh1a1, Aldh1a3, Pdgfra, Ltbp4, Lrp2, Aqp1]
2MB	mRNA	Cochlea	cell morphogenesis - GO:0000902	27	4.44e-06	0.008	9.2	[Col18a1, Tnc, Clu, Pak1, Tgfb2, Cadm1, Asap1, Lamb1, Mapt, Sfrp1, Fzd2, Gsn, Gap43, Dpysl5, Uchl1, Trove2, Tubb3, Matn1, Nrcam, Rbpj, Epha4, Rab3a, Mtap1b, Plod3, Dcx, Hmga2, Prkca]
2MB	mRNA	Cochlea	cellular developmental process - GO:0048869	63	8.52e-06	0.014	21	[Rps14, Pid1, Col18a1, Rps19, Six1, Tnc, Clu, Ywhag, Cxadr, Asap1, Rps3a, Mapt, Ptprg, Acta1, Cand1, Sfrp1, Spast, Gap43, Nr2f2, Efhd1, Matn1, Lgals1, Epha4, Rpl22, Dcx, Prkca, Irf6, Ina, Camk4, Rufy3, Itga8, Rod1, Igfbp5, Pak1, Clic4, Tgfb2, Cadm1, Lamb1, Sh3pxd2b, Celsr1, Pou3f3, Dpysl2, Dpysl3, Fzd2, Gsn, Dpysl5, Trove2, Uchl1, Tubb3, Casp3, Fabp7, Sfxn1, Nrcam, Rbpj, Mdga1, Pbx1, Rab3a, Mtap1…
2MB	mRNA	Cochlea	system development - GO:0048731	72	1.27e-05	0.015	24	[Rps14, Col18a1, Rps19, Six1, Tnc, Clu, Ywhag, Crkl, Cxadr, Crip2, Mapt, Ptprg, Prdx2, Acta1, Vav3, Sfrp1, Spast, Gap43, Nr2f2, Spnb1, Efhd1, Matn1, Lgals1, Epha4, Cntfr, Rpl22, Dcx, Prkca, Irf6, Anxa2, Ina, Ube3a, Camk4, Rufy3, Enpp1, Itga8, Rod1, Igfbp5, Pak1, Clic4, Tgfb2, Cadm1, Lamb1, Fras1, Sh3pxd2b, Celsr1, Pou3f3, Dpysl2, Dpysl3, Fzd2, Dpysl5, Uchl1, Tubb3, Casp3, Eya4, Fabp7, Sfxn1, Nrca…
2MB	mRNA	Cochlea	behavior - GO:0007610	18	1.48e-05	0.019	6.1	[Calb1, Ahcy, Uchl1, Dach1, Casp3, Camk4, Gnao1, Atp1a3, Itga8, Epha4, Cntfr, Tmod2, Sncg, Slc29a1, Prkca, Lamb1, Mapt, Celsr1]
2MB	mRNA	Cochlea	nucleobase catabolic process - GO:0046113	5	2.53e-05	0.034	1.7	[Dpysl2, Dpysl3, Dpysl5, Dpyd, Crmp1]
2MB	mRNA	Vestibule	biological adhesion - GO:0022610	46	6.37e-11	0.001	10	[Podxl, Cd93, Col12a1, Mcam, Col14a1, Itga5, Nid2, Nid1, Cadm4, Bcam, Cdh3, Lamb2, Itga3, Pecam1, Pdgfra, Ptprm, Scrib, Dsp, Cldn3, Alcam, Ptprd, Gbp7, Col6a1, Col6a2, Lgals9, Atp1b2, Fermt3, Egfr, Scarf2, Agt, Hapln1, Acan, Actn1, Lama4, Fblim1, Epdr1, Otog, Cdh11, Pkp1, Tln2, Apoa4, Cd34, Thbs2, Mpdz, Eng, Coro1a]
2MB	mRNA	Vestibule	regulation of multicellular organismal process - GO:0051239	71	1.05e-07	0.001	16	[Slc27a1, Serping1, Trf, Hmox1, Pdlim7, Pdlim5, Ptgds, Macf1, Kank1, Ddx58, 5730469M10Rik, Nfkb1, Ptprm, Htra2, Tbx18, Cthrc1, Zhx2, Zhx3, Col1a1, Arg2, Cald1, Ddah1, Tpm1, Itpkb, Plxna4, Trim16, Prom1, Egfr, Lrpap1, Irf3, Lama4, Rbp1, Cd38, Gnai1, Anxa3, Apoa4, Ptgs1, Thbs1, Thbs2, Cd34, Eng, Il6st, Golga2, Grn, Atp1a2, Arhgef2, Twf2, Stab1, Ptpn6, Snta1, Camk2d, Pdgfra, Lgmn, Hspb1, Slc1a3, Pf4…
2MB	mRNA	Vestibule	blood circulation - GO:0008015	18	5.29e-07	0.001	4	[Col1a2, Nr3c1, Atp1a2, Ddah1, Tpm1, Hmox1, Agt, Camk2d, Mcpt4, Gclc, Enpep, P2rx4, Srsf1, Apoe, Ptgs1, Cd34, Eng, Cpa3]
2MB	mRNA	Vestibule	regulation of cellular component movement - GO:0051270	31	6.93e-07	0.002	6.9	[Il6st, Podxl, Irs1, Trf, Itga5, Kank1, Macf1, Pecam1, Ddx58, Pdgfra, Ptprm, Pla2g7, Sun2, Col1a1, Plxna4, Msn, Egfr, Agt, Cnn2, Lmna, Acan, Apc, Actn1, Lama4, Arap1, Anxa3, Apoe, Apod, Thbs1, Eng, Coro1a]
2MB	mRNA	Vestibule	response to chemical stimulus - GO:0042221	81	1.04e-06	0.002	18	[Hsph1, Aldh1a2, Aldh1a1, Slc27a1, Irs1, Hmox1, Pkd2, Cp, Ddx58, Alpl, Igtp, Nfkb1, Ptprm, Htra2, Col1a2, Col1a1, Gbp7, Pnkp, Txnip, Anxa11, Plxna4, Trim16, Stim1, Egfr, Upf2, Mtap7, Irf3, Rbp1, Upf3b, Cd38, Etfdh, Apoa4, Ptgs1, Thbs1, Anxa1, Eng, Il6st, Nr3c1, Grn, Arhgef5, Cnp, Twf2, Ptpn6, Flot1, Plcd1, Abcb1a, Camk2d, Gclc, Gstm2, Zfand6, Lamb2, Pdgfra, Lgmn, Hspb1, Slc1a3, Scrib, Pf4, Car3, …
2MB	mRNA	Vestibule	regulation of hormone levels - GO:0010817	15	1.64e-06	0.002	3.4	[Pgcp, Aldh1a2, Nr3c1, Aldh1a1, Sult1a1, Irs1, Aldh1a3, Lrp2, Agt, Hsd17b11, Mcpt4, Pdgfra, Rbp1, Anxa1, Cpa3]
2MB	mRNA	Vestibule	system development - GO:0048731	104	1.73e-06	0.002	23	[Aldh1a2, Aldh1a1, Irs1, Aldh1a3, Hmox1, Utrn, Luzp1, Htra2, Rasip1, Tgm2, Col1a2, Cthrc1, Col1a1, Tenc1, Txnip, Tpm1, Plxna4, Col9a1, Taf4a, Prom1, Egfr, 4930506M07Rik, Lmna, Fam101b, Lama4, Thbs1, Hspg2, Anxa1, Nr3c1, Cnp, Nebl, Arhgef2, Twf2, Flot1, Ppl, Nid1, Ebp, Itga3, Pdgfra, Hspb1, Slc1a3, Scrib, Alcam, Ptprd, Wfs1, Col4a1, Ptpra, Col4a2, Anpep, Cspg4, Cnn2, Sparc, Etl4, Xrcc1, Apoe, Fbn1…
2MB	mRNA	Vestibule	negative regulation of multicellular organismal process - GO:0051241	18	1.95e-06	0.002	4	[Arg2, Atp1a2, Serping1, Anpep, Hmox1, Agt, Thbd, Lrpap1, P2rx4, Pdgfra, Lgmn, Cd38, Nfkb1, Gnai1, Apoe, Apod, Thbs1, Cd34]
2MB	mRNA	Vestibule	response to stimulus - GO:0050896	154	2.39e-06	0.002	34	[Hsph1, Aldh1a2, Aldh1a1, Serping1, Irs1, Hmox1, B230120H23Rik, Angptl2, Ptgds, Ipo13, Igtp, Htra2, Rasip1, Tgm2, Col1a2, Cthrc1, Col1a1, Tle1, Rab32, Gbp7, Tenc1, Lgals9, Pnkp, Rab34, Txnip, Plxna4, F13a1, Trim16, Araf, Gm106, Fermt3, Egfr, Lmna, Rbp1, Upf3b, Arap1, Etfdh, Anxa3, Apoa4, Thbs1, Anxa1, H2-D1, Lyz2, Arhgef6, Nr3c1, Arhgef5, Cnp, Arhgef2, Twf2, Itga5, Flot1, Gclc, Gstm2, Colec12, It…
2MB	mRNA	Vestibule	response to wounding - GO:0009611	25	3.39e-06	0.004	5.6	[Serping1, Myof, Hmox1, Macf1, Lamb2, Pecam1, Pdgfra, Slc1a3, Scrib, Pla2g7, Pf4, Col1a1, Srsf5, F13a1, Cspg4, Matn4, Fermt3, Cnn2, Thbd, Otog, Stat3, Apoe, Thbs1, Lcp1, Eng]
2MB	mRNA	Vestibule	regulation of localization - GO:0032879	61	5.51e-06	0.01	14	[Plcb4, Dnajc1, Irs1, Trf, Hmox1, Pkd2, Macf1, Kank1, Stxbp2, Pecam1, Ddx58, Ptprm, Sun2, Col1a1, Arg2, Plxna4, Trim16, Stim1, Egfr, Lmna, Irf3, Actn1, Lama4, Arap1, Cd38, Anxa3, Apoa4, Ptgs1, Thbs1, Anxa1, Lcp1, Cd34, Eng, Il6st, Podxl, Nr3c1, Itga5, Plcd1, Ppp2r5a, Camk2d, Pdgfra, Amph, Tpcn1, Pla2g7, Wfs1, Anpep, Msn, Pacsin2, Cnn2, Agt, Acan, Ehd4, P2rx4, Apc, Wnk2, Rbpms, Apoe, Apod, Glul, I…
2MB	mRNA	Vestibule	renal system development - GO:0072001	12	1.03e-05	0.015	2.7	[Myo1e, Aldh1a2, Wfs1, Tenc1, Lamb2, Apc, Pdgfra, Pkd2, Prom1, Nid1, Fbn1, Agt]
2MB	protein	Cochlea	sensory perception - GO:0007600	8	1.58e-06	0.003	14	[Tecta, Otoa, Crym, Uchl1, Mme, Six1, Cdkn1b, Tectb]
2MB	protein	Vestibule	biological adhesion - GO:0022610	33	1.34e-16	0.001	21	[Podxl, Col12a1, Col14a1, Tnc, Itga5, Itgav, Nid2, Nid1, Frem2, Bcam, Cdh3, Lamb2, Itga3, Pdgfra, Ptprk, Fbln5, Alcam, Col6a1, Lgals9, Atp1b2, Ctnna2, Fermt3, Egfr, Hapln1, Lama5, Acan, Ctnnd2, Otog, Cdh11, Pkp2, Lamc1, Tln2, Coro1a]
2MB	protein	Vestibule	system development - GO:0048731	47	2.73e-06	0.003	30	[Svil, Aldh1a1, Cnp, Nebl, Aldh1a3, Eln, Tnc, Itgav, Lrp2, Nid1, Pdlim5, Aqp1, Add2, Frem2, Utrn, Lamb2, Itga3, Arhgef10, Pdgfra, Slc1a3, Alpl, Myo7a, Ptprk, Tgm2, Alcam, Txnip, Cav1, Col4a2, Anpep, Matn1, Ctnna2, Col9a1, Egfr, 4930506M07Rik, Lama5, Lmna, Acan, Enpep, Rcn1, Etl4, Cdh11, Pkp2, Lamc1, Thbs1, Ndrg1, Hspg2, Fbn1]
2MB	protein	Vestibule	cell-substrate junction assembly - GO:0007044	6	4.44e-06	0.004	3.8	[Ptprk, Itga5, Lamc1, Itgav, Tns1, Plec]
2MB	protein	Vestibule	anatomical structure morphogenesis - GO:0009653	33	5.65e-06	0.006	21	[Aldh1a1, Cnp, Nebl, Aldh1a3, Tnc, Itgav, Dab2, Aqp1, Frem2, Lamb2, Pdgfra, Slc1a3, Alpl, Myo7a, Tgm2, Alcam, Cav1, Col4a2, Anpep, Matn1, Ctnna2, Col9a1, Egfr, 4930506M07Rik, Lama5, Tjp1, Acan, Enpep, Ctnnd2, Cdh11, Lamc1, Thbs1, Hspg2]
2MB	protein	Vestibule	cartilage development involved in endochondral bone morphogenesis - GO:0060351	4	2.24e-05	0.028	2.5	[Matn1, Col9a1, Hspg2, Thbs1]
2MB	protein	Vestibule	extracellular matrix organization - GO:0030198	9	2.44e-05	0.032	5.7	[Acan, Lamb2, Eln, Pdgfra, Lamc1, Hspg2, Nid1, Thsd4, Fbln5]
2MB	protein	Vestibule	phagocytosis - GO:0006909	6	3.36e-05	0.038	3.8	[Colec12, Myo7a, Itgav, Thbs1, Tgm2, Coro1a]
2MB	protein	Vestibule	regulation of cell motility - GO:2000145	14	4.77e-05	0.047	8.8	[Rap2b, Podxl, Itga5, Itgav, Egfr, Aqp1, Lmna, Acan, Lama5, Pdgfra, Ptprk, Apod, Thbs1, Coro1a]
3MB	mRNA	Cochlea	cell morphogenesis - GO:0000902	25	5.21e-07	0.002	11	[Col18a1, Tnc, Clu, Pak1, Tgfb2, Cadm1, Asap1, Lamb1, Mapt, Sfrp1, Fzd2, Gsn, Gap43, Dpysl5, Uchl1, Trove2, Tubb3, Matn1, Nrcam, Rbpj, Mtap1b, Plod3, Dcx, Hmga2, Prkca]
3MB	mRNA	Cochlea	nucleobase catabolic process - GO:0046113	5	2.06e-05	0.022	2.1	[Dpysl2, Dpysl3, Dpysl5, Dpyd, Crmp1]
3MB	mRNA	Cochlea	cellular developmental process - GO:0048869	51	5.13e-05	0.05	22	[Col18a1, Rps19, Six1, Tnc, Clu, Ywhag, Cxadr, Asap1, Rps3a, Mapt, Ptprg, Acta1, Cand1, Sfrp1, Spast, Gap43, Nr2f2, Efhd1, Matn1, Lgals1, Rpl22, Dcx, Prkca, Ina, Rufy3, Rod1, Pak1, Clic4, Tgfb2, Cadm1, Lamb1, Sh3pxd2b, Dpysl2, Dpysl3, Fzd2, Gsn, Dpysl5, Trove2, Uchl1, Tubb3, Casp3, Fabp7, Sfxn1, Nrcam, Rbpj, Mtap1b, Plod3, Basp1, Hmga2, Smad5, Cdkn1c]
3MB	mRNA	Vestibule	biological adhesion - GO:0022610	35	2.71e-08	0.001	9.8	[Podxl, Col12a1, Mcam, Col14a1, Itga5, Nid2, Nid1, Cadm4, Bcam, Cdh3, Lamb2, Itga3, Pecam1, Pdgfra, Ptprm, Scrib, Dsp, Cldn3, Alcam, Ptprd, Col6a1, Col6a2, Lgals9, Fermt3, Egfr, Hapln1, Acan, Actn1, Lama4, Otog, Cdh11, Tln2, Apoa4, Mpdz, Coro1a]
3MB	mRNA	Vestibule	system development - GO:0048731	91	2.2e-07	0.001	25	[Aldh1a2, Aldh1a1, Irs1, Aldh1a3, Eln, Trf, Pkd2, Pdlim5, Kank1, Vcan, Utrn, Arhgef10, Alpl, Nfkb1, Ptprm, Htra2, Rasip1, Tbx18, Tgm2, Col1a2, Dsp, Cthrc1, Zhx2, Col1a1, Tenc1, Txnip, Itpkb, Plxna4, Col9a1, Taf4a, Prom1, Egfr, 4930506M07Rik, Upf2, Lmna, Mtap7, Enpep, Rcn1, Fam101b, Lama4, Cdh11, Smarca2, Ptgs1, Thbs1, Anxa1, Hspg2, Mpdz, Svil, Myo1e, Golga2, Grn, Cnp, Nebl, Arhgef2, Man2a1, Twf2,…
3MB	mRNA	Vestibule	response to wounding - GO:0009611	22	9.16e-07	0.002	6.2	[Col1a1, Srsf5, Serping1, Myof, F13a1, Cspg4, Matn4, Fermt3, Cnn2, Macf1, Rps6ka5, Lamb2, Pecam1, Pdgfra, Stat3, Slc1a3, Otog, Apoe, Scrib, Thbs1, Lcp1, Pla2g7]
3MB	mRNA	Vestibule	regulation of cellular component movement - GO:0051270	27	1.04e-06	0.002	7.6	[Podxl, Irs1, Trf, Itga5, Kank1, Macf1, Pecam1, Ddx58, Pdgfra, Ptprm, Pla2g7, Sun2, Col1a1, Plxna4, Msn, Egfr, Cnn2, Lmna, Acan, Apc, Actn1, Lama4, Anxa3, Apoe, Apod, Thbs1, Coro1a]
3MB	mRNA	Vestibule	regulation of multicellular organismal process - GO:0051239	55	5.51e-06	0.006	15	[Slc27a1, Serping1, Trf, Pdlim7, Pdlim5, Macf1, Kank1, Ddx58, 5730469M10Rik, Nfkb1, Ptprm, Htra2, Tbx18, Cthrc1, Zhx2, Col1a1, Cald1, Ddah1, Itpkb, Plxna4, Prom1, Egfr, Lrpap1, Irf3, Lama4, Rbp1, Anxa3, Apoa4, Ptgs1, Thbs1, Golga2, Grn, Atp1a2, Arhgef2, Twf2, Stab1, Ptpn6, Snta1, Camk2d, Pdgfra, Lgmn, Slc1a3, Ptprd, Ptpra, Col4a2, Anpep, Cspg4, P2rx4, Apc, Stat3, Rock2, Apoe, Apod, Glul, C1qc]
3MB	mRNA	Vestibule	regulation of localization - GO:0032879	51	1.1e-05	0.015	14	[Plcb4, Dnajc1, Irs1, Trf, Pkd2, Macf1, Kank1, Stxbp2, Pecam1, Ddx58, Ptprm, Sun2, Col1a1, Plxna4, Stim1, Egfr, Lmna, Irf3, Actn1, Lama4, Anxa3, Apoa4, Ptgs1, Thbs1, Anxa1, Lcp1, Podxl, Itga5, Plcd1, Ppp2r5a, Camk2d, Pdgfra, Amph, Tpcn1, Pla2g7, Wfs1, Anpep, Msn, Pacsin2, Cnn2, Acan, Ehd4, P2rx4, Apc, Wnk2, Rbpms, Apoe, Apod, Glul, Itpr1, Coro1a]
3MB	mRNA	Vestibule	renal system development - GO:0072001	11	1.29e-05	0.017	3.1	[Myo1e, Aldh1a2, Wfs1, Tenc1, Lamb2, Apc, Pdgfra, Pkd2, Prom1, Nid1, Fbn1]
3MB	mRNA	Vestibule	response to chemical stimulus - GO:0042221	65	1.37e-05	0.018	18	[Hsph1, Aldh1a2, Aldh1a1, Slc27a1, Irs1, Pkd2, Cp, Ddx58, Alpl, Nfkb1, Ptprm, Htra2, Col1a2, Col1a1, Pnkp, Txnip, Anxa11, Plxna4, Stim1, Egfr, Upf2, Mtap7, Rps6ka5, Irf3, Rbp1, Etfdh, Apoa4, Ptgs1, Thbs1, Anxa1, Grn, Cnp, Twf2, Ptpn6, Flot1, Plcd1, Abcb1a, Camk2d, Gclc, Gstm2, Zfand6, Lamb2, Pdgfra, Lgmn, Slc1a3, Scrib, Car3, Nqo1, Alcam, Wfs1, Col6a1, Ptpra, Col4a1, Timp3, Hspa4l, Sparc, Ehd4, P…
3MB	mRNA	Vestibule	response to stimulus - GO:0050896	120	4.16e-05	0.043	34	[Hsph1, Aldh1a2, Aldh1a1, Serping1, Irs1, B230120H23Rik, Htra2, Rasip1, Tgm2, Col1a2, Cthrc1, Col1a1, Tle1, Tenc1, Lgals9, Pnkp, Rab34, Txnip, Plxna4, F13a1, Araf, Gm106, Fermt3, Egfr, Lmna, Rbp1, Etfdh, Anxa3, Apoa4, Thbs1, Anxa1, H2-D1, Lyz2, Cnp, Arhgef2, Twf2, Itga5, Flot1, Gclc, Gstm2, Colec12, Itga3, Pdgfra, Lgmn, Slc1a3, Amph, Scrib, Alcam, Wfs1, Col4a1, Ptpra, Cspg4, Cnn2, Srpk1, Hspa4l, …
3MB	protein	Cochlea	sensory perception - GO:0007600	7	3.19e-06	0.001	16	[Tecta, Otoa, Crym, Uchl1, Mme, Six1, Cdkn1b]
3MB	protein	Vestibule	biological adhesion - GO:0022610	31	1.84e-15	0.001	20	[Podxl, Col12a1, Col14a1, Tnc, Itga5, Itgav, Nid2, Nid1, Cadm4, Frem2, Bcam, Cdh3, Lamb2, Itga3, Pdgfra, Fbln5, Alcam, Lgals9, Ctnna2, Fermt3, Egfr, Hapln1, Lama5, Acan, Ctnnd2, Otog, Cdh11, Pkp2, Lamc1, Tln2, Coro1a]
3MB	protein	Vestibule	system development - GO:0048731	50	1.54e-07	0.001	32	[Bche, Aldh1a2, Aldh1a1, Aldh1a3, Eln, Tnc, Itgav, Pdlim5, Aqp1, Frem2, Utrn, Arhgef10, Myo7a, Alpl, Tgm2, Txnip, Matn1, Ctnna2, Col9a1, Egfr, 4930506M07Rik, Lama5, Lmna, Enpep, Rcn1, Fam101b, Cdh11, Pkp2, Flnb, Thbs1, Hspg2, Svil, Cnp, Nebl, Lrp2, Nid1, Add2, Itga3, Lamb2, Pdgfra, Slc1a3, Alcam, Cav1, Col4a2, Anpep, Acan, Etl4, Lamc1, Ndrg1, Fbn1]
3MB	protein	Vestibule	anatomical structure morphogenesis - GO:0009653	35	1.78e-07	0.001	22	[Aldh1a2, Aldh1a1, Cnp, Nebl, Aldh1a3, Tnc, Itgav, Dab2, Aqp1, Frem2, Lamb2, Pdgfra, Slc1a3, Alpl, Myo7a, Tgm2, Alcam, Cav1, Col4a2, Anpep, Matn1, Ctnna2, Col9a1, Egfr, 4930506M07Rik, Lama5, Tjp1, Acan, Enpep, Fam101b, Ctnnd2, Cdh11, Lamc1, Thbs1, Hspg2]
3MB	protein	Vestibule	phagocytosis - GO:0006909	6	1.86e-05	0.013	3.8	[Colec12, Myo7a, Itgav, Thbs1, Tgm2, Coro1a]
3MB	protein	Vestibule	cell morphogenesis involved in differentiation - GO:0000904	14	2.55e-05	0.016	9	[Alcam, Cnp, Tnc, Matn1, Ctnna2, Dab2, 4930506M07Rik, Lama5, Fam101b, Lamb2, Slc1a3, Cdh11, Myo7a, Lamc1]
3MB	protein	Vestibule	extracellular matrix organization - GO:0030198	9	2.81e-05	0.017	5.8	[Acan, Lamb2, Eln, Pdgfra, Lamc1, Hspg2, Nid1, Thsd4, Fbln5]
3MB	protein	Vestibule	cell development - GO:0048468	24	3.69e-05	0.022	15	[Aldh1a2, Alcam, Cnp, Nebl, Tnc, Matn1, Ctnna2, Dab2, 4930506M07Rik, Egfr, Lmna, Acan, Lama5, Utrn, Fam101b, Lamb2, Arhgef10, Pdgfra, Slc1a3, Cdh11, Myo7a, Lamc1, Gopc, Ndrg1]
3MB	protein	Vestibule	response to wounding - GO:0009611	13	4.23e-05	0.032	8.3	[Tnc, F13a1, Itgav, Ano6, Matn4, Fermt3, Aqp1, Lamb2, Pdgfra, Slc1a3, Otog, Thbs1, Lcp1]
3MB	protein	Vestibule	cartilage development involved in endochondral bone morphogenesis - GO:0060351	4	4.38e-05	0.032	2.6	[Matn1, Col9a1, Hspg2, Thbs1]
3MB	protein	Vestibule	positive regulation of cell adhesion - GO:0045785	7	6.64e-05	0.043	4.5	[Podxl, Utrn, Itga5, Itgav, Thbs1, Nid1, Tgm2]

## Sheet: DE.Statistics
Filter:	NF		Statistic:	Count			mRNA
							NT	Not DE	Up c	Up v
	mRNA	Protein			Protein	NT	137	7683	1293	2056
Up c (total)	1750	64				Not DE	62	2737	404	333
Up v (total)	2502	154				Up c	1	13	49	1
% Up in c agree w other domain	2.8	76.5625				Up v	1	37	4	112
% Up in v agree w other domain	4.47642	72.7273	Statistic:	mRNA logFC (median)			mRNA
% Up in c+Up in v in other domain	0.228571	1.5625					NT	Not DE	Up c	Up v
% Up in v+Up in c in other domain	0.039968	2.5974			Protein	NT	-	0.00541075	1.11037	-1.29933
Higher FC when up in c agree w other domain	3.30268e-05	0.000351303				Not DE	-	0.0582902	0.666648	-0.827202
Lower FC when up in v agree w other domain	0.437023	2.8158e-08				Up c	-	0.30154	1.48731	-0.835615
						Up v	-	-0.100675	1.21302	-1.20593
			Statistic:	Protein logFC (median)			mRNA
							NT	Not DE	Up c	Up v
					Protein	NT	-0.106965	-0.0684367	-0.0816733	-0.115397
						Not DE	0.141735	0.166043	0.278932	-0.301417
						Up c	1.13699	0.787543	1.6228	1.2565
						Up v	-1.30112	-0.75193	-1.05065	-1.35832
Filter:	1M		Statistic:	Count			mRNA
							NT	Not DE	Up c	Up v
	mRNA	Protein			Protein	NT	134	2556	162	412
Up c (total)	535	64				Not DE	62	2814	322	338
Up v (total)	864	154				Up c	1	15	47	1
% Up in c agree w other domain	8.78505	73.4375				Up v	1	36	4	113
% Up in v agree w other domain	13.0787	73.3766	Statistic:	mRNA logFC (median)			mRNA
% Up in c+Up in v in other domain	0.747664	1.5625					NT	Not DE	Up c	Up v
% Up in v+Up in c in other domain	0.115741	2.5974			Protein	NT	-	-0.0159943	0.821784	-0.937994
Higher FC when up in c agree w other domain	8.29096e-10	0.000147273				Not DE	-	0.0325582	0.717261	-0.851058
Lower FC when up in v agree w other domain	3.69398e-07	5.60245e-08				Up c	-	0.299688	1.47024	-0.872057
						Up v	-	-0.131664	1.17636	-1.23825
			Statistic:	Protein logFC (median)			mRNA
							NT	Not DE	Up c	Up v
					Protein	NT	-0.106965	-0.0674267	-0.090965	-0.115397
						Not DE	0.141735	0.168898	0.296053	-0.302151
						Up c	1.13699	0.798769	1.64008	1.2565
						Up v	-1.30112	-0.737428	-1.05065	-1.351
Filter:	1MB		Statistic:	Count			mRNA
							NT	Not DE	Up c	Up v
	mRNA	Protein			Protein	NT	39	1015	38	110
Up c (total)	353	38				Not DE	72	3052	279	335
Up v (total)	547	123				Up c	1	3	33	1
% Up in c agree w other domain	9.34844	86.8421				Up v	2	17	3	101
% Up in v agree w other domain	18.4644	82.1138	Statistic:	mRNA logFC (median)			mRNA
% Up in c+Up in v in other domain	0.849858	2.63158					NT	Not DE	Up c	Up v
% Up in v+Up in c in other domain	0.182815	2.43902			Protein	NT	-	-0.0267443	0.71012	-0.782292
Higher FC when up in c agree w other domain	1.64178e-13	0.0176036				Not DE	-	0.00864546	0.727657	-0.80151
Lower FC when up in v agree w other domain	1.76273e-17	0.0123164				Up c	-	0.235616	1.90124	-0.904571
						Up v	-	-0.156334	1.54573	-1.34158
			Statistic:	Protein logFC (median)			mRNA
							NT	Not DE	Up c	Up v
					Protein	NT	-0.09404	-0.0609467	-0.0889017	-0.0954795
						Not DE	0.0881977	0.13335	0.331577	-0.361426
						Up c	1.13699	1.50475	1.92325	1.2565
						Up v	-1.74306	-1.2391	-1.25475	-1.46242
Filter:	2MB		Statistic:	Count			mRNA
							NT	Not DE	Up c	Up v
	mRNA	Protein			Protein	NT	39	1142	35	102
Up c (total)	295	60				Not DE	42	2431	209	224
Up v (total)	449	159				Up c	1	11	47	1
% Up in c agree w other domain	15.9322	78.3333				Up v	1	32	4	122
% Up in v agree w other domain	27.1715	76.7296	Statistic:	mRNA logFC (median)			mRNA
% Up in c+Up in v in other domain	1.35593	1.66667					NT	Not DE	Up c	Up v
% Up in v+Up in c in other domain	0.222717	2.51572			Protein	NT	-	-0.0235361	0.672498	-0.707552
Higher FC when up in c agree w other domain	2.82796e-15	0.0575612				Not DE	-	0.00838697	0.696102	-0.783968
Lower FC when up in v agree w other domain	8.86263e-20	0.000520398				Up c	-	0.270185	1.61012	-0.913043
						Up v	-	-0.115851	1.61057	-1.25553
			Statistic:	Protein logFC (median)			mRNA
							NT	Not DE	Up c	Up v
					Protein	NT	-0.10984	-0.0636133	-0.0782967	-0.116757
						Not DE	0.107355	0.217223	0.372857	-0.334148
						Up c	1.13699	1.50475	1.70815	1.2565
						Up v	-1.30112	-0.976152	-1.27914	-1.32273
Filter:	3MB		Statistic:	Count			mRNA
							NT	Not DE	Up c	Up v
	mRNA	Protein			Protein	NT	22	713	24	54
Up c (total)	235	46				Not DE	38	2270	171	184
Up v (total)	358	156				Up c	1	8	36	1
% Up in c agree w other domain	15.3191	78.2609				Up v	1	32	4	119
% Up in v agree w other domain	33.2402	76.2821	Statistic:	mRNA logFC (median)			mRNA
% Up in c+Up in v in other domain	1.70213	2.17391					NT	Not DE	Up c	Up v
% Up in v+Up in c in other domain	0.27933	2.5641			Protein	NT	-	-0.0350122	0.591598	-0.69514
Higher FC when up in c agree w other domain	9.37238e-11	0.00274745				Not DE	-	0.00785983	0.701588	-0.774633
Lower FC when up in v agree w other domain	2.37935e-20	0.00028926				Up c	-	0.341425	1.53599	-0.923546
						Up v	-	-0.202797	1.59988	-1.24554
			Statistic:	Protein logFC (median)			mRNA
							NT	Not DE	Up c	Up v
					Protein	NT	-0.0701317	-0.0465133	-0.0650017	-0.08716
						Not DE	-0.2479	0.137763	0.34135	-0.346955
						Up c	1.13699	0.947667	1.65392	1.2565
						Up v	-1.30112	-0.93929	-1.27914	-1.30589

## Sheet: Metadata
	mRNA					Protein
Filter	Genes	Up c	Up v	GO c	GO v	Genes	NT	Up c	Up v	GO c	GO v
NF	14722	1750	2502	37	78	7033	3279	64	154	1	10
1M	6820	535	864	13	38	-	-	-	-	-	-
1MB	4987	353	547	4	22	5101	1202	38	123	1	5
2MB	4360	295	449	5	12	4443	1318	60	159	1	8
3MB	3616	235	358	3	9	3678	813	46	156	1	10

## Sheet: README
EAR Differential Expression and Enrichment Table.
Sheet	Column	Description
Enrichments		Enrichments of differentially expressed (DE) genes
Metadata		Number of emerging DE genes and GO terms when using different filters
DE Statistics		Statistics of the differential expression analysis.
All	Filter	Filter applied on the genes before the DE analysis (see text for filter names)
Enrichments	Domain	mRNA / protein
Enrichments	Group	Cochlea / Vestibule
Enrichments	Enriched with	GO term
Enrichments	#genes	Number of genes annotated with the term
Enrichments	Raw p-value, Corrected p-value	p-value for the enrichment. p-values were corrected within a domain and a filter
Enrichments	Frequency in set (%)	Frequency of genes annotated with the term in background
Enrichments	Gene List	The genes annotated with the term
Metadata	Genes	Number of genes passing the filter
Metadata, DE.Statistics	Up c, Up v	Number of genes up-regulated in the cochlea and vestibule respectively
Metadata	GO c, GO v	Number of GO terms found in enrichment analysis in the cochlea and vestibule respectively
Metadata, DE.Statistics	NT	Only for protein data, the number of genes not tested for differential expression by SAM.
DE.Statistics	log FC	Log fold-change (cochlea / vestibule)
DE.Statistics	% Up in c agree w other domain, % Up in v agree w other domain	Percent of genes up-regulated in the cochlea ( \ vestibule) in the specific domain (mRNA \ protein) that are also up-regulated in the cochlea ( \ vestibule) in the other domain
DE.Statistics	% Up in c+Up in v in other domain, % Up in v+Up in c in other domain	Percent of genes up-regulated in the cochlea ( \ vestibule) in the specific domain (mRNA \ protein) that are DE in the opposite direction in the other domain
DE.Statistics	Higher FC when up in c agree w other domain, Lower FC when up in v agree w other domain	P-values of testing whether fold-changes are more extreme when the gene is DE in both domains than when it is DE in one domain (mRNA \ protein); One-sided Wilcoxon rank sum-test. We use mRNA FCs and protein FCs, for the mRNA and protein domains respectively.
