# Supplementary material for: Reduced changes in protein compared to mRNA levels across non-proliferating tissues
Source: BMC Genomics. 2017 Apr 18;18:305. doi: 10.1186/s12864-017-3683-9 (PMC5395847; doi:10.1186/s12864-017-3683-9)
Supplement: Supplementary file 7 — Cell Adhesion Annotated Genes. List of genes up-regulated in the vestibule [EAR] in either protein or mRNA, and annotated for the GO term ‘cell adhesion - GO:0007155’. (XLSX 17 kb) [file 12864_2017_3683_MOESM7_ESM.xlsx]

## Sheet: EAR_Vestibule_Cell_Adhesion
Entrez	Symbol	DE in mRNA	DE in protein
11426	Macf1	TRUE	FALSE
11595	Acan	TRUE	TRUE
11658	Alcam	TRUE	TRUE
11789	Apc	TRUE	FALSE
11808	Apoa4	TRUE	FALSE
11815	Apod	TRUE	TRUE
12386	Ctnna2	FALSE	TRUE
12389	Cav1	FALSE	TRUE
12552	Cdh11	TRUE	TRUE
12560	Cdh3	TRUE	TRUE
12721	Coro1a	TRUE	TRUE
12739	Cldn3	TRUE	FALSE
12816	Col12a1	TRUE	TRUE
12818	Col14a1	TRUE	TRUE
12833	Col6a1	TRUE	FALSE
12834	Col6a2	TRUE	FALSE
12842	Col1a1	TRUE	FALSE
12950	Hapln1	TRUE	TRUE
13003	Vcan	TRUE	FALSE
13007	Csrp1	TRUE	FALSE
13132	Dab2	TRUE	TRUE
13430	Dnm2	TRUE	FALSE
13649	Egfr	TRUE	TRUE
14251	Flot1	TRUE	FALSE
15170	Ptpn6	TRUE	TRUE
15505	Hsph1	TRUE	FALSE
16008	Igfbp2	TRUE	TRUE
16400	Itga3	TRUE	TRUE
16402	Itga5	TRUE	TRUE
16410	Itgav	FALSE	TRUE
16775	Lama4	TRUE	FALSE
16776	Lama5	FALSE	TRUE
16779	Lamb2	TRUE	TRUE
16859	Lgals9	TRUE	TRUE
16952	Anxa1	TRUE	FALSE
17075	Epcam	TRUE	FALSE
17475	Mpdz	TRUE	FALSE
18073	Nid1	TRUE	TRUE
18074	Nid2	TRUE	TRUE
18163	Ctnnd2	FALSE	TRUE
18595	Pdgfra	TRUE	TRUE
18613	Pecam1	TRUE	FALSE
18826	Lcp1	TRUE	TRUE
19266	Ptprd	TRUE	FALSE
19274	Ptprm	TRUE	FALSE
21817	Tgm2	TRUE	TRUE
21825	Thbs1	TRUE	TRUE
21923	Tnc	FALSE	TRUE
22288	Utrn	TRUE	TRUE
23876	Fbln5	FALSE	TRUE
27205	Podxl	TRUE	TRUE
57278	Bcam	TRUE	TRUE
67451	Pkp2	FALSE	TRUE
70549	Tln2	TRUE	TRUE
74012	Rap2b	FALSE	TRUE
76365	Tbx18	TRUE	FALSE
84004	Mcam	TRUE	FALSE
105782	Scrib	TRUE	FALSE
107351	Kank1	TRUE	FALSE
108101	Fermt3	TRUE	TRUE
109620	Dsp	TRUE	FALSE
109711	Actn1	TRUE	FALSE
192187	Stab1	TRUE	TRUE
208177	Phldb2	TRUE	FALSE
226519	Lamc1	FALSE	TRUE
242022	Frem2	FALSE	TRUE
260299	Cadm4	TRUE	TRUE
320404	Itpkb	TRUE	FALSE

## Sheet: README
Cell Adhesion Annotated Genes Table.
List of genes up-regulated in the vestibule [EAR] in either protein or mRNA, and annotated for the GO term ’cell adhesion - GO:0007155’.
Column	Description
Entrez, Symbol	Identifiers
DE in mRNA, DE in protein	Whether the genes were DE in either domains
