# Supplementary material for: Reduced changes in protein compared to mRNA levels across non-proliferating tissues
Source: BMC Genomics. 2017 Apr 18;18:305. doi: 10.1186/s12864-017-3683-9 (PMC5395847; doi:10.1186/s12864-017-3683-9)
Supplement: Supplementary file 8 — MMT Enrichments and Domain Specificity. Emerging terms in the enrichment analysis of the MMT dataset, and scoring of their specificity, to either the protein or the mRNA domain. (XLSX 1597 kb) [file 12864_2017_3683_MOESM8_ESM.xlsx]

## Sheet: MMT.Enrichments
Domain	Group.Up	Group.Down	GO.Term	Description	p.value	q.value	Enrichment	N	B	n.small	b.small	Genes	Max.Similarity
protein	cerebellum	brain	GO:1902578	single-organism localization	6.4e-09	5.93e-05	1.74	3584	699	310	105	[Exoc5 - exocyst complex component 5, Slc9a6 - solute carrier family 9 (sodium/hydrogen exchanger), member 6, Nlgn2 - neuroligin 2, Coro1c - coronin, actin binding protein 1c, Tnpo3 - transportin 3, Prkce - protein kinase c, epsilon, Car4 - carbonic anhydrase 4, Vps13c - vacuolar protein sorting 13c (yeast), Nup155 - nucleoporin 155, Gc - group specific component, Acsl6 - acyl-coa synthetase long…	0
protein	cerebellum	brain	GO:0044765	single-organism transport	3.07e-07	0.000949	1.71	3584	643	296	91	[Exoc5 - exocyst complex component 5, Stxbp5 - syntaxin binding protein 5 (tomosyn), Tfrc - transferrin receptor, Slc25a12 - solute carrier family 25 (mitochondrial carrier, aralar), member 12, Nf1 - neurofibromatosis 1, Slc4a4 - solute carrier family 4 (anion exchanger), member 4, Myh10 - myosin, heavy polypeptide 10, non-muscle, Arfgef2 - adp-ribosylation factor guanine nucleotide-exchange fact…	0
protein	cerebellum	brain	GO:0034504	protein localization to nucleus	4.02e-07	0.000933	4.74	3584	51	252	17	[Cse1l - chromosome segregation 1-like (s. cerevisiae), Nup155 - nucleoporin 155, Osbpl8 - oxysterol binding protein-like 8, Kpnb1 - karyopherin (importin) beta 1, Tnpo3 - transportin 3, Ranbp2 - ran binding protein 2, Ipo11 - importin 11, Ranbp6 - ran binding protein 6, Nup93 - nucleoporin 93, Xpo1 - exportin 1, crm1 homolog (yeast), Ipo7 - importin 7, Tnpo2 - transportin 2 (importin 3, karyophe…	0
protein	cerebellum	brain	GO:0055075	potassium ion homeostasis	7.08e-07	0.000937	25.53	3584	6	117	5	[Atp1b3 - atpase, na+/k+ transporting, beta 3 polypeptide, Atp1a3 - atpase, na+/k+ transporting, alpha 3 polypeptide, Atp1a1 - atpase, na+/k+ transporting, alpha 1 polypeptide, Atp1a2 - atpase, na+/k+ transporting, alpha 2 polypeptide, Camk2d - calcium/calmodulin-dependent protein kinase ii, delta]	0
protein	cerebellum	brain	GO:1902593	single-organism nuclear import	8.7e-07	0.000896	5.08	3584	42	252	15	[Cse1l - chromosome segregation 1-like (s. cerevisiae), Nup155 - nucleoporin 155, Kpnb1 - karyopherin (importin) beta 1, Tnpo3 - transportin 3, Ranbp2 - ran binding protein 2, Ranbp6 - ran binding protein 6, Nup93 - nucleoporin 93, Ipo11 - importin 11, Ipo7 - importin 7, Tnpo2 - transportin 2 (importin 3, karyopherin beta 2b), Stat3 - signal transducer and activator of transcription 3, Ipo9 - imp…	0
mRNA	brain	cerebellum	GO:0032271	regulation of protein polymerization	3.33e-08	0.000309	3.35	3584	91	341	29	[Abi2 - abl-interactor 2, Gmfb - glia maturation factor, beta, Arpc3 - actin related protein 2/3 complex, subunit 3, Snca - synuclein, alpha, Ptk2b - ptk2 protein tyrosine kinase 2 beta, Nckap1 - nck-associated protein 1, Pfn2 - profilin 2, Gda - guanine deaminase, Baiap2 - brain-specific angiogenesis inhibitor 1-associated protein 2, Prkce - protein kinase c, epsilon, Arpc5 - actin related prote…	0
mRNA	brain	cerebellum	GO:0032535	regulation of cellular component size	5.12e-08	0.000237	2.75	3584	110	439	37	[Ezr - ezrin, Abi2 - abl-interactor 2, Gmfb - glia maturation factor, beta, Arpc3 - actin related protein 2/3 complex, subunit 3, Ptk2b - ptk2 protein tyrosine kinase 2 beta, Nckap1 - nck-associated protein 1, Pfn2 - profilin 2, Baiap2 - brain-specific angiogenesis inhibitor 1-associated protein 2, Prkce - protein kinase c, epsilon, Add2 - adducin 2 (beta), Arpc5 - actin related protein 2/3 compl…	0
mRNA	brain	cerebellum	GO:0030832	regulation of actin filament length	5.49e-08	0.00017	3.05	3584	83	439	31	[Abi2 - abl-interactor 2, Gmfb - glia maturation factor, beta, Arpc3 - actin related protein 2/3 complex, subunit 3, Ptk2b - ptk2 protein tyrosine kinase 2 beta, Nckap1 - nck-associated protein 1, Pfn2 - profilin 2, Baiap2 - brain-specific angiogenesis inhibitor 1-associated protein 2, Prkce - protein kinase c, epsilon, Add2 - adducin 2 (beta), Arpc5 - actin related protein 2/3 complex, subunit 5…	0
mRNA	brain	cerebellum	GO:0008064	regulation of actin polymerization or depolymerization	5.49e-08	0.000127	3.05	3584	83	439	31	[Abi2 - abl-interactor 2, Gmfb - glia maturation factor, beta, Arpc3 - actin related protein 2/3 complex, subunit 3, Ptk2b - ptk2 protein tyrosine kinase 2 beta, Nckap1 - nck-associated protein 1, Pfn2 - profilin 2, Baiap2 - brain-specific angiogenesis inhibitor 1-associated protein 2, Prkce - protein kinase c, epsilon, Add2 - adducin 2 (beta), Arpc5 - actin related protein 2/3 complex, subunit 5…	0
mRNA	brain	cerebellum	GO:0050804	modulation of synaptic transmission	1.29e-07	0.000239	3.3	3584	104	292	28	[Camk2a - calcium/calmodulin-dependent protein kinase ii alpha, Mgll - monoglyceride lipase, Slc8a2 - solute carrier family 8 (sodium/calcium exchanger), member 2, Syngap1 - synaptic ras gtpase activating protein 1 homolog (rat), Ica1 - islet cell autoantigen 1, Snca - synuclein, alpha, Ptk2 - ptk2 protein tyrosine kinase 2, Ptk2b - ptk2 protein tyrosine kinase 2 beta, Gria2 - glutamate receptor,…	0
mRNA	brain	cerebellum	GO:0030833	regulation of actin filament polymerization	2.91e-07	0.00045	3.5	3584	72	341	24	[Abi2 - abl-interactor 2, Pycard - pyd and card domain containing, Gmfb - glia maturation factor, beta, Mtpn - myotrophin, Alox15 - arachidonate 15-lipoxygenase, Dbn1 - drebrin 1, Arpc4 - actin related protein 2/3 complex, subunit 4, Arpc3 - actin related protein 2/3 complex, subunit 3, Ptk2b - ptk2 protein tyrosine kinase 2 beta, Actr3b - arp3 actin-related protein 3b, Nckap1 - nck-associated pr…	0
mRNA	brain	cerebellum	GO:0032501	multicellular organismal process	5.55e-07	0.000735	2.17	3584	562	141	48	[Htatip2 - hiv-1 tat interactive protein 2, homolog (human), Abi2 - abl-interactor 2, Obscn - obscurin, cytoskeletal calmodulin and titin-interacting rhogef, Syngap1 - synaptic ras gtpase activating protein 1 homolog (rat), Homer1 - homer homolog 1 (drosophila), Snca - synuclein, alpha, Cbr3 - carbonyl reductase 3, Slc1a2 - solute carrier family 1 (glial high affinity glutamate transporter), memb…	0
mRNA	brain	cerebellum	GO:0003008	system process	5.74e-07	0.000666	3.06	3584	241	136	28	[Abi2 - abl-interactor 2, Syngap1 - synaptic ras gtpase activating protein 1 homolog (rat), Homer1 - homer homolog 1 (drosophila), Cbr3 - carbonyl reductase 3, Arg2 - arginase type ii, Prkca - protein kinase c, alpha, Myl4 - myosin, light polypeptide 4, Pde1b - phosphodiesterase 1b, ca2+-calmodulin dependent, Crym - crystallin, mu, Coch - coagulation factor c homolog (limulus polyphemus), Myh3 - …	0
protein	heart	brain	GO:0055114	oxidation-reduction process	6.74e-28	5.78e-24	1.93	2848	309	919	192	[Sdr39u1 - short chain dehydrogenase/reductase family 39u, member 1, Fasn - fatty acid synthase, Akr1c13 - aldo-keto reductase family 1, member c13, Hadha - hydroxyacyl-coenzyme a dehydrogenase/3-ketoacyl-coenzyme a thiolase/enoyl-coenzyme a hydratase (trifunctional protein), alpha subunit, Akr1c21 - aldo-keto reductase family 1, member c21, Ndufa9 - nadh dehydrogenase (ubiquinone) 1 alpha subcom…	1
protein	heart	brain	GO:0003012	muscle system process	4.26e-18	1.83e-14	18.64	2848	55	50	18	[Atp2a2 - atpase, ca++ transporting, cardiac muscle, slow twitch 2, Myom2 - myomesin 2, Myom1 - myomesin 1, Myh1 - myosin, heavy polypeptide 1, skeletal muscle, adult, Nppa - natriuretic peptide type a, Pgam2 - phosphoglycerate mutase 2, Mybpc3 - myosin binding protein c, cardiac, Trim72 - tripartite motif-containing 72, Casq2 - calsequestrin 2, Actn2 - actinin alpha 2, Tnni3 - troponin i, cardia…	1
protein	heart	brain	GO:0044281	small molecule metabolic process	4.3e-17	1.23e-13	1.5	2848	526	989	274	[Fasn - fatty acid synthase, Man2b1 - mannosidase 2, alpha b1, Hadha - hydroxyacyl-coenzyme a dehydrogenase/3-ketoacyl-coenzyme a thiolase/enoyl-coenzyme a hydratase (trifunctional protein), alpha subunit, Ndufa9 - nadh dehydrogenase (ubiquinone) 1 alpha subcomplex, 9, Idh3b - isocitrate dehydrogenase 3 (nad+) beta, Sucla2 - succinate-coenzyme a ligase, adp-forming, beta subunit, Vcp - valosin co…	1
protein	heart	brain	GO:0006082	organic acid metabolic process	4.77e-16	1.02e-12	1.69	2848	325	905	175	[Fasn - fatty acid synthase, Ccbl2 - cysteine conjugate-beta lyase 2, Hadha - hydroxyacyl-coenzyme a dehydrogenase/3-ketoacyl-coenzyme a thiolase/enoyl-coenzyme a hydratase (trifunctional protein), alpha subunit, Idh3b - isocitrate dehydrogenase 3 (nad+) beta, Arg1 - arginase, liver, Iars2 - isoleucine-trna synthetase 2, mitochondrial, Decr1 - 2,4-dienoyl coa reductase 1, mitochondrial, Sucla2 - …	1
protein	heart	brain	GO:0043436	oxoacid metabolic process	1.96e-15	3.36e-12	1.72	2848	321	850	165	[Fasn - fatty acid synthase, Ccbl2 - cysteine conjugate-beta lyase 2, Hadha - hydroxyacyl-coenzyme a dehydrogenase/3-ketoacyl-coenzyme a thiolase/enoyl-coenzyme a hydratase (trifunctional protein), alpha subunit, Idh3b - isocitrate dehydrogenase 3 (nad+) beta, Arg1 - arginase, liver, Iars2 - isoleucine-trna synthetase 2, mitochondrial, Decr1 - 2,4-dienoyl coa reductase 1, mitochondrial, Sucla2 - …	1
protein	heart	brain	GO:0006936	muscle contraction	6.65e-15	9.52e-12	21.86	2848	48	38	14	[Myom2 - myomesin 2, Myom1 - myomesin 1, Pgam2 - phosphoglycerate mutase 2, Mybpc3 - myosin binding protein c, cardiac, Casq2 - calsequestrin 2, Actn2 - actinin alpha 2, Tnni3 - troponin i, cardiac 3, Myl3 - myosin, light polypeptide 3, Tnnt2 - troponin t2, cardiac, Acta2 - actin, alpha 2, smooth muscle, aorta, Tnnc1 - troponin c, cardiac/slow skeletal, Myl4 - myosin, light polypeptide 4, Myh6 - …	1
protein	heart	brain	GO:0044710	single-organism metabolic process	7.69e-15	9.43e-12	1.33	2848	896	989	413	[Man2b1 - mannosidase 2, alpha b1, Akr1c21 - aldo-keto reductase family 1, member c21, Agpat3 - 1-acylglycerol-3-phosphate o-acyltransferase 3, Cyp3a13 - cytochrome p450, family 3, subfamily a, polypeptide 13, Vcp - valosin containing protein, Sucla2 - succinate-coenzyme a ligase, adp-forming, beta subunit, Acadl - acyl-coenzyme a dehydrogenase, long-chain, Suclg2 - succinate-coenzyme a ligase, g…	1
protein	heart	brain	GO:0019752	carboxylic acid metabolic process	1.78e-14	1.91e-11	1.67	2848	314	905	167	[Fasn - fatty acid synthase, Ccbl2 - cysteine conjugate-beta lyase 2, Hadha - hydroxyacyl-coenzyme a dehydrogenase/3-ketoacyl-coenzyme a thiolase/enoyl-coenzyme a hydratase (trifunctional protein), alpha subunit, Idh3b - isocitrate dehydrogenase 3 (nad+) beta, Arg1 - arginase, liver, Iars2 - isoleucine-trna synthetase 2, mitochondrial, Decr1 - 2,4-dienoyl coa reductase 1, mitochondrial, Sucla2 - …	1
protein	heart	brain	GO:0072329	monocarboxylic acid catabolic process	1.85e-14	1.76e-11	6.75	2848	41	247	24	[Acadsb - acyl-coenzyme a dehydrogenase, short/branched chain, Acad12 - acyl-coenzyme a dehydrogenase family, member 12, Acot2 - acyl-coa thioesterase 2, Hadha - hydroxyacyl-coenzyme a dehydrogenase/3-ketoacyl-coenzyme a thiolase/enoyl-coenzyme a hydratase (trifunctional protein), alpha subunit, Eci1 - enoyl-coenzyme a delta isomerase 1, Eci2 - enoyl-coenzyme a delta isomerase 2, Hadhb - hydroxya…	1
protein	heart	brain	GO:0006635	fatty acid beta-oxidation	2.61e-14	2.24e-11	11.82	2848	32	128	17	[Acad12 - acyl-coenzyme a dehydrogenase family, member 12, Hadha - hydroxyacyl-coenzyme a dehydrogenase/3-ketoacyl-coenzyme a thiolase/enoyl-coenzyme a hydratase (trifunctional protein), alpha subunit, Eci1 - enoyl-coenzyme a delta isomerase 1, Hadhb - hydroxyacyl-coenzyme a dehydrogenase/3-ketoacyl-coenzyme a thiolase/enoyl-coenzyme a hydratase (trifunctional protein), beta subunit, Etfa - elect…	1
protein	heart	brain	GO:0009062	fatty acid catabolic process	2.8e-14	2.19e-11	11.12	2848	36	128	18	[Acad12 - acyl-coenzyme a dehydrogenase family, member 12, Acot2 - acyl-coa thioesterase 2, Hadha - hydroxyacyl-coenzyme a dehydrogenase/3-ketoacyl-coenzyme a thiolase/enoyl-coenzyme a hydratase (trifunctional protein), alpha subunit, Eci1 - enoyl-coenzyme a delta isomerase 1, Hadhb - hydroxyacyl-coenzyme a dehydrogenase/3-ketoacyl-coenzyme a thiolase/enoyl-coenzyme a hydratase (trifunctional pro…	1
protein	heart	brain	GO:0006631	fatty acid metabolic process	1.56e-13	1.12e-10	2.23	2848	104	849	69	[Fasn - fatty acid synthase, Acot2 - acyl-coa thioesterase 2, Hadha - hydroxyacyl-coenzyme a dehydrogenase/3-ketoacyl-coenzyme a thiolase/enoyl-coenzyme a hydratase (trifunctional protein), alpha subunit, Acot1 - acyl-coa thioesterase 1, Hadhb - hydroxyacyl-coenzyme a dehydrogenase/3-ketoacyl-coenzyme a thiolase/enoyl-coenzyme a hydratase (trifunctional protein), beta subunit, Ech1 - enoyl coenzy…	1
protein	heart	brain	GO:0034440	lipid oxidation	3.16e-13	2.09e-10	9.77	2848	41	128	18	[Acad12 - acyl-coenzyme a dehydrogenase family, member 12, Hadha - hydroxyacyl-coenzyme a dehydrogenase/3-ketoacyl-coenzyme a thiolase/enoyl-coenzyme a hydratase (trifunctional protein), alpha subunit, Eci1 - enoyl-coenzyme a delta isomerase 1, Hadhb - hydroxyacyl-coenzyme a dehydrogenase/3-ketoacyl-coenzyme a thiolase/enoyl-coenzyme a hydratase (trifunctional protein), beta subunit, Adipoq - adi…	1
protein	heart	brain	GO:0019395	fatty acid oxidation	3.16e-13	1.94e-10	9.77	2848	41	128	18	[Acad12 - acyl-coenzyme a dehydrogenase family, member 12, Hadha - hydroxyacyl-coenzyme a dehydrogenase/3-ketoacyl-coenzyme a thiolase/enoyl-coenzyme a hydratase (trifunctional protein), alpha subunit, Eci1 - enoyl-coenzyme a delta isomerase 1, Hadhb - hydroxyacyl-coenzyme a dehydrogenase/3-ketoacyl-coenzyme a thiolase/enoyl-coenzyme a hydratase (trifunctional protein), beta subunit, Etfa - elect…	1
protein	heart	brain	GO:0060048	cardiac muscle contraction	3.23e-13	1.85e-10	67.01	2848	20	17	8	[Casq2 - calsequestrin 2, Tnni3 - troponin i, cardiac 3, Tnnt2 - troponin t2, cardiac, Myl3 - myosin, light polypeptide 3, Mybpc3 - myosin binding protein c, cardiac, Tnnc1 - troponin c, cardiac/slow skeletal, Myl4 - myosin, light polypeptide 4, Myh6 - myosin, heavy polypeptide 6, cardiac muscle, alpha]	1
protein	heart	brain	GO:0032787	monocarboxylic acid metabolic process	1.52e-12	8.16e-10	1.87	2848	167	905	99	[Fasn - fatty acid synthase, Hadha - hydroxyacyl-coenzyme a dehydrogenase/3-ketoacyl-coenzyme a thiolase/enoyl-coenzyme a hydratase (trifunctional protein), alpha subunit, Decr1 - 2,4-dienoyl coa reductase 1, mitochondrial, Acadl - acyl-coenzyme a dehydrogenase, long-chain, Acadm - acyl-coenzyme a dehydrogenase, medium chain, Acadvl - acyl-coenzyme a dehydrogenase, very long chain, Pdhx - pyruvat…	1
protein	heart	brain	GO:0006941	striated muscle contraction	2.38e-12	1.2e-09	30.14	2848	27	35	10	[Casq2 - calsequestrin 2, Tnni3 - troponin i, cardiac 3, Pgam2 - phosphoglycerate mutase 2, Tnnt2 - troponin t2, cardiac, Myl3 - myosin, light polypeptide 3, Mybpc3 - myosin binding protein c, cardiac, Tnnc1 - troponin c, cardiac/slow skeletal, Myl4 - myosin, light polypeptide 4, Myh6 - myosin, heavy polypeptide 6, cardiac muscle, alpha, Ttn - titin]	1
protein	heart	brain	GO:0006637	acyl-CoA metabolic process	1.34e-11	6.41e-09	3.36	2848	33	719	28	[Acadsb - acyl-coenzyme a dehydrogenase, short/branched chain, Acot2 - acyl-coa thioesterase 2, Pdhb - pyruvate dehydrogenase (lipoamide) beta, Acot1 - acyl-coa thioesterase 1, Sucla2 - succinate-coenzyme a ligase, adp-forming, beta subunit, Suclg2 - succinate-coenzyme a ligase, gdp-forming, beta subunit, Mlycd - malonyl-coa decarboxylase, Pdhx - pyruvate dehydrogenase complex, component x, Suclg…	1
protein	heart	brain	GO:0035383	thioester metabolic process	1.34e-11	6.07e-09	3.36	2848	33	719	28	[Acadsb - acyl-coenzyme a dehydrogenase, short/branched chain, Acot2 - acyl-coa thioesterase 2, Pdhb - pyruvate dehydrogenase (lipoamide) beta, Acot1 - acyl-coa thioesterase 1, Sucla2 - succinate-coenzyme a ligase, adp-forming, beta subunit, Suclg2 - succinate-coenzyme a ligase, gdp-forming, beta subunit, Mlycd - malonyl-coa decarboxylase, Pdhx - pyruvate dehydrogenase complex, component x, Suclg…	1
protein	heart	brain	GO:1903522	regulation of blood circulation	1.58e-11	6.79e-09	6.46	2848	39	226	20	[Atp2a2 - atpase, ca++ transporting, cardiac muscle, slow twitch 2, Nppa - natriuretic peptide type a, Ryr2 - ryanodine receptor 2, cardiac, S100a1 - s100 calcium binding protein a1, Mybpc3 - myosin binding protein c, cardiac, Dmd - dystrophin, muscular dystrophy, Casq2 - calsequestrin 2, Jup - junction plakoglobin, Dsp - desmoplakin, Fga - fibrinogen alpha chain, Fgg - fibrinogen gamma chain, Tn…	1
protein	heart	brain	GO:0044242	cellular lipid catabolic process	2.47e-11	1.01e-08	7.42	2848	57	128	19	[Acad12 - acyl-coenzyme a dehydrogenase family, member 12, Acot2 - acyl-coa thioesterase 2, Hadha - hydroxyacyl-coenzyme a dehydrogenase/3-ketoacyl-coenzyme a thiolase/enoyl-coenzyme a hydratase (trifunctional protein), alpha subunit, Eci1 - enoyl-coenzyme a delta isomerase 1, Hadhb - hydroxyacyl-coenzyme a dehydrogenase/3-ketoacyl-coenzyme a thiolase/enoyl-coenzyme a hydratase (trifunctional pro…	1
protein	heart	brain	GO:0055010	ventricular cardiac muscle tissue morphogenesis	2.91e-11	1.13e-08	101.11	2848	13	13	6	[Tnni3 - troponin i, cardiac 3, Myl3 - myosin, light polypeptide 3, Tnnt2 - troponin t2, cardiac, Mybpc3 - myosin binding protein c, cardiac, Tnnc1 - troponin c, cardiac/slow skeletal, Myh6 - myosin, heavy polypeptide 6, cardiac muscle, alpha]	1
protein	heart	brain	GO:0055008	cardiac muscle tissue morphogenesis	5.38e-11	2.01e-08	93.89	2848	14	13	6	[Tnni3 - troponin i, cardiac 3, Myl3 - myosin, light polypeptide 3, Tnnt2 - troponin t2, cardiac, Mybpc3 - myosin binding protein c, cardiac, Tnnc1 - troponin c, cardiac/slow skeletal, Myh6 - myosin, heavy polypeptide 6, cardiac muscle, alpha]	1
protein	heart	brain	GO:0060415	muscle tissue morphogenesis	1.02e-10	3.65e-08	87.63	2848	15	13	6	[Tnni3 - troponin i, cardiac 3, Myl3 - myosin, light polypeptide 3, Tnnt2 - troponin t2, cardiac, Mybpc3 - myosin binding protein c, cardiac, Tnnc1 - troponin c, cardiac/slow skeletal, Myh6 - myosin, heavy polypeptide 6, cardiac muscle, alpha]	1
protein	heart	brain	GO:0030258	lipid modification	1.42e-10	4.86e-08	7.28	2848	55	128	18	[Acad12 - acyl-coenzyme a dehydrogenase family, member 12, Hadha - hydroxyacyl-coenzyme a dehydrogenase/3-ketoacyl-coenzyme a thiolase/enoyl-coenzyme a hydratase (trifunctional protein), alpha subunit, Eci1 - enoyl-coenzyme a delta isomerase 1, Hadhb - hydroxyacyl-coenzyme a dehydrogenase/3-ketoacyl-coenzyme a thiolase/enoyl-coenzyme a hydratase (trifunctional protein), beta subunit, Etfa - elect…	1
protein	heart	brain	GO:0008016	regulation of heart contraction	1.88e-10	6.21e-08	6.91	2848	31	226	17	[Atp2a2 - atpase, ca++ transporting, cardiac muscle, slow twitch 2, Nppa - natriuretic peptide type a, Ryr2 - ryanodine receptor 2, cardiac, S100a1 - s100 calcium binding protein a1, Mybpc3 - myosin binding protein c, cardiac, Dmd - dystrophin, muscular dystrophy, Casq2 - calsequestrin 2, Jup - junction plakoglobin, Dsp - desmoplakin, Tnnt2 - troponin t2, cardiac, Myl3 - myosin, light polypeptide…	1
protein	heart	brain	GO:0044057	regulation of system process	2.38e-10	7.56e-08	4.2	2848	84	226	28	[Atp2a2 - atpase, ca++ transporting, cardiac muscle, slow twitch 2, Slc25a4 - solute carrier family 25 (mitochondrial carrier, adenine nucleotide translocator), member 4, Dmd - dystrophin, muscular dystrophy, Jup - junction plakoglobin, Dsp - desmoplakin, Fgg - fibrinogen gamma chain, Pkp2 - plakophilin 2, Myl3 - myosin, light polypeptide 3, Myl4 - myosin, light polypeptide 4, Myh6 - myosin, heav…	1
protein	heart	brain	GO:0003008	system process	2.39e-10	7.31e-08	6.09	2848	187	50	20	[Crybb3 - crystallin, beta b3, Atp2a2 - atpase, ca++ transporting, cardiac muscle, slow twitch 2, Myom2 - myomesin 2, Myom1 - myomesin 1, Myh1 - myosin, heavy polypeptide 1, skeletal muscle, adult, Nppa - natriuretic peptide type a, Pgam2 - phosphoglycerate mutase 2, Mybpc3 - myosin binding protein c, cardiac, Trim72 - tripartite motif-containing 72, Casq2 - calsequestrin 2, Actn2 - actinin alpha…	1
protein	heart	brain	GO:0022900	electron transport chain	3.94e-10	1.16e-07	4.33	2848	28	493	21	[Ndufb8 - nadh dehydrogenase (ubiquinone) 1 beta subcomplex 8, Ndufs1 - nadh dehydrogenase (ubiquinone) fe-s protein 1, Ndufa10 - nadh dehydrogenase (ubiquinone) 1 alpha subcomplex 10, Uqcrh - ubiquinol-cytochrome c reductase hinge protein, Sdhaf2 - succinate dehydrogenase complex assembly factor 2, Etfdh - electron transferring flavoprotein, dehydrogenase, Cox4i1 - cytochrome c oxidase subunit i…	1
protein	heart	brain	GO:0016054	organic acid catabolic process	5.62e-10	1.61e-07	3.92	2848	85	248	29	[Acadsb - acyl-coenzyme a dehydrogenase, short/branched chain, Acad12 - acyl-coenzyme a dehydrogenase family, member 12, Acot2 - acyl-coa thioesterase 2, Hadha - hydroxyacyl-coenzyme a dehydrogenase/3-ketoacyl-coenzyme a thiolase/enoyl-coenzyme a hydratase (trifunctional protein), alpha subunit, Hadhb - hydroxyacyl-coenzyme a dehydrogenase/3-ketoacyl-coenzyme a thiolase/enoyl-coenzyme a hydratase…	1
protein	heart	brain	GO:0046395	carboxylic acid catabolic process	5.62e-10	1.56e-07	3.92	2848	85	248	29	[Acadsb - acyl-coenzyme a dehydrogenase, short/branched chain, Acad12 - acyl-coenzyme a dehydrogenase family, member 12, Acot2 - acyl-coa thioesterase 2, Hadha - hydroxyacyl-coenzyme a dehydrogenase/3-ketoacyl-coenzyme a thiolase/enoyl-coenzyme a hydratase (trifunctional protein), alpha subunit, Hadhb - hydroxyacyl-coenzyme a dehydrogenase/3-ketoacyl-coenzyme a thiolase/enoyl-coenzyme a hydratase…	1
protein	heart	brain	GO:0045214	sarcomere organization	6.13e-10	1.64e-07	40.69	2848	14	35	7	[Casq2 - calsequestrin 2, Actn2 - actinin alpha 2, Tnnt2 - troponin t2, cardiac, Mybpc3 - myosin binding protein c, cardiac, Ldb3 - lim domain binding 3, Myh6 - myosin, heavy polypeptide 6, cardiac muscle, alpha, Ttn - titin]	1
protein	heart	brain	GO:0016042	lipid catabolic process	1.91e-09	4.96e-07	5.95	2848	71	128	19	[Acad12 - acyl-coenzyme a dehydrogenase family, member 12, Acot2 - acyl-coa thioesterase 2, Hadha - hydroxyacyl-coenzyme a dehydrogenase/3-ketoacyl-coenzyme a thiolase/enoyl-coenzyme a hydratase (trifunctional protein), alpha subunit, Eci1 - enoyl-coenzyme a delta isomerase 1, Hadhb - hydroxyacyl-coenzyme a dehydrogenase/3-ketoacyl-coenzyme a thiolase/enoyl-coenzyme a hydratase (trifunctional pro…	1
protein	heart	brain	GO:0022904	respiratory electron transport chain	2.31e-09	5.84e-07	4.39	2848	25	493	19	[Ndufb8 - nadh dehydrogenase (ubiquinone) 1 beta subcomplex 8, Ndufs1 - nadh dehydrogenase (ubiquinone) fe-s protein 1, Ndufa10 - nadh dehydrogenase (ubiquinone) 1 alpha subcomplex 10, Uqcrh - ubiquinol-cytochrome c reductase hinge protein, Cox4i1 - cytochrome c oxidase subunit iv isoform 1, Sdhaf2 - succinate dehydrogenase complex assembly factor 2, Cox5a - cytochrome c oxidase subunit va, Coq9 …	1
protein	heart	brain	GO:0033539	fatty acid beta-oxidation using acyl-CoA dehydrogenase	3.79e-09	9.3e-07	13.09	2848	17	128	10	[Acad12 - acyl-coenzyme a dehydrogenase family, member 12, Acads - acyl-coenzyme a dehydrogenase, short chain, Acad10 - acyl-coenzyme a dehydrogenase family, member 10, Ivd - isovaleryl coenzyme a dehydrogenase, Etfa - electron transferring flavoprotein, alpha polypeptide, Etfb - electron transferring flavoprotein, beta polypeptide, Etfdh - electron transferring flavoprotein, dehydrogenase, Acadl…	1
protein	heart	brain	GO:0006942	regulation of striated muscle contraction	3.88e-09	9.25e-07	8.01	2848	21	220	13	[Atp2a2 - atpase, ca++ transporting, cardiac muscle, slow twitch 2, Nppa - natriuretic peptide type a, Ryr2 - ryanodine receptor 2, cardiac, Dmd - dystrophin, muscular dystrophy, Casq2 - calsequestrin 2, Actn3 - actinin alpha 3, Jup - junction plakoglobin, Dsp - desmoplakin, Myl3 - myosin, light polypeptide 3, Pkp2 - plakophilin 2, Cav1 - caveolin 1, caveolae protein, Myh7 - myosin, heavy polypep…	1
protein	heart	brain	GO:0002027	regulation of heart rate	4.64e-09	1.08e-06	8.63	2848	18	220	12	[Casq2 - calsequestrin 2, Jup - junction plakoglobin, Dsp - desmoplakin, Nppa - natriuretic peptide type a, Ryr2 - ryanodine receptor 2, cardiac, Pkp2 - plakophilin 2, Mybpc3 - myosin binding protein c, cardiac, Cav1 - caveolin 1, caveolae protein, Myh7 - myosin, heavy polypeptide 7, cardiac muscle, beta, Myh6 - myosin, heavy polypeptide 6, cardiac muscle, alpha, Dmd - dystrophin, muscular dystro…	1
protein	heart	brain	GO:0006629	lipid metabolic process	8.24e-09	1.86e-06	1.57	2848	222	975	119	[Fasn - fatty acid synthase, Hadha - hydroxyacyl-coenzyme a dehydrogenase/3-ketoacyl-coenzyme a thiolase/enoyl-coenzyme a hydratase (trifunctional protein), alpha subunit, Akr1c21 - aldo-keto reductase family 1, member c21, Agpat3 - 1-acylglycerol-3-phosphate o-acyltransferase 3, Gpd1 - glycerol-3-phosphate dehydrogenase 1 (soluble), Decr1 - 2,4-dienoyl coa reductase 1, mitochondrial, Acadl - acy…	1
protein	heart	brain	GO:0044255	cellular lipid metabolic process	8.33e-09	1.83e-06	1.66	2848	175	971	99	[Fasn - fatty acid synthase, Hadha - hydroxyacyl-coenzyme a dehydrogenase/3-ketoacyl-coenzyme a thiolase/enoyl-coenzyme a hydratase (trifunctional protein), alpha subunit, Agpat3 - 1-acylglycerol-3-phosphate o-acyltransferase 3, Gpd1 - glycerol-3-phosphate dehydrogenase 1 (soluble), Decr1 - 2,4-dienoyl coa reductase 1, mitochondrial, Acadl - acyl-coenzyme a dehydrogenase, long-chain, Acadm - acyl…	1
protein	heart	brain	GO:0051186	cofactor metabolic process	1.26e-08	2.71e-06	1.69	2848	159	964	91	[Fasn - fatty acid synthase, Acot2 - acyl-coa thioesterase 2, Ndufa9 - nadh dehydrogenase (ubiquinone) 1 alpha subcomplex, 9, Idh3b - isocitrate dehydrogenase 3 (nad+) beta, Acot1 - acyl-coa thioesterase 1, Eno3 - enolase 3, beta muscle, Coq3 - coenzyme q3 homolog, methyltransferase (yeast), Gpd1 - glycerol-3-phosphate dehydrogenase 1 (soluble), Vcp - valosin containing protein, Sucla2 - succinat…	1
protein	heart	brain	GO:0031032	actomyosin structure organization	1.79e-08	3.75e-06	44.5	2848	32	12	6	[Casq2 - calsequestrin 2, Tnnt2 - troponin t2, cardiac, Mybpc3 - myosin binding protein c, cardiac, Ldb3 - lim domain binding 3, Myh6 - myosin, heavy polypeptide 6, cardiac muscle, alpha, Murc - muscle-related coiled-coil protein]	1
protein	heart	brain	GO:0006732	coenzyme metabolic process	1.87e-08	3.82e-06	1.78	2848	128	952	76	[Fasn - fatty acid synthase, Acot2 - acyl-coa thioesterase 2, Ndufa9 - nadh dehydrogenase (ubiquinone) 1 alpha subcomplex, 9, Idh3b - isocitrate dehydrogenase 3 (nad+) beta, Acot1 - acyl-coa thioesterase 1, Eno3 - enolase 3, beta muscle, Coq3 - coenzyme q3 homolog, methyltransferase (yeast), Gpd1 - glycerol-3-phosphate dehydrogenase 1 (soluble), Sucla2 - succinate-coenzyme a ligase, adp-forming, …	1
protein	heart	brain	GO:0044282	small molecule catabolic process	2.7e-08	5.4e-06	1.82	2848	117	938	70	[Bckdk - branched chain ketoacid dehydrogenase kinase, Acot2 - acyl-coa thioesterase 2, Hadha - hydroxyacyl-coenzyme a dehydrogenase/3-ketoacyl-coenzyme a thiolase/enoyl-coenzyme a hydratase (trifunctional protein), alpha subunit, Hadhb - hydroxyacyl-coenzyme a dehydrogenase/3-ketoacyl-coenzyme a thiolase/enoyl-coenzyme a hydratase (trifunctional protein), beta subunit, Arg1 - arginase, liver, De…	1
protein	heart	brain	GO:0032501	multicellular organismal process	2.75e-08	5.37e-06	2.38	2848	423	133	47	[Dip2a - dip2 disco-interacting protein 2 homolog a (drosophila), Myom2 - myomesin 2, Atp2a2 - atpase, ca++ transporting, cardiac muscle, slow twitch 2, Myom1 - myomesin 1, Ahsg - alpha-2-hs-glycoprotein, Obscn - obscurin, cytoskeletal calmodulin and titin-interacting rhogef, Trim72 - tripartite motif-containing 72, Dync2h1 - dynein cytoplasmic 2 heavy chain 1, Acadl - acyl-coenzyme a dehydrogena…	1
protein	heart	brain	GO:0006937	regulation of muscle contraction	2.91e-08	5.56e-06	5.75	2848	36	220	16	[Atp2a2 - atpase, ca++ transporting, cardiac muscle, slow twitch 2, Nppa - natriuretic peptide type a, Ryr2 - ryanodine receptor 2, cardiac, Dmd - dystrophin, muscular dystrophy, Actn3 - actinin alpha 3, Casq2 - calsequestrin 2, Jup - junction plakoglobin, Dsp - desmoplakin, Tnni3 - troponin i, cardiac 3, Pkp2 - plakophilin 2, Myl3 - myosin, light polypeptide 3, Tnnt2 - troponin t2, cardiac, Tnnc…	1
protein	heart	brain	GO:0055088	lipid homeostasis	3.13e-08	5.84e-06	5.59	2848	33	247	16	[Acad12 - acyl-coenzyme a dehydrogenase family, member 12, Acadsb - acyl-coenzyme a dehydrogenase, short/branched chain, Etfa - electron transferring flavoprotein, alpha polypeptide, Acadl - acyl-coenzyme a dehydrogenase, long-chain, Ephx2 - epoxide hydrolase 2, cytoplasmic, Acadm - acyl-coenzyme a dehydrogenase, medium chain, Acadvl - acyl-coenzyme a dehydrogenase, very long chain, Acads - acyl-…	1
protein	heart	brain	GO:0090257	regulation of muscle system process	3.6e-08	6.58e-06	4.82	2848	51	220	19	[Atp2a2 - atpase, ca++ transporting, cardiac muscle, slow twitch 2, Nppa - natriuretic peptide type a, Ryr2 - ryanodine receptor 2, cardiac, Parp1 - poly (adp-ribose) polymerase family, member 1, Slc25a4 - solute carrier family 25 (mitochondrial carrier, adenine nucleotide translocator), member 4, Dmd - dystrophin, muscular dystrophy, Casq2 - calsequestrin 2, Actn3 - actinin alpha 3, Jup - juncti…	1
protein	heart	brain	GO:0006099	tricarboxylic acid cycle	4.52e-08	8.08e-06	2.89	2848	23	899	21	[Pdhb - pyruvate dehydrogenase (lipoamide) beta, Idh3b - isocitrate dehydrogenase 3 (nad+) beta, Fh1 - fumarate hydratase 1, Sucla2 - succinate-coenzyme a ligase, adp-forming, beta subunit, Suclg2 - succinate-coenzyme a ligase, gdp-forming, beta subunit, Pdha1 - pyruvate dehydrogenase e1 alpha 1, Idh2 - isocitrate dehydrogenase 2 (nadp+), mitochondrial, Dlat - dihydrolipoamide s-acetyltransferase…	1
protein	heart	brain	GO:0006091	generation of precursor metabolites and energy	1.26e-07	2.2e-05	2.07	2848	82	804	48	[Pygm - muscle glycogen phosphorylase, Ndufb8 - nadh dehydrogenase (ubiquinone) 1 beta subcomplex 8, Bpgm - 2,3-bisphosphoglycerate mutase, Khk - ketohexokinase, Ndufs1 - nadh dehydrogenase (ubiquinone) fe-s protein 1, Eno3 - enolase 3, beta muscle, Cps1 - carbamoyl-phosphate synthetase 1, Ndufa10 - nadh dehydrogenase (ubiquinone) 1 alpha subcomplex 10, Uqcrh - ubiquinol-cytochrome c reductase hi…	1
protein	heart	brain	GO:0055117	regulation of cardiac muscle contraction	1.28e-07	2.2e-05	8.63	2848	15	220	10	[Casq2 - calsequestrin 2, Jup - junction plakoglobin, Atp2a2 - atpase, ca++ transporting, cardiac muscle, slow twitch 2, Dsp - desmoplakin, Nppa - natriuretic peptide type a, Ryr2 - ryanodine receptor 2, cardiac, Pkp2 - plakophilin 2, Cav1 - caveolin 1, caveolae protein, Dmd - dystrophin, muscular dystrophy, Dsg2 - desmoglein 2]	1
protein	heart	brain	GO:1903115	regulation of actin filament-based movement	3.78e-07	6.37e-05	8.96	2848	13	220	9	[Casq2 - calsequestrin 2, Jup - junction plakoglobin, Dsp - desmoplakin, Ryr2 - ryanodine receptor 2, cardiac, Tnnt2 - troponin t2, cardiac, Pkp2 - plakophilin 2, Tnnc1 - troponin c, cardiac/slow skeletal, Cav1 - caveolin 1, caveolae protein, Dsg2 - desmoglein 2]	1
protein	heart	brain	GO:0014897	striated muscle hypertrophy	4.47e-07	7.38e-05	13.96	2848	6	204	6	[Atp2a2 - atpase, ca++ transporting, cardiac muscle, slow twitch 2, Nppa - natriuretic peptide type a, Ryr2 - ryanodine receptor 2, cardiac, Myh7 - myosin, heavy polypeptide 7, cardiac muscle, beta, Myh6 - myosin, heavy polypeptide 6, cardiac muscle, alpha, Ttn - titin]	1
protein	heart	brain	GO:0014896	muscle hypertrophy	4.47e-07	7.24e-05	13.96	2848	6	204	6	[Atp2a2 - atpase, ca++ transporting, cardiac muscle, slow twitch 2, Nppa - natriuretic peptide type a, Ryr2 - ryanodine receptor 2, cardiac, Myh7 - myosin, heavy polypeptide 7, cardiac muscle, beta, Myh6 - myosin, heavy polypeptide 6, cardiac muscle, alpha, Ttn - titin]	1
protein	heart	brain	GO:0003300	cardiac muscle hypertrophy	4.47e-07	7.11e-05	13.96	2848	6	204	6	[Atp2a2 - atpase, ca++ transporting, cardiac muscle, slow twitch 2, Nppa - natriuretic peptide type a, Ryr2 - ryanodine receptor 2, cardiac, Myh7 - myosin, heavy polypeptide 7, cardiac muscle, beta, Myh6 - myosin, heavy polypeptide 6, cardiac muscle, alpha, Ttn - titin]	1
protein	heart	brain	GO:0048729	tissue morphogenesis	5.43e-07	8.47e-05	26.83	2848	49	13	6	[Tnni3 - troponin i, cardiac 3, Myl3 - myosin, light polypeptide 3, Tnnt2 - troponin t2, cardiac, Mybpc3 - myosin binding protein c, cardiac, Tnnc1 - troponin c, cardiac/slow skeletal, Myh6 - myosin, heavy polypeptide 6, cardiac muscle, alpha]	1
protein	heart	brain	GO:0098911	regulation of ventricular cardiac muscle cell action potential	7.4e-07	0.000113	12.95	2848	6	220	6	[Jup - junction plakoglobin, Dsp - desmoplakin, Ryr2 - ryanodine receptor 2, cardiac, Pkp2 - plakophilin 2, Cav1 - caveolin 1, caveolae protein, Dsg2 - desmoglein 2]	1
protein	heart	brain	GO:0007155	cell adhesion	9.66e-07	0.000145	2.16	2848	137	452	47	[Col12a1 - collagen, type xii, alpha 1, Fn1 - fibronectin 1, Lamc1 - laminin, gamma 1, Tgfbi - transforming growth factor, beta induced, Lamb2 - laminin, beta 2, Lamb1 - laminin b1, Pgm5 - phosphoglucomutase 5, Fadd - fas (tnfrsf6)-associated via death domain, Tln1 - talin 1, Epcam - epithelial cell adhesion molecule, Podxl - podocalyxin-like, Vcl - vinculin, Flna - filamin, alpha, Jup - junction…	1
protein	heart	brain	GO:0006101	citrate metabolic process	1.06e-06	0.000157	2.66	2848	25	899	21	[Pdhb - pyruvate dehydrogenase (lipoamide) beta, Idh3b - isocitrate dehydrogenase 3 (nad+) beta, Fh1 - fumarate hydratase 1, Sucla2 - succinate-coenzyme a ligase, adp-forming, beta subunit, Suclg2 - succinate-coenzyme a ligase, gdp-forming, beta subunit, Pdha1 - pyruvate dehydrogenase e1 alpha 1, Idh2 - isocitrate dehydrogenase 2 (nadp+), mitochondrial, Dlat - dihydrolipoamide s-acetyltransferase…	1
protein	heart	brain	GO:0006743	ubiquinone metabolic process	1.12e-06	0.000163	12.12	2848	6	235	6	[Coq9 - coenzyme q9 homolog (yeast), Coq6 - coenzyme q6 homolog (yeast), Ndufa9 - nadh dehydrogenase (ubiquinone) 1 alpha subcomplex, 9, Adck3 - aarf domain containing kinase 3, Coq3 - coenzyme q3 homolog, methyltransferase (yeast), Coq5 - coenzyme q5 homolog, methyltransferase (yeast)]	0.836
protein	heart	brain	GO:0006744	ubiquinone biosynthetic process	1.12e-06	0.00016	12.12	2848	6	235	6	[Coq9 - coenzyme q9 homolog (yeast), Coq6 - coenzyme q6 homolog (yeast), Ndufa9 - nadh dehydrogenase (ubiquinone) 1 alpha subcomplex, 9, Adck3 - aarf domain containing kinase 3, Coq3 - coenzyme q3 homolog, methyltransferase (yeast), Coq5 - coenzyme q5 homolog, methyltransferase (yeast)]	0.832
protein	heart	brain	GO:1901663	quinone biosynthetic process	1.12e-06	0.000157	12.12	2848	6	235	6	[Coq9 - coenzyme q9 homolog (yeast), Coq6 - coenzyme q6 homolog (yeast), Adck3 - aarf domain containing kinase 3, Ndufa9 - nadh dehydrogenase (ubiquinone) 1 alpha subcomplex, 9, Coq3 - coenzyme q3 homolog, methyltransferase (yeast), Coq5 - coenzyme q5 homolog, methyltransferase (yeast)]	0.749
protein	heart	brain	GO:0018149	peptide cross-linking	1.84e-06	0.000255	7.45	2848	9	340	8	[Tgm2 - transglutaminase 2, c polypeptide, Dsp - desmoplakin, Anxa1 - annexin a1, Dcn - decorin, Fn1 - fibronectin 1, Thbs1 - thrombospondin 1, Bgn - biglycan, F13a1 - coagulation factor xiii, a1 subunit]	0.153
protein	heart	brain	GO:0022610	biological adhesion	2.04e-06	0.000278	2.12	2848	140	452	47	[Col12a1 - collagen, type xii, alpha 1, Fn1 - fibronectin 1, Lamc1 - laminin, gamma 1, Lamb2 - laminin, beta 2, Tgfbi - transforming growth factor, beta induced, Lamb1 - laminin b1, Pgm5 - phosphoglucomutase 5, Fadd - fas (tnfrsf6)-associated via death domain, Tln1 - talin 1, Epcam - epithelial cell adhesion molecule, Podxl - podocalyxin-like, Vcl - vinculin, Flna - filamin, alpha, Jup - junction…	1
protein	heart	brain	GO:0098901	regulation of cardiac muscle cell action potential	2.87e-06	0.000385	10.07	2848	9	220	7	[Atp2a2 - atpase, ca++ transporting, cardiac muscle, slow twitch 2, Jup - junction plakoglobin, Dsp - desmoplakin, Ryr2 - ryanodine receptor 2, cardiac, Pkp2 - plakophilin 2, Cav1 - caveolin 1, caveolae protein, Dsg2 - desmoglein 2]	1
protein	heart	brain	GO:0043462	regulation of ATPase activity	3.1e-06	0.00041	32.22	2848	26	17	5	[Tnni3 - troponin i, cardiac 3, Tnnt2 - troponin t2, cardiac, Tnnc1 - troponin c, cardiac/slow skeletal, Myl4 - myosin, light polypeptide 4, Myh6 - myosin, heavy polypeptide 6, cardiac muscle, alpha]	0.129
protein	heart	brain	GO:0014888	striated muscle adaptation	4.25e-06	0.000552	14.53	2848	5	196	5	[Actn3 - actinin alpha 3, Atp2a2 - atpase, ca++ transporting, cardiac muscle, slow twitch 2, Nppa - natriuretic peptide type a, Myh7 - myosin, heavy polypeptide 7, cardiac muscle, beta, Myh6 - myosin, heavy polypeptide 6, cardiac muscle, alpha]	0.628
protein	heart	brain	GO:0014887	cardiac muscle adaptation	5.26e-06	0.000674	26.13	2848	4	109	4	[Atp2a2 - atpase, ca++ transporting, cardiac muscle, slow twitch 2, Nppa - natriuretic peptide type a, Myh7 - myosin, heavy polypeptide 7, cardiac muscle, beta, Myh6 - myosin, heavy polypeptide 6, cardiac muscle, alpha]	1
protein	heart	brain	GO:0014898	cardiac muscle hypertrophy in response to stress	5.26e-06	0.000664	26.13	2848	4	109	4	[Atp2a2 - atpase, ca++ transporting, cardiac muscle, slow twitch 2, Nppa - natriuretic peptide type a, Myh7 - myosin, heavy polypeptide 7, cardiac muscle, beta, Myh6 - myosin, heavy polypeptide 6, cardiac muscle, alpha]	1
protein	heart	brain	GO:0003299	muscle hypertrophy in response to stress	5.26e-06	0.000655	26.13	2848	4	109	4	[Atp2a2 - atpase, ca++ transporting, cardiac muscle, slow twitch 2, Nppa - natriuretic peptide type a, Myh7 - myosin, heavy polypeptide 7, cardiac muscle, beta, Myh6 - myosin, heavy polypeptide 6, cardiac muscle, alpha]	1
protein	heart	brain	GO:0044712	single-organism catabolic process	8.08e-06	0.00099	1.44	2848	236	966	115	[Hadha - hydroxyacyl-coenzyme a dehydrogenase/3-ketoacyl-coenzyme a thiolase/enoyl-coenzyme a hydratase (trifunctional protein), alpha subunit, Arg1 - arginase, liver, Vcp - valosin containing protein, Decr1 - 2,4-dienoyl coa reductase 1, mitochondrial, Acadl - acyl-coenzyme a dehydrogenase, long-chain, Acadm - acyl-coenzyme a dehydrogenase, medium chain, Acadvl - acyl-coenzyme a dehydrogenase, v…	0.426
protein	heart	brain	GO:0006790	sulfur compound metabolic process	8.21e-06	0.000992	1.89	2848	101	730	49	[Acot2 - acyl-coa thioesterase 2, Sult1c2 - sulfotransferase family, cytosolic, 1c, member 2, Acot1 - acyl-coa thioesterase 1, Sucla2 - succinate-coenzyme a ligase, adp-forming, beta subunit, Suclg2 - succinate-coenzyme a ligase, gdp-forming, beta subunit, Pdhx - pyruvate dehydrogenase complex, component x, Gnmt - glycine n-methyltransferase, Fxn - frataxin, Apip - apaf1 interacting protein, Acac…	0.187
protein	heart	brain	GO:0042181	ketone biosynthetic process	8.4e-06	0.001	10.39	2848	7	235	6	[Coq9 - coenzyme q9 homolog (yeast), Coq6 - coenzyme q6 homolog (yeast), Ndufa9 - nadh dehydrogenase (ubiquinone) 1 alpha subcomplex, 9, Adck3 - aarf domain containing kinase 3, Coq3 - coenzyme q3 homolog, methyltransferase (yeast), Coq5 - coenzyme q5 homolog, methyltransferase (yeast)]	0.44
mRNA	heart	brain	GO:0055114	oxidation-reduction process	1.2e-23	1.03e-19	2.1	2848	309	673	153	[Akr1c13 - aldo-keto reductase family 1, member c13, Hadha - hydroxyacyl-coenzyme a dehydrogenase/3-ketoacyl-coenzyme a thiolase/enoyl-coenzyme a hydratase (trifunctional protein), alpha subunit, Akr1c21 - aldo-keto reductase family 1, member c21, Ndufa9 - nadh dehydrogenase (ubiquinone) 1 alpha subcomplex, 9, ND4 - nadh dehydrogenase subunit 4, H6pd - hexose-6-phosphate dehydrogenase (glucose 1-…	1
mRNA	heart	brain	GO:0003012	muscle system process	2.26e-16	9.69e-13	19.73	2848	55	42	16	[Myom2 - myomesin 2, Myom1 - myomesin 1, Nppa - natriuretic peptide type a, Pgam2 - phosphoglycerate mutase 2, Mybpc3 - myosin binding protein c, cardiac, Trim72 - tripartite motif-containing 72, Casq2 - calsequestrin 2, Actn2 - actinin alpha 2, Tnni3 - troponin i, cardiac 3, Myl1 - myosin, light polypeptide 1, Tnnt2 - troponin t2, cardiac, Myl3 - myosin, light polypeptide 3, Tnnc1 - troponin c, …	1
mRNA	heart	brain	GO:0055008	cardiac muscle tissue morphogenesis	3.26e-14	9.34e-11	35.69	2848	14	57	10	[Dsp - desmoplakin, Tnni3 - troponin i, cardiac 3, Myl3 - myosin, light polypeptide 3, Tnnt2 - troponin t2, cardiac, Mybpc3 - myosin binding protein c, cardiac, Tnnc1 - troponin c, cardiac/slow skeletal, Myh7 - myosin, heavy polypeptide 7, cardiac muscle, beta, Myh6 - myosin, heavy polypeptide 6, cardiac muscle, alpha, Ttn - titin, Tpm1 - tropomyosin 1, alpha]	1
mRNA	heart	brain	GO:0006936	muscle contraction	3.48e-14	7.46e-11	19.78	2848	48	42	14	[Myom2 - myomesin 2, Myom1 - myomesin 1, Pgam2 - phosphoglycerate mutase 2, Mybpc3 - myosin binding protein c, cardiac, Casq2 - calsequestrin 2, Actn2 - actinin alpha 2, Myl1 - myosin, light polypeptide 1, Tnni3 - troponin i, cardiac 3, Myl3 - myosin, light polypeptide 3, Tnnt2 - troponin t2, cardiac, Tnnc1 - troponin c, cardiac/slow skeletal, Myh7 - myosin, heavy polypeptide 7, cardiac muscle, b…	1
mRNA	heart	brain	GO:0044710	single-organism metabolic process	9.76e-14	1.68e-10	1.4	2848	896	720	317	[Hadha - hydroxyacyl-coenzyme a dehydrogenase/3-ketoacyl-coenzyme a thiolase/enoyl-coenzyme a hydratase (trifunctional protein), alpha subunit, Akr1c13 - aldo-keto reductase family 1, member c13, Ndufa9 - nadh dehydrogenase (ubiquinone) 1 alpha subcomplex, 9, Akr1c21 - aldo-keto reductase family 1, member c21, Idh3b - isocitrate dehydrogenase 3 (nad+) beta, H6pd - hexose-6-phosphate dehydrogenase…	1
mRNA	heart	brain	GO:0060415	muscle tissue morphogenesis	1.04e-13	1.49e-10	33.31	2848	15	57	10	[Dsp - desmoplakin, Tnni3 - troponin i, cardiac 3, Myl3 - myosin, light polypeptide 3, Tnnt2 - troponin t2, cardiac, Mybpc3 - myosin binding protein c, cardiac, Tnnc1 - troponin c, cardiac/slow skeletal, Myh7 - myosin, heavy polypeptide 7, cardiac muscle, beta, Myh6 - myosin, heavy polypeptide 6, cardiac muscle, alpha, Ttn - titin, Tpm1 - tropomyosin 1, alpha]	1
mRNA	heart	brain	GO:0060048	cardiac muscle contraction	1.3e-13	1.59e-10	27.48	2848	20	57	11	[Casq2 - calsequestrin 2, Tnni3 - troponin i, cardiac 3, Myl1 - myosin, light polypeptide 1, Tnnt2 - troponin t2, cardiac, Myl3 - myosin, light polypeptide 3, Mybpc3 - myosin binding protein c, cardiac, Tnnc1 - troponin c, cardiac/slow skeletal, Myh7 - myosin, heavy polypeptide 7, cardiac muscle, beta, Myh6 - myosin, heavy polypeptide 6, cardiac muscle, alpha, Ttn - titin, Tpm1 - tropomyosin 1, a…	1
mRNA	heart	brain	GO:0006941	striated muscle contraction	2.7e-13	2.89e-10	22.21	2848	27	57	12	[Casq2 - calsequestrin 2, Tnni3 - troponin i, cardiac 3, Myl1 - myosin, light polypeptide 1, Pgam2 - phosphoglycerate mutase 2, Tnnt2 - troponin t2, cardiac, Myl3 - myosin, light polypeptide 3, Mybpc3 - myosin binding protein c, cardiac, Tnnc1 - troponin c, cardiac/slow skeletal, Myh7 - myosin, heavy polypeptide 7, cardiac muscle, beta, Myh6 - myosin, heavy polypeptide 6, cardiac muscle, alpha, T…	1
mRNA	heart	brain	GO:0044281	small molecule metabolic process	5.13e-13	4.89e-10	1.53	2848	526	720	204	[Hadha - hydroxyacyl-coenzyme a dehydrogenase/3-ketoacyl-coenzyme a thiolase/enoyl-coenzyme a hydratase (trifunctional protein), alpha subunit, Ndufa9 - nadh dehydrogenase (ubiquinone) 1 alpha subcomplex, 9, H6pd - hexose-6-phosphate dehydrogenase (glucose 1-dehydrogenase), Idh3b - isocitrate dehydrogenase 3 (nad+) beta, Sucla2 - succinate-coenzyme a ligase, adp-forming, beta subunit, Decr1 - 2,4…	1
mRNA	heart	brain	GO:0055010	ventricular cardiac muscle tissue morphogenesis	1.23e-12	1.05e-09	34.59	2848	13	57	9	[Dsp - desmoplakin, Tnni3 - troponin i, cardiac 3, Myl3 - myosin, light polypeptide 3, Tnnt2 - troponin t2, cardiac, Mybpc3 - myosin binding protein c, cardiac, Tnnc1 - troponin c, cardiac/slow skeletal, Myh7 - myosin, heavy polypeptide 7, cardiac muscle, beta, Myh6 - myosin, heavy polypeptide 6, cardiac muscle, alpha, Tpm1 - tropomyosin 1, alpha]	1
mRNA	heart	brain	GO:0006631	fatty acid metabolic process	3.06e-12	2.39e-09	6.14	2848	104	107	24	[Acad12 - acyl-coenzyme a dehydrogenase family, member 12, Hadha - hydroxyacyl-coenzyme a dehydrogenase/3-ketoacyl-coenzyme a thiolase/enoyl-coenzyme a hydratase (trifunctional protein), alpha subunit, Eci1 - enoyl-coenzyme a delta isomerase 1, Hadhb - hydroxyacyl-coenzyme a dehydrogenase/3-ketoacyl-coenzyme a thiolase/enoyl-coenzyme a hydratase (trifunctional protein), beta subunit, Ech1 - enoyl…	1
mRNA	heart	brain	GO:0009062	fatty acid catabolic process	3.12e-12	2.23e-09	11.87	2848	36	100	15	[Acad12 - acyl-coenzyme a dehydrogenase family, member 12, Hadha - hydroxyacyl-coenzyme a dehydrogenase/3-ketoacyl-coenzyme a thiolase/enoyl-coenzyme a hydratase (trifunctional protein), alpha subunit, Eci1 - enoyl-coenzyme a delta isomerase 1, Hadhb - hydroxyacyl-coenzyme a dehydrogenase/3-ketoacyl-coenzyme a thiolase/enoyl-coenzyme a hydratase (trifunctional protein), beta subunit, Etfa - elect…	1
mRNA	heart	brain	GO:0022900	electron transport chain	8.37e-12	5.53e-09	4.37	2848	28	535	23	[Ndufb8 - nadh dehydrogenase (ubiquinone) 1 beta subcomplex 8, ND4 - nadh dehydrogenase subunit 4, Ndufs1 - nadh dehydrogenase (ubiquinone) fe-s protein 1, Ndufa10 - nadh dehydrogenase (ubiquinone) 1 alpha subcomplex 10, Uqcrh - ubiquinol-cytochrome c reductase hinge protein, Cox4i1 - cytochrome c oxidase subunit iv isoform 1, Etfdh - electron transferring flavoprotein, dehydrogenase, Cox5a - cyt…	1
mRNA	heart	brain	GO:0006635	fatty acid beta-oxidation	8.71e-12	5.34e-09	12.46	2848	32	100	14	[Acad12 - acyl-coenzyme a dehydrogenase family, member 12, Hadha - hydroxyacyl-coenzyme a dehydrogenase/3-ketoacyl-coenzyme a thiolase/enoyl-coenzyme a hydratase (trifunctional protein), alpha subunit, Eci1 - enoyl-coenzyme a delta isomerase 1, Hadhb - hydroxyacyl-coenzyme a dehydrogenase/3-ketoacyl-coenzyme a thiolase/enoyl-coenzyme a hydratase (trifunctional protein), beta subunit, Etfa - elect…	1
mRNA	heart	brain	GO:0008016	regulation of heart contraction	9.8e-12	5.61e-09	9.3	2848	31	158	16	[Atp2a2 - atpase, ca++ transporting, cardiac muscle, slow twitch 2, Nppa - natriuretic peptide type a, Ryr2 - ryanodine receptor 2, cardiac, S100a1 - s100 calcium binding protein a1, Mybpc3 - myosin binding protein c, cardiac, Tpm1 - tropomyosin 1, alpha, Casq2 - calsequestrin 2, Dsp - desmoplakin, Pkp2 - plakophilin 2, Myl3 - myosin, light polypeptide 3, Tnnt2 - troponin t2, cardiac, Cav1 - cave…	1
mRNA	heart	brain	GO:0032787	monocarboxylic acid metabolic process	1.63e-11	8.75e-09	4.62	2848	167	107	29	[Acad12 - acyl-coenzyme a dehydrogenase family, member 12, Hadha - hydroxyacyl-coenzyme a dehydrogenase/3-ketoacyl-coenzyme a thiolase/enoyl-coenzyme a hydratase (trifunctional protein), alpha subunit, Hadhb - hydroxyacyl-coenzyme a dehydrogenase/3-ketoacyl-coenzyme a thiolase/enoyl-coenzyme a hydratase (trifunctional protein), beta subunit, Ech1 - enoyl coenzyme a hydratase 1, peroxisomal, Eno3 …	1
mRNA	heart	brain	GO:0034440	lipid oxidation	3.24e-11	1.64e-08	10.42	2848	41	100	15	[Acad12 - acyl-coenzyme a dehydrogenase family, member 12, Hadha - hydroxyacyl-coenzyme a dehydrogenase/3-ketoacyl-coenzyme a thiolase/enoyl-coenzyme a hydratase (trifunctional protein), alpha subunit, Eci1 - enoyl-coenzyme a delta isomerase 1, Hadhb - hydroxyacyl-coenzyme a dehydrogenase/3-ketoacyl-coenzyme a thiolase/enoyl-coenzyme a hydratase (trifunctional protein), beta subunit, Etfa - elect…	1
mRNA	heart	brain	GO:0019395	fatty acid oxidation	3.24e-11	1.55e-08	10.42	2848	41	100	15	[Acad12 - acyl-coenzyme a dehydrogenase family, member 12, Hadha - hydroxyacyl-coenzyme a dehydrogenase/3-ketoacyl-coenzyme a thiolase/enoyl-coenzyme a hydratase (trifunctional protein), alpha subunit, Eci1 - enoyl-coenzyme a delta isomerase 1, Hadhb - hydroxyacyl-coenzyme a dehydrogenase/3-ketoacyl-coenzyme a thiolase/enoyl-coenzyme a hydratase (trifunctional protein), beta subunit, Etfa - elect…	1
mRNA	heart	brain	GO:0072329	monocarboxylic acid catabolic process	3.24e-11	1.46e-08	10.42	2848	41	100	15	[Acad12 - acyl-coenzyme a dehydrogenase family, member 12, Hadha - hydroxyacyl-coenzyme a dehydrogenase/3-ketoacyl-coenzyme a thiolase/enoyl-coenzyme a hydratase (trifunctional protein), alpha subunit, Eci1 - enoyl-coenzyme a delta isomerase 1, Hadhb - hydroxyacyl-coenzyme a dehydrogenase/3-ketoacyl-coenzyme a thiolase/enoyl-coenzyme a hydratase (trifunctional protein), beta subunit, Etfa - elect…	1
mRNA	heart	brain	GO:0006637	acyl-CoA metabolic process	2.9e-10	1.25e-07	3	2848	33	806	28	[Acadsb - acyl-coenzyme a dehydrogenase, short/branched chain, Hsd17b4 - hydroxysteroid (17-beta) dehydrogenase 4, Acot2 - acyl-coa thioesterase 2, Pdhb - pyruvate dehydrogenase (lipoamide) beta, Acot1 - acyl-coa thioesterase 1, Sucla2 - succinate-coenzyme a ligase, adp-forming, beta subunit, Suclg2 - succinate-coenzyme a ligase, gdp-forming, beta subunit, Mlycd - malonyl-coa decarboxylase, Pdhx …	1
mRNA	heart	brain	GO:0035383	thioester metabolic process	2.9e-10	1.19e-07	3	2848	33	806	28	[Acadsb - acyl-coenzyme a dehydrogenase, short/branched chain, Hsd17b4 - hydroxysteroid (17-beta) dehydrogenase 4, Acot2 - acyl-coa thioesterase 2, Pdhb - pyruvate dehydrogenase (lipoamide) beta, Acot1 - acyl-coa thioesterase 1, Sucla2 - succinate-coenzyme a ligase, adp-forming, beta subunit, Suclg2 - succinate-coenzyme a ligase, gdp-forming, beta subunit, Pdhx - pyruvate dehydrogenase complex, c…	1
mRNA	heart	brain	GO:0006091	generation of precursor metabolites and energy	4.38e-10	1.71e-07	2.42	2848	82	689	48	[Pygm - muscle glycogen phosphorylase, Ndufb8 - nadh dehydrogenase (ubiquinone) 1 beta subcomplex 8, ND4 - nadh dehydrogenase subunit 4, Agl - amylo-1,6-glucosidase, 4-alpha-glucanotransferase, Ndufs1 - nadh dehydrogenase (ubiquinone) fe-s protein 1, Eno3 - enolase 3, beta muscle, Ndufa10 - nadh dehydrogenase (ubiquinone) 1 alpha subcomplex 10, Uqcrh - ubiquinol-cytochrome c reductase hinge prote…	1
mRNA	heart	brain	GO:0002027	regulation of heart rate	6.69e-10	2.5e-07	12.52	2848	18	139	11	[Casq2 - calsequestrin 2, Dsp - desmoplakin, Nppa - natriuretic peptide type a, Ryr2 - ryanodine receptor 2, cardiac, Pkp2 - plakophilin 2, Mybpc3 - myosin binding protein c, cardiac, Cav1 - caveolin 1, caveolae protein, Myh7 - myosin, heavy polypeptide 7, cardiac muscle, beta, Myh6 - myosin, heavy polypeptide 6, cardiac muscle, alpha, Tpm1 - tropomyosin 1, alpha, Dsg2 - desmoglein 2]	1
mRNA	heart	brain	GO:0022904	respiratory electron transport chain	6.83e-10	2.44e-07	4.26	2848	25	535	20	[Ndufb8 - nadh dehydrogenase (ubiquinone) 1 beta subcomplex 8, ND4 - nadh dehydrogenase subunit 4, Ndufs1 - nadh dehydrogenase (ubiquinone) fe-s protein 1, Ndufa10 - nadh dehydrogenase (ubiquinone) 1 alpha subcomplex 10, Uqcrh - ubiquinol-cytochrome c reductase hinge protein, Cox4i1 - cytochrome c oxidase subunit iv isoform 1, Cox5a - cytochrome c oxidase subunit va, Ndufa5 - nadh dehydrogenase (…	1
mRNA	heart	brain	GO:1903522	regulation of blood circulation	9.04e-10	3.11e-07	7.4	2848	39	158	16	[Atp2a2 - atpase, ca++ transporting, cardiac muscle, slow twitch 2, Nppa - natriuretic peptide type a, Ryr2 - ryanodine receptor 2, cardiac, S100a1 - s100 calcium binding protein a1, Mybpc3 - myosin binding protein c, cardiac, Tpm1 - tropomyosin 1, alpha, Casq2 - calsequestrin 2, Dsp - desmoplakin, Pkp2 - plakophilin 2, Myl3 - myosin, light polypeptide 3, Tnnt2 - troponin t2, cardiac, Cav1 - cave…	1
mRNA	heart	brain	GO:0006099	tricarboxylic acid cycle	9.08e-10	3e-07	4.35	2848	23	541	19	[Pdhb - pyruvate dehydrogenase (lipoamide) beta, Idh3b - isocitrate dehydrogenase 3 (nad+) beta, Fh1 - fumarate hydratase 1, Sucla2 - succinate-coenzyme a ligase, adp-forming, beta subunit, Suclg2 - succinate-coenzyme a ligase, gdp-forming, beta subunit, Pdha1 - pyruvate dehydrogenase e1 alpha 1, Idh2 - isocitrate dehydrogenase 2 (nadp+), mitochondrial, Dlat - dihydrolipoamide s-acetyltransferase…	1
mRNA	heart	brain	GO:0006101	citrate metabolic process	1.01e-09	3.22e-07	4.17	2848	25	546	20	[Pdhb - pyruvate dehydrogenase (lipoamide) beta, Idh3b - isocitrate dehydrogenase 3 (nad+) beta, Fh1 - fumarate hydratase 1, Sucla2 - succinate-coenzyme a ligase, adp-forming, beta subunit, Suclg2 - succinate-coenzyme a ligase, gdp-forming, beta subunit, Pdha1 - pyruvate dehydrogenase e1 alpha 1, Idh2 - isocitrate dehydrogenase 2 (nadp+), mitochondrial, Dlat - dihydrolipoamide s-acetyltransferase…	1
mRNA	heart	brain	GO:0003008	system process	1.11e-09	3.39e-07	6.38	2848	187	43	18	[Myom2 - myomesin 2, Myom1 - myomesin 1, Nppa - natriuretic peptide type a, Pgam2 - phosphoglycerate mutase 2, Mybpc3 - myosin binding protein c, cardiac, Trim72 - tripartite motif-containing 72, Casq2 - calsequestrin 2, Actn2 - actinin alpha 2, Cd36 - cd36 antigen, Myl1 - myosin, light polypeptide 1, Ush1c - usher syndrome 1c, Tnni3 - troponin i, cardiac 3, Myl3 - myosin, light polypeptide 3, Tn…	1
mRNA	heart	brain	GO:0051186	cofactor metabolic process	1.11e-09	3.28e-07	1.77	2848	159	910	90	[Hsd17b4 - hydroxysteroid (17-beta) dehydrogenase 4, Acot2 - acyl-coa thioesterase 2, Iscu - iscu iron-sulfur cluster scaffold homolog (e. coli), Ndufa9 - nadh dehydrogenase (ubiquinone) 1 alpha subcomplex, 9, Idh3b - isocitrate dehydrogenase 3 (nad+) beta, H6pd - hexose-6-phosphate dehydrogenase (glucose 1-dehydrogenase), Acot1 - acyl-coa thioesterase 1, Eno3 - enolase 3, beta muscle, Coq3 - coe…	1
mRNA	heart	brain	GO:0045214	sarcomere organization	1.67e-09	4.78e-07	35.6	2848	14	40	7	[Casq2 - calsequestrin 2, Actn2 - actinin alpha 2, Tnnt2 - troponin t2, cardiac, Mybpc3 - myosin binding protein c, cardiac, Ldb3 - lim domain binding 3, Myh6 - myosin, heavy polypeptide 6, cardiac muscle, alpha, Ttn - titin]	1
mRNA	heart	brain	GO:0030258	lipid modification	4.02e-09	1.11e-06	7.77	2848	55	100	15	[Acad12 - acyl-coenzyme a dehydrogenase family, member 12, Hadha - hydroxyacyl-coenzyme a dehydrogenase/3-ketoacyl-coenzyme a thiolase/enoyl-coenzyme a hydratase (trifunctional protein), alpha subunit, Eci1 - enoyl-coenzyme a delta isomerase 1, Hadhb - hydroxyacyl-coenzyme a dehydrogenase/3-ketoacyl-coenzyme a thiolase/enoyl-coenzyme a hydratase (trifunctional protein), beta subunit, Etfa - elect…	1
mRNA	heart	brain	GO:0006732	coenzyme metabolic process	5.29e-09	1.42e-06	1.92	2848	128	812	70	[Hsd17b4 - hydroxysteroid (17-beta) dehydrogenase 4, Acot2 - acyl-coa thioesterase 2, Ndufa9 - nadh dehydrogenase (ubiquinone) 1 alpha subcomplex, 9, H6pd - hexose-6-phosphate dehydrogenase (glucose 1-dehydrogenase), Idh3b - isocitrate dehydrogenase 3 (nad+) beta, Acot1 - acyl-coa thioesterase 1, Eno3 - enolase 3, beta muscle, Coq3 - coenzyme q3 homolog, methyltransferase (yeast), Sucla2 - succin…	1
mRNA	heart	brain	GO:0044242	cellular lipid catabolic process	7.62e-09	1.98e-06	7.49	2848	57	100	15	[Acad12 - acyl-coenzyme a dehydrogenase family, member 12, Hadha - hydroxyacyl-coenzyme a dehydrogenase/3-ketoacyl-coenzyme a thiolase/enoyl-coenzyme a hydratase (trifunctional protein), alpha subunit, Eci1 - enoyl-coenzyme a delta isomerase 1, Hadhb - hydroxyacyl-coenzyme a dehydrogenase/3-ketoacyl-coenzyme a thiolase/enoyl-coenzyme a hydratase (trifunctional protein), beta subunit, Etfa - elect…	1
mRNA	heart	brain	GO:0006937	regulation of muscle contraction	1.07e-08	2.69e-06	7.64	2848	36	145	14	[Atp2a2 - atpase, ca++ transporting, cardiac muscle, slow twitch 2, Nppa - natriuretic peptide type a, Ryr2 - ryanodine receptor 2, cardiac, Casq2 - calsequestrin 2, Casq1 - calsequestrin 1, Dsp - desmoplakin, Tnni3 - troponin i, cardiac 3, Myl3 - myosin, light polypeptide 3, Pkp2 - plakophilin 2, Tnnt2 - troponin t2, cardiac, Tnnc1 - troponin c, cardiac/slow skeletal, Cav1 - caveolin 1, caveolae…	1
mRNA	heart	brain	GO:0072350	tricarboxylic acid metabolic process	1.15e-08	2.81e-06	3.86	2848	27	546	20	[Pdhb - pyruvate dehydrogenase (lipoamide) beta, Idh3b - isocitrate dehydrogenase 3 (nad+) beta, Fh1 - fumarate hydratase 1, Sucla2 - succinate-coenzyme a ligase, adp-forming, beta subunit, Suclg2 - succinate-coenzyme a ligase, gdp-forming, beta subunit, Pdha1 - pyruvate dehydrogenase e1 alpha 1, Idh2 - isocitrate dehydrogenase 2 (nadp+), mitochondrial, Dlat - dihydrolipoamide s-acetyltransferase…	0.44
mRNA	heart	brain	GO:0006942	regulation of striated muscle contraction	1.2e-08	2.86e-06	10.29	2848	21	145	11	[Casq2 - calsequestrin 2, Casq1 - calsequestrin 1, Atp2a2 - atpase, ca++ transporting, cardiac muscle, slow twitch 2, Dsp - desmoplakin, Nppa - natriuretic peptide type a, Ryr2 - ryanodine receptor 2, cardiac, Pkp2 - plakophilin 2, Myl3 - myosin, light polypeptide 3, Cav1 - caveolin 1, caveolae protein, Myh7 - myosin, heavy polypeptide 7, cardiac muscle, beta, Dsg2 - desmoglein 2]	1
mRNA	heart	brain	GO:0006082	organic acid metabolic process	1.45e-08	3.36e-06	1.56	2848	325	743	132	[Ccbl2 - cysteine conjugate-beta lyase 2, Hsd17b4 - hydroxysteroid (17-beta) dehydrogenase 4, Hadha - hydroxyacyl-coenzyme a dehydrogenase/3-ketoacyl-coenzyme a thiolase/enoyl-coenzyme a hydratase (trifunctional protein), alpha subunit, Idh3b - isocitrate dehydrogenase 3 (nad+) beta, Iars2 - isoleucine-trna synthetase 2, mitochondrial, Decr1 - 2,4-dienoyl coa reductase 1, mitochondrial, Sucla2 - …	1
mRNA	heart	brain	GO:0032501	multicellular organismal process	1.46e-08	3.31e-06	3.67	2848	423	44	24	[Myom2 - myomesin 2, Myom1 - myomesin 1, Nppa - natriuretic peptide type a, Obscn - obscurin, cytoskeletal calmodulin and titin-interacting rhogef, Pgam2 - phosphoglycerate mutase 2, Mybpc3 - myosin binding protein c, cardiac, Trim72 - tripartite motif-containing 72, Casq2 - calsequestrin 2, Actn2 - actinin alpha 2, Dsp - desmoplakin, Cd36 - cd36 antigen, Fabp4 - fatty acid binding protein 4, adi…	1
mRNA	heart	brain	GO:0044255	cellular lipid metabolic process	2.15e-08	4.74e-06	3.72	2848	175	118	27	[Acad12 - acyl-coenzyme a dehydrogenase family, member 12, Hadha - hydroxyacyl-coenzyme a dehydrogenase/3-ketoacyl-coenzyme a thiolase/enoyl-coenzyme a hydratase (trifunctional protein), alpha subunit, Hadhb - hydroxyacyl-coenzyme a dehydrogenase/3-ketoacyl-coenzyme a thiolase/enoyl-coenzyme a hydratase (trifunctional protein), beta subunit, Ech1 - enoyl coenzyme a hydratase 1, peroxisomal, Decr1…	1
mRNA	heart	brain	GO:0016042	lipid catabolic process	2.33e-08	5e-06	6.42	2848	71	100	16	[Acad12 - acyl-coenzyme a dehydrogenase family, member 12, Hadha - hydroxyacyl-coenzyme a dehydrogenase/3-ketoacyl-coenzyme a thiolase/enoyl-coenzyme a hydratase (trifunctional protein), alpha subunit, Eci1 - enoyl-coenzyme a delta isomerase 1, Hadhb - hydroxyacyl-coenzyme a dehydrogenase/3-ketoacyl-coenzyme a thiolase/enoyl-coenzyme a hydratase (trifunctional protein), beta subunit, Etfa - elect…	1
mRNA	heart	brain	GO:0043436	oxoacid metabolic process	2.43e-08	5.09e-06	1.55	2848	321	743	130	[Ccbl2 - cysteine conjugate-beta lyase 2, Hsd17b4 - hydroxysteroid (17-beta) dehydrogenase 4, Hadha - hydroxyacyl-coenzyme a dehydrogenase/3-ketoacyl-coenzyme a thiolase/enoyl-coenzyme a hydratase (trifunctional protein), alpha subunit, Idh3b - isocitrate dehydrogenase 3 (nad+) beta, Iars2 - isoleucine-trna synthetase 2, mitochondrial, Decr1 - 2,4-dienoyl coa reductase 1, mitochondrial, Sucla2 - …	1
mRNA	heart	brain	GO:0014897	striated muscle hypertrophy	3.85e-08	7.88e-06	20.49	2848	6	139	6	[Atp2a2 - atpase, ca++ transporting, cardiac muscle, slow twitch 2, Nppa - natriuretic peptide type a, Ryr2 - ryanodine receptor 2, cardiac, Myh7 - myosin, heavy polypeptide 7, cardiac muscle, beta, Myh6 - myosin, heavy polypeptide 6, cardiac muscle, alpha, Ttn - titin]	1
mRNA	heart	brain	GO:0014896	muscle hypertrophy	3.85e-08	7.7e-06	20.49	2848	6	139	6	[Atp2a2 - atpase, ca++ transporting, cardiac muscle, slow twitch 2, Nppa - natriuretic peptide type a, Ryr2 - ryanodine receptor 2, cardiac, Myh7 - myosin, heavy polypeptide 7, cardiac muscle, beta, Myh6 - myosin, heavy polypeptide 6, cardiac muscle, alpha, Ttn - titin]	1
mRNA	heart	brain	GO:0003300	cardiac muscle hypertrophy	3.85e-08	7.52e-06	20.49	2848	6	139	6	[Atp2a2 - atpase, ca++ transporting, cardiac muscle, slow twitch 2, Nppa - natriuretic peptide type a, Ryr2 - ryanodine receptor 2, cardiac, Myh7 - myosin, heavy polypeptide 7, cardiac muscle, beta, Myh6 - myosin, heavy polypeptide 6, cardiac muscle, alpha, Ttn - titin]	1
mRNA	heart	brain	GO:0044057	regulation of system process	4.37e-08	8.34e-06	4.51	2848	84	158	21	[Atp2a2 - atpase, ca++ transporting, cardiac muscle, slow twitch 2, Col14a1 - collagen, type xiv, alpha 1, Nppa - natriuretic peptide type a, Ryr2 - ryanodine receptor 2, cardiac, Slc25a4 - solute carrier family 25 (mitochondrial carrier, adenine nucleotide translocator), member 4, S100a1 - s100 calcium binding protein a1, Mybpc3 - myosin binding protein c, cardiac, Tpm1 - tropomyosin 1, alpha, C…	1
mRNA	heart	brain	GO:0019752	carboxylic acid metabolic process	4.51e-08	8.42e-06	1.55	2848	314	743	127	[Ccbl2 - cysteine conjugate-beta lyase 2, Hsd17b4 - hydroxysteroid (17-beta) dehydrogenase 4, Hadha - hydroxyacyl-coenzyme a dehydrogenase/3-ketoacyl-coenzyme a thiolase/enoyl-coenzyme a hydratase (trifunctional protein), alpha subunit, Idh3b - isocitrate dehydrogenase 3 (nad+) beta, Iars2 - isoleucine-trna synthetase 2, mitochondrial, Decr1 - 2,4-dienoyl coa reductase 1, mitochondrial, Sucla2 - …	1
mRNA	heart	brain	GO:0048729	tissue morphogenesis	4.85e-08	8.86e-06	19.37	2848	49	24	8	[Dsp - desmoplakin, Tnni3 - troponin i, cardiac 3, Myl3 - myosin, light polypeptide 3, Tnnt2 - troponin t2, cardiac, Mybpc3 - myosin binding protein c, cardiac, Tnnc1 - troponin c, cardiac/slow skeletal, Myh6 - myosin, heavy polypeptide 6, cardiac muscle, alpha, Ttn - titin]	1
mRNA	heart	brain	GO:0022610	biological adhesion	5.73e-08	1.03e-05	2.47	2848	140	363	44	[Col14a1 - collagen, type xiv, alpha 1, Clic1 - chloride intracellular channel 1, Lamc1 - laminin, gamma 1, Lamb2 - laminin, beta 2, Tgfbi - transforming growth factor, beta induced, Lamb1 - laminin b1, Lcp1 - lymphocyte cytosolic protein 1, Pgm5 - phosphoglucomutase 5, Fadd - fas (tnfrsf6)-associated via death domain, Tln1 - talin 1, Itga1 - integrin alpha 1, Podxl - podocalyxin-like, Vcl - vinc…	1
mRNA	heart	brain	GO:0090257	regulation of muscle system process	7.89e-08	1.38e-05	5.73	2848	51	156	16	[Atp2a2 - atpase, ca++ transporting, cardiac muscle, slow twitch 2, Col14a1 - collagen, type xiv, alpha 1, Nppa - natriuretic peptide type a, Ryr2 - ryanodine receptor 2, cardiac, Slc25a4 - solute carrier family 25 (mitochondrial carrier, adenine nucleotide translocator), member 4, Casq2 - calsequestrin 2, Casq1 - calsequestrin 1, Dsp - desmoplakin, Tnni3 - troponin i, cardiac 3, Pkp2 - plakophil…	1
mRNA	heart	brain	GO:0031032	actomyosin structure organization	1.16e-07	1.99e-05	17.37	2848	32	41	8	[Casq2 - calsequestrin 2, Actn2 - actinin alpha 2, Tnnt2 - troponin t2, cardiac, Ldb3 - lim domain binding 3, Mybpc3 - myosin binding protein c, cardiac, Myh6 - myosin, heavy polypeptide 6, cardiac muscle, alpha, Ttn - titin, Murc - muscle-related coiled-coil protein]	1
mRNA	heart	brain	GO:1903115	regulation of actin filament-based movement	2.32e-07	3.9e-05	12.61	2848	13	139	8	[Casq2 - calsequestrin 2, Dsp - desmoplakin, Ryr2 - ryanodine receptor 2, cardiac, Tnnt2 - troponin t2, cardiac, Pkp2 - plakophilin 2, Tnnc1 - troponin c, cardiac/slow skeletal, Cav1 - caveolin 1, caveolae protein, Dsg2 - desmoglein 2]	1
mRNA	heart	brain	GO:0007155	cell adhesion	3.17e-07	5.24e-05	2.41	2848	137	363	42	[Col14a1 - collagen, type xiv, alpha 1, Clic1 - chloride intracellular channel 1, Lamc1 - laminin, gamma 1, Tgfbi - transforming growth factor, beta induced, Lamb2 - laminin, beta 2, Lamb1 - laminin b1, Lcp1 - lymphocyte cytosolic protein 1, Pgm5 - phosphoglucomutase 5, Fadd - fas (tnfrsf6)-associated via death domain, Tln1 - talin 1, Itga1 - integrin alpha 1, Podxl - podocalyxin-like, Vcl - vinc…	1
mRNA	heart	brain	GO:0033539	fatty acid beta-oxidation using acyl-CoA dehydrogenase	3.3e-07	5.35e-05	13.54	2848	17	99	8	[Acad12 - acyl-coenzyme a dehydrogenase family, member 12, Acads - acyl-coenzyme a dehydrogenase, short chain, Etfa - electron transferring flavoprotein, alpha polypeptide, Etfb - electron transferring flavoprotein, beta polypeptide, Etfdh - electron transferring flavoprotein, dehydrogenase, Acadl - acyl-coenzyme a dehydrogenase, long-chain, Acadm - acyl-coenzyme a dehydrogenase, medium chain, Ac…	1
mRNA	heart	brain	GO:0006629	lipid metabolic process	4.6e-07	7.31e-05	3.04	2848	222	118	28	[Acad12 - acyl-coenzyme a dehydrogenase family, member 12, Hadha - hydroxyacyl-coenzyme a dehydrogenase/3-ketoacyl-coenzyme a thiolase/enoyl-coenzyme a hydratase (trifunctional protein), alpha subunit, Hadhb - hydroxyacyl-coenzyme a dehydrogenase/3-ketoacyl-coenzyme a thiolase/enoyl-coenzyme a hydratase (trifunctional protein), beta subunit, Ech1 - enoyl coenzyme a hydratase 1, peroxisomal, Decr1…	1
mRNA	heart	brain	GO:0015980	energy derivation by oxidation of organic compounds	4.79e-07	7.47e-05	2.83	2848	35	689	24	[Pygm - muscle glycogen phosphorylase, Cat - catalase, Agl - amylo-1,6-glucosidase, 4-alpha-glucanotransferase, Ndufs1 - nadh dehydrogenase (ubiquinone) fe-s protein 1, Adsl - adenylosuccinate lyase, Pygb - brain glycogen phosphorylase, Acadm - acyl-coenzyme a dehydrogenase, medium chain, Mtfr1l - mitochondrial fission regulator 1-like, Ldha - lactate dehydrogenase a, Fxn - frataxin, Pfkm - phosp…	0.426
mRNA	heart	brain	GO:0030198	extracellular matrix organization	5.87e-07	9e-05	5.06	2848	35	241	15	[Lgals3 - lectin, galactose binding, soluble 3, Col14a1 - collagen, type xiv, alpha 1, Myh11 - myosin, heavy polypeptide 11, smooth muscle, Serpinh1 - serine (or cysteine) peptidase inhibitor, clade h, member 1, Lamc1 - laminin, gamma 1, Mfap4 - microfibrillar-associated protein 4, Tgfbi - transforming growth factor, beta induced, Lamb2 - laminin, beta 2, Tnxb - tenascin xb, Hspg2 - perlecan (hep…	0.084
mRNA	heart	brain	GO:0043062	extracellular structure organization	5.87e-07	8.84e-05	5.06	2848	35	241	15	[Lgals3 - lectin, galactose binding, soluble 3, Col14a1 - collagen, type xiv, alpha 1, Myh11 - myosin, heavy polypeptide 11, smooth muscle, Serpinh1 - serine (or cysteine) peptidase inhibitor, clade h, member 1, Lamc1 - laminin, gamma 1, Mfap4 - microfibrillar-associated protein 4, Lamb2 - laminin, beta 2, Tgfbi - transforming growth factor, beta induced, Tnxb - tenascin xb, Nid1 - nidogen 1, Hsp…	0.084
mRNA	heart	brain	GO:0044282	small molecule catabolic process	9.11e-07	0.000135	1.73	2848	117	944	67	[Hsd17b4 - hydroxysteroid (17-beta) dehydrogenase 4, Inpp5a - inositol polyphosphate-5-phosphatase a, Acot2 - acyl-coa thioesterase 2, Bckdk - branched chain ketoacid dehydrogenase kinase, Hadha - hydroxyacyl-coenzyme a dehydrogenase/3-ketoacyl-coenzyme a thiolase/enoyl-coenzyme a hydratase (trifunctional protein), alpha subunit, Hadhb - hydroxyacyl-coenzyme a dehydrogenase/3-ketoacyl-coenzyme a …	1
mRNA	heart	brain	GO:0044699	single-organism process	1.18e-06	0.000172	1.14	2848	1939	541	420	[Pzp - pregnancy zone protein, Myh14 - myosin, heavy polypeptide 14, Akr1c21 - aldo-keto reductase family 1, member c21, H6pd - hexose-6-phosphate dehydrogenase (glucose 1-dehydrogenase), Epb4.1 - erythrocyte protein band 4.1, Sucla2 - succinate-coenzyme a ligase, adp-forming, beta subunit, Suclg2 - succinate-coenzyme a ligase, gdp-forming, beta subunit, Acadl - acyl-coenzyme a dehydrogenase, lon…	0.08
mRNA	heart	brain	GO:0055117	regulation of cardiac muscle contraction	1.35e-06	0.000194	10.93	2848	15	139	8	[Casq2 - calsequestrin 2, Atp2a2 - atpase, ca++ transporting, cardiac muscle, slow twitch 2, Dsp - desmoplakin, Nppa - natriuretic peptide type a, Ryr2 - ryanodine receptor 2, cardiac, Pkp2 - plakophilin 2, Cav1 - caveolin 1, caveolae protein, Dsg2 - desmoglein 2]	1
mRNA	heart	brain	GO:0007507	heart development	2.34e-06	0.00033	12.06	2848	35	54	8	[Tnni3 - troponin i, cardiac 3, Tnnt2 - troponin t2, cardiac, Mb - myoglobin, Smyd1 - set and mynd domain containing 1, Myh7 - myosin, heavy polypeptide 7, cardiac muscle, beta, Myh6 - myosin, heavy polypeptide 6, cardiac muscle, alpha, Ttn - titin, Acadm - acyl-coenzyme a dehydrogenase, medium chain]	0.195
mRNA	heart	brain	GO:0098911	regulation of ventricular cardiac muscle cell action potential	2.36e-06	0.000327	10.71	2848	6	266	6	[Jup - junction plakoglobin, Dsp - desmoplakin, Ryr2 - ryanodine receptor 2, cardiac, Pkp2 - plakophilin 2, Cav1 - caveolin 1, caveolae protein, Dsg2 - desmoglein 2]	1
mRNA	heart	brain	GO:0016054	organic acid catabolic process	2.63e-06	0.000358	5.03	2848	85	100	15	[Acad12 - acyl-coenzyme a dehydrogenase family, member 12, Hadha - hydroxyacyl-coenzyme a dehydrogenase/3-ketoacyl-coenzyme a thiolase/enoyl-coenzyme a hydratase (trifunctional protein), alpha subunit, Eci1 - enoyl-coenzyme a delta isomerase 1, Hadhb - hydroxyacyl-coenzyme a dehydrogenase/3-ketoacyl-coenzyme a thiolase/enoyl-coenzyme a hydratase (trifunctional protein), beta subunit, Etfa - elect…	1
mRNA	heart	brain	GO:0046395	carboxylic acid catabolic process	2.63e-06	0.000352	5.03	2848	85	100	15	[Acad12 - acyl-coenzyme a dehydrogenase family, member 12, Hadha - hydroxyacyl-coenzyme a dehydrogenase/3-ketoacyl-coenzyme a thiolase/enoyl-coenzyme a hydratase (trifunctional protein), alpha subunit, Eci1 - enoyl-coenzyme a delta isomerase 1, Hadhb - hydroxyacyl-coenzyme a dehydrogenase/3-ketoacyl-coenzyme a thiolase/enoyl-coenzyme a hydratase (trifunctional protein), beta subunit, Etfa - elect…	1
mRNA	heart	brain	GO:0006733	oxidoreduction coenzyme metabolic process	3.4e-06	0.000448	2.12	2848	68	752	38	[Pdhb - pyruvate dehydrogenase (lipoamide) beta, Ndufa9 - nadh dehydrogenase (ubiquinone) 1 alpha subcomplex, 9, Idh3b - isocitrate dehydrogenase 3 (nad+) beta, H6pd - hexose-6-phosphate dehydrogenase (glucose 1-dehydrogenase), Khk - ketohexokinase, Eno3 - enolase 3, beta muscle, Coq3 - coenzyme q3 homolog, methyltransferase (yeast), Cbr2 - carbonyl reductase 2, Pfkm - phosphofructokinase, muscle…	0.836
mRNA	heart	brain	GO:0014887	cardiac muscle adaptation	4.62e-06	0.000601	27.65	2848	4	103	4	[Atp2a2 - atpase, ca++ transporting, cardiac muscle, slow twitch 2, Nppa - natriuretic peptide type a, Myh7 - myosin, heavy polypeptide 7, cardiac muscle, beta, Myh6 - myosin, heavy polypeptide 6, cardiac muscle, alpha]	1
mRNA	heart	brain	GO:0014898	cardiac muscle hypertrophy in response to stress	4.62e-06	0.000592	27.65	2848	4	103	4	[Atp2a2 - atpase, ca++ transporting, cardiac muscle, slow twitch 2, Nppa - natriuretic peptide type a, Myh7 - myosin, heavy polypeptide 7, cardiac muscle, beta, Myh6 - myosin, heavy polypeptide 6, cardiac muscle, alpha]	1
mRNA	heart	brain	GO:0003299	muscle hypertrophy in response to stress	4.62e-06	0.000583	27.65	2848	4	103	4	[Atp2a2 - atpase, ca++ transporting, cardiac muscle, slow twitch 2, Nppa - natriuretic peptide type a, Myh7 - myosin, heavy polypeptide 7, cardiac muscle, beta, Myh6 - myosin, heavy polypeptide 6, cardiac muscle, alpha]	1
mRNA	heart	brain	GO:0006599	phosphagen metabolic process	4.93e-06	0.000614	569.6	2848	2	5	2	[Ckmt2 - creatine kinase, mitochondrial 2, Ckm - creatine kinase, muscle]	0.138
mRNA	heart	brain	GO:0006603	phosphocreatine metabolic process	4.93e-06	0.000605	569.6	2848	2	5	2	[Ckm - creatine kinase, muscle, Ckmt2 - creatine kinase, mitochondrial 2]	0.138
mRNA	heart	brain	GO:0006120	mitochondrial electron transport, NADH to ubiquinone	5.27e-06	0.000638	7.01	2848	7	406	7	[Coq9 - coenzyme q9 homolog (yeast), Ndufb8 - nadh dehydrogenase (ubiquinone) 1 beta subcomplex 8, ND4 - nadh dehydrogenase subunit 4, Ndufv2 - nadh dehydrogenase (ubiquinone) flavoprotein 2, Ndufb9 - nadh dehydrogenase (ubiquinone) 1 beta subcomplex, 9, Ndufa10 - nadh dehydrogenase (ubiquinone) 1 alpha subcomplex 10, Dld - dihydrolipoamide dehydrogenase]	0.41
mRNA	heart	brain	GO:0015909	long-chain fatty acid transport	5.35e-06	0.000638	12.64	2848	8	169	6	[Cd36 - cd36 antigen, Anxa1 - annexin a1, Fabp3 - fatty acid binding protein 3, muscle and heart, Cpt1b - carnitine palmitoyltransferase 1b, muscle, Acsl1 - acyl-coa synthetase long-chain family member 1, Plin2 - perilipin 2]	0.032
mRNA	heart	brain	GO:0098901	regulation of cardiac muscle cell action potential	5.39e-06	0.000634	13.66	2848	9	139	6	[Atp2a2 - atpase, ca++ transporting, cardiac muscle, slow twitch 2, Dsp - desmoplakin, Ryr2 - ryanodine receptor 2, cardiac, Pkp2 - plakophilin 2, Cav1 - caveolin 1, caveolae protein, Dsg2 - desmoglein 2]	1
mRNA	heart	brain	GO:0055088	lipid homeostasis	6.18e-06	0.000717	6.29	2848	33	151	11	[Acad12 - acyl-coenzyme a dehydrogenase family, member 12, Acads - acyl-coenzyme a dehydrogenase, short chain, Fabp4 - fatty acid binding protein 4, adipocyte, Fabp3 - fatty acid binding protein 3, muscle and heart, Pkp2 - plakophilin 2, Cav1 - caveolin 1, caveolae protein, Etfa - electron transferring flavoprotein, alpha polypeptide, Ephx2 - epoxide hydrolase 2, cytoplasmic, Acadl - acyl-coenzym…	1
mRNA	heart	brain	GO:0050896	response to stimulus	6.53e-06	0.000747	1.66	2848	654	205	78	[Crip1 - cysteine-rich protein 1 (intestinal), Acot2 - acyl-coa thioesterase 2, Ahsg - alpha-2-hs-glycoprotein, Hadha - hydroxyacyl-coenzyme a dehydrogenase/3-ketoacyl-coenzyme a thiolase/enoyl-coenzyme a hydratase (trifunctional protein), alpha subunit, Acadm - acyl-coenzyme a dehydrogenase, medium chain, Postn - periostin, osteoblast specific factor, Cd74 - cd74 antigen (invariant polypeptide o…	0.256
mRNA	heart	brain	GO:0045333	cellular respiration	7.08e-06	0.0008	3.23	2848	16	771	14	[Cat - catalase, Ndufs1 - nadh dehydrogenase (ubiquinone) fe-s protein 1, Adsl - adenylosuccinate lyase, Mtfr1l - mitochondrial fission regulator 1-like, Fxn - frataxin, Pmpcb - peptidase (mitochondrial processing) beta, Uqcrc2 - ubiquinol cytochrome c reductase core protein 2, Uqcrb - ubiquinol-cytochrome c reductase binding protein, Uqcrc1 - ubiquinol-cytochrome c reductase core protein 1, Nduf…	0.404
mRNA	heart	brain	GO:0030029	actin filament-based process	7.63e-06	0.00085	6.6	2848	113	42	11	[Flnc - filamin c, gamma, Casq2 - calsequestrin 2, Actn2 - actinin alpha 2, Tnnt2 - troponin t2, cardiac, Mybpc3 - myosin binding protein c, cardiac, Ldb3 - lim domain binding 3, Myh7 - myosin, heavy polypeptide 7, cardiac muscle, beta, Myh6 - myosin, heavy polypeptide 6, cardiac muscle, alpha, Ttn - titin, Murc - muscle-related coiled-coil protein, Spta1 - spectrin alpha, erythrocytic 1]	0.093
mRNA	heart	brain	GO:0030049	muscle filament sliding	7.7e-06	0.000847	33.31	2848	6	57	4	[Tnnt2 - troponin t2, cardiac, Myh7 - myosin, heavy polypeptide 7, cardiac muscle, beta, Myh6 - myosin, heavy polypeptide 6, cardiac muscle, alpha, Tpm1 - tropomyosin 1, alpha]	0.628
mRNA	heart	brain	GO:0033275	actin-myosin filament sliding	7.7e-06	0.000836	33.31	2848	6	57	4	[Tnnt2 - troponin t2, cardiac, Myh7 - myosin, heavy polypeptide 7, cardiac muscle, beta, Myh6 - myosin, heavy polypeptide 6, cardiac muscle, alpha, Tpm1 - tropomyosin 1, alpha]	0.069
mRNA	heart	brain	GO:0007517	muscle organ development	9.16e-06	0.000982	12.49	2848	9	152	6	[Des - desmin, Lama5 - laminin, alpha 5, Myh6 - myosin, heavy polypeptide 6, cardiac muscle, alpha, Trim72 - tripartite motif-containing 72, Murc - muscle-related coiled-coil protein, Cryab - crystallin, alpha b]	0.181
protein	brain	heart	GO:0050804	modulation of synaptic transmission	3.95e-14	3.39e-10	4.74	2848	61	315	32	[Glul - glutamate-ammonia ligase (glutamine synthetase), Camk2b - calcium/calmodulin-dependent protein kinase ii, beta, Abat - 4-aminobutyrate aminotransferase, Ncs1 - neuronal calcium sensor 1, Pfn2 - profilin 2, Rab3gap1 - rab3 gtpase activating protein subunit 1, Mecp2 - methyl cpg binding protein 2, Baiap2 - brain-specific angiogenesis inhibitor 1-associated protein 2, Stxbp1 - syntaxin bindi…	1
protein	brain	heart	GO:0016192	vesicle-mediated transport	8.86e-14	3.8e-10	1.7	2848	252	933	140	[Vps26b - vacuolar protein sorting 26 homolog b (yeast), Arf3 - adp-ribosylation factor 3, Ccdc93 - coiled-coil domain containing 93, Lin7a - lin-7 homolog a (c. elegans), Snx27 - sorting nexin family member 27, Arf6 - adp-ribosylation factor 6, Stx12 - syntaxin 12, Myo1e - myosin ie, Stxbp1 - syntaxin binding protein 1, App - amyloid beta (a4) precursor protein, Pacs1 - phosphofurin acidic clust…	1
protein	brain	heart	GO:0099643	signal release from synapse	3.15e-13	9.02e-10	18.28	2848	17	110	12	[Syt1 - synaptotagmin i, Cplx3 - complexin 3, Doc2b - double c2, beta, Snap91 - synaptosomal-associated protein 91, Stxbp1 - syntaxin binding protein 1, Lin7a - lin-7 homolog a (c. elegans), Cplx2 - complexin 2, Syn1 - synapsin i, Rab3a - rab3a, member ras oncogene family, Stx1b - syntaxin 1b, Cplx1 - complexin 1, Pak1 - p21 protein (cdc42/rac)-activated kinase 1]	0
protein	brain	heart	GO:0099531	presynaptic process involved in synaptic transmission	2.51e-12	5.38e-09	14.63	2848	23	110	13	[Syt1 - synaptotagmin i, Cplx3 - complexin 3, Snap91 - synaptosomal-associated protein 91, Lin7a - lin-7 homolog a (c. elegans), Pak1 - p21 protein (cdc42/rac)-activated kinase 1, Doc2b - double c2, beta, Stxbp1 - syntaxin binding protein 1, Snap47 - synaptosomal-associated protein, 47, Cplx2 - complexin 2, Syn1 - synapsin i, Stx1b - syntaxin 1b, Rab3a - rab3a, member ras oncogene family, Cplx1 -…	0
protein	brain	heart	GO:0051960	regulation of nervous system development	3.23e-12	5.55e-09	5.55	2848	142	94	26	[L1cam - l1 cell adhesion molecule, Pcp4 - purkinje cell protein 4, Rap1gap - rap1 gtpase-activating protein, Sirt2 - sirtuin 2, Ncs1 - neuronal calcium sensor 1, Akap5 - a kinase (prka) anchor protein 5, Baiap2 - brain-specific angiogenesis inhibitor 1-associated protein 2, Ptprz1 - protein tyrosine phosphatase, receptor type z, polypeptide 1, Cpe - carboxypeptidase e, Map2 - microtubule-associa…	1
protein	brain	heart	GO:0023061	signal release	3.39e-12	4.85e-09	14.02	2848	22	120	13	[Syt1 - synaptotagmin i, Cplx3 - complexin 3, Ywhaz - tyrosine 3-monooxygenase/tryptophan 5-monooxygenase activation protein, zeta polypeptide, Snap91 - synaptosomal-associated protein 91, Lin7a - lin-7 homolog a (c. elegans), Pak1 - p21 protein (cdc42/rac)-activated kinase 1, Doc2b - double c2, beta, Stxbp1 - syntaxin binding protein 1, Cplx2 - complexin 2, Syn1 - synapsin i, Rab3a - rab3a, memb…	1
protein	brain	heart	GO:0045664	regulation of neuron differentiation	5.76e-12	7.06e-09	5.98	2848	112	102	24	[Syt1 - synaptotagmin i, Map2 - microtubule-associated protein 2, L1cam - l1 cell adhesion molecule, Dbn1 - drebrin 1, Thy1 - thymus cell antigen 1, theta, Mapt - microtubule-associated protein tau, Bin1 - bridging integrator 1, Rap1gap - rap1 gtpase-activating protein, Pcp4 - purkinje cell protein 4, Nrcam - neuron-glia-cam-related cell adhesion molecule, Akap5 - a kinase (prka) anchor protein 5…	1
protein	brain	heart	GO:0030030	cell projection organization	1.06e-11	1.14e-08	2.78	2848	150	355	52	[Rock1 - rho-associated coiled-coil containing protein kinase 1, Map2k1 - mitogen-activated protein kinase kinase 1, Abi1 - abl-interactor 1, Efhd1 - ef hand domain containing 1, Nefh - neurofilament, heavy polypeptide, Fscn1 - fascin homolog 1, actin bundling protein (strongylocentrotus purpuratus), Camk2b - calcium/calmodulin-dependent protein kinase ii, beta, Sept7 - septin 7, App - amyloid be…	1
protein	brain	heart	GO:0031344	regulation of cell projection organization	3.95e-11	3.77e-08	2.6	2848	128	453	53	[Map2k1 - mitogen-activated protein kinase kinase 1, Gdi1 - guanosine diphosphate (gdp) dissociation inhibitor 1, Rala - v-ral simian leukemia viral oncogene homolog a (ras related), Ist1 - increased sodium tolerance 1 homolog (yeast), Dpysl3 - dihydropyrimidinase-like 3, Fscn1 - fascin homolog 1, actin bundling protein (strongylocentrotus purpuratus), Camk2b - calcium/calmodulin-dependent protei…	1
protein	brain	heart	GO:0010975	regulation of neuron projection development	4e-11	3.44e-08	6.49	2848	98	94	21	[Syt1 - synaptotagmin i, Map2 - microtubule-associated protein 2, L1cam - l1 cell adhesion molecule, Dbn1 - drebrin 1, Thy1 - thymus cell antigen 1, theta, Mapt - microtubule-associated protein tau, Pcp4 - purkinje cell protein 4, Nrcam - neuron-glia-cam-related cell adhesion molecule, Akap5 - a kinase (prka) anchor protein 5, Ncs1 - neuronal calcium sensor 1, Rufy3 - run and fyve domain containi…	1
protein	brain	heart	GO:0050767	regulation of neurogenesis	4.08e-11	3.18e-08	5.25	2848	133	102	25	[L1cam - l1 cell adhesion molecule, Pcp4 - purkinje cell protein 4, Rap1gap - rap1 gtpase-activating protein, Sirt2 - sirtuin 2, Akap5 - a kinase (prka) anchor protein 5, Ncs1 - neuronal calcium sensor 1, Baiap2 - brain-specific angiogenesis inhibitor 1-associated protein 2, Ptprz1 - protein tyrosine phosphatase, receptor type z, polypeptide 1, App - amyloid beta (a4) precursor protein, Map2 - mi…	1
protein	brain	heart	GO:0006836	neurotransmitter transport	1.26e-10	9.01e-08	14.99	2848	19	110	11	[Syt1 - synaptotagmin i, Cplx3 - complexin 3, Snap91 - synaptosomal-associated protein 91, Stxbp1 - syntaxin binding protein 1, Lin7a - lin-7 homolog a (c. elegans), Cplx2 - complexin 2, Syn1 - synapsin i, Rab3a - rab3a, member ras oncogene family, Stx1b - syntaxin 1b, Cplx1 - complexin 1, Pak1 - p21 protein (cdc42/rac)-activated kinase 1]	1
protein	brain	heart	GO:0007399	nervous system development	2.39e-10	1.58e-07	3.74	2848	49	435	28	[L1cam - l1 cell adhesion molecule, Fnbp1 - formin binding protein 1, Pou3f3 - pou domain, class 3, transcription factor 3, Dlg2 - discs, large homolog 2 (drosophila), Dpysl3 - dihydropyrimidinase-like 3, Camk2b - calcium/calmodulin-dependent protein kinase ii, beta, Sirt2 - sirtuin 2, Camk2g - calcium/calmodulin-dependent protein kinase ii gamma, Atxn10 - ataxin 10, Kif2a - kinesin family member…	1
protein	brain	heart	GO:0050803	regulation of synapse structure or activity	2.52e-10	1.55e-07	8.86	2848	36	134	15	[Mapt - microtubule-associated protein tau, Camk2b - calcium/calmodulin-dependent protein kinase ii, beta, Mapk1 - mitogen-activated protein kinase 1, Pak1 - p21 protein (cdc42/rac)-activated kinase 1, Baiap2 - brain-specific angiogenesis inhibitor 1-associated protein 2, Gfap - glial fibrillary acidic protein, App - amyloid beta (a4) precursor protein, Stxbp1 - syntaxin binding protein 1, Snap47…	1
protein	brain	heart	GO:0048812	neuron projection morphogenesis	2.98e-10	1.71e-07	3.88	2848	49	404	27	[Map2k1 - mitogen-activated protein kinase kinase 1, Snap91 - synaptosomal-associated protein 91, Abi1 - abl-interactor 1, Nefh - neurofilament, heavy polypeptide, Sept7 - septin 7, Cttn - cortactin, Cnp - 2',3'-cyclic nucleotide 3' phosphodiesterase, Ptprz1 - protein tyrosine phosphatase, receptor type z, polypeptide 1, App - amyloid beta (a4) precursor protein, Uchl1 - ubiquitin carboxy-termina…	1
protein	brain	heart	GO:0050794	regulation of cellular process	3.31e-10	1.78e-07	1.18	2848	1410	988	575	[Ist1 - increased sodium tolerance 1 homolog (yeast), Supt5 - suppressor of ty 5, St13 - suppression of tumorigenicity 13, Nup214 - nucleoporin 214, Stxbp1 - syntaxin binding protein 1, Strap - serine/threonine kinase receptor associated protein, Ptgds - prostaglandin d2 synthase (brain), Arpc5l - actin related protein 2/3 complex, subunit 5-like, Arhgap1 - rho gtpase activating protein 1, Aak1 -…	0.307
protein	brain	heart	GO:0032940	secretion by cell	1.22e-09	6.14e-07	6.47	2848	60	132	18	[Syt1 - synaptotagmin i, Cplx3 - complexin 3, Snap91 - synaptosomal-associated protein 91, Ywhaz - tyrosine 3-monooxygenase/tryptophan 5-monooxygenase activation protein, zeta polypeptide, Lin7a - lin-7 homolog a (c. elegans), Ppp3cb - protein phosphatase 3, catalytic subunit, beta isoform, Scrn1 - secernin 1, Pak1 - p21 protein (cdc42/rac)-activated kinase 1, Akap5 - a kinase (prka) anchor prote…	1
protein	brain	heart	GO:0048858	cell projection morphogenesis	1.58e-09	7.54e-07	6.39	2848	59	136	18	[Map2 - microtubule-associated protein 2, Map1b - microtubule-associated protein 1b, Map6 - microtubule-associated protein 6, Snap91 - synaptosomal-associated protein 91, Abi1 - abl-interactor 1, Nefh - neurofilament, heavy polypeptide, Mapt - microtubule-associated protein tau, Camk2b - calcium/calmodulin-dependent protein kinase ii, beta, Pak1 - p21 protein (cdc42/rac)-activated kinase 1, Epb4.…	1
protein	brain	heart	GO:0048167	regulation of synaptic plasticity	2.23e-09	1.01e-06	8.5	2848	35	134	14	[Mapt - microtubule-associated protein tau, Camk2b - calcium/calmodulin-dependent protein kinase ii, beta, Mapk1 - mitogen-activated protein kinase 1, Pak1 - p21 protein (cdc42/rac)-activated kinase 1, Baiap2 - brain-specific angiogenesis inhibitor 1-associated protein 2, Gfap - glial fibrillary acidic protein, Stxbp1 - syntaxin binding protein 1, Snap47 - synaptosomal-associated protein, 47, Cpl…	1
protein	brain	heart	GO:0050789	regulation of biological process	3.27e-09	1.41e-06	1.16	2848	1484	988	596	[Ist1 - increased sodium tolerance 1 homolog (yeast), Supt5 - suppressor of ty 5, St13 - suppression of tumorigenicity 13, Nup214 - nucleoporin 214, Phgdh - 3-phosphoglycerate dehydrogenase, Stxbp1 - syntaxin binding protein 1, Tdrd7 - tudor domain containing 7, Strap - serine/threonine kinase receptor associated protein, Ptgds - prostaglandin d2 synthase (brain), Arpc5l - actin related protein 2…	0.32
protein	brain	heart	GO:0007269	neurotransmitter secretion	3.66e-09	1.5e-06	18.83	2848	11	110	8	[Syt1 - synaptotagmin i, Snap91 - synaptosomal-associated protein 91, Lin7a - lin-7 homolog a (c. elegans), Stxbp1 - syntaxin binding protein 1, Syn1 - synapsin i, Rab3a - rab3a, member ras oncogene family, Stx1b - syntaxin 1b, Pak1 - p21 protein (cdc42/rac)-activated kinase 1]	1
protein	brain	heart	GO:0051128	regulation of cellular component organization	4.13e-09	1.61e-06	1.35	2848	513	995	242	[Rock1 - rho-associated coiled-coil containing protein kinase 1, Ist1 - increased sodium tolerance 1 homolog (yeast), Stk24 - serine/threonine kinase 24, Faf1 - fas-associated factor 1, 2610301G19Rik - riken cdna 2610301g19 gene, Camk2b - calcium/calmodulin-dependent protein kinase ii, beta, Fscn1 - fascin homolog 1, actin bundling protein (strongylocentrotus purpuratus), Map1lc3b - microtubule-a…	1
protein	brain	heart	GO:0001505	regulation of neurotransmitter levels	4.98e-09	1.86e-06	12.39	2848	32	79	11	[Syt1 - synaptotagmin i, Cplx3 - complexin 3, Gfap - glial fibrillary acidic protein, Snap91 - synaptosomal-associated protein 91, Napb - n-ethylmaleimide sensitive fusion protein attachment protein beta, Stxbp1 - syntaxin binding protein 1, Lin7a - lin-7 homolog a (c. elegans), Pde1b - phosphodiesterase 1b, ca2+-calmodulin dependent, Syn1 - synapsin i, Stx1b - syntaxin 1b, Pak1 - p21 protein (cd…	1
protein	brain	heart	GO:0060284	regulation of cell development	7.75e-09	2.77e-06	3.65	2848	170	133	29	[L1cam - l1 cell adhesion molecule, Pcp4 - purkinje cell protein 4, Camk2b - calcium/calmodulin-dependent protein kinase ii, beta, Rap1gap - rap1 gtpase-activating protein, Sirt2 - sirtuin 2, Akap5 - a kinase (prka) anchor protein 5, Ncs1 - neuronal calcium sensor 1, Baiap2 - brain-specific angiogenesis inhibitor 1-associated protein 2, Ptprz1 - protein tyrosine phosphatase, receptor type z, poly…	1
protein	brain	heart	GO:0007017	microtubule-based process	7.8e-09	2.68e-06	2.06	2848	105	762	58	[Map2k1 - mitogen-activated protein kinase kinase 1, Nefh - neurofilament, heavy polypeptide, Cetn2 - centrin 2, Tubb6 - tubulin, beta 6 class v, App - amyloid beta (a4) precursor protein, Uchl1 - ubiquitin carboxy-terminal hydrolase l1, Dctn2 - dynactin 2, Map2 - microtubule-associated protein 2, Map1b - microtubule-associated protein 1b, Map6 - microtubule-associated protein 6, Tbce - tubulin-s…	0.205
protein	brain	heart	GO:0032990	cell part morphogenesis	9.08e-09	3e-06	5.8	2848	65	136	18	[Map2 - microtubule-associated protein 2, Map1b - microtubule-associated protein 1b, Map6 - microtubule-associated protein 6, Snap91 - synaptosomal-associated protein 91, Abi1 - abl-interactor 1, Nefh - neurofilament, heavy polypeptide, Mapt - microtubule-associated protein tau, Camk2b - calcium/calmodulin-dependent protein kinase ii, beta, Pak1 - p21 protein (cdc42/rac)-activated kinase 1, Epb4.…	1
protein	brain	heart	GO:0048731	system development	1.18e-08	3.76e-06	2.93	2848	76	435	34	[L1cam - l1 cell adhesion molecule, Fnbp1 - formin binding protein 1, Pou3f3 - pou domain, class 3, transcription factor 3, Dpysl3 - dihydropyrimidinase-like 3, Dlg2 - discs, large homolog 2 (drosophila), Camk2b - calcium/calmodulin-dependent protein kinase ii, beta, Sirt2 - sirtuin 2, Camk2g - calcium/calmodulin-dependent protein kinase ii gamma, Kif2a - kinesin family member 2a, Atxn10 - ataxin…	1
protein	brain	heart	GO:0051649	establishment of localization in cell	1.33e-08	4.06e-06	1.44	2848	360	933	170	[Map2k1 - mitogen-activated protein kinase kinase 1, Vps26b - vacuolar protein sorting 26 homolog b (yeast), Chmp7 - charged multivesicular body protein 7, Arf3 - adp-ribosylation factor 3, Ero1l - ero1-like (s. cerevisiae), Ppp2r2b - protein phosphatase 2 (formerly 2a), regulatory subunit b (pr 52), beta isoform, Ccdc93 - coiled-coil domain containing 93, Lin7a - lin-7 homolog a (c. elegans), Sn…	0.707
protein	brain	heart	GO:0050877	neurological system process	1.51e-08	4.46e-06	4.58	2848	102	134	22	[Mbp - myelin basic protein, Map1a - microtubule-associated protein 1 a, Nipsnap1 - 4-nitrophenylphosphatase domain and non-neuronal snap25-like protein homolog 1 (c. elegans), Dlg2 - discs, large homolog 2 (drosophila), Camk2b - calcium/calmodulin-dependent protein kinase ii, beta, Nrcam - neuron-glia-cam-related cell adhesion molecule, Mapk1 - mitogen-activated protein kinase 1, Pak1 - p21 prot…	1
protein	brain	heart	GO:0006810	transport	1.76e-08	5.03e-06	1.43	2848	688	537	186	[Clns1a - chloride channel, nucleotide-sensitive, 1a, Map2k1 - mitogen-activated protein kinase kinase 1, Vps26b - vacuolar protein sorting 26 homolog b (yeast), Gdi1 - guanosine diphosphate (gdp) dissociation inhibitor 1, Chmp7 - charged multivesicular body protein 7, Pitpna - phosphatidylinositol transfer protein, alpha, Ero1l - ero1-like (s. cerevisiae), Ppp2r2b - protein phosphatase 2 (former…	0.477
protein	brain	heart	GO:2000026	regulation of multicellular organismal development	1.98e-08	5.48e-06	3.37	2848	261	94	29	[L1cam - l1 cell adhesion molecule, Rap1gap - rap1 gtpase-activating protein, Pcp4 - purkinje cell protein 4, Sirt2 - sirtuin 2, Prkcb - protein kinase c, beta, Ncs1 - neuronal calcium sensor 1, Akap5 - a kinase (prka) anchor protein 5, Baiap2 - brain-specific angiogenesis inhibitor 1-associated protein 2, Ptprz1 - protein tyrosine phosphatase, receptor type z, polypeptide 1, Cpe - carboxypeptida…	1
protein	brain	heart	GO:0051234	establishment of localization	2.8e-08	7.52e-06	1.43	2848	721	512	185	[Clns1a - chloride channel, nucleotide-sensitive, 1a, Rock1 - rho-associated coiled-coil containing protein kinase 1, Map2k1 - mitogen-activated protein kinase kinase 1, Chmp7 - charged multivesicular body protein 7, Gdi1 - guanosine diphosphate (gdp) dissociation inhibitor 1, Vps26b - vacuolar protein sorting 26 homolog b (yeast), Pitpna - phosphatidylinositol transfer protein, alpha, Ero1l - er…	0.478
protein	brain	heart	GO:0046903	secretion	4.5e-08	1.17e-05	5.32	2848	73	132	18	[Syt1 - synaptotagmin i, Cplx3 - complexin 3, Ywhaz - tyrosine 3-monooxygenase/tryptophan 5-monooxygenase activation protein, zeta polypeptide, Snap91 - synaptosomal-associated protein 91, Lin7a - lin-7 homolog a (c. elegans), Ppp3cb - protein phosphatase 3, catalytic subunit, beta isoform, Scrn1 - secernin 1, Pak1 - p21 protein (cdc42/rac)-activated kinase 1, Akap5 - a kinase (prka) anchor prote…	1
protein	brain	heart	GO:0007409	axonogenesis	5.34e-08	1.35e-05	8.38	2848	30	136	12	[Map2 - microtubule-associated protein 2, Map1b - microtubule-associated protein 1b, Cnp - 2',3'-cyclic nucleotide 3' phosphodiesterase, Snap91 - synaptosomal-associated protein 91, Ptprz1 - protein tyrosine phosphatase, receptor type z, polypeptide 1, App - amyloid beta (a4) precursor protein, Uchl1 - ubiquitin carboxy-terminal hydrolase l1, Nefh - neurofilament, heavy polypeptide, Rab3a - rab3a…	1
protein	brain	heart	GO:0051179	localization	5.91e-08	1.45e-05	1.37	2848	793	565	215	[Rock1 - rho-associated coiled-coil containing protein kinase 1, Ist1 - increased sodium tolerance 1 homolog (yeast), Nup214 - nucleoporin 214, Camk2b - calcium/calmodulin-dependent protein kinase ii, beta, Camk2g - calcium/calmodulin-dependent protein kinase ii gamma, Stxbp1 - syntaxin binding protein 1, Ptgds - prostaglandin d2 synthase (brain), Nsf - n-ethylmaleimide sensitive fusion protein, …	0.48
protein	brain	heart	GO:0017158	regulation of calcium ion-dependent exocytosis	6.76e-08	1.61e-05	7.41	2848	15	282	11	[Syt1 - synaptotagmin i, Cdk5 - cyclin-dependent kinase 5, Pfn2 - profilin 2, Plcb1 - phospholipase c, beta 1, Doc2b - double c2, beta, Rab3gap1 - rab3 gtpase activating protein subunit 1, Napb - n-ethylmaleimide sensitive fusion protein attachment protein beta, Stxbp1 - syntaxin binding protein 1, Napa - n-ethylmaleimide sensitive fusion protein attachment protein alpha, Rab3a - rab3a, member ra…	1
protein	brain	heart	GO:0051049	regulation of transport	7.17e-08	1.66e-05	2.39	2848	367	146	45	[Gapvd1 - gtpase activating protein and vps9 domains 1, Csnk2a2 - casein kinase 2, alpha prime polypeptide, Glul - glutamate-ammonia ligase (glutamine synthetase), Snap91 - synaptosomal-associated protein 91, Homer1 - homer homolog 1 (drosophila), Nefh - neurofilament, heavy polypeptide, Pcp4 - purkinje cell protein 4, Rap1gap - rap1 gtpase-activating protein, Adrbk1 - adrenergic receptor kinase,…	1
protein	brain	heart	GO:0065007	biological regulation	1.27e-07	2.88e-05	1.13	2848	1595	993	629	[Ist1 - increased sodium tolerance 1 homolog (yeast), Supt5 - suppressor of ty 5, St13 - suppression of tumorigenicity 13, Stx12 - syntaxin 12, Nup214 - nucleoporin 214, Phgdh - 3-phosphoglycerate dehydrogenase, Stxbp1 - syntaxin binding protein 1, Tdrd7 - tudor domain containing 7, Strap - serine/threonine kinase receptor associated protein, Ptgds - prostaglandin d2 synthase (brain), Arpc5l - ac…	1
protein	brain	heart	GO:0017157	regulation of exocytosis	1.62e-07	3.57e-05	3.71	2848	50	338	22	[Syt1 - synaptotagmin i, Hgs - hgf-regulated tyrosine kinase substrate, Vsnl1 - visinin-like 1, Sept5 - septin 5, Rala - v-ral simian leukemia viral oncogene homolog a (ras related), Stam - signal transducing adaptor molecule (sh3 domain and itam motif) 1, Ncam1 - neural cell adhesion molecule 1, Cdk5 - cyclin-dependent kinase 5, Ncs1 - neuronal calcium sensor 1, Plcb1 - phospholipase c, beta 1, …	1
protein	brain	heart	GO:0007010	cytoskeleton organization	1.66e-07	3.56e-05	2.21	2848	196	342	52	[Rock1 - rho-associated coiled-coil containing protein kinase 1, Rala - v-ral simian leukemia viral oncogene homolog a (ras related), Rap1gds1 - rap1, gtp-gdp dissociation stimulator 1, Nefh - neurofilament, heavy polypeptide, Dnajb6 - dnaj (hsp40) homolog, subfamily b, member 6, Fscn1 - fascin homolog 1, actin bundling protein (strongylocentrotus purpuratus), Sept7 - septin 7, Pfn2 - profilin 2,…	1
protein	brain	heart	GO:0046907	intracellular transport	1.96e-07	4.11e-05	1.43	2848	334	933	156	[Map2k1 - mitogen-activated protein kinase kinase 1, Vps26b - vacuolar protein sorting 26 homolog b (yeast), Chmp7 - charged multivesicular body protein 7, Arf3 - adp-ribosylation factor 3, Ppp2r2b - protein phosphatase 2 (formerly 2a), regulatory subunit b (pr 52), beta isoform, Ero1l - ero1-like (s. cerevisiae), Lin7a - lin-7 homolog a (c. elegans), Ccdc93 - coiled-coil domain containing 93, Hs…	0.664
protein	brain	heart	GO:0031346	positive regulation of cell projection organization	2.2e-07	4.49e-05	2.69	2848	77	453	33	[L1cam - l1 cell adhesion molecule, Map2k1 - mitogen-activated protein kinase kinase 1, Rala - v-ral simian leukemia viral oncogene homolog a (ras related), Ist1 - increased sodium tolerance 1 homolog (yeast), Dpysl3 - dihydropyrimidinase-like 3, Fscn1 - fascin homolog 1, actin bundling protein (strongylocentrotus purpuratus), Camk2b - calcium/calmodulin-dependent protein kinase ii, beta, Pcp4 - …	1
protein	brain	heart	GO:0050806	positive regulation of synaptic transmission	2.58e-07	5.15e-05	8.35	2848	28	134	11	[Syt1 - synaptotagmin i, Ncs1 - neuronal calcium sensor 1, Gfap - glial fibrillary acidic protein, Glul - glutamate-ammonia ligase (glutamine synthetase), Snap47 - synaptosomal-associated protein, 47, Dbn1 - drebrin 1, Tnr - tenascin r, Stx1b - syntaxin 1b, S100b - s100 protein, beta polypeptide, neural, Camk2b - calcium/calmodulin-dependent protein kinase ii, beta, Mapk1 - mitogen-activated prot…	1
protein	brain	heart	GO:0006897	endocytosis	2.73e-07	5.33e-05	2.3	2848	104	512	43	[Gapvd1 - gtpase activating protein and vps9 domains 1, Arrb1 - arrestin, beta 1, Rabep1 - rabaptin, rab gtpase binding effector protein 1, Fnbp1 - formin binding protein 1, Grb2 - growth factor receptor bound protein 2, Ap2s1 - adaptor-related protein complex 2, sigma 1 subunit, Ap2b1 - adaptor-related protein complex 2, beta 1 subunit, Adrbk1 - adrenergic receptor kinase, beta 1, Cttn - cortact…	0.749
protein	brain	heart	GO:0045595	regulation of cell differentiation	3.07e-07	5.85e-05	2.77	2848	253	134	33	[L1cam - l1 cell adhesion molecule, Rap1gap - rap1 gtpase-activating protein, Camk2b - calcium/calmodulin-dependent protein kinase ii, beta, Pcp4 - purkinje cell protein 4, Smap1 - stromal membrane-associated protein 1, Sirt2 - sirtuin 2, Ncs1 - neuronal calcium sensor 1, Akap5 - a kinase (prka) anchor protein 5, Baiap2 - brain-specific angiogenesis inhibitor 1-associated protein 2, Ptprz1 - prot…	1
protein	brain	heart	GO:0006887	exocytosis	3.23e-07	6.02e-05	7.4	2848	35	132	12	[Syt1 - synaptotagmin i, Cplx3 - complexin 3, Doc2b - double c2, beta, Stxbp1 - syntaxin binding protein 1, Lin7a - lin-7 homolog a (c. elegans), Ppp3cb - protein phosphatase 3, catalytic subunit, beta isoform, Cplx2 - complexin 2, Rab3a - rab3a, member ras oncogene family, Scrn1 - secernin 1, Rab3d - rab3d, member ras oncogene family, Cplx1 - complexin 1, Pak1 - p21 protein (cdc42/rac)-activated…	1
protein	brain	heart	GO:1903305	regulation of regulated secretory pathway	3.27e-07	5.97e-05	5.13	2848	23	338	14	[Syt1 - synaptotagmin i, Cdk5 - cyclin-dependent kinase 5, Pfn2 - profilin 2, Plcb1 - phospholipase c, beta 1, Doc2b - double c2, beta, Rab3gap1 - rab3 gtpase activating protein subunit 1, Napb - n-ethylmaleimide sensitive fusion protein attachment protein beta, Stxbp1 - syntaxin binding protein 1, Napa - n-ethylmaleimide sensitive fusion protein attachment protein alpha, Stx1b - syntaxin 1b, Rab…	1
protein	brain	heart	GO:0060052	neurofilament cytoskeleton organization	3.63e-07	6.48e-05	213.6	2848	5	8	3	[Ina - internexin neuronal intermediate filament protein, alpha, Nefm - neurofilament, medium polypeptide, Nefl - neurofilament, light polypeptide]	1
protein	brain	heart	GO:0016079	synaptic vesicle exocytosis	3.94e-07	6.9e-05	19.42	2848	8	110	6	[Syt1 - synaptotagmin i, Cplx3 - complexin 3, Doc2b - double c2, beta, Cplx2 - complexin 2, Rab3a - rab3a, member ras oncogene family, Cplx1 - complexin 1]	1
protein	brain	heart	GO:0016482	cytosolic transport	4.17e-07	7.16e-05	2.72	2848	54	563	29	[Vps26b - vacuolar protein sorting 26 homolog b (yeast), Ube2o - ubiquitin-conjugating enzyme e2o, Ehd3 - eh-domain containing 3, Lin7a - lin-7 homolog a (c. elegans), Rab3gap1 - rab3 gtpase activating protein subunit 1, Cplx2 - complexin 2, Synj1 - synaptojanin 1, Cplx1 - complexin 1, Syt1 - synaptotagmin i, Cplx3 - complexin 3, Snx1 - sorting nexin 1, Cltc - clathrin, heavy polypeptide (hc), Vp…	1
protein	brain	heart	GO:0050769	positive regulation of neurogenesis	6.53e-07	0.00011	7.4	2848	81	57	12	[Syt1 - synaptotagmin i, Akap5 - a kinase (prka) anchor protein 5, Rufy3 - run and fyve domain containing 3, Gfap - glial fibrillary acidic protein, Baiap2 - brain-specific angiogenesis inhibitor 1-associated protein 2, Ptprz1 - protein tyrosine phosphatase, receptor type z, polypeptide 1, Nefl - neurofilament, light polypeptide, Dbn1 - drebrin 1, Bin1 - bridging integrator 1, Mapt - microtubule-…	1
protein	brain	heart	GO:0044708	single-organism behavior	7.29e-07	0.00012	7.32	2848	73	64	12	[Cnp - 2',3'-cyclic nucleotide 3' phosphodiesterase, Ptprz1 - protein tyrosine phosphatase, receptor type z, polypeptide 1, Cend1 - cell cycle exit and neuronal differentiation 1, Tmod2 - tropomodulin 2, Uchl1 - ubiquitin carboxy-terminal hydrolase l1, Amph - amphiphysin, Pde1b - phosphodiesterase 1b, ca2+-calmodulin dependent, Tnr - tenascin r, Mapt - microtubule-associated protein tau, Calb1 - …	1
protein	brain	heart	GO:0017156	calcium ion regulated exocytosis	7.99e-07	0.000129	13.73	2848	11	132	7	[Syt1 - synaptotagmin i, Cplx3 - complexin 3, Doc2b - double c2, beta, Ppp3cb - protein phosphatase 3, catalytic subunit, beta isoform, Cplx2 - complexin 2, Rab3a - rab3a, member ras oncogene family, Cplx1 - complexin 1]	1
protein	brain	heart	GO:0010769	regulation of cell morphogenesis involved in differentiation	8.04e-07	0.000128	4.73	2848	77	133	17	[Map2 - microtubule-associated protein 2, L1cam - l1 cell adhesion molecule, Map1b - microtubule-associated protein 1b, Dnm3 - dynamin 3, Dbn1 - drebrin 1, Mapt - microtubule-associated protein tau, Thy1 - thymus cell antigen 1, theta, Camk2b - calcium/calmodulin-dependent protein kinase ii, beta, Akap5 - a kinase (prka) anchor protein 5, Rufy3 - run and fyve domain containing 3, Baiap2 - brain-s…	1
protein	brain	heart	GO:0006996	organelle organization	8.69e-07	0.000136	1.29	2848	549	996	247	[Rock1 - rho-associated coiled-coil containing protein kinase 1, Ist1 - increased sodium tolerance 1 homolog (yeast), Cap1 - cap, adenylate cyclase-associated protein 1 (yeast), 2610301G19Rik - riken cdna 2610301g19 gene, Stx12 - syntaxin 12, Nup214 - nucleoporin 214, Nudc - nuclear distribution gene c homolog (aspergillus), Fscn1 - fascin homolog 1, actin bundling protein (strongylocentrotus pur…	0.538
protein	brain	heart	GO:0051962	positive regulation of nervous system development	1.09e-06	0.000168	2.51	2848	85	453	34	[L1cam - l1 cell adhesion molecule, Map2k1 - mitogen-activated protein kinase kinase 1, Ist1 - increased sodium tolerance 1 homolog (yeast), Dpysl3 - dihydropyrimidinase-like 3, Camk2b - calcium/calmodulin-dependent protein kinase ii, beta, Pcp4 - purkinje cell protein 4, Mif - macrophage migration inhibitory factor, Akap5 - a kinase (prka) anchor protein 5, Rheb - ras homolog enriched in brain, …	1
protein	brain	heart	GO:0065008	regulation of biological quality	1.11e-06	0.000167	1.94	2848	614	134	56	[Rap1gds1 - rap1, gtp-gdp dissociation stimulator 1, Lin7a - lin-7 homolog a (c. elegans), Camk2b - calcium/calmodulin-dependent protein kinase ii, beta, Smap1 - stromal membrane-associated protein 1, Prkcb - protein kinase c, beta, Map1lc3b - microtubule-associated protein 1 light chain 3 beta, Ckb - creatine kinase, brain, App - amyloid beta (a4) precursor protein, Stxbp1 - syntaxin binding pro…	1
protein	brain	heart	GO:0045184	establishment of protein localization	1.33e-06	0.000197	1.4	2848	335	930	153	[Rock1 - rho-associated coiled-coil containing protein kinase 1, Chmp7 - charged multivesicular body protein 7, Gdi1 - guanosine diphosphate (gdp) dissociation inhibitor 1, Vps26b - vacuolar protein sorting 26 homolog b (yeast), Arf3 - adp-ribosylation factor 3, Ist1 - increased sodium tolerance 1 homolog (yeast), Ppp2r2b - protein phosphatase 2 (formerly 2a), regulatory subunit b (pr 52), beta i…	0.4
protein	brain	heart	GO:0032502	developmental process	1.45e-06	0.00021	1.86	2848	676	136	60	[Lin7a - lin-7 homolog a (c. elegans), Abi1 - abl-interactor 1, Nefh - neurofilament, heavy polypeptide, Pou3f3 - pou domain, class 3, transcription factor 3, Camk2b - calcium/calmodulin-dependent protein kinase ii, beta, Sirt2 - sirtuin 2, App - amyloid beta (a4) precursor protein, Stxbp1 - syntaxin binding protein 1, Uchl1 - ubiquitin carboxy-terminal hydrolase l1, Cplx2 - complexin 2, Kcnab2 -…	1
protein	brain	heart	GO:0048489	synaptic vesicle transport	1.54e-06	0.00022	6.22	2848	19	265	11	[Syt1 - synaptotagmin i, Cplx3 - complexin 3, Doc2b - double c2, beta, Rab3gap1 - rab3 gtpase activating protein subunit 1, Lin7a - lin-7 homolog a (c. elegans), Dpysl2 - dihydropyrimidinase-like 2, Cplx2 - complexin 2, Ap3s1 - adaptor-related protein complex 3, sigma 1 subunit, Rab3a - rab3a, member ras oncogene family, Synj1 - synaptojanin 1, Cplx1 - complexin 1]	1
protein	brain	heart	GO:0097480	establishment of synaptic vesicle localization	1.54e-06	0.000217	6.22	2848	19	265	11	[Syt1 - synaptotagmin i, Cplx3 - complexin 3, Doc2b - double c2, beta, Rab3gap1 - rab3 gtpase activating protein subunit 1, Lin7a - lin-7 homolog a (c. elegans), Dpysl2 - dihydropyrimidinase-like 2, Cplx2 - complexin 2, Ap3s1 - adaptor-related protein complex 3, sigma 1 subunit, Rab3a - rab3a, member ras oncogene family, Synj1 - synaptojanin 1, Cplx1 - complexin 1]	1
protein	brain	heart	GO:0097479	synaptic vesicle localization	1.54e-06	0.000213	6.22	2848	19	265	11	[Syt1 - synaptotagmin i, Cplx3 - complexin 3, Doc2b - double c2, beta, Rab3gap1 - rab3 gtpase activating protein subunit 1, Lin7a - lin-7 homolog a (c. elegans), Dpysl2 - dihydropyrimidinase-like 2, Cplx2 - complexin 2, Ap3s1 - adaptor-related protein complex 3, sigma 1 subunit, Rab3a - rab3a, member ras oncogene family, Synj1 - synaptojanin 1, Cplx1 - complexin 1]	1
protein	brain	heart	GO:0060627	regulation of vesicle-mediated transport	1.61e-06	0.000219	2.59	2848	132	283	34	[Hgs - hgf-regulated tyrosine kinase substrate, Map2k1 - mitogen-activated protein kinase kinase 1, Snap91 - synaptosomal-associated protein 91, Stam - signal transducing adaptor molecule (sh3 domain and itam motif) 1, Rap1gap - rap1 gtpase-activating protein, Smap1 - stromal membrane-associated protein 1, Ncs1 - neuronal calcium sensor 1, Pfn2 - profilin 2, Add1 - adducin 1 (alpha), Rab3gap1 - r…	1
protein	brain	heart	GO:0045055	regulated exocytosis	1.7e-06	0.000229	10.79	2848	16	132	8	[Syt1 - synaptotagmin i, Cplx3 - complexin 3, Doc2b - double c2, beta, Stxbp1 - syntaxin binding protein 1, Ppp3cb - protein phosphatase 3, catalytic subunit, beta isoform, Cplx2 - complexin 2, Rab3a - rab3a, member ras oncogene family, Cplx1 - complexin 1]	1
protein	brain	heart	GO:0051301	cell division	1.82e-06	0.000241	2.03	2848	81	762	44	[Rala - v-ral simian leukemia viral oncogene homolog a (ras related), Arpp19 - camp-regulated phosphoprotein 19, Ist1 - increased sodium tolerance 1 homolog (yeast), Stag2 - stromal antigen 2, Cul3 - cullin 3, Pou3f3 - pou domain, class 3, transcription factor 3, Chmp3 - charged multivesicular body protein 3, Nudc - nuclear distribution gene c homolog (aspergillus), Arl8a - adp-ribosylation facto…	0.197
protein	brain	heart	GO:0048856	anatomical structure development	1.91e-06	0.000248	2.17	2848	424	136	44	[L1cam - l1 cell adhesion molecule, Homer1 - homer homolog 1 (drosophila), Lin7a - lin-7 homolog a (c. elegans), Abi1 - abl-interactor 1, Nefh - neurofilament, heavy polypeptide, Pou3f3 - pou domain, class 3, transcription factor 3, Dlg2 - discs, large homolog 2 (drosophila), Plp1 - proteolipid protein (myelin) 1, Camk2b - calcium/calmodulin-dependent protein kinase ii, beta, Sirt2 - sirtuin 2, A…	1
protein	brain	heart	GO:0015031	protein transport	1.92e-06	0.000246	1.42	2848	300	930	139	[Chmp7 - charged multivesicular body protein 7, Gdi1 - guanosine diphosphate (gdp) dissociation inhibitor 1, Vps26b - vacuolar protein sorting 26 homolog b (yeast), Arf3 - adp-ribosylation factor 3, Ist1 - increased sodium tolerance 1 homolog (yeast), Ppp2r2b - protein phosphatase 2 (formerly 2a), regulatory subunit b (pr 52), beta isoform, Lin7a - lin-7 homolog a (c. elegans), Ccdc93 - coiled-co…	0.397
protein	brain	heart	GO:0031175	neuron projection development	2.33e-06	0.000294	10.06	2848	52	49	9	[Map2 - microtubule-associated protein 2, Gfap - glial fibrillary acidic protein, Baiap2 - brain-specific angiogenesis inhibitor 1-associated protein 2, Nefm - neurofilament, medium polypeptide, Nefl - neurofilament, light polypeptide, Nefh - neurofilament, heavy polypeptide, Plp1 - proteolipid protein (myelin) 1, Ppp1r9b - protein phosphatase 1, regulatory subunit 9b, Pak1 - p21 protein (cdc42/r…	1
protein	brain	heart	GO:0044765	single-organism transport	2.55e-06	0.000318	1.48	2848	465	524	127	[Clns1a - chloride channel, nucleotide-sensitive, 1a, Map2k1 - mitogen-activated protein kinase kinase 1, Chmp7 - charged multivesicular body protein 7, Vps26b - vacuolar protein sorting 26 homolog b (yeast), Pitpna - phosphatidylinositol transfer protein, alpha, Ero1l - ero1-like (s. cerevisiae), Ccdc93 - coiled-coil domain containing 93, Lin7a - lin-7 homolog a (c. elegans), Snx27 - sorting nex…	1
protein	brain	heart	GO:0050770	regulation of axonogenesis	2.65e-06	0.000325	4.64	2848	40	230	15	[L1cam - l1 cell adhesion molecule, Map2 - microtubule-associated protein 2, Map1b - microtubule-associated protein 1b, Gdi1 - guanosine diphosphate (gdp) dissociation inhibitor 1, Dbn1 - drebrin 1, Thy1 - thymus cell antigen 1, theta, Mapt - microtubule-associated protein tau, Rtn4 - reticulon 4, Cttn - cortactin, Cdk5 - cyclin-dependent kinase 5, Rufy3 - run and fyve domain containing 3, Dpysl2…	1
protein	brain	heart	GO:0010976	positive regulation of neuron projection development	3.26e-06	0.000394	8.19	2848	61	57	10	[Syt1 - synaptotagmin i, Akap5 - a kinase (prka) anchor protein 5, Rufy3 - run and fyve domain containing 3, Baiap2 - brain-specific angiogenesis inhibitor 1-associated protein 2, Ptprz1 - protein tyrosine phosphatase, receptor type z, polypeptide 1, Nefl - neurofilament, light polypeptide, Dbn1 - drebrin 1, Mapt - microtubule-associated protein tau, Pcp4 - purkinje cell protein 4, Pacsin1 - prot…	1
protein	brain	heart	GO:0048869	cellular developmental process	3.34e-06	0.000399	2.22	2848	387	136	41	[L1cam - l1 cell adhesion molecule, Tubb3 - tubulin, beta 3 class iii, Snap91 - synaptosomal-associated protein 91, Homer1 - homer homolog 1 (drosophila), Abi1 - abl-interactor 1, Nefh - neurofilament, heavy polypeptide, Pou3f3 - pou domain, class 3, transcription factor 3, Plp1 - proteolipid protein (myelin) 1, Camk2b - calcium/calmodulin-dependent protein kinase ii, beta, Sirt2 - sirtuin 2, Cnp…	1
protein	brain	heart	GO:0051656	establishment of organelle localization	4.08e-06	0.00048	1.92	2848	61	995	41	[Chmp5 - charged multivesicular body protein 5, Ap3m1 - adaptor-related protein complex 3, mu 1 subunit, Map2k1 - mitogen-activated protein kinase kinase 1, Chmp7 - charged multivesicular body protein 7, Ywhaz - tyrosine 3-monooxygenase/tryptophan 5-monooxygenase activation protein, zeta polypeptide, Lin7a - lin-7 homolog a (c. elegans), Cul3 - cullin 3, Pex14 - peroxisomal biogenesis factor 14, …	1
protein	brain	heart	GO:1903307	positive regulation of regulated secretory pathway	4.1e-06	0.000476	8	2848	11	259	8	[Syt1 - synaptotagmin i, Cdk5 - cyclin-dependent kinase 5, Plcb1 - phospholipase c, beta 1, Doc2b - double c2, beta, Stxbp1 - syntaxin binding protein 1, Rab3a - rab3a, member ras oncogene family, Rab3d - rab3d, member ras oncogene family, Snx4 - sorting nexin 4]	0.482
protein	brain	heart	GO:0051648	vesicle localization	4.55e-06	0.000521	4.93	2848	28	268	13	[Syt1 - synaptotagmin i, Map2k1 - mitogen-activated protein kinase kinase 1, Cplx3 - complexin 3, Lin7a - lin-7 homolog a (c. elegans), Ap3s1 - adaptor-related protein complex 3, sigma 1 subunit, Doc2b - double c2, beta, Rab3gap1 - rab3 gtpase activating protein subunit 1, Vps33b - vacuolar protein sorting 33b (yeast), Dpysl2 - dihydropyrimidinase-like 2, Cplx2 - complexin 2, Rab3a - rab3a, membe…	1
protein	brain	heart	GO:1902578	single-organism localization	5.06e-06	0.000572	2.01	2848	508	134	48	[Snap91 - synaptosomal-associated protein 91, Ywhaz - tyrosine 3-monooxygenase/tryptophan 5-monooxygenase activation protein, zeta polypeptide, Ehd3 - eh-domain containing 3, Gabarapl2 - gamma-aminobutyric acid (gaba) a receptor-associated protein-like 2, Lin7a - lin-7 homolog a (c. elegans), Dlg2 - discs, large homolog 2 (drosophila), Camk2b - calcium/calmodulin-dependent protein kinase ii, beta…	1
protein	brain	heart	GO:0031345	negative regulation of cell projection organization	5.22e-06	0.000582	4.64	2848	34	253	14	[Gdi1 - guanosine diphosphate (gdp) dissociation inhibitor 1, Dnm3 - dynamin 3, Thy1 - thymus cell antigen 1, theta, Rap1gap - rap1 gtpase-activating protein, Rtn4 - reticulon 4, Cdk5 - cyclin-dependent kinase 5, Pfn2 - profilin 2, Rufy3 - run and fyve domain containing 3, Gfap - glial fibrillary acidic protein, Evl - ena-vasodilator stimulated phosphoprotein, Ptprz1 - protein tyrosine phosphatas…	1
protein	brain	heart	GO:0000226	microtubule cytoskeleton organization	5.37e-06	0.000591	7.85	2848	66	55	10	[Map2 - microtubule-associated protein 2, Cnp - 2',3'-cyclic nucleotide 3' phosphodiesterase, Map6 - microtubule-associated protein 6, Map1a - microtubule-associated protein 1 a, Nefm - neurofilament, medium polypeptide, Tppp - tubulin polymerization promoting protein, Crmp1 - collapsin response mediator protein 1, Nefl - neurofilament, light polypeptide, Nefh - neurofilament, heavy polypeptide, …	0.656
protein	brain	heart	GO:0050793	regulation of developmental process	5.84e-06	0.000635	2.56	2848	355	94	30	[L1cam - l1 cell adhesion molecule, Rap1gap - rap1 gtpase-activating protein, Pcp4 - purkinje cell protein 4, Sirt2 - sirtuin 2, Prkcb - protein kinase c, beta, Ncs1 - neuronal calcium sensor 1, Akap5 - a kinase (prka) anchor protein 5, Baiap2 - brain-specific angiogenesis inhibitor 1-associated protein 2, Ptprz1 - protein tyrosine phosphatase, receptor type z, polypeptide 1, Cpe - carboxypeptida…	1
protein	brain	heart	GO:0007610	behavior	6.3e-06	0.000675	6.07	2848	88	64	12	[Cnp - 2',3'-cyclic nucleotide 3' phosphodiesterase, Ptprz1 - protein tyrosine phosphatase, receptor type z, polypeptide 1, Cend1 - cell cycle exit and neuronal differentiation 1, Tmod2 - tropomodulin 2, Uchl1 - ubiquitin carboxy-terminal hydrolase l1, Amph - amphiphysin, Pde1b - phosphodiesterase 1b, ca2+-calmodulin dependent, Tnr - tenascin r, Mapt - microtubule-associated protein tau, Calb1 - …	1
protein	brain	heart	GO:0032879	regulation of localization	6.59e-06	0.000698	1.96	2848	497	146	50	[Nefh - neurofilament, heavy polypeptide, Smap1 - stromal membrane-associated protein 1, Sirt2 - sirtuin 2, Prkcb - protein kinase c, beta, Ncs1 - neuronal calcium sensor 1, Pfn2 - profilin 2, Map1lc3b - microtubule-associated protein 1 light chain 3 beta, Stxbp1 - syntaxin binding protein 1, Kcnab2 - potassium voltage-gated channel, shaker-related subfamily, beta member 2, Nsf - n-ethylmaleimide…	1
protein	brain	heart	GO:0007049	cell cycle	6.6e-06	0.000691	1.72	2848	117	879	62	[Rala - v-ral simian leukemia viral oncogene homolog a (ras related), Arpp19 - camp-regulated phosphoprotein 19, Stk24 - serine/threonine kinase 24, Ist1 - increased sodium tolerance 1 homolog (yeast), 2610301G19Rik - riken cdna 2610301g19 gene, Arf6 - adp-ribosylation factor 6, Nudc - nuclear distribution gene c homolog (aspergillus), Sirt2 - sirtuin 2, Sept7 - septin 7, Cetn2 - centrin 2, Snx18…	0.251
protein	brain	heart	GO:0033043	regulation of organelle organization	6.89e-06	0.000713	1.39	2848	275	995	134	[Rock1 - rho-associated coiled-coil containing protein kinase 1, Map2k1 - mitogen-activated protein kinase kinase 1, Arf6 - adp-ribosylation factor 6, Arpc3 - actin related protein 2/3 complex, subunit 3, Fscn1 - fascin homolog 1, actin bundling protein (strongylocentrotus purpuratus), Camk2b - calcium/calmodulin-dependent protein kinase ii, beta, Gda - guanine deaminase, Pfn2 - profilin 2, Map1l…	0.577
protein	brain	heart	GO:0007420	brain development	7.12e-06	0.000728	4.47	2848	23	360	13	[Pafah1b3 - platelet-activating factor acetylhydrolase, isoform 1b, subunit 3, Pafah1b2 - platelet-activating factor acetylhydrolase, isoform 1b, subunit 2, H2afy2 - h2a histone family, member y2, Nefh - neurofilament, heavy polypeptide, Pou3f3 - pou domain, class 3, transcription factor 3, Plcb1 - phospholipase c, beta 1, Rab3gap1 - rab3 gtpase activating protein subunit 1, Mecp2 - methyl cpg bi…	0.615
protein	brain	heart	GO:0071702	organic substance transport	7.36e-06	0.000743	1.35	2848	377	930	166	[Chmp7 - charged multivesicular body protein 7, Gdi1 - guanosine diphosphate (gdp) dissociation inhibitor 1, Vps26b - vacuolar protein sorting 26 homolog b (yeast), Pitpna - phosphatidylinositol transfer protein, alpha, Arf3 - adp-ribosylation factor 3, Ist1 - increased sodium tolerance 1 homolog (yeast), Ppp2r2b - protein phosphatase 2 (formerly 2a), regulatory subunit b (pr 52), beta isoform, L…	0.422
protein	brain	heart	GO:0045666	positive regulation of neuron differentiation	7.53e-06	0.000752	7.57	2848	66	57	10	[Syt1 - synaptotagmin i, Akap5 - a kinase (prka) anchor protein 5, Rufy3 - run and fyve domain containing 3, Baiap2 - brain-specific angiogenesis inhibitor 1-associated protein 2, Ptprz1 - protein tyrosine phosphatase, receptor type z, polypeptide 1, Nefl - neurofilament, light polypeptide, Dbn1 - drebrin 1, Mapt - microtubule-associated protein tau, Pcp4 - purkinje cell protein 4, Pacsin1 - prot…	1
protein	brain	heart	GO:0016043	cellular component organization	7.81e-06	0.000771	1.63	2848	954	130	71	[Rap1gds1 - rap1, gtp-gdp dissociation stimulator 1, Lin7a - lin-7 homolog a (c. elegans), Abi1 - abl-interactor 1, Nefh - neurofilament, heavy polypeptide, Sirt2 - sirtuin 2, Prkcb - protein kinase c, beta, Map1lc3b - microtubule-associated protein 1 light chain 3 beta, App - amyloid beta (a4) precursor protein, Stxbp1 - syntaxin binding protein 1, Pacs1 - phosphofurin acidic cluster sorting pro…	0.571
protein	brain	heart	GO:0051047	positive regulation of secretion	7.85e-06	0.000766	3.21	2848	82	238	22	[Syt1 - synaptotagmin i, Hgs - hgf-regulated tyrosine kinase substrate, Vsnl1 - visinin-like 1, Sept5 - septin 5, Glul - glutamate-ammonia ligase (glutamine synthetase), Stam - signal transducing adaptor molecule (sh3 domain and itam motif) 1, Ppp3cb - protein phosphatase 3, catalytic subunit, beta isoform, Rtn4 - reticulon 4, Pcp4 - purkinje cell protein 4, Abat - 4-aminobutyrate aminotransferas…	0.389
protein	brain	heart	GO:1902803	regulation of synaptic vesicle transport	8.03e-06	0.000774	7.34	2848	11	282	8	[Pfn2 - profilin 2, Rab3gap1 - rab3 gtpase activating protein subunit 1, Napb - n-ethylmaleimide sensitive fusion protein attachment protein beta, Stxbp1 - syntaxin binding protein 1, Napa - n-ethylmaleimide sensitive fusion protein attachment protein alpha, Rab3a - rab3a, member ras oncogene family, Stx1b - syntaxin 1b, Synj1 - synaptojanin 1]	0.862
protein	brain	heart	GO:1902580	single-organism cellular localization	8.06e-06	0.000769	3	2848	172	138	25	[Ywhaz - tyrosine 3-monooxygenase/tryptophan 5-monooxygenase activation protein, zeta polypeptide, Ehd3 - eh-domain containing 3, Lin7a - lin-7 homolog a (c. elegans), Dlg2 - discs, large homolog 2 (drosophila), Stxbp1 - syntaxin binding protein 1, Pacs1 - phosphofurin acidic cluster sorting protein 1, Uchl1 - ubiquitin carboxy-terminal hydrolase l1, Cplx2 - complexin 2, Cpe - carboxypeptidase e,…	0.687
protein	brain	heart	GO:0045921	positive regulation of exocytosis	8.13e-06	0.000767	4.76	2848	30	259	13	[Hgs - hgf-regulated tyrosine kinase substrate, Syt1 - synaptotagmin i, Vsnl1 - visinin-like 1, Sept5 - septin 5, Stam - signal transducing adaptor molecule (sh3 domain and itam motif) 1, Ncs1 - neuronal calcium sensor 1, Cdk5 - cyclin-dependent kinase 5, Plcb1 - phospholipase c, beta 1, Doc2b - double c2, beta, Stxbp1 - syntaxin binding protein 1, Rab3a - rab3a, member ras oncogene family, Rab3d…	0.518
protein	brain	heart	GO:1903530	regulation of secretion by cell	8.59e-06	0.000802	2.66	2848	118	263	29	[Hgs - hgf-regulated tyrosine kinase substrate, Glul - glutamate-ammonia ligase (glutamine synthetase), Stam - signal transducing adaptor molecule (sh3 domain and itam motif) 1, Pcp4 - purkinje cell protein 4, Abat - 4-aminobutyrate aminotransferase, Adrbk1 - adrenergic receptor kinase, beta 1, Prkcb - protein kinase c, beta, Ncs1 - neuronal calcium sensor 1, Pfn2 - profilin 2, Rab3gap1 - rab3 gt…	0.613
protein	brain	heart	GO:0051961	negative regulation of nervous system development	8.78e-06	0.00081	6.4	2848	48	102	11	[Rufy3 - run and fyve domain containing 3, Gfap - glial fibrillary acidic protein, Cend1 - cell cycle exit and neuronal differentiation 1, Ptprz1 - protein tyrosine phosphatase, receptor type z, polypeptide 1, App - amyloid beta (a4) precursor protein, Crmp1 - collapsin response mediator protein 1, Tnr - tenascin r, Thy1 - thymus cell antigen 1, theta, Cpe - carboxypeptidase e, Rap1gap - rap1 gtp…	0.862
protein	brain	heart	GO:0007611	learning or memory	8.81e-06	0.000805	7.16	2848	39	102	10	[Plcb1 - phospholipase c, beta 1, Ptprz1 - protein tyrosine phosphatase, receptor type z, polypeptide 1, App - amyloid beta (a4) precursor protein, Tmod2 - tropomodulin 2, Tnr - tenascin r, Amph - amphiphysin, Pde1b - phosphodiesterase 1b, ca2+-calmodulin dependent, Calb1 - calbindin 1, S100b - s100 protein, beta polypeptide, neural, Pak1 - p21 protein (cdc42/rac)-activated kinase 1]	1
protein	brain	heart	GO:0010720	positive regulation of cell development	8.81e-06	0.000796	5.37	2848	106	65	13	[Syt1 - synaptotagmin i, Dbn1 - drebrin 1, Mapt - microtubule-associated protein tau, Bin1 - bridging integrator 1, Pcp4 - purkinje cell protein 4, Sirt2 - sirtuin 2, Akap5 - a kinase (prka) anchor protein 5, Rufy3 - run and fyve domain containing 3, Baiap2 - brain-specific angiogenesis inhibitor 1-associated protein 2, Gfap - glial fibrillary acidic protein, Ptprz1 - protein tyrosine phosphatase…	1
protein	brain	heart	GO:0033693	neurofilament bundle assembly	8.87e-06	0.000793	58.12	2848	3	49	3	[Nefm - neurofilament, medium polypeptide, Nefl - neurofilament, light polypeptide, Nefh - neurofilament, heavy polypeptide]	1
protein	brain	heart	GO:0051588	regulation of neurotransmitter transport	9.2e-06	0.000814	24.34	2848	15	39	5	[Cplx3 - complexin 3, Gfap - glial fibrillary acidic protein, Napb - n-ethylmaleimide sensitive fusion protein attachment protein beta, Stxbp1 - syntaxin binding protein 1, Stx1b - syntaxin 1b]	1
protein	brain	heart	GO:0051954	positive regulation of amine transport	9.36e-06	0.00082	10.3	2848	7	237	6	[Rab3gap1 - rab3 gtpase activating protein subunit 1, Dpysl2 - dihydropyrimidinase-like 2, Pcp4 - purkinje cell protein 4, Rtn4 - reticulon 4, Abat - 4-aminobutyrate aminotransferase, Adrbk1 - adrenergic receptor kinase, beta 1]	0.31
protein	brain	heart	GO:0007154	cell communication	9.41e-06	0.000816	4.85	2848	68	121	14	[Snap91 - synaptosomal-associated protein 91, Glul - glutamate-ammonia ligase (glutamine synthetase), Gabarapl2 - gamma-aminobutyric acid (gaba) a receptor-associated protein-like 2, Dbn1 - drebrin 1, Dlg2 - discs, large homolog 2 (drosophila), Sirt2 - sirtuin 2, Map1lc3b - microtubule-associated protein 1 light chain 3 beta, Sncb - synuclein, beta, Cacnb3 - calcium channel, voltage-dependent, be…	0.572
protein	brain	heart	GO:0022604	regulation of cell morphogenesis	1.11e-05	0.00095	3.48	2848	123	133	20	[Syt1 - synaptotagmin i, Map2 - microtubule-associated protein 2, L1cam - l1 cell adhesion molecule, Map1b - microtubule-associated protein 1b, Dnm3 - dynamin 3, Dbn1 - drebrin 1, Thy1 - thymus cell antigen 1, theta, Mapt - microtubule-associated protein tau, Camk2b - calcium/calmodulin-dependent protein kinase ii, beta, Epb4.1l3 - erythrocyte protein band 4.1-like 3, Akap5 - a kinase (prka) anch…	1
protein	brain	heart	GO:0045956	positive regulation of calcium ion-dependent exocytosis	1.14e-05	0.000967	12.44	2848	5	229	5	[Syt1 - synaptotagmin i, Cdk5 - cyclin-dependent kinase 5, Plcb1 - phospholipase c, beta 1, Doc2b - double c2, beta, Stxbp1 - syntaxin binding protein 1]	0.472
mRNA	brain	heart	GO:0050804	modulation of synaptic transmission	8.23e-18	7.06e-14	5.16	2848	61	326	36	[Ica1 - islet cell autoantigen 1, Myo6 - myosin vi, Snca - synuclein, alpha, Ptk2b - ptk2 protein tyrosine kinase 2 beta, Camk2b - calcium/calmodulin-dependent protein kinase ii, beta, Abat - 4-aminobutyrate aminotransferase, Serpine2 - serine (or cysteine) peptidase inhibitor, clade e, member 2, Ncs1 - neuronal calcium sensor 1, Pfn2 - profilin 2, Baiap2 - brain-specific angiogenesis inhibitor 1…	1
mRNA	brain	heart	GO:0099643	signal release from synapse	5.73e-17	2.46e-13	16.98	2848	17	148	15	[Syt1 - synaptotagmin i, Cplx3 - complexin 3, Snap91 - synaptosomal-associated protein 91, Lin7a - lin-7 homolog a (c. elegans), Pak1 - p21 protein (cdc42/rac)-activated kinase 1, Sptbn2 - spectrin beta, non-erythrocytic 2, Doc2b - double c2, beta, Stxbp1 - syntaxin binding protein 1, Cplx2 - complexin 2, Nrxn3 - neurexin iii, Vamp2 - vesicle-associated membrane protein 2, Syn1 - synapsin i, Stx1…	0
mRNA	brain	heart	GO:0099531	presynaptic process involved in synaptic transmission	7.95e-16	2.27e-12	12.68	2848	23	166	17	[Syt1 - synaptotagmin i, Cplx3 - complexin 3, Snap91 - synaptosomal-associated protein 91, Lin7a - lin-7 homolog a (c. elegans), Pak1 - p21 protein (cdc42/rac)-activated kinase 1, Sptbn2 - spectrin beta, non-erythrocytic 2, Doc2b - double c2, beta, Stxbp1 - syntaxin binding protein 1, Snap47 - synaptosomal-associated protein, 47, Cplx2 - complexin 2, Nrxn3 - neurexin iii, Vamp2 - vesicle-associat…	0
mRNA	brain	heart	GO:0050877	neurological system process	1.03e-14	2.21e-11	5.69	2848	102	152	31	[Dlg2 - discs, large homolog 2 (drosophila), Camk2b - calcium/calmodulin-dependent protein kinase ii, beta, Bfsp2 - beaded filament structural protein 2, phakinin, Atp1a3 - atpase, na+/k+ transporting, alpha 3 polypeptide, Ptprz1 - protein tyrosine phosphatase, receptor type z, polypeptide 1, Tmod2 - tropomodulin 2, Uchl1 - ubiquitin carboxy-terminal hydrolase l1, Crym - crystallin, mu, Pde1b - p…	1
mRNA	brain	heart	GO:0023061	signal release	1.2e-14	2.06e-11	11.84	2848	22	175	16	[Syt1 - synaptotagmin i, Cplx3 - complexin 3, Ywhaz - tyrosine 3-monooxygenase/tryptophan 5-monooxygenase activation protein, zeta polypeptide, Snap91 - synaptosomal-associated protein 91, Lin7a - lin-7 homolog a (c. elegans), Pak1 - p21 protein (cdc42/rac)-activated kinase 1, Sptbn2 - spectrin beta, non-erythrocytic 2, Doc2b - double c2, beta, Stxbp1 - syntaxin binding protein 1, Cplx2 - complex…	1
mRNA	brain	heart	GO:0050803	regulation of synapse structure or activity	1.32e-14	1.89e-11	4.45	2848	36	516	29	[Myo6 - myosin vi, Snca - synuclein, alpha, Ptk2b - ptk2 protein tyrosine kinase 2 beta, Camk2b - calcium/calmodulin-dependent protein kinase ii, beta, Serpine2 - serine (or cysteine) peptidase inhibitor, clade e, member 2, Baiap2 - brain-specific angiogenesis inhibitor 1-associated protein 2, Mecp2 - methyl cpg binding protein 2, Kras - v-ki-ras2 kirsten rat sarcoma viral oncogene homolog, Stxbp…	1
mRNA	brain	heart	GO:0048167	regulation of synaptic plasticity	3.49e-14	4.27e-11	4.42	2848	35	516	28	[Myo6 - myosin vi, Snca - synuclein, alpha, Ptk2b - ptk2 protein tyrosine kinase 2 beta, Camk2b - calcium/calmodulin-dependent protein kinase ii, beta, Serpine2 - serine (or cysteine) peptidase inhibitor, clade e, member 2, Kras - v-ki-ras2 kirsten rat sarcoma viral oncogene homolog, Mecp2 - methyl cpg binding protein 2, Baiap2 - brain-specific angiogenesis inhibitor 1-associated protein 2, Stxbp…	1
mRNA	brain	heart	GO:0051960	regulation of nervous system development	8.85e-14	9.5e-11	3.37	2848	142	292	49	[Map2k1 - mitogen-activated protein kinase kinase 1, Gdi1 - guanosine diphosphate (gdp) dissociation inhibitor 1, Trf - transferrin, Ptk2b - ptk2 protein tyrosine kinase 2 beta, Camk2b - calcium/calmodulin-dependent protein kinase ii, beta, Serpine2 - serine (or cysteine) peptidase inhibitor, clade e, member 2, Ncs1 - neuronal calcium sensor 1, Prkca - protein kinase c, alpha, App - amyloid beta …	1
mRNA	brain	heart	GO:0031344	regulation of cell projection organization	1.16e-13	1.11e-10	3.51	2848	128	292	46	[L1cam - l1 cell adhesion molecule, Map2k1 - mitogen-activated protein kinase kinase 1, Gdi1 - guanosine diphosphate (gdp) dissociation inhibitor 1, Syne1 - spectrin repeat containing, nuclear envelope 1, Ptk2b - ptk2 protein tyrosine kinase 2 beta, Rap1gap - rap1 gtpase-activating protein, Camk2b - calcium/calmodulin-dependent protein kinase ii, beta, Fscn1 - fascin homolog 1, actin bundling pro…	1
mRNA	brain	heart	GO:0010975	regulation of neuron projection development	5.61e-13	4.81e-10	3.7	2848	98	306	39	[L1cam - l1 cell adhesion molecule, Map2k1 - mitogen-activated protein kinase kinase 1, Gdi1 - guanosine diphosphate (gdp) dissociation inhibitor 1, Syne1 - spectrin repeat containing, nuclear envelope 1, Ptk2b - ptk2 protein tyrosine kinase 2 beta, Pcp4 - purkinje cell protein 4, Camk2b - calcium/calmodulin-dependent protein kinase ii, beta, Serpine2 - serine (or cysteine) peptidase inhibitor, c…	1
mRNA	brain	heart	GO:0045664	regulation of neuron differentiation	6.3e-13	4.92e-10	3.49	2848	112	306	42	[L1cam - l1 cell adhesion molecule, Map2k1 - mitogen-activated protein kinase kinase 1, Gdi1 - guanosine diphosphate (gdp) dissociation inhibitor 1, Syne1 - spectrin repeat containing, nuclear envelope 1, Ptk2b - ptk2 protein tyrosine kinase 2 beta, Rap1gap - rap1 gtpase-activating protein, Pcp4 - purkinje cell protein 4, Camk2b - calcium/calmodulin-dependent protein kinase ii, beta, Serpine2 - s…	1
mRNA	brain	heart	GO:0050767	regulation of neurogenesis	9.08e-13	6.49e-10	3.3	2848	133	292	45	[L1cam - l1 cell adhesion molecule, Map2k1 - mitogen-activated protein kinase kinase 1, Gdi1 - guanosine diphosphate (gdp) dissociation inhibitor 1, Trf - transferrin, Syne1 - spectrin repeat containing, nuclear envelope 1, Ptk2b - ptk2 protein tyrosine kinase 2 beta, Rap1gap - rap1 gtpase-activating protein, Camk2b - calcium/calmodulin-dependent protein kinase ii, beta, Pcp4 - purkinje cell prot…	1
mRNA	brain	heart	GO:0006836	neurotransmitter transport	1.09e-12	7.21e-10	14.12	2848	19	138	13	[Syt1 - synaptotagmin i, Cplx3 - complexin 3, Snap91 - synaptosomal-associated protein 91, Lin7a - lin-7 homolog a (c. elegans), Pak1 - p21 protein (cdc42/rac)-activated kinase 1, Stxbp1 - syntaxin binding protein 1, Cplx2 - complexin 2, Nrxn3 - neurexin iii, Syn1 - synapsin i, Rab3a - rab3a, member ras oncogene family, Stx1b - syntaxin 1b, Synj1 - synaptojanin 1, Cplx1 - complexin 1]	1
mRNA	brain	heart	GO:0030030	cell projection organization	1.91e-12	1.17e-09	3.04	2848	150	306	49	[Map2k1 - mitogen-activated protein kinase kinase 1, Efhd1 - ef hand domain containing 1, Nefh - neurofilament, heavy polypeptide, Ptk2b - ptk2 protein tyrosine kinase 2 beta, Fscn1 - fascin homolog 1, actin bundling protein (strongylocentrotus purpuratus), Camk2b - calcium/calmodulin-dependent protein kinase ii, beta, Myh10 - myosin, heavy polypeptide 10, non-muscle, Phgdh - 3-phosphoglycerate d…	1
mRNA	brain	heart	GO:0001505	regulation of neurotransmitter levels	7.67e-12	4.39e-09	9.56	2848	32	149	16	[Syt1 - synaptotagmin i, Cplx3 - complexin 3, Snap91 - synaptosomal-associated protein 91, Lin7a - lin-7 homolog a (c. elegans), Snca - synuclein, alpha, Abat - 4-aminobutyrate aminotransferase, Pak1 - p21 protein (cdc42/rac)-activated kinase 1, Pfn2 - profilin 2, Gfap - glial fibrillary acidic protein, Napb - n-ethylmaleimide sensitive fusion protein attachment protein beta, Stxbp1 - syntaxin bi…	1
mRNA	brain	heart	GO:0050806	positive regulation of synaptic transmission	5.17e-11	2.77e-08	4.8	2848	28	445	21	[Syt1 - synaptotagmin i, Glul - glutamate-ammonia ligase (glutamine synthetase), Dbn1 - drebrin 1, Snca - synuclein, alpha, Ptk2b - ptk2 protein tyrosine kinase 2 beta, Gsk3b - glycogen synthase kinase 3 beta, Camk2b - calcium/calmodulin-dependent protein kinase ii, beta, Mapk1 - mitogen-activated protein kinase 1, Abat - 4-aminobutyrate aminotransferase, Serpine2 - serine (or cysteine) peptidase…	1
mRNA	brain	heart	GO:0032940	secretion by cell	8.41e-11	4.25e-08	4.77	2848	60	249	25	[Ywhaz - tyrosine 3-monooxygenase/tryptophan 5-monooxygenase activation protein, zeta polypeptide, Snap91 - synaptosomal-associated protein 91, Lin7a - lin-7 homolog a (c. elegans), Myo6 - myosin vi, Myh10 - myosin, heavy polypeptide 10, non-muscle, Serpine2 - serine (or cysteine) peptidase inhibitor, clade e, member 2, Akap5 - a kinase (prka) anchor protein 5, Stxbp2 - syntaxin binding protein 2…	1
mRNA	brain	heart	GO:0016079	synaptic vesicle exocytosis	1.76e-10	8.41e-08	19.24	2848	8	148	8	[Syt1 - synaptotagmin i, Cplx3 - complexin 3, Sptbn2 - spectrin beta, non-erythrocytic 2, Doc2b - double c2, beta, Cplx2 - complexin 2, Vamp2 - vesicle-associated membrane protein 2, Rab3a - rab3a, member ras oncogene family, Cplx1 - complexin 1]	1
mRNA	brain	heart	GO:0003008	system process	2.9e-10	1.31e-07	3.6	2848	187	144	34	[Cbs - cystathionine beta-synthase, Dlg2 - discs, large homolog 2 (drosophila), Camk2b - calcium/calmodulin-dependent protein kinase ii, beta, Arg2 - arginase type ii, Bfsp2 - beaded filament structural protein 2, phakinin, Atp1a3 - atpase, na+/k+ transporting, alpha 3 polypeptide, Ptprz1 - protein tyrosine phosphatase, receptor type z, polypeptide 1, Tmod2 - tropomodulin 2, Mybpc1 - myosin bindi…	0.314
mRNA	brain	heart	GO:0046903	secretion	3.42e-10	1.47e-07	4.23	2848	73	249	27	[Ywhaz - tyrosine 3-monooxygenase/tryptophan 5-monooxygenase activation protein, zeta polypeptide, Snap91 - synaptosomal-associated protein 91, Lin7a - lin-7 homolog a (c. elegans), Myo6 - myosin vi, Myh10 - myosin, heavy polypeptide 10, non-muscle, Serpine2 - serine (or cysteine) peptidase inhibitor, clade e, member 2, Akap5 - a kinase (prka) anchor protein 5, Stxbp2 - syntaxin binding protein 2…	1
mRNA	brain	heart	GO:0007269	neurotransmitter secretion	3.49e-10	1.43e-07	16.89	2848	11	138	9	[Syt1 - synaptotagmin i, Snap91 - synaptosomal-associated protein 91, Lin7a - lin-7 homolog a (c. elegans), Stxbp1 - syntaxin binding protein 1, Nrxn3 - neurexin iii, Syn1 - synapsin i, Stx1b - syntaxin 1b, Rab3a - rab3a, member ras oncogene family, Pak1 - p21 protein (cdc42/rac)-activated kinase 1]	1
mRNA	brain	heart	GO:0048489	synaptic vesicle transport	7.22e-10	2.82e-07	10.4	2848	19	173	12	[Syt1 - synaptotagmin i, Cplx3 - complexin 3, Sptbn2 - spectrin beta, non-erythrocytic 2, Doc2b - double c2, beta, Lin7a - lin-7 homolog a (c. elegans), Dpysl2 - dihydropyrimidinase-like 2, Cplx2 - complexin 2, Snca - synuclein, alpha, Vamp2 - vesicle-associated membrane protein 2, Rab3a - rab3a, member ras oncogene family, Synj1 - synaptojanin 1, Cplx1 - complexin 1]	1
mRNA	brain	heart	GO:0097480	establishment of synaptic vesicle localization	7.22e-10	2.7e-07	10.4	2848	19	173	12	[Syt1 - synaptotagmin i, Cplx3 - complexin 3, Sptbn2 - spectrin beta, non-erythrocytic 2, Doc2b - double c2, beta, Lin7a - lin-7 homolog a (c. elegans), Dpysl2 - dihydropyrimidinase-like 2, Cplx2 - complexin 2, Snca - synuclein, alpha, Vamp2 - vesicle-associated membrane protein 2, Rab3a - rab3a, member ras oncogene family, Synj1 - synaptojanin 1, Cplx1 - complexin 1]	1
mRNA	brain	heart	GO:0097479	synaptic vesicle localization	7.22e-10	2.58e-07	10.4	2848	19	173	12	[Syt1 - synaptotagmin i, Cplx3 - complexin 3, Sptbn2 - spectrin beta, non-erythrocytic 2, Doc2b - double c2, beta, Lin7a - lin-7 homolog a (c. elegans), Dpysl2 - dihydropyrimidinase-like 2, Cplx2 - complexin 2, Snca - synuclein, alpha, Vamp2 - vesicle-associated membrane protein 2, Rab3a - rab3a, member ras oncogene family, Synj1 - synaptojanin 1, Cplx1 - complexin 1]	1
mRNA	brain	heart	GO:0044708	single-organism behavior	1.35e-09	4.62e-07	5.7	2848	73	137	20	[Cend1 - cell cycle exit and neuronal differentiation 1, Snca - synuclein, alpha, Ncam1 - neural cell adhesion molecule 1, Mapk10 - mitogen-activated protein kinase 10, Pak1 - p21 protein (cdc42/rac)-activated kinase 1, Abat - 4-aminobutyrate aminotransferase, Plcb1 - phospholipase c, beta 1, Cnp - 2',3'-cyclic nucleotide 3' phosphodiesterase, Sptbn2 - spectrin beta, non-erythrocytic 2, Atp1a3 - …	1
mRNA	brain	heart	GO:0060284	regulation of cell development	1.71e-09	5.63e-07	3.66	2848	170	142	31	[L1cam - l1 cell adhesion molecule, Trf - transferrin, Syne1 - spectrin repeat containing, nuclear envelope 1, Ptk2b - ptk2 protein tyrosine kinase 2 beta, Pcp4 - purkinje cell protein 4, Camk2b - calcium/calmodulin-dependent protein kinase ii, beta, Rap1gap - rap1 gtpase-activating protein, Akap5 - a kinase (prka) anchor protein 5, Ncs1 - neuronal calcium sensor 1, Plxna3 - plexin a3, Baiap2 - b…	1
mRNA	brain	heart	GO:0065008	regulation of biological quality	3.42e-09	1.09e-06	1.71	2848	614	296	109	[Map2k1 - mitogen-activated protein kinase kinase 1, Rap1gds1 - rap1, gtp-gdp dissociation stimulator 1, Lin7a - lin-7 homolog a (c. elegans), Ptk2b - ptk2 protein tyrosine kinase 2 beta, Maoa - monoamine oxidase a, Camk2b - calcium/calmodulin-dependent protein kinase ii, beta, Smap1 - stromal membrane-associated protein 1, Prkcb - protein kinase c, beta, Pfn2 - profilin 2, Prkca - protein kinase…	1
mRNA	brain	heart	GO:0048812	neuron projection morphogenesis	3.57e-09	1.09e-06	4.04	2848	49	345	24	[Map2 - microtubule-associated protein 2, Map1b - microtubule-associated protein 1b, Map2k1 - mitogen-activated protein kinase kinase 1, Map6 - microtubule-associated protein 6, Snap91 - synaptosomal-associated protein 91, 4930506M07Rik - riken cdna 4930506m07 gene, Ank3 - ankyrin 3, epithelial, Abi1 - abl-interactor 1, Nefh - neurofilament, heavy polypeptide, Mapk8 - mitogen-activated protein ki…	1
mRNA	brain	heart	GO:2000026	regulation of multicellular organismal development	4.61e-09	1.36e-06	2.92	2848	261	142	38	[L1cam - l1 cell adhesion molecule, Trf - transferrin, Syne1 - spectrin repeat containing, nuclear envelope 1, Ptk2b - ptk2 protein tyrosine kinase 2 beta, Camk2b - calcium/calmodulin-dependent protein kinase ii, beta, Rap1gap - rap1 gtpase-activating protein, Pcp4 - purkinje cell protein 4, Prkcb - protein kinase c, beta, Ncs1 - neuronal calcium sensor 1, Akap5 - a kinase (prka) anchor protein 5…	1
mRNA	brain	heart	GO:0051962	positive regulation of nervous system development	5.97e-09	1.71e-06	3.44	2848	85	292	30	[L1cam - l1 cell adhesion molecule, Map2k1 - mitogen-activated protein kinase kinase 1, Trf - transferrin, Ptk2b - ptk2 protein tyrosine kinase 2 beta, Camk2b - calcium/calmodulin-dependent protein kinase ii, beta, Pcp4 - purkinje cell protein 4, Serpine2 - serine (or cysteine) peptidase inhibitor, clade e, member 2, Akap5 - a kinase (prka) anchor protein 5, Prkca - protein kinase c, alpha, Baiap…	1
mRNA	brain	heart	GO:0007610	behavior	7.66e-09	2.12e-06	4.96	2848	88	137	21	[Cyp11a1 - cytochrome p450, family 11, subfamily a, polypeptide 1, Cend1 - cell cycle exit and neuronal differentiation 1, Snca - synuclein, alpha, Ncam1 - neural cell adhesion molecule 1, Mapk10 - mitogen-activated protein kinase 10, Pak1 - p21 protein (cdc42/rac)-activated kinase 1, Abat - 4-aminobutyrate aminotransferase, Plcb1 - phospholipase c, beta 1, Cnp - 2',3'-cyclic nucleotide 3' phosph…	1
mRNA	brain	heart	GO:0007399	nervous system development	9.12e-09	2.45e-06	4.06	2848	49	329	23	[L1cam - l1 cell adhesion molecule, Map1b - microtubule-associated protein 1b, Ina - internexin neuronal intermediate filament protein, alpha, Dbn1 - drebrin 1, Pou3f3 - pou domain, class 3, transcription factor 3, Dlg2 - discs, large homolog 2 (drosophila), Rtn4 - reticulon 4, Camk2b - calcium/calmodulin-dependent protein kinase ii, beta, Camk2g - calcium/calmodulin-dependent protein kinase ii g…	1
mRNA	brain	heart	GO:0048858	cell projection morphogenesis	1.18e-08	3.08e-06	3.64	2848	59	345	26	[Map2k1 - mitogen-activated protein kinase kinase 1, Snap91 - synaptosomal-associated protein 91, Abi1 - abl-interactor 1, Ank3 - ankyrin 3, epithelial, Nefh - neurofilament, heavy polypeptide, Dync2h1 - dynein cytoplasmic 2 heavy chain 1, Camk2b - calcium/calmodulin-dependent protein kinase ii, beta, Myh10 - myosin, heavy polypeptide 10, non-muscle, Cnp - 2',3'-cyclic nucleotide 3' phosphodieste…	1
mRNA	brain	heart	GO:0007409	axonogenesis	1.19e-08	2.99e-06	5.27	2848	30	306	17	[Map2 - microtubule-associated protein 2, Map1b - microtubule-associated protein 1b, Snap91 - synaptosomal-associated protein 91, 4930506M07Rik - riken cdna 4930506m07 gene, Ank3 - ankyrin 3, epithelial, Nefh - neurofilament, heavy polypeptide, Mapt - microtubule-associated protein tau, Pak1 - p21 protein (cdc42/rac)-activated kinase 1, Myh10 - myosin, heavy polypeptide 10, non-muscle, Cdk5 - cyc…	1
mRNA	brain	heart	GO:0051128	regulation of cellular component organization	1.65e-08	4.05e-06	2.05	2848	513	173	64	[Arrb1 - arrestin, beta 1, Trf - transferrin, Ptk2b - ptk2 protein tyrosine kinase 2 beta, Camk2b - calcium/calmodulin-dependent protein kinase ii, beta, Ncs1 - neuronal calcium sensor 1, Pfn2 - profilin 2, Gda - guanine deaminase, Stxbp1 - syntaxin binding protein 1, Nrxn3 - neurexin iii, S100b - s100 protein, beta polypeptide, neural, Map2 - microtubule-associated protein 2, Map1b - microtubule…	1
mRNA	brain	heart	GO:0051049	regulation of transport	2e-08	4.76e-06	1.98	2848	367	278	71	[Arrb1 - arrestin, beta 1, Map2k1 - mitogen-activated protein kinase kinase 1, Gdi1 - guanosine diphosphate (gdp) dissociation inhibitor 1, Trf - transferrin, Nefh - neurofilament, heavy polypeptide, Acat2 - acetyl-coenzyme a acetyltransferase 2, Ptk2b - ptk2 protein tyrosine kinase 2 beta, Smap1 - stromal membrane-associated protein 1, Arg2 - arginase type ii, Serpine2 - serine (or cysteine) pep…	1
mRNA	brain	heart	GO:0048731	system development	2.16e-08	5.01e-06	2.86	2848	76	445	34	[L1cam - l1 cell adhesion molecule, Pou3f3 - pou domain, class 3, transcription factor 3, Dlg2 - discs, large homolog 2 (drosophila), Camk2b - calcium/calmodulin-dependent protein kinase ii, beta, Camk2g - calcium/calmodulin-dependent protein kinase ii gamma, Serpine2 - serine (or cysteine) peptidase inhibitor, clade e, member 2, Apoe - apolipoprotein e, Kif2a - kinesin family member 2a, Atxn10 -…	1
mRNA	brain	heart	GO:0051648	vesicle localization	2.51e-08	5.66e-06	7.64	2848	28	173	13	[Syt1 - synaptotagmin i, Cplx3 - complexin 3, Lin7a - lin-7 homolog a (c. elegans), Snca - synuclein, alpha, Sptbn2 - spectrin beta, non-erythrocytic 2, Doc2b - double c2, beta, Myo1a - myosin ia, Dpysl2 - dihydropyrimidinase-like 2, Cplx2 - complexin 2, Vamp2 - vesicle-associated membrane protein 2, Rab3a - rab3a, member ras oncogene family, Synj1 - synaptojanin 1, Cplx1 - complexin 1]	1
mRNA	brain	heart	GO:0016482	cytosolic transport	2.71e-08	5.97e-06	2.24	2848	54	917	39	[Ap3m1 - adaptor-related protein complex 3, mu 1 subunit, Vps26b - vacuolar protein sorting 26 homolog b (yeast), Rab14 - rab14, member ras oncogene family, Ube2o - ubiquitin-conjugating enzyme e2o, Ehd3 - eh-domain containing 3, Lin7a - lin-7 homolog a (c. elegans), Snca - synuclein, alpha, Spag9 - sperm associated antigen 9, Ankfy1 - ankyrin repeat and fyve domain containing 1, Vps35 - vacuolar…	1
mRNA	brain	heart	GO:0050769	positive regulation of neurogenesis	4.08e-08	8.75e-06	3.37	2848	81	292	28	[L1cam - l1 cell adhesion molecule, Map2k1 - mitogen-activated protein kinase kinase 1, Trf - transferrin, Ptk2b - ptk2 protein tyrosine kinase 2 beta, Pcp4 - purkinje cell protein 4, Camk2b - calcium/calmodulin-dependent protein kinase ii, beta, Serpine2 - serine (or cysteine) peptidase inhibitor, clade e, member 2, Akap5 - a kinase (prka) anchor protein 5, Baiap2 - brain-specific angiogenesis i…	1
mRNA	brain	heart	GO:0017157	regulation of exocytosis	4.1e-08	8.59e-06	6	2848	50	152	16	[Syt1 - synaptotagmin i, Vsnl1 - visinin-like 1, Sept5 - septin 5, Snca - synuclein, alpha, Ncam1 - neural cell adhesion molecule 1, Ncs1 - neuronal calcium sensor 1, Plcb1 - phospholipase c, beta 1, Pfn2 - profilin 2, Doc2b - double c2, beta, Napb - n-ethylmaleimide sensitive fusion protein attachment protein beta, Stxbp1 - syntaxin binding protein 1, Vamp2 - vesicle-associated membrane protein …	1
mRNA	brain	heart	GO:0031175	neuron projection development	4.12e-08	8.41e-06	4.51	2848	52	243	20	[Map2 - microtubule-associated protein 2, L1cam - l1 cell adhesion molecule, Map1b - microtubule-associated protein 1b, Efhd1 - ef hand domain containing 1, Nefh - neurofilament, heavy polypeptide, Myo6 - myosin vi, Ptk2b - ptk2 protein tyrosine kinase 2 beta, Plp1 - proteolipid protein (myelin) 1, Ncam1 - neural cell adhesion molecule 1, Pak1 - p21 protein (cdc42/rac)-activated kinase 1, Myh10 -…	1
mRNA	brain	heart	GO:0017156	calcium ion regulated exocytosis	4.44e-08	8.86e-06	14	2848	11	148	8	[Syt1 - synaptotagmin i, Cplx3 - complexin 3, Sptbn2 - spectrin beta, non-erythrocytic 2, Doc2b - double c2, beta, Cplx2 - complexin 2, Vamp2 - vesicle-associated membrane protein 2, Rab3a - rab3a, member ras oncogene family, Cplx1 - complexin 1]	1
mRNA	brain	heart	GO:0060627	regulation of vesicle-mediated transport	5.34e-08	1.04e-05	3.69	2848	132	152	26	[Snap91 - synaptosomal-associated protein 91, Trf - transferrin, Syne1 - spectrin repeat containing, nuclear envelope 1, Snca - synuclein, alpha, Rap1gap - rap1 gtpase-activating protein, Ncs1 - neuronal calcium sensor 1, Pfn2 - profilin 2, Stxbp1 - syntaxin binding protein 1, Vamp2 - vesicle-associated membrane protein 2, Synj1 - synaptojanin 1, Nsf - n-ethylmaleimide sensitive fusion protein, S…	1
mRNA	brain	heart	GO:0007010	cytoskeleton organization	5.73e-08	1.09e-05	2.81	2848	196	191	37	[Arrb1 - arrestin, beta 1, Rap1gds1 - rap1, gtp-gdp dissociation stimulator 1, Syne1 - spectrin repeat containing, nuclear envelope 1, Nefh - neurofilament, heavy polypeptide, Ptk2b - ptk2 protein tyrosine kinase 2 beta, Fscn1 - fascin homolog 1, actin bundling protein (strongylocentrotus purpuratus), Bfsp2 - beaded filament structural protein 2, phakinin, Pfn2 - profilin 2, Cnp - 2',3'-cyclic nu…	1
mRNA	brain	heart	GO:0060291	long-term synaptic potentiation	7.13e-08	1.33e-05	9.55	2848	11	244	9	[Serpine2 - serine (or cysteine) peptidase inhibitor, clade e, member 2, Gfap - glial fibrillary acidic protein, Snap47 - synaptosomal-associated protein, 47, Snca - synuclein, alpha, Tnr - tenascin r, Ptk2b - ptk2 protein tyrosine kinase 2 beta, Vamp2 - vesicle-associated membrane protein 2, Camk2b - calcium/calmodulin-dependent protein kinase ii, beta, Mapk1 - mitogen-activated protein kinase 1]	0.687
mRNA	brain	heart	GO:0060052	neurofilament cytoskeleton organization	7.47e-08	1.36e-05	87.63	2848	5	26	4	[Ina - internexin neuronal intermediate filament protein, alpha, Nefm - neurofilament, medium polypeptide, Nefh - neurofilament, heavy polypeptide, Nefl - neurofilament, light polypeptide]	1
mRNA	brain	heart	GO:0017158	regulation of calcium ion-dependent exocytosis	8.95e-08	1.6e-05	11.47	2848	15	149	9	[Syt1 - synaptotagmin i, Pfn2 - profilin 2, Plcb1 - phospholipase c, beta 1, Doc2b - double c2, beta, Napb - n-ethylmaleimide sensitive fusion protein attachment protein beta, Stxbp1 - syntaxin binding protein 1, Vamp2 - vesicle-associated membrane protein 2, Stx1b - syntaxin 1b, Rab3a - rab3a, member ras oncogene family]	1
mRNA	brain	heart	GO:0006887	exocytosis	1.06e-07	1.85e-05	5.23	2848	35	249	16	[Syt1 - synaptotagmin i, Cplx3 - complexin 3, Lin7a - lin-7 homolog a (c. elegans), Scrn1 - secernin 1, Myh10 - myosin, heavy polypeptide 10, non-muscle, Pak1 - p21 protein (cdc42/rac)-activated kinase 1, Sptbn2 - spectrin beta, non-erythrocytic 2, Doc2b - double c2, beta, Stxbp2 - syntaxin binding protein 2, Stxbp1 - syntaxin binding protein 1, Scamp1 - secretory carrier membrane protein 1, Coro…	1
mRNA	brain	heart	GO:0007611	learning or memory	1.06e-07	1.83e-05	8.27	2848	39	106	12	[Plcb1 - phospholipase c, beta 1, Atp1a3 - atpase, na+/k+ transporting, alpha 3 polypeptide, Prkar2b - protein kinase, camp dependent regulatory, type ii beta, Ptprz1 - protein tyrosine phosphatase, receptor type z, polypeptide 1, Tmod2 - tropomodulin 2, Tnr - tenascin r, Amph - amphiphysin, Pde1b - phosphodiesterase 1b, ca2+-calmodulin dependent, Ncam1 - neural cell adhesion molecule 1, Calb1 - …	1
mRNA	brain	heart	GO:0051650	establishment of vesicle localization	1.13e-07	1.91e-05	7.6	2848	26	173	12	[Syt1 - synaptotagmin i, Cplx3 - complexin 3, Sptbn2 - spectrin beta, non-erythrocytic 2, Doc2b - double c2, beta, Lin7a - lin-7 homolog a (c. elegans), Dpysl2 - dihydropyrimidinase-like 2, Cplx2 - complexin 2, Snca - synuclein, alpha, Vamp2 - vesicle-associated membrane protein 2, Rab3a - rab3a, member ras oncogene family, Synj1 - synaptojanin 1, Cplx1 - complexin 1]	0.862
mRNA	brain	heart	GO:0022604	regulation of cell morphogenesis	1.4e-07	2.32e-05	2.52	2848	123	367	40	[L1cam - l1 cell adhesion molecule, Vil1 - villin 1, Map2k1 - mitogen-activated protein kinase kinase 1, Gdi1 - guanosine diphosphate (gdp) dissociation inhibitor 1, Syne1 - spectrin repeat containing, nuclear envelope 1, Myl12b - myosin, light chain 12b, regulatory, Ptk2b - ptk2 protein tyrosine kinase 2 beta, Camk2b - calcium/calmodulin-dependent protein kinase ii, beta, Myh10 - myosin, heavy p…	1
mRNA	brain	heart	GO:0032990	cell part morphogenesis	1.44e-07	2.34e-05	3.3	2848	65	345	26	[Map2k1 - mitogen-activated protein kinase kinase 1, Snap91 - synaptosomal-associated protein 91, Abi1 - abl-interactor 1, Ank3 - ankyrin 3, epithelial, Nefh - neurofilament, heavy polypeptide, Dync2h1 - dynein cytoplasmic 2 heavy chain 1, Camk2b - calcium/calmodulin-dependent protein kinase ii, beta, Myh10 - myosin, heavy polypeptide 10, non-muscle, Cnp - 2',3'-cyclic nucleotide 3' phosphodieste…	1
mRNA	brain	heart	GO:0050890	cognition	1.75e-07	2.78e-05	3.03	2848	41	574	25	[Gmfb - glia maturation factor, beta, Gm2a - gm2 ganglioside activator protein, Cbr3 - carbonyl reductase 3, Prkca - protein kinase c, alpha, Kras - v-ki-ras2 kirsten rat sarcoma viral oncogene homolog, Mecp2 - methyl cpg binding protein 2, Atp1a3 - atpase, na+/k+ transporting, alpha 3 polypeptide, Ptprz1 - protein tyrosine phosphatase, receptor type z, polypeptide 1, App - amyloid beta (a4) prec…	0.233
mRNA	brain	heart	GO:0045055	regulated exocytosis	1.91e-07	2.98e-05	10.82	2848	16	148	9	[Syt1 - synaptotagmin i, Cplx3 - complexin 3, Sptbn2 - spectrin beta, non-erythrocytic 2, Doc2b - double c2, beta, Stxbp1 - syntaxin binding protein 1, Cplx2 - complexin 2, Vamp2 - vesicle-associated membrane protein 2, Rab3a - rab3a, member ras oncogene family, Cplx1 - complexin 1]	1
mRNA	brain	heart	GO:1902578	single-organism localization	2.2e-07	3.38e-05	1.69	2848	508	316	95	[Arrb1 - arrestin, beta 1, Map2k1 - mitogen-activated protein kinase kinase 1, Arf3 - adp-ribosylation factor 3, Ppp2r2b - protein phosphatase 2 (formerly 2a), regulatory subunit b (pr 52), beta isoform, Trf - transferrin, Lin7a - lin-7 homolog a (c. elegans), Slc4a4 - solute carrier family 4 (anion exchanger), member 4, Camk2b - calcium/calmodulin-dependent protein kinase ii, beta, Ywhab - tyros…	1
mRNA	brain	heart	GO:0097485	neuron projection guidance	2.27e-07	3.42e-05	5.76	2848	21	306	13	[L1cam - l1 cell adhesion molecule, Tubb3 - tubulin, beta 3 class iii, Ank3 - ankyrin 3, epithelial, Nrcam - neuron-glia-cam-related cell adhesion molecule, Myh10 - myosin, heavy polypeptide 10, non-muscle, Cdk5 - cyclin-dependent kinase 5, Plxna3 - plexin a3, Dpysl4 - dihydropyrimidinase-like 4, Dpysl5 - dihydropyrimidinase-like 5, Evl - ena-vasodilator stimulated phosphoprotein, Alcam - activat…	0.569
mRNA	brain	heart	GO:0099536	synaptic signaling	2.47e-07	3.65e-05	10.1	2848	30	94	10	[Sncb - synuclein, beta, Snap91 - synaptosomal-associated protein 91, Cacnb3 - calcium channel, voltage-dependent, beta 3 subunit, Napb - n-ethylmaleimide sensitive fusion protein attachment protein beta, Stxbp1 - syntaxin binding protein 1, Tmod2 - tropomodulin 2, Omp - olfactory marker protein, Nrxn3 - neurexin iii, Snca - synuclein, alpha, Dlg2 - discs, large homolog 2 (drosophila)]	0
mRNA	brain	heart	GO:0099537	trans-synaptic signaling	2.47e-07	3.59e-05	10.1	2848	30	94	10	[Sncb - synuclein, beta, Snap91 - synaptosomal-associated protein 91, Cacnb3 - calcium channel, voltage-dependent, beta 3 subunit, Napb - n-ethylmaleimide sensitive fusion protein attachment protein beta, Stxbp1 - syntaxin binding protein 1, Tmod2 - tropomodulin 2, Omp - olfactory marker protein, Nrxn3 - neurexin iii, Snca - synuclein, alpha, Dlg2 - discs, large homolog 2 (drosophila)]	0
mRNA	brain	heart	GO:0098916	anterograde trans-synaptic signaling	2.47e-07	3.53e-05	10.1	2848	30	94	10	[Sncb - synuclein, beta, Snap91 - synaptosomal-associated protein 91, Cacnb3 - calcium channel, voltage-dependent, beta 3 subunit, Napb - n-ethylmaleimide sensitive fusion protein attachment protein beta, Stxbp1 - syntaxin binding protein 1, Tmod2 - tropomodulin 2, Omp - olfactory marker protein, Nrxn3 - neurexin iii, Snca - synuclein, alpha, Dlg2 - discs, large homolog 2 (drosophila)]	0
mRNA	brain	heart	GO:0007268	synaptic transmission	2.47e-07	3.47e-05	10.1	2848	30	94	10	[Sncb - synuclein, beta, Snap91 - synaptosomal-associated protein 91, Cacnb3 - calcium channel, voltage-dependent, beta 3 subunit, Napb - n-ethylmaleimide sensitive fusion protein attachment protein beta, Stxbp1 - syntaxin binding protein 1, Tmod2 - tropomodulin 2, Omp - olfactory marker protein, Nrxn3 - neurexin iii, Snca - synuclein, alpha, Dlg2 - discs, large homolog 2 (drosophila)]	0.732
mRNA	brain	heart	GO:0050793	regulation of developmental process	3.29e-07	4.56e-05	2.37	2848	355	142	42	[L1cam - l1 cell adhesion molecule, Trf - transferrin, Syne1 - spectrin repeat containing, nuclear envelope 1, Ptk2b - ptk2 protein tyrosine kinase 2 beta, Camk2b - calcium/calmodulin-dependent protein kinase ii, beta, Rap1gap - rap1 gtpase-activating protein, Pcp4 - purkinje cell protein 4, Prkcb - protein kinase c, beta, Akap5 - a kinase (prka) anchor protein 5, Ncs1 - neuronal calcium sensor 1…	1
mRNA	brain	heart	GO:0032879	regulation of localization	3.37e-07	4.59e-05	2.05	2848	497	154	55	[Trf - transferrin, Nefh - neurofilament, heavy polypeptide, Acat2 - acetyl-coenzyme a acetyltransferase 2, Ptk2b - ptk2 protein tyrosine kinase 2 beta, Arg2 - arginase type ii, Prkcb - protein kinase c, beta, Ncs1 - neuronal calcium sensor 1, Pfn2 - profilin 2, Stxbp1 - syntaxin binding protein 1, Car2 - carbonic anhydrase 2, Kcnab2 - potassium voltage-gated channel, shaker-related subfamily, be…	1
mRNA	brain	heart	GO:0010769	regulation of cell morphogenesis involved in differentiation	3.51e-07	4.71e-05	3.14	2848	77	318	27	[L1cam - l1 cell adhesion molecule, Map2k1 - mitogen-activated protein kinase kinase 1, Gdi1 - guanosine diphosphate (gdp) dissociation inhibitor 1, Syne1 - spectrin repeat containing, nuclear envelope 1, Camk2b - calcium/calmodulin-dependent protein kinase ii, beta, Akap5 - a kinase (prka) anchor protein 5, Plxna3 - plexin a3, Cfl1 - cofilin 1, non-muscle, Baiap2 - brain-specific angiogenesis in…	1
mRNA	brain	heart	GO:0045595	regulation of cell differentiation	3.59e-07	4.75e-05	2.7	2848	253	142	34	[L1cam - l1 cell adhesion molecule, Trf - transferrin, Syne1 - spectrin repeat containing, nuclear envelope 1, Ptk2b - ptk2 protein tyrosine kinase 2 beta, Rap1gap - rap1 gtpase-activating protein, Camk2b - calcium/calmodulin-dependent protein kinase ii, beta, Pcp4 - purkinje cell protein 4, Ncs1 - neuronal calcium sensor 1, Akap5 - a kinase (prka) anchor protein 5, Plxna3 - plexin a3, Baiap2 - b…	1
mRNA	brain	heart	GO:0048869	cellular developmental process	3.71e-07	4.82e-05	1.93	2848	387	248	65	[Fasn - fatty acid synthase, Map2k1 - mitogen-activated protein kinase kinase 1, Trf - transferrin, Nefh - neurofilament, heavy polypeptide, Pou3f3 - pou domain, class 3, transcription factor 3, Ptk2b - ptk2 protein tyrosine kinase 2 beta, Camk2b - calcium/calmodulin-dependent protein kinase ii, beta, Myh10 - myosin, heavy polypeptide 10, non-muscle, Bfsp2 - beaded filament structural protein 2, …	1
mRNA	brain	heart	GO:0044763	single-organism cellular process	4.04e-07	5.17e-05	1.27	2848	1649	269	198	[Fasn - fatty acid synthase, Ptk2b - ptk2 protein tyrosine kinase 2 beta, Fscn1 - fascin homolog 1, actin bundling protein (strongylocentrotus purpuratus), Camk2b - calcium/calmodulin-dependent protein kinase ii, beta, Hmgcs1 - 3-hydroxy-3-methylglutaryl-coenzyme a synthase 1, Phgdh - 3-phosphoglycerate dehydrogenase, Stxbp2 - syntaxin binding protein 2, Idi1 - isopentenyl-diphosphate delta isome…	0.39
mRNA	brain	heart	GO:0032501	multicellular organismal process	4.1e-07	5.18e-05	2.14	2848	423	157	50	[Pou3f3 - pou domain, class 3, transcription factor 3, Camk2b - calcium/calmodulin-dependent protein kinase ii, beta, Arg2 - arginase type ii, Bfsp2 - beaded filament structural protein 2, phakinin, Atp1a3 - atpase, na+/k+ transporting, alpha 3 polypeptide, Uchl1 - ubiquitin carboxy-terminal hydrolase l1, Kcnab2 - potassium voltage-gated channel, shaker-related subfamily, beta member 2, S100b - s…	0.382
mRNA	brain	heart	GO:0010976	positive regulation of neuron projection development	8.27e-07	0.000103	3.52	2848	61	292	22	[Ube2v2 - ubiquitin-conjugating enzyme e2 variant 2, Syt1 - synaptotagmin i, L1cam - l1 cell adhesion molecule, Map1b - microtubule-associated protein 1b, Map2k1 - mitogen-activated protein kinase kinase 1, Arsb - arylsulfatase b, 4930506M07Rik - riken cdna 4930506m07 gene, Dbn1 - drebrin 1, Ptk2b - ptk2 protein tyrosine kinase 2 beta, Mapt - microtubule-associated protein tau, Palm - paralemmin,…	1
mRNA	brain	heart	GO:0044765	single-organism transport	1.03e-06	0.000126	1.69	2848	465	316	87	[Arrb1 - arrestin, beta 1, Map2k1 - mitogen-activated protein kinase kinase 1, Arf3 - adp-ribosylation factor 3, Ppp2r2b - protein phosphatase 2 (formerly 2a), regulatory subunit b (pr 52), beta isoform, Trf - transferrin, Lin7a - lin-7 homolog a (c. elegans), Slc4a4 - solute carrier family 4 (anion exchanger), member 4, Camk2b - calcium/calmodulin-dependent protein kinase ii, beta, Ywhab - tyros…	1
mRNA	brain	heart	GO:0032502	developmental process	1.06e-06	0.000128	1.86	2848	676	138	61	[Trf - transferrin, Lin7a - lin-7 homolog a (c. elegans), Nefh - neurofilament, heavy polypeptide, Pou3f3 - pou domain, class 3, transcription factor 3, Ptk2b - ptk2 protein tyrosine kinase 2 beta, Camk2b - calcium/calmodulin-dependent protein kinase ii, beta, Bfsp2 - beaded filament structural protein 2, phakinin, Phgdh - 3-phosphoglycerate dehydrogenase, Stxbp1 - syntaxin binding protein 1, Uch…	1
mRNA	brain	heart	GO:1903305	regulation of regulated secretory pathway	1.06e-06	0.000126	8.15	2848	23	152	10	[Syt1 - synaptotagmin i, Pfn2 - profilin 2, Plcb1 - phospholipase c, beta 1, Doc2b - double c2, beta, Napb - n-ethylmaleimide sensitive fusion protein attachment protein beta, Stxbp1 - syntaxin binding protein 1, Vamp2 - vesicle-associated membrane protein 2, Rab3a - rab3a, member ras oncogene family, Stx1b - syntaxin 1b, Abr - active bcr-related gene]	1
mRNA	brain	heart	GO:0050808	synapse organization	1.07e-06	0.000126	4.65	2848	30	306	15	[Cdh1 - cadherin 1, Dnm3 - dynamin 3, Ank3 - ankyrin 3, epithelial, Myo6 - myosin vi, Snca - synuclein, alpha, Palm - paralemmin, Pak1 - p21 protein (cdc42/rac)-activated kinase 1, Cdk5 - cyclin-dependent kinase 5, Sptbn2 - spectrin beta, non-erythrocytic 2, Sncb - synuclein, beta, Cacnb3 - calcium channel, voltage-dependent, beta 3 subunit, App - amyloid beta (a4) precursor protein, Tnr - tenasc…	0.521
mRNA	brain	heart	GO:0051656	establishment of organelle localization	1.07e-06	0.000124	4.54	2848	61	175	17	[Syt1 - synaptotagmin i, Map1b - microtubule-associated protein 1b, Cplx3 - complexin 3, Ywhaz - tyrosine 3-monooxygenase/tryptophan 5-monooxygenase activation protein, zeta polypeptide, Lin7a - lin-7 homolog a (c. elegans), Syne1 - spectrin repeat containing, nuclear envelope 1, Snca - synuclein, alpha, Sptbn2 - spectrin beta, non-erythrocytic 2, Doc2b - double c2, beta, Dpysl2 - dihydropyrimidi…	1
mRNA	brain	heart	GO:0031346	positive regulation of cell projection organization	1.15e-06	0.000132	3.17	2848	77	292	25	[L1cam - l1 cell adhesion molecule, Map2k1 - mitogen-activated protein kinase kinase 1, Ptk2b - ptk2 protein tyrosine kinase 2 beta, Pcp4 - purkinje cell protein 4, Camk2b - calcium/calmodulin-dependent protein kinase ii, beta, Fscn1 - fascin homolog 1, actin bundling protein (strongylocentrotus purpuratus), Nckap1 - nck-associated protein 1, Serpine2 - serine (or cysteine) peptidase inhibitor, c…	1
mRNA	brain	heart	GO:0051239	regulation of multicellular organismal process	1.17e-06	0.000132	1.79	2848	396	293	73	[Arrb1 - arrestin, beta 1, Map2k1 - mitogen-activated protein kinase kinase 1, Gdi1 - guanosine diphosphate (gdp) dissociation inhibitor 1, Trf - transferrin, Acat2 - acetyl-coenzyme a acetyltransferase 2, Ptk2b - ptk2 protein tyrosine kinase 2 beta, Camk2b - calcium/calmodulin-dependent protein kinase ii, beta, Arg2 - arginase type ii, Smap1 - stromal membrane-associated protein 1, Prkcb - prote…	0.652
mRNA	brain	heart	GO:0007411	axon guidance	1.23e-06	0.000137	5.58	2848	20	306	12	[Tubb3 - tubulin, beta 3 class iii, L1cam - l1 cell adhesion molecule, Cdk5 - cyclin-dependent kinase 5, Plxna3 - plexin a3, Dpysl5 - dihydropyrimidinase-like 5, Evl - ena-vasodilator stimulated phosphoprotein, Alcam - activated leukocyte cell adhesion molecule, Dpysl2 - dihydropyrimidinase-like 2, Ank3 - ankyrin 3, epithelial, Crmp1 - collapsin response mediator protein 1, Myh10 - myosin, heavy …	0.566
mRNA	brain	heart	GO:0065007	biological regulation	1.34e-06	0.000148	1.42	2848	1595	117	93	[Arf3 - adp-ribosylation factor 3, Ppp2r2b - protein phosphatase 2 (formerly 2a), regulatory subunit b (pr 52), beta isoform, Lin7a - lin-7 homolog a (c. elegans), Nefh - neurofilament, heavy polypeptide, Tceal5 - transcription elongation factor a (sii)-like 5, Pou3f3 - pou domain, class 3, transcription factor 3, Ptk2b - ptk2 protein tyrosine kinase 2 beta, Camk2b - calcium/calmodulin-dependent …	1
mRNA	brain	heart	GO:0006928	movement of cell or subcellular component	1.69e-06	0.000184	2.17	2848	179	345	47	[Tubb3 - tubulin, beta 3 class iii, L1cam - l1 cell adhesion molecule, Vil1 - villin 1, Map2k1 - mitogen-activated protein kinase kinase 1, Avl9 - avl9 homolog (s. cerevisiase), Ank3 - ankyrin 3, epithelial, Abi1 - abl-interactor 1, Copg1 - coatomer protein complex, subunit gamma 1, Pou3f3 - pou domain, class 3, transcription factor 3, Ptk2b - ptk2 protein tyrosine kinase 2 beta, Dync2h1 - dynein…	0.2
mRNA	brain	heart	GO:0045103	intermediate filament-based process	1.82e-06	0.000195	34.23	2848	16	26	5	[Ina - internexin neuronal intermediate filament protein, alpha, Gfap - glial fibrillary acidic protein, Nefm - neurofilament, medium polypeptide, Nefl - neurofilament, light polypeptide, Nefh - neurofilament, heavy polypeptide]	0.122
mRNA	brain	heart	GO:0045104	intermediate filament cytoskeleton organization	1.82e-06	0.000193	34.23	2848	16	26	5	[Ina - internexin neuronal intermediate filament protein, alpha, Gfap - glial fibrillary acidic protein, Nefm - neurofilament, medium polypeptide, Nefl - neurofilament, light polypeptide, Nefh - neurofilament, heavy polypeptide]	0.656
mRNA	brain	heart	GO:0033693	neurofilament bundle assembly	2.03e-06	0.000212	109.54	2848	3	26	3	[Nefm - neurofilament, medium polypeptide, Nefl - neurofilament, light polypeptide, Nefh - neurofilament, heavy polypeptide]	1
mRNA	brain	heart	GO:0051588	regulation of neurotransmitter transport	2.15e-06	0.000222	10.19	2848	15	149	8	[Pfn2 - profilin 2, Cplx3 - complexin 3, Gfap - glial fibrillary acidic protein, Napb - n-ethylmaleimide sensitive fusion protein attachment protein beta, Stxbp1 - syntaxin binding protein 1, Snca - synuclein, alpha, Stx1b - syntaxin 1b, Rab3a - rab3a, member ras oncogene family]	1
mRNA	brain	heart	GO:0016192	vesicle-mediated transport	2.19e-06	0.000224	1.45	2848	252	940	121	[Cog7 - component of oligomeric golgi complex 7, Vps26b - vacuolar protein sorting 26 homolog b (yeast), Arf3 - adp-ribosylation factor 3, Lin7a - lin-7 homolog a (c. elegans), Cap1 - cap, adenylate cyclase-associated protein 1 (yeast), Snx27 - sorting nexin family member 27, Stx12 - syntaxin 12, Arf5 - adp-ribosylation factor 5, Arf4 - adp-ribosylation factor 4, Spag9 - sperm associated antigen …	1
mRNA	brain	heart	GO:0051640	organelle localization	2.52e-06	0.000255	3.91	2848	79	175	19	[Syt1 - synaptotagmin i, Map1b - microtubule-associated protein 1b, Map6 - microtubule-associated protein 6, Cplx3 - complexin 3, Ywhaz - tyrosine 3-monooxygenase/tryptophan 5-monooxygenase activation protein, zeta polypeptide, Lin7a - lin-7 homolog a (c. elegans), Syne1 - spectrin repeat containing, nuclear envelope 1, Snca - synuclein, alpha, Sptbn2 - spectrin beta, non-erythrocytic 2, Doc2b - …	0.793
mRNA	brain	heart	GO:0007626	locomotory behavior	2.99e-06	0.000299	2.85	2848	40	574	23	[Ddhd2 - ddhd domain containing 2, Gmfb - glia maturation factor, beta, Tbce - tubulin-specific chaperone e, Cend1 - cell cycle exit and neuronal differentiation 1, Pafah1b1 - platelet-activating factor acetylhydrolase, isoform 1b, subunit 1, Myo6 - myosin vi, Snca - synuclein, alpha, Mapt - microtubule-associated protein tau, Hexb - hexosaminidase b, Asl - argininosuccinate lyase, Mapk10 - mitog…	0
mRNA	brain	heart	GO:0050770	regulation of axonogenesis	3.1e-06	0.000306	3.96	2848	40	306	17	[L1cam - l1 cell adhesion molecule, Map2 - microtubule-associated protein 2, Map1b - microtubule-associated protein 1b, Map2k1 - mitogen-activated protein kinase kinase 1, Gdi1 - guanosine diphosphate (gdp) dissociation inhibitor 1, 4930506M07Rik - riken cdna 4930506m07 gene, Dbn1 - drebrin 1, Thy1 - thymus cell antigen 1, theta, Mapt - microtubule-associated protein tau, Rtn4 - reticulon 4, Cdk5…	1
mRNA	brain	heart	GO:0007267	cell-cell signaling	3.16e-06	0.000308	7.97	2848	38	94	10	[Sncb - synuclein, beta, Snap91 - synaptosomal-associated protein 91, Cacnb3 - calcium channel, voltage-dependent, beta 3 subunit, Napb - n-ethylmaleimide sensitive fusion protein attachment protein beta, Stxbp1 - syntaxin binding protein 1, Tmod2 - tropomodulin 2, Omp - olfactory marker protein, Nrxn3 - neurexin iii, Snca - synuclein, alpha, Dlg2 - discs, large homolog 2 (drosophila)]	0.679
mRNA	brain	heart	GO:0022603	regulation of anatomical structure morphogenesis	3.52e-06	0.00034	2.09	2848	178	367	48	[L1cam - l1 cell adhesion molecule, Vil1 - villin 1, Map2k1 - mitogen-activated protein kinase kinase 1, Gdi1 - guanosine diphosphate (gdp) dissociation inhibitor 1, Syne1 - spectrin repeat containing, nuclear envelope 1, Myl12b - myosin, light chain 12b, regulatory, Ptk2b - ptk2 protein tyrosine kinase 2 beta, Camk2b - calcium/calmodulin-dependent protein kinase ii, beta, Myh10 - myosin, heavy p…	0.624
mRNA	brain	heart	GO:0045666	positive regulation of neuron differentiation	4.04e-06	0.000386	3.25	2848	66	292	22	[Syt1 - synaptotagmin i, Ube2v2 - ubiquitin-conjugating enzyme e2 variant 2, L1cam - l1 cell adhesion molecule, Map1b - microtubule-associated protein 1b, Map2k1 - mitogen-activated protein kinase kinase 1, Arsb - arylsulfatase b, 4930506M07Rik - riken cdna 4930506m07 gene, Dbn1 - drebrin 1, Ptk2b - ptk2 protein tyrosine kinase 2 beta, Mapt - microtubule-associated protein tau, Palm - paralemmin,…	1
mRNA	brain	heart	GO:0048856	anatomical structure development	5.04e-06	0.000476	1.79	2848	424	247	66	[Dip2a - dip2 disco-interacting protein 2 homolog a (drosophila), Fasn - fatty acid synthase, Map2k1 - mitogen-activated protein kinase kinase 1, Gpd2 - glycerol phosphate dehydrogenase 2, mitochondrial, Lin7a - lin-7 homolog a (c. elegans), Nefh - neurofilament, heavy polypeptide, Pou3f3 - pou domain, class 3, transcription factor 3, Ap2b1 - adaptor-related protein complex 2, beta 1 subunit, Cam…	1
mRNA	brain	heart	GO:0048488	synaptic vesicle endocytosis	5.11e-06	0.000477	13.86	2848	9	137	6	[Syt1 - synaptotagmin i, Sh3gl2 - sh3-domain grb2-like 2, Snca - synuclein, alpha, Amph - amphiphysin, Synj1 - synaptojanin 1, Pacsin1 - protein kinase c and casein kinase substrate in neurons 1]	0.789
mRNA	brain	heart	GO:0010720	positive regulation of cell development	5.36e-06	0.000495	3.12	2848	106	207	24	[Syt1 - synaptotagmin i, L1cam - l1 cell adhesion molecule, Map1b - microtubule-associated protein 1b, Arsb - arylsulfatase b, Trf - transferrin, 4930506M07Rik - riken cdna 4930506m07 gene, Dbn1 - drebrin 1, Ptk2b - ptk2 protein tyrosine kinase 2 beta, Bin1 - bridging integrator 1, Rtn4 - reticulon 4, Camk2b - calcium/calmodulin-dependent protein kinase ii, beta, Pcp4 - purkinje cell protein 4, A…	1
mRNA	brain	heart	GO:0050771	negative regulation of axonogenesis	5.81e-06	0.000531	8.14	2848	8	306	7	[Cdk5 - cyclin-dependent kinase 5, Plxna3 - plexin a3, Gdi1 - guanosine diphosphate (gdp) dissociation inhibitor 1, Rufy3 - run and fyve domain containing 3, Tnr - tenascin r, Thy1 - thymus cell antigen 1, theta, Rtn4 - reticulon 4]	0.862
mRNA	brain	heart	GO:0031345	negative regulation of cell projection organization	5.98e-06	0.00054	3.39	2848	34	445	18	[Gdi1 - guanosine diphosphate (gdp) dissociation inhibitor 1, Dnm3 - dynamin 3, Thy1 - thymus cell antigen 1, theta, Gsk3b - glycogen synthase kinase 3 beta, Rap1gap - rap1 gtpase-activating protein, Rtn4 - reticulon 4, Apoe - apolipoprotein e, Gak - cyclin g associated kinase, Cdk5 - cyclin-dependent kinase 5, Pfn2 - profilin 2, Plxna3 - plexin a3, Rufy3 - run and fyve domain containing 3, Gfap …	1
mRNA	brain	heart	GO:0045110	intermediate filament bundle assembly	6.67e-06	0.000596	82.15	2848	4	26	3	[Nefm - neurofilament, medium polypeptide, Nefh - neurofilament, heavy polypeptide, Nefl - neurofilament, light polypeptide]	0.578
mRNA	brain	heart	GO:0045109	intermediate filament organization	7.61e-06	0.000674	43.82	2848	10	26	4	[Gfap - glial fibrillary acidic protein, Nefm - neurofilament, medium polypeptide, Nefl - neurofilament, light polypeptide, Nefh - neurofilament, heavy polypeptide]	0.623
mRNA	brain	heart	GO:0051240	positive regulation of multicellular organismal process	8.43e-06	0.000739	2.67	2848	218	137	28	[L1cam - l1 cell adhesion molecule, Trf - transferrin, Ptk2b - ptk2 protein tyrosine kinase 2 beta, Camk2b - calcium/calmodulin-dependent protein kinase ii, beta, Pcp4 - purkinje cell protein 4, Abat - 4-aminobutyrate aminotransferase, Prkcb - protein kinase c, beta, Akap5 - a kinase (prka) anchor protein 5, Baiap2 - brain-specific angiogenesis inhibitor 1-associated protein 2, Ptprz1 - protein t…	0.603
mRNA	brain	heart	GO:0061564	axon development	1.15e-05	0.000997	35.6	2848	8	40	4	[Nefm - neurofilament, medium polypeptide, Nefh - neurofilament, heavy polypeptide, Nefl - neurofilament, light polypeptide, Plp1 - proteolipid protein (myelin) 1]	0.615
protein	kidney	brain	GO:0006082	organic acid metabolic process	2.59e-46	2.38e-42	3.17	3586	368	474	154	[Ccbl2 - cysteine conjugate-beta lyase 2, Hsd17b4 - hydroxysteroid (17-beta) dehydrogenase 4, Hadha - hydroxyacyl-coenzyme a dehydrogenase/3-ketoacyl-coenzyme a thiolase/enoyl-coenzyme a hydratase (trifunctional protein), alpha subunit, Kmo - kynurenine 3-monooxygenase (kynurenine 3-hydroxylase), Thnsl2 - threonine synthase-like 2 (bacterial), Gatm - glycine amidinotransferase (l-arginine:glycine…	1
protein	kidney	brain	GO:0043436	oxoacid metabolic process	1.21e-44	5.58e-41	3.14	3586	364	474	151	[Ccbl2 - cysteine conjugate-beta lyase 2, Hsd17b4 - hydroxysteroid (17-beta) dehydrogenase 4, Hadha - hydroxyacyl-coenzyme a dehydrogenase/3-ketoacyl-coenzyme a thiolase/enoyl-coenzyme a hydratase (trifunctional protein), alpha subunit, Kmo - kynurenine 3-monooxygenase (kynurenine 3-hydroxylase), Thnsl2 - threonine synthase-like 2 (bacterial), Gatm - glycine amidinotransferase (l-arginine:glycine…	1
protein	kidney	brain	GO:0019752	carboxylic acid metabolic process	4.01e-43	1.23e-39	3.13	3586	355	474	147	[Ccbl2 - cysteine conjugate-beta lyase 2, Hsd17b4 - hydroxysteroid (17-beta) dehydrogenase 4, Hadha - hydroxyacyl-coenzyme a dehydrogenase/3-ketoacyl-coenzyme a thiolase/enoyl-coenzyme a hydratase (trifunctional protein), alpha subunit, Kmo - kynurenine 3-monooxygenase (kynurenine 3-hydroxylase), Thnsl2 - threonine synthase-like 2 (bacterial), Gatm - glycine amidinotransferase (l-arginine:glycine…	1
protein	kidney	brain	GO:0044281	small molecule metabolic process	1.32e-40	3.04e-37	2.15	3586	613	664	244	[Man2a1 - mannosidase 2, alpha 1, Man2b1 - mannosidase 2, alpha b1, Hadha - hydroxyacyl-coenzyme a dehydrogenase/3-ketoacyl-coenzyme a thiolase/enoyl-coenzyme a hydratase (trifunctional protein), alpha subunit, Ndufa9 - nadh dehydrogenase (ubiquinone) 1 alpha subcomplex, 9, H6pd - hexose-6-phosphate dehydrogenase (glucose 1-dehydrogenase), Thnsl2 - threonine synthase-like 2 (bacterial), Fah - fum…	1
protein	kidney	brain	GO:0016054	organic acid catabolic process	3.79e-37	6.97e-34	5.22	3586	100	474	69	[Hsd17b4 - hydroxysteroid (17-beta) dehydrogenase 4, Acot2 - acyl-coa thioesterase 2, Kmo - kynurenine 3-monooxygenase (kynurenine 3-hydroxylase), Hadha - hydroxyacyl-coenzyme a dehydrogenase/3-ketoacyl-coenzyme a thiolase/enoyl-coenzyme a hydratase (trifunctional protein), alpha subunit, Thnsl2 - threonine synthase-like 2 (bacterial), Hadhb - hydroxyacyl-coenzyme a dehydrogenase/3-ketoacyl-coenz…	1
protein	kidney	brain	GO:0046395	carboxylic acid catabolic process	3.79e-37	5.81e-34	5.22	3586	100	474	69	[Hsd17b4 - hydroxysteroid (17-beta) dehydrogenase 4, Acot2 - acyl-coa thioesterase 2, Hadha - hydroxyacyl-coenzyme a dehydrogenase/3-ketoacyl-coenzyme a thiolase/enoyl-coenzyme a hydratase (trifunctional protein), alpha subunit, Kmo - kynurenine 3-monooxygenase (kynurenine 3-hydroxylase), Thnsl2 - threonine synthase-like 2 (bacterial), Hadhb - hydroxyacyl-coenzyme a dehydrogenase/3-ketoacyl-coenz…	1
protein	kidney	brain	GO:0044282	small molecule catabolic process	3.08e-35	4.05e-32	4.46	3586	134	474	79	[Hsd17b4 - hydroxysteroid (17-beta) dehydrogenase 4, Acot2 - acyl-coa thioesterase 2, Hadha - hydroxyacyl-coenzyme a dehydrogenase/3-ketoacyl-coenzyme a thiolase/enoyl-coenzyme a hydratase (trifunctional protein), alpha subunit, Kmo - kynurenine 3-monooxygenase (kynurenine 3-hydroxylase), Thnsl2 - threonine synthase-like 2 (bacterial), Hadhb - hydroxyacyl-coenzyme a dehydrogenase/3-ketoacyl-coenz…	1
protein	kidney	brain	GO:0032787	monocarboxylic acid metabolic process	6.82e-30	7.85e-27	3.55	3586	189	481	90	[Hsd17b4 - hydroxysteroid (17-beta) dehydrogenase 4, Acot2 - acyl-coa thioesterase 2, Hadha - hydroxyacyl-coenzyme a dehydrogenase/3-ketoacyl-coenzyme a thiolase/enoyl-coenzyme a hydratase (trifunctional protein), alpha subunit, Thnsl2 - threonine synthase-like 2 (bacterial), Acot1 - acyl-coa thioesterase 1, Hadhb - hydroxyacyl-coenzyme a dehydrogenase/3-ketoacyl-coenzyme a thiolase/enoyl-coenzym…	1
protein	kidney	brain	GO:0044710	single-organism metabolic process	8.39e-29	8.57e-26	1.63	3586	1080	688	338	[Arl1 - adp-ribosylation factor-like 1, Man2a1 - mannosidase 2, alpha 1, Cyp4b1 - cytochrome p450, family 4, subfamily b, polypeptide 1, Man2b1 - mannosidase 2, alpha b1, Hadha - hydroxyacyl-coenzyme a dehydrogenase/3-ketoacyl-coenzyme a thiolase/enoyl-coenzyme a hydratase (trifunctional protein), alpha subunit, Akr1c21 - aldo-keto reductase family 1, member c21, Ndufa9 - nadh dehydrogenase (ubiq…	1
protein	kidney	brain	GO:0009062	fatty acid catabolic process	1.04e-27	9.6e-25	6.96	3586	41	465	37	[Acadsb - acyl-coenzyme a dehydrogenase, short/branched chain, Acad12 - acyl-coenzyme a dehydrogenase family, member 12, Hsd17b4 - hydroxysteroid (17-beta) dehydrogenase 4, Acot2 - acyl-coa thioesterase 2, Hadha - hydroxyacyl-coenzyme a dehydrogenase/3-ketoacyl-coenzyme a thiolase/enoyl-coenzyme a hydratase (trifunctional protein), alpha subunit, Hadhb - hydroxyacyl-coenzyme a dehydrogenase/3-ket…	1
protein	kidney	brain	GO:0006631	fatty acid metabolic process	5.31e-27	4.44e-24	4.21	3586	119	472	66	[Hsd17b4 - hydroxysteroid (17-beta) dehydrogenase 4, Acot2 - acyl-coa thioesterase 2, Hadha - hydroxyacyl-coenzyme a dehydrogenase/3-ketoacyl-coenzyme a thiolase/enoyl-coenzyme a hydratase (trifunctional protein), alpha subunit, Thnsl2 - threonine synthase-like 2 (bacterial), Hadhb - hydroxyacyl-coenzyme a dehydrogenase/3-ketoacyl-coenzyme a thiolase/enoyl-coenzyme a hydratase (trifunctional prot…	1
protein	kidney	brain	GO:0072329	monocarboxylic acid catabolic process	6.19e-27	4.74e-24	6.54	3586	46	465	39	[Acad12 - acyl-coenzyme a dehydrogenase family, member 12, Acadsb - acyl-coenzyme a dehydrogenase, short/branched chain, Hsd17b4 - hydroxysteroid (17-beta) dehydrogenase 4, Acot2 - acyl-coa thioesterase 2, Hadha - hydroxyacyl-coenzyme a dehydrogenase/3-ketoacyl-coenzyme a thiolase/enoyl-coenzyme a hydratase (trifunctional protein), alpha subunit, Bdh2 - 3-hydroxybutyrate dehydrogenase, type 2, Ha…	1
protein	kidney	brain	GO:0055114	oxidation-reduction process	9.42e-27	6.67e-24	2.62	3586	342	504	126	[Hsd17b4 - hydroxysteroid (17-beta) dehydrogenase 4, Hadha - hydroxyacyl-coenzyme a dehydrogenase/3-ketoacyl-coenzyme a thiolase/enoyl-coenzyme a hydratase (trifunctional protein), alpha subunit, Kmo - kynurenine 3-monooxygenase (kynurenine 3-hydroxylase), Ndufa9 - nadh dehydrogenase (ubiquinone) 1 alpha subcomplex, 9, Akr1c21 - aldo-keto reductase family 1, member c21, H6pd - hexose-6-phosphate …	1
protein	kidney	brain	GO:0006635	fatty acid beta-oxidation	2.34e-25	1.53e-22	7.26	3586	34	465	32	[Acad12 - acyl-coenzyme a dehydrogenase family, member 12, Acadsb - acyl-coenzyme a dehydrogenase, short/branched chain, Hsd17b4 - hydroxysteroid (17-beta) dehydrogenase 4, Hadha - hydroxyacyl-coenzyme a dehydrogenase/3-ketoacyl-coenzyme a thiolase/enoyl-coenzyme a hydratase (trifunctional protein), alpha subunit, Bdh2 - 3-hydroxybutyrate dehydrogenase, type 2, Hadhb - hydroxyacyl-coenzyme a dehy…	1
protein	kidney	brain	GO:0034440	lipid oxidation	2.91e-25	1.79e-22	6.48	3586	44	465	37	[Acad12 - acyl-coenzyme a dehydrogenase family, member 12, Acadsb - acyl-coenzyme a dehydrogenase, short/branched chain, Hsd17b4 - hydroxysteroid (17-beta) dehydrogenase 4, Hadha - hydroxyacyl-coenzyme a dehydrogenase/3-ketoacyl-coenzyme a thiolase/enoyl-coenzyme a hydratase (trifunctional protein), alpha subunit, Bdh2 - 3-hydroxybutyrate dehydrogenase, type 2, Hadhb - hydroxyacyl-coenzyme a dehy…	1
protein	kidney	brain	GO:0019395	fatty acid oxidation	2.91e-25	1.67e-22	6.48	3586	44	465	37	[Acadsb - acyl-coenzyme a dehydrogenase, short/branched chain, Acad12 - acyl-coenzyme a dehydrogenase family, member 12, Hsd17b4 - hydroxysteroid (17-beta) dehydrogenase 4, Hadha - hydroxyacyl-coenzyme a dehydrogenase/3-ketoacyl-coenzyme a thiolase/enoyl-coenzyme a hydratase (trifunctional protein), alpha subunit, Hadhb - hydroxyacyl-coenzyme a dehydrogenase/3-ketoacyl-coenzyme a thiolase/enoyl-c…	1
protein	kidney	brain	GO:0044712	single-organism catabolic process	7.72e-22	4.18e-19	2.65	3586	288	488	104	[Hsd17b4 - hydroxysteroid (17-beta) dehydrogenase 4, Hadha - hydroxyacyl-coenzyme a dehydrogenase/3-ketoacyl-coenzyme a thiolase/enoyl-coenzyme a hydratase (trifunctional protein), alpha subunit, Kmo - kynurenine 3-monooxygenase (kynurenine 3-hydroxylase), Thnsl2 - threonine synthase-like 2 (bacterial), Fah - fumarylacetoacetate hydrolase, Decr1 - 2,4-dienoyl coa reductase 1, mitochondrial, Acadl…	1
protein	kidney	brain	GO:0044242	cellular lipid catabolic process	9.9e-21	5.06e-18	5.07	3586	68	437	42	[Acadsb - acyl-coenzyme a dehydrogenase, short/branched chain, Acad12 - acyl-coenzyme a dehydrogenase family, member 12, Hsd17b4 - hydroxysteroid (17-beta) dehydrogenase 4, Acot2 - acyl-coa thioesterase 2, Hadha - hydroxyacyl-coenzyme a dehydrogenase/3-ketoacyl-coenzyme a thiolase/enoyl-coenzyme a hydratase (trifunctional protein), alpha subunit, Bdh2 - 3-hydroxybutyrate dehydrogenase, type 2, Ha…	1
protein	kidney	brain	GO:0016042	lipid catabolic process	1.93e-19	9.35e-17	4.38	3586	88	437	47	[Acad12 - acyl-coenzyme a dehydrogenase family, member 12, Acadsb - acyl-coenzyme a dehydrogenase, short/branched chain, Hsd17b4 - hydroxysteroid (17-beta) dehydrogenase 4, Acot2 - acyl-coa thioesterase 2, Hadha - hydroxyacyl-coenzyme a dehydrogenase/3-ketoacyl-coenzyme a thiolase/enoyl-coenzyme a hydratase (trifunctional protein), alpha subunit, Bdh2 - 3-hydroxybutyrate dehydrogenase, type 2, Ha…	1
protein	kidney	brain	GO:0006629	lipid metabolic process	7.38e-19	3.4e-16	2.56	3586	272	500	97	[Hsd17b4 - hydroxysteroid (17-beta) dehydrogenase 4, Hadha - hydroxyacyl-coenzyme a dehydrogenase/3-ketoacyl-coenzyme a thiolase/enoyl-coenzyme a hydratase (trifunctional protein), alpha subunit, Akr1c21 - aldo-keto reductase family 1, member c21, Thnsl2 - threonine synthase-like 2 (bacterial), Hsd3b2 - hydroxy-delta-5-steroid dehydrogenase, 3 beta- and steroid delta-isomerase 2, Decr1 - 2,4-dien…	1
protein	kidney	brain	GO:1901605	alpha-amino acid metabolic process	1.28e-18	5.61e-16	6.51	3586	106	182	35	[Ccbl2 - cysteine conjugate-beta lyase 2, Kmo - kynurenine 3-monooxygenase (kynurenine 3-hydroxylase), Thnsl2 - threonine synthase-like 2 (bacterial), Gatm - glycine amidinotransferase (l-arginine:glycine amidinotransferase), Mthfd1 - methylenetetrahydrofolate dehydrogenase (nadp+ dependent), methenyltetrahydrofolate cyclohydrolase, formyltetrahydrofolate synthase, Fah - fumarylacetoacetate hydro…	1
protein	kidney	brain	GO:0044255	cellular lipid metabolic process	4.27e-17	1.79e-14	2.8	3586	209	472	77	[Hsd17b4 - hydroxysteroid (17-beta) dehydrogenase 4, Acot2 - acyl-coa thioesterase 2, Hadha - hydroxyacyl-coenzyme a dehydrogenase/3-ketoacyl-coenzyme a thiolase/enoyl-coenzyme a hydratase (trifunctional protein), alpha subunit, Thnsl2 - threonine synthase-like 2 (bacterial), Hadhb - hydroxyacyl-coenzyme a dehydrogenase/3-ketoacyl-coenzyme a thiolase/enoyl-coenzyme a hydratase (trifunctional prot…	1
protein	kidney	brain	GO:0030258	lipid modification	1.5e-16	6.01e-14	4.42	3586	68	465	39	[Acad12 - acyl-coenzyme a dehydrogenase family, member 12, Acadsb - acyl-coenzyme a dehydrogenase, short/branched chain, Hsd17b4 - hydroxysteroid (17-beta) dehydrogenase 4, Hadha - hydroxyacyl-coenzyme a dehydrogenase/3-ketoacyl-coenzyme a thiolase/enoyl-coenzyme a hydratase (trifunctional protein), alpha subunit, Bdh2 - 3-hydroxybutyrate dehydrogenase, type 2, Hadhb - hydroxyacyl-coenzyme a dehy…	1
protein	kidney	brain	GO:0033539	fatty acid beta-oxidation using acyl-CoA dehydrogenase	2.74e-16	1.05e-13	9.54	3586	17	376	17	[Acad12 - acyl-coenzyme a dehydrogenase family, member 12, Acadsb - acyl-coenzyme a dehydrogenase, short/branched chain, Etfa - electron transferring flavoprotein, alpha polypeptide, Acad11 - acyl-coenzyme a dehydrogenase family, member 11, Etfdh - electron transferring flavoprotein, dehydrogenase, Acadl - acyl-coenzyme a dehydrogenase, long-chain, Acadm - acyl-coenzyme a dehydrogenase, medium ch…	1
protein	kidney	brain	GO:1901606	alpha-amino acid catabolic process	2.28e-15	8.38e-13	9.61	3586	40	196	21	[Pah - phenylalanine hydroxylase, Hgd - homogentisate 1, 2-dioxygenase, Kmo - kynurenine 3-monooxygenase (kynurenine 3-hydroxylase), Thnsl2 - threonine synthase-like 2 (bacterial), Gldc - glycine decarboxylase, Prodh2 - proline dehydrogenase (oxidase) 2, Hpd - 4-hydroxyphenylpyruvic acid dioxygenase, Fah - fumarylacetoacetate hydrolase, Kynu - kynureninase (l-kynurenine hydrolase), Pipox - pipeco…	1
protein	kidney	brain	GO:0009063	cellular amino acid catabolic process	1.23e-14	4.36e-12	7.42	3586	50	232	24	[Pah - phenylalanine hydroxylase, Hgd - homogentisate 1, 2-dioxygenase, Kmo - kynurenine 3-monooxygenase (kynurenine 3-hydroxylase), Gldc - glycine decarboxylase, Thnsl2 - threonine synthase-like 2 (bacterial), Prodh2 - proline dehydrogenase (oxidase) 2, Oat - ornithine aminotransferase, Hpd - 4-hydroxyphenylpyruvic acid dioxygenase, Fah - fumarylacetoacetate hydrolase, Kynu - kynureninase (l-kyn…	1
protein	kidney	brain	GO:1901575	organic substance catabolic process	1.39e-14	4.74e-12	2.06	3586	425	488	119	[Hsd17b4 - hydroxysteroid (17-beta) dehydrogenase 4, Kmo - kynurenine 3-monooxygenase (kynurenine 3-hydroxylase), Hadha - hydroxyacyl-coenzyme a dehydrogenase/3-ketoacyl-coenzyme a thiolase/enoyl-coenzyme a hydratase (trifunctional protein), alpha subunit, Ggact - gamma-glutamylamine cyclotransferase, Thnsl2 - threonine synthase-like 2 (bacterial), Fah - fumarylacetoacetate hydrolase, Decr1 - 2,4…	1
protein	kidney	brain	GO:0006520	cellular amino acid metabolic process	3.06e-14	1.01e-11	4.2	3586	151	232	41	[Ccbl2 - cysteine conjugate-beta lyase 2, Kmo - kynurenine 3-monooxygenase (kynurenine 3-hydroxylase), Thnsl2 - threonine synthase-like 2 (bacterial), Gatm - glycine amidinotransferase (l-arginine:glycine amidinotransferase), Mthfd1 - methylenetetrahydrofolate dehydrogenase (nadp+ dependent), methenyltetrahydrofolate cyclohydrolase, formyltetrahydrofolate synthase, Fah - fumarylacetoacetate hydro…	1
protein	kidney	brain	GO:0009056	catabolic process	5.31e-14	1.68e-11	2.43	3586	483	235	77	[Acot2 - acyl-coa thioesterase 2, Kmo - kynurenine 3-monooxygenase (kynurenine 3-hydroxylase), Thnsl2 - threonine synthase-like 2 (bacterial), Enpep - glutamyl aminopeptidase, Fah - fumarylacetoacetate hydrolase, Bckdhb - branched chain ketoacid dehydrogenase e1, beta polypeptide, Acadm - acyl-coenzyme a dehydrogenase, medium chain, Bcat2 - branched chain aminotransferase 2, mitochondrial, Acadvl…	1
protein	kidney	brain	GO:0044248	cellular catabolic process	6.47e-14	1.98e-11	2.48	3586	362	323	81	[Hsd17b4 - hydroxysteroid (17-beta) dehydrogenase 4, Acot2 - acyl-coa thioesterase 2, Hadha - hydroxyacyl-coenzyme a dehydrogenase/3-ketoacyl-coenzyme a thiolase/enoyl-coenzyme a hydratase (trifunctional protein), alpha subunit, Kmo - kynurenine 3-monooxygenase (kynurenine 3-hydroxylase), Thnsl2 - threonine synthase-like 2 (bacterial), Enpep - glutamyl aminopeptidase, Fah - fumarylacetoacetate hy…	1
protein	kidney	brain	GO:1901565	organonitrogen compound catabolic process	1.58e-13	4.7e-11	3.71	3586	105	377	41	[Kmo - kynurenine 3-monooxygenase (kynurenine 3-hydroxylase), Thnsl2 - threonine synthase-like 2 (bacterial), Gm2a - gm2 ganglioside activator protein, Fah - fumarylacetoacetate hydrolase, Enpep - glutamyl aminopeptidase, Neu1 - neuraminidase 1, Bckdha - branched chain ketoacid dehydrogenase e1, alpha polypeptide, Acadl - acyl-coenzyme a dehydrogenase, long-chain, Bckdhb - branched chain ketoacid…	1
protein	kidney	brain	GO:0006790	sulfur compound metabolic process	3.54e-13	1.02e-10	3.75	3586	110	348	40	[Acadsb - acyl-coenzyme a dehydrogenase, short/branched chain, Hsd17b4 - hydroxysteroid (17-beta) dehydrogenase 4, Acot2 - acyl-coa thioesterase 2, Sult1c2 - sulfotransferase family, cytosolic, 1c, member 2, Acot1 - acyl-coa thioesterase 1, Mthfd1 - methylenetetrahydrofolate dehydrogenase (nadp+ dependent), methenyltetrahydrofolate cyclohydrolase, formyltetrahydrofolate synthase, Suclg2 - succina…	1
protein	kidney	brain	GO:1901564	organonitrogen compound metabolic process	5.61e-13	1.56e-10	2.47	3586	571	173	68	[Ccbl2 - cysteine conjugate-beta lyase 2, Kmo - kynurenine 3-monooxygenase (kynurenine 3-hydroxylase), Thnsl2 - threonine synthase-like 2 (bacterial), Gatm - glycine amidinotransferase (l-arginine:glycine amidinotransferase), Slc25a10 - solute carrier family 25 (mitochondrial carrier, dicarboxylate transporter), member 10, Enpep - glutamyl aminopeptidase, Fah - fumarylacetoacetate hydrolase, Entp…	1
protein	kidney	brain	GO:0009069	serine family amino acid metabolic process	3.66e-12	9.91e-10	16.55	3586	20	130	12	[Dao - d-amino acid oxidase, Gldc - glycine decarboxylase, Thnsl2 - threonine synthase-like 2 (bacterial), Shmt1 - serine hydroxymethyltransferase 1 (soluble), Amt - aminomethyltransferase, Dmgdh - dimethylglycine dehydrogenase precursor, Shmt2 - serine hydroxymethyltransferase 2 (mitochondrial), Cth - cystathionase (cystathionine gamma-lyase), Ggt1 - gamma-glutamyltransferase 1, Csad - cysteine …	1
protein	kidney	brain	GO:0006732	coenzyme metabolic process	4.49e-12	1.18e-09	3.42	3586	143	308	42	[Hsd17b4 - hydroxysteroid (17-beta) dehydrogenase 4, Acot2 - acyl-coa thioesterase 2, Kmo - kynurenine 3-monooxygenase (kynurenine 3-hydroxylase), H6pd - hexose-6-phosphate dehydrogenase (glucose 1-dehydrogenase), Khk - ketohexokinase, Acot1 - acyl-coa thioesterase 1, Mthfd1 - methylenetetrahydrofolate dehydrogenase (nadp+ dependent), methenyltetrahydrofolate cyclohydrolase, formyltetrahydrofolat…	1
protein	kidney	brain	GO:0043648	dicarboxylic acid metabolic process	4.15e-11	1.06e-08	6.3	3586	61	196	21	[Ccbl2 - cysteine conjugate-beta lyase 2, Kmo - kynurenine 3-monooxygenase (kynurenine 3-hydroxylase), Pck1 - phosphoenolpyruvate carboxykinase 1, cytosolic, Mthfd1 - methylenetetrahydrofolate dehydrogenase (nadp+ dependent), methenyltetrahydrofolate cyclohydrolase, formyltetrahydrofolate synthase, Kynu - kynureninase (l-kynurenine hydrolase), Suclg2 - succinate-coenzyme a ligase, gdp-forming, be…	1
protein	kidney	brain	GO:0006637	acyl-CoA metabolic process	1.01e-10	2.5e-08	5.72	3586	36	348	20	[Acadsb - acyl-coenzyme a dehydrogenase, short/branched chain, Hsd17b4 - hydroxysteroid (17-beta) dehydrogenase 4, Acot2 - acyl-coa thioesterase 2, Acot1 - acyl-coa thioesterase 1, Hmgcl - 3-hydroxy-3-methylglutaryl-coenzyme a lyase, Oxsm - 3-oxoacyl-acp synthase, mitochondrial, Kynu - kynureninase (l-kynurenine hydrolase), Suclg2 - succinate-coenzyme a ligase, gdp-forming, beta subunit, Scp2 - s…	1
protein	kidney	brain	GO:0035383	thioester metabolic process	1.01e-10	2.44e-08	5.72	3586	36	348	20	[Acadsb - acyl-coenzyme a dehydrogenase, short/branched chain, Hsd17b4 - hydroxysteroid (17-beta) dehydrogenase 4, Acot2 - acyl-coa thioesterase 2, Acot1 - acyl-coa thioesterase 1, Hmgcl - 3-hydroxy-3-methylglutaryl-coenzyme a lyase, Kynu - kynureninase (l-kynurenine hydrolase), Oxsm - 3-oxoacyl-acp synthase, mitochondrial, Suclg2 - succinate-coenzyme a ligase, gdp-forming, beta subunit, Scp2 - s…	1
protein	kidney	brain	GO:0006575	cellular modified amino acid metabolic process	1.16e-10	2.75e-08	5.23	3586	84	196	24	[Ccbl2 - cysteine conjugate-beta lyase 2, Kmo - kynurenine 3-monooxygenase (kynurenine 3-hydroxylase), Gatm - glycine amidinotransferase (l-arginine:glycine amidinotransferase), Mthfd1 - methylenetetrahydrofolate dehydrogenase (nadp+ dependent), methenyltetrahydrofolate cyclohydrolase, formyltetrahydrofolate synthase, Kynu - kynureninase (l-kynurenine hydrolase), Asl - argininosuccinate lyase, Pi…	1
protein	kidney	brain	GO:0008152	metabolic process	3.21e-10	7.37e-08	1.22	3586	2011	622	424	[Arl1 - adp-ribosylation factor-like 1, Man2a1 - mannosidase 2, alpha 1, Cyp4b1 - cytochrome p450, family 4, subfamily b, polypeptide 1, Man2b1 - mannosidase 2, alpha b1, Akr1c21 - aldo-keto reductase family 1, member c21, H6pd - hexose-6-phosphate dehydrogenase (glucose 1-dehydrogenase), Suclg2 - succinate-coenzyme a ligase, gdp-forming, beta subunit, Acadl - acyl-coenzyme a dehydrogenase, long-…	1
protein	kidney	brain	GO:0051186	cofactor metabolic process	3.95e-10	8.86e-08	2.99	3586	175	295	43	[Hsd17b4 - hydroxysteroid (17-beta) dehydrogenase 4, Acot2 - acyl-coa thioesterase 2, Kmo - kynurenine 3-monooxygenase (kynurenine 3-hydroxylase), H6pd - hexose-6-phosphate dehydrogenase (glucose 1-dehydrogenase), Khk - ketohexokinase, Bdh2 - 3-hydroxybutyrate dehydrogenase, type 2, Mthfd1 - methylenetetrahydrofolate dehydrogenase (nadp+ dependent), methenyltetrahydrofolate cyclohydrolase, formyl…	1
protein	kidney	brain	GO:0009072	aromatic amino acid family metabolic process	1.16e-09	2.55e-07	14.97	3586	11	196	9	[Pah - phenylalanine hydroxylase, Hgd - homogentisate 1, 2-dioxygenase, Kmo - kynurenine 3-monooxygenase (kynurenine 3-hydroxylase), Acmsd - amino carboxymuconate semialdehyde decarboxylase, Hpd - 4-hydroxyphenylpyruvic acid dioxygenase, Haao - 3-hydroxyanthranilate 3,4-dioxygenase, Fah - fumarylacetoacetate hydrolase, Kynu - kynureninase (l-kynurenine hydrolase), Aadat - aminoadipate aminotransf…	1
protein	kidney	brain	GO:0016053	organic acid biosynthetic process	5.24e-09	1.12e-06	5.43	3586	95	139	20	[Pah - phenylalanine hydroxylase, Amacr - alpha-methylacyl-coa racemase, Thnsl2 - threonine synthase-like 2 (bacterial), Gatm - glycine amidinotransferase (l-arginine:glycine amidinotransferase), Mthfd1 - methylenetetrahydrofolate dehydrogenase (nadp+ dependent), methenyltetrahydrofolate cyclohydrolase, formyltetrahydrofolate synthase, Bcat2 - branched chain aminotransferase 2, mitochondrial, Aca…	1
protein	kidney	brain	GO:0046394	carboxylic acid biosynthetic process	5.24e-09	1.1e-06	5.43	3586	95	139	20	[Pah - phenylalanine hydroxylase, Amacr - alpha-methylacyl-coa racemase, Thnsl2 - threonine synthase-like 2 (bacterial), Gatm - glycine amidinotransferase (l-arginine:glycine amidinotransferase), Mthfd1 - methylenetetrahydrofolate dehydrogenase (nadp+ dependent), methenyltetrahydrofolate cyclohydrolase, formyltetrahydrofolate synthase, Bcat2 - branched chain aminotransferase 2, mitochondrial, Aca…	1
protein	kidney	brain	GO:0009071	serine family amino acid catabolic process	5.35e-09	1.09e-06	27.58	3586	6	130	6	[Dao - d-amino acid oxidase, Gldc - glycine decarboxylase, Thnsl2 - threonine synthase-like 2 (bacterial), Shmt1 - serine hydroxymethyltransferase 1 (soluble), Amt - aminomethyltransferase, Csad - cysteine sulfinic acid decarboxylase]	0.787
protein	kidney	brain	GO:0044283	small molecule biosynthetic process	1.24e-08	2.47e-06	3.86	3586	145	173	27	[Kmo - kynurenine 3-monooxygenase (kynurenine 3-hydroxylase), Pck1 - phosphoenolpyruvate carboxykinase 1, cytosolic, Thnsl2 - threonine synthase-like 2 (bacterial), Gatm - glycine amidinotransferase (l-arginine:glycine amidinotransferase), Mthfd1 - methylenetetrahydrofolate dehydrogenase (nadp+ dependent), methenyltetrahydrofolate cyclohydrolase, formyltetrahydrofolate synthase, Acadm - acyl-coen…	1
protein	kidney	brain	GO:0009074	aromatic amino acid family catabolic process	1.28e-08	2.5e-06	11.53	3586	8	311	8	[Pah - phenylalanine hydroxylase, Hgd - homogentisate 1, 2-dioxygenase, Kmo - kynurenine 3-monooxygenase (kynurenine 3-hydroxylase), Hpd - 4-hydroxyphenylpyruvic acid dioxygenase, Gstz1 - glutathione transferase zeta 1 (maleylacetoacetate isomerase), Fah - fumarylacetoacetate hydrolase, Aadat - aminoadipate aminotransferase, Kynu - kynureninase (l-kynurenine hydrolase)]	1
protein	kidney	brain	GO:0006544	glycine metabolic process	2e-07	3.83e-05	21.87	3586	8	123	6	[Gldc - glycine decarboxylase, Shmt1 - serine hydroxymethyltransferase 1 (soluble), Amt - aminomethyltransferase, Dmgdh - dimethylglycine dehydrogenase precursor, Shmt2 - serine hydroxymethyltransferase 2 (mitochondrial), Dhfr - dihydrofolate reductase]	0.648
protein	kidney	brain	GO:0042558	pteridine-containing compound metabolic process	3.82e-07	7.17e-05	8.96	3586	22	182	10	[Pah - phenylalanine hydroxylase, Pcbd1 - pterin 4 alpha carbinolamine dehydratase/dimerization cofactor of hepatocyte nuclear factor 1 alpha (tcf1) 1, Aldh1l1 - aldehyde dehydrogenase 1 family, member l1, Shmt1 - serine hydroxymethyltransferase 1 (soluble), Dmgdh - dimethylglycine dehydrogenase precursor, Shmt2 - serine hydroxymethyltransferase 2 (mitochondrial), Mthfd1 - methylenetetrahydrofola…	0.502
protein	kidney	brain	GO:1901607	alpha-amino acid biosynthetic process	4.09e-07	7.53e-05	8.39	3586	37	127	11	[Pah - phenylalanine hydroxylase, Aldh4a1 - aldehyde dehydrogenase 4 family, member a1, Shmt1 - serine hydroxymethyltransferase 1 (soluble), Gatm - glycine amidinotransferase (l-arginine:glycine amidinotransferase), Shmt2 - serine hydroxymethyltransferase 2 (mitochondrial), Cth - cystathionase (cystathionine gamma-lyase), Ggt1 - gamma-glutamyltransferase 1, Mthfd1 - methylenetetrahydrofolate dehy…	0.716
protein	kidney	brain	GO:0009437	carnitine metabolic process	5.7e-07	0.000103	9.54	3586	7	376	7	[Crat - carnitine acetyltransferase, Crot - carnitine o-octanoyltransferase, Aldh9a1 - aldehyde dehydrogenase 9, subfamily a1, Tmlhe - trimethyllysine hydroxylase, epsilon, Cpt1a - carnitine palmitoyltransferase 1a, liver, Acadl - acyl-coenzyme a dehydrogenase, long-chain, Acadm - acyl-coenzyme a dehydrogenase, medium chain]	0.732
protein	kidney	brain	GO:0044711	single-organism biosynthetic process	6.37e-07	0.000113	1.6	3586	307	758	104	[Mvd - mevalonate (diphospho) decarboxylase, Kmo - kynurenine 3-monooxygenase (kynurenine 3-hydroxylase), Ndufa9 - nadh dehydrogenase (ubiquinone) 1 alpha subcomplex, 9, Akr1c21 - aldo-keto reductase family 1, member c21, Gnpda1 - glucosamine-6-phosphate deaminase 1, Thnsl2 - threonine synthase-like 2 (bacterial), Hsd3b2 - hydroxy-delta-5-steroid dehydrogenase, 3 beta- and steroid delta-isomerase…	1
protein	kidney	brain	GO:0071704	organic substance metabolic process	6.49e-07	0.000113	1.2	3586	1840	621	381	[Man2a1 - mannosidase 2, alpha 1, Man2b1 - mannosidase 2, alpha b1, Cyp4b1 - cytochrome p450, family 4, subfamily b, polypeptide 1, Hadha - hydroxyacyl-coenzyme a dehydrogenase/3-ketoacyl-coenzyme a thiolase/enoyl-coenzyme a hydratase (trifunctional protein), alpha subunit, Akr1c21 - aldo-keto reductase family 1, member c21, Ndufa9 - nadh dehydrogenase (ubiquinone) 1 alpha subcomplex, 9, Ggact - …	1
protein	kidney	brain	GO:0006577	amino-acid betaine metabolic process	7.17e-07	0.000122	8.48	3586	9	376	8	[Chdh - choline dehydrogenase, Crot - carnitine o-octanoyltransferase, Crat - carnitine acetyltransferase, Aldh9a1 - aldehyde dehydrogenase 9, subfamily a1, Tmlhe - trimethyllysine hydroxylase, epsilon, Cpt1a - carnitine palmitoyltransferase 1a, liver, Acadl - acyl-coenzyme a dehydrogenase, long-chain, Acadm - acyl-coenzyme a dehydrogenase, medium chain]	1
protein	kidney	brain	GO:0046653	tetrahydrofolate metabolic process	7.67e-07	0.000128	11.26	3586	14	182	8	[Aldh1l1 - aldehyde dehydrogenase 1 family, member l1, Shmt1 - serine hydroxymethyltransferase 1 (soluble), Dmgdh - dimethylglycine dehydrogenase precursor, Shmt2 - serine hydroxymethyltransferase 2 (mitochondrial), Mthfd1 - methylenetetrahydrofolate dehydrogenase (nadp+ dependent), methenyltetrahydrofolate cyclohydrolase, formyltetrahydrofolate synthase, Sardh - sarcosine dehydrogenase, Dhfr - d…	0.733
protein	kidney	brain	GO:0009070	serine family amino acid biosynthetic process	8.45e-07	0.000139	18.82	3586	9	127	6	[Shmt1 - serine hydroxymethyltransferase 1 (soluble), Shmt2 - serine hydroxymethyltransferase 2 (mitochondrial), Ggt1 - gamma-glutamyltransferase 1, Cth - cystathionase (cystathionine gamma-lyase), Mthfd1 - methylenetetrahydrofolate dehydrogenase (nadp+ dependent), methenyltetrahydrofolate cyclohydrolase, formyltetrahydrofolate synthase, Dhfr - dihydrofolate reductase]	0.65
protein	kidney	brain	GO:0008652	cellular amino acid biosynthetic process	1.05e-06	0.000169	7.76	3586	40	127	11	[Pah - phenylalanine hydroxylase, Aldh4a1 - aldehyde dehydrogenase 4 family, member a1, Shmt1 - serine hydroxymethyltransferase 1 (soluble), Gatm - glycine amidinotransferase (l-arginine:glycine amidinotransferase), Shmt2 - serine hydroxymethyltransferase 2 (mitochondrial), Ggt1 - gamma-glutamyltransferase 1, Cth - cystathionase (cystathionine gamma-lyase), Mthfd1 - methylenetetrahydrofolate dehy…	0.678
protein	kidney	brain	GO:0006568	tryptophan metabolic process	1.26e-06	0.0002	18.3	3586	5	196	5	[Kmo - kynurenine 3-monooxygenase (kynurenine 3-hydroxylase), Acmsd - amino carboxymuconate semialdehyde decarboxylase, Haao - 3-hydroxyanthranilate 3,4-dioxygenase, Aadat - aminoadipate aminotransferase, Kynu - kynureninase (l-kynurenine hydrolase)]	1
protein	kidney	brain	GO:0006586	indolalkylamine metabolic process	1.26e-06	0.000197	18.3	3586	5	196	5	[Kmo - kynurenine 3-monooxygenase (kynurenine 3-hydroxylase), Acmsd - amino carboxymuconate semialdehyde decarboxylase, Haao - 3-hydroxyanthranilate 3,4-dioxygenase, Kynu - kynureninase (l-kynurenine hydrolase), Aadat - aminoadipate aminotransferase]	1
protein	kidney	brain	GO:0055088	lipid homeostasis	1.33e-06	0.000205	4.36	3586	35	376	16	[Acad12 - acyl-coenzyme a dehydrogenase family, member 12, Acadsb - acyl-coenzyme a dehydrogenase, short/branched chain, Etfa - electron transferring flavoprotein, alpha polypeptide, Acad11 - acyl-coenzyme a dehydrogenase family, member 11, Acadl - acyl-coenzyme a dehydrogenase, long-chain, Ephx2 - epoxide hydrolase 2, cytoplasmic, Acadm - acyl-coenzyme a dehydrogenase, medium chain, Acadvl - acy…	1
protein	kidney	brain	GO:0044699	single-organism process	2.19e-06	0.00033	1.13	3586	2420	647	492	[Arl1 - adp-ribosylation factor-like 1, Man2a1 - mannosidase 2, alpha 1, Man2b1 - mannosidase 2, alpha b1, Cyp4b1 - cytochrome p450, family 4, subfamily b, polypeptide 1, Akr1c21 - aldo-keto reductase family 1, member c21, H6pd - hexose-6-phosphate dehydrogenase (glucose 1-dehydrogenase), Epb4.1 - erythrocyte protein band 4.1, Suclg2 - succinate-coenzyme a ligase, gdp-forming, beta subunit, Acadl…	0.077
protein	kidney	brain	GO:0006760	folic acid-containing compound metabolic process	3.21e-06	0.000477	9.85	3586	16	182	8	[Aldh1l1 - aldehyde dehydrogenase 1 family, member l1, Dmgdh - dimethylglycine dehydrogenase precursor, Shmt1 - serine hydroxymethyltransferase 1 (soluble), Shmt2 - serine hydroxymethyltransferase 2 (mitochondrial), Mthfd1 - methylenetetrahydrofolate dehydrogenase (nadp+ dependent), methenyltetrahydrofolate cyclohydrolase, formyltetrahydrofolate synthase, Dhfr - dihydrofolate reductase, Sardh - s…	0.76
protein	kidney	brain	GO:0035999	tetrahydrofolate interconversion	3.31e-06	0.000484	29.39	3586	4	122	4	[Shmt1 - serine hydroxymethyltransferase 1 (soluble), Dmgdh - dimethylglycine dehydrogenase precursor, Mthfd1 - methylenetetrahydrofolate dehydrogenase (nadp+ dependent), methenyltetrahydrofolate cyclohydrolase, formyltetrahydrofolate synthase, Sardh - sarcosine dehydrogenase]	0.679
protein	kidney	brain	GO:0051289	protein homotetramerization	3.95e-06	0.000568	6.74	3586	39	150	11	[Pcbd1 - pterin 4 alpha carbinolamine dehydratase/dimerization cofactor of hepatocyte nuclear factor 1 alpha (tcf1) 1, Acads - acyl-coenzyme a dehydrogenase, short chain, Dpys - dihydropyrimidinase, Fbp1 - fructose bisphosphatase 1, Cat - catalase, Dcxr - dicarbonyl l-xylulose reductase, Shmt1 - serine hydroxymethyltransferase 1 (soluble), Shmt2 - serine hydroxymethyltransferase 2 (mitochondrial)…	1
protein	kidney	brain	GO:0044237	cellular metabolic process	3.97e-06	0.000563	1.39	3586	1746	174	118	[Ccbl2 - cysteine conjugate-beta lyase 2, Kmo - kynurenine 3-monooxygenase (kynurenine 3-hydroxylase), Sult1c2 - sulfotransferase family, cytosolic, 1c, member 2, Thnsl2 - threonine synthase-like 2 (bacterial), Gatm - glycine amidinotransferase (l-arginine:glycine amidinotransferase), Slc25a10 - solute carrier family 25 (mitochondrial carrier, dicarboxylate transporter), member 10, Fah - fumaryla…	0.365
protein	kidney	brain	GO:0010043	response to zinc ion	5.09e-06	0.000709	40.98	3586	7	50	4	[Aldob - aldolase b, fructose-bisphosphate, Khk - ketohexokinase, Haao - 3-hydroxyanthranilate 3,4-dioxygenase, Ass1 - argininosuccinate synthetase 1]	0.84
protein	kidney	brain	GO:1990267	response to transition metal nanoparticle	6.61e-06	0.000908	17.93	3586	24	50	6	[Aldob - aldolase b, fructose-bisphosphate, Gatm - glycine amidinotransferase (l-arginine:glycine amidinotransferase), Khk - ketohexokinase, Haao - 3-hydroxyanthranilate 3,4-dioxygenase, Ass1 - argininosuccinate synthetase 1, Sord - sorbitol dehydrogenase]	1
mRNA	kidney	brain	GO:0044281	small molecule metabolic process	1.93e-44	1.77e-40	1.93	3586	613	949	313	[Man2a1 - mannosidase 2, alpha 1, Man2b1 - mannosidase 2, alpha b1, Mat2a - methionine adenosyltransferase ii, alpha, Hadha - hydroxyacyl-coenzyme a dehydrogenase/3-ketoacyl-coenzyme a thiolase/enoyl-coenzyme a hydratase (trifunctional protein), alpha subunit, Ndufa9 - nadh dehydrogenase (ubiquinone) 1 alpha subcomplex, 9, H6pd - hexose-6-phosphate dehydrogenase (glucose 1-dehydrogenase), Thnsl2 …	1
mRNA	kidney	brain	GO:0006082	organic acid metabolic process	3.52e-36	1.62e-32	2.67	3586	368	569	156	[Ccbl2 - cysteine conjugate-beta lyase 2, Hsd17b4 - hydroxysteroid (17-beta) dehydrogenase 4, Hadha - hydroxyacyl-coenzyme a dehydrogenase/3-ketoacyl-coenzyme a thiolase/enoyl-coenzyme a hydratase (trifunctional protein), alpha subunit, Kmo - kynurenine 3-monooxygenase (kynurenine 3-hydroxylase), Thnsl2 - threonine synthase-like 2 (bacterial), Gatm - glycine amidinotransferase (l-arginine:glycine…	1
mRNA	kidney	brain	GO:0043436	oxoacid metabolic process	2.69e-34	8.24e-31	2.22	3586	364	846	191	[Ccbl2 - cysteine conjugate-beta lyase 2, Hsd17b4 - hydroxysteroid (17-beta) dehydrogenase 4, Hadha - hydroxyacyl-coenzyme a dehydrogenase/3-ketoacyl-coenzyme a thiolase/enoyl-coenzyme a hydratase (trifunctional protein), alpha subunit, Kmo - kynurenine 3-monooxygenase (kynurenine 3-hydroxylase), Thnsl2 - threonine synthase-like 2 (bacterial), Gatm - glycine amidinotransferase (l-arginine:glycine…	1
mRNA	kidney	brain	GO:0019752	carboxylic acid metabolic process	1.63e-32	3.74e-29	2.21	3586	355	846	185	[Ccbl2 - cysteine conjugate-beta lyase 2, Hsd17b4 - hydroxysteroid (17-beta) dehydrogenase 4, Hadha - hydroxyacyl-coenzyme a dehydrogenase/3-ketoacyl-coenzyme a thiolase/enoyl-coenzyme a hydratase (trifunctional protein), alpha subunit, Kmo - kynurenine 3-monooxygenase (kynurenine 3-hydroxylase), Thnsl2 - threonine synthase-like 2 (bacterial), Gatm - glycine amidinotransferase (l-arginine:glycine…	1
mRNA	kidney	brain	GO:0044710	single-organism metabolic process	4.61e-32	8.48e-29	1.53	3586	1080	973	447	[Man2a1 - mannosidase 2, alpha 1, Cyp4b1 - cytochrome p450, family 4, subfamily b, polypeptide 1, Man2b1 - mannosidase 2, alpha b1, Akr1c21 - aldo-keto reductase family 1, member c21, H6pd - hexose-6-phosphate dehydrogenase (glucose 1-dehydrogenase), Acadl - acyl-coenzyme a dehydrogenase, long-chain, Suclg2 - succinate-coenzyme a ligase, gdp-forming, beta subunit, Acadm - acyl-coenzyme a dehydrog…	1
mRNA	kidney	brain	GO:0055114	oxidation-reduction process	7.1e-31	1.09e-27	2.11	3586	342	940	189	[Hsd17b4 - hydroxysteroid (17-beta) dehydrogenase 4, Cyp4b1 - cytochrome p450, family 4, subfamily b, polypeptide 1, Kmo - kynurenine 3-monooxygenase (kynurenine 3-hydroxylase), Akr1c13 - aldo-keto reductase family 1, member c13, Hadha - hydroxyacyl-coenzyme a dehydrogenase/3-ketoacyl-coenzyme a thiolase/enoyl-coenzyme a hydratase (trifunctional protein), alpha subunit, Ndufa9 - nadh dehydrogenas…	1
mRNA	kidney	brain	GO:0016054	organic acid catabolic process	6.61e-28	8.69e-25	3.99	3586	100	602	67	[Hsd17b4 - hydroxysteroid (17-beta) dehydrogenase 4, Hadha - hydroxyacyl-coenzyme a dehydrogenase/3-ketoacyl-coenzyme a thiolase/enoyl-coenzyme a hydratase (trifunctional protein), alpha subunit, Kmo - kynurenine 3-monooxygenase (kynurenine 3-hydroxylase), Thnsl2 - threonine synthase-like 2 (bacterial), Hadhb - hydroxyacyl-coenzyme a dehydrogenase/3-ketoacyl-coenzyme a thiolase/enoyl-coenzyme a h…	1
mRNA	kidney	brain	GO:0046395	carboxylic acid catabolic process	6.61e-28	7.6e-25	3.99	3586	100	602	67	[Hsd17b4 - hydroxysteroid (17-beta) dehydrogenase 4, Kmo - kynurenine 3-monooxygenase (kynurenine 3-hydroxylase), Hadha - hydroxyacyl-coenzyme a dehydrogenase/3-ketoacyl-coenzyme a thiolase/enoyl-coenzyme a hydratase (trifunctional protein), alpha subunit, Thnsl2 - threonine synthase-like 2 (bacterial), Hadhb - hydroxyacyl-coenzyme a dehydrogenase/3-ketoacyl-coenzyme a thiolase/enoyl-coenzyme a h…	1
mRNA	kidney	brain	GO:0044282	small molecule catabolic process	2.3e-27	2.35e-24	3.51	3586	134	602	79	[Hsd17b4 - hydroxysteroid (17-beta) dehydrogenase 4, Kmo - kynurenine 3-monooxygenase (kynurenine 3-hydroxylase), Hadha - hydroxyacyl-coenzyme a dehydrogenase/3-ketoacyl-coenzyme a thiolase/enoyl-coenzyme a hydratase (trifunctional protein), alpha subunit, Thnsl2 - threonine synthase-like 2 (bacterial), Hadhb - hydroxyacyl-coenzyme a dehydrogenase/3-ketoacyl-coenzyme a thiolase/enoyl-coenzyme a h…	1
mRNA	kidney	brain	GO:0044712	single-organism catabolic process	2.68e-25	2.47e-22	2.54	3586	288	602	123	[Pepd - peptidase d, Hsd17b4 - hydroxysteroid (17-beta) dehydrogenase 4, Hadha - hydroxyacyl-coenzyme a dehydrogenase/3-ketoacyl-coenzyme a thiolase/enoyl-coenzyme a hydratase (trifunctional protein), alpha subunit, Kmo - kynurenine 3-monooxygenase (kynurenine 3-hydroxylase), Thnsl2 - threonine synthase-like 2 (bacterial), Arg1 - arginase, liver, Fah - fumarylacetoacetate hydrolase, Decr1 - 2,4-d…	1
mRNA	kidney	brain	GO:0032787	monocarboxylic acid metabolic process	3.14e-25	2.63e-22	2.71	3586	189	728	104	[Hsd17b4 - hydroxysteroid (17-beta) dehydrogenase 4, Hadha - hydroxyacyl-coenzyme a dehydrogenase/3-ketoacyl-coenzyme a thiolase/enoyl-coenzyme a hydratase (trifunctional protein), alpha subunit, Thnsl2 - threonine synthase-like 2 (bacterial), Abhd5 - abhydrolase domain containing 5, Decr1 - 2,4-dienoyl coa reductase 1, mitochondrial, Acadl - acyl-coenzyme a dehydrogenase, long-chain, Acadm - acy…	1
mRNA	kidney	brain	GO:0006631	fatty acid metabolic process	2.6e-21	1.99e-18	3.03	3586	119	726	73	[Hsd17b4 - hydroxysteroid (17-beta) dehydrogenase 4, Hadha - hydroxyacyl-coenzyme a dehydrogenase/3-ketoacyl-coenzyme a thiolase/enoyl-coenzyme a hydratase (trifunctional protein), alpha subunit, Thnsl2 - threonine synthase-like 2 (bacterial), Abhd5 - abhydrolase domain containing 5, Hadhb - hydroxyacyl-coenzyme a dehydrogenase/3-ketoacyl-coenzyme a thiolase/enoyl-coenzyme a hydratase (trifunctio…	1
mRNA	kidney	brain	GO:0006629	lipid metabolic process	5.12e-19	3.62e-16	2.19	3586	272	733	122	[Hsd17b4 - hydroxysteroid (17-beta) dehydrogenase 4, Hadha - hydroxyacyl-coenzyme a dehydrogenase/3-ketoacyl-coenzyme a thiolase/enoyl-coenzyme a hydratase (trifunctional protein), alpha subunit, Akr1c21 - aldo-keto reductase family 1, member c21, Thnsl2 - threonine synthase-like 2 (bacterial), Hsd3b2 - hydroxy-delta-5-steroid dehydrogenase, 3 beta- and steroid delta-isomerase 2, Abhd5 - abhydrol…	1
mRNA	kidney	brain	GO:0072329	monocarboxylic acid catabolic process	1.03e-18	6.77e-16	4.02	3586	46	756	39	[Acad12 - acyl-coenzyme a dehydrogenase family, member 12, Acadsb - acyl-coenzyme a dehydrogenase, short/branched chain, Hsd17b4 - hydroxysteroid (17-beta) dehydrogenase 4, Acot2 - acyl-coa thioesterase 2, Hadha - hydroxyacyl-coenzyme a dehydrogenase/3-ketoacyl-coenzyme a thiolase/enoyl-coenzyme a hydratase (trifunctional protein), alpha subunit, Hadhb - hydroxyacyl-coenzyme a dehydrogenase/3-ket…	1
mRNA	kidney	brain	GO:0034440	lipid oxidation	2.21e-18	1.35e-15	4.74	3586	44	602	35	[Acad12 - acyl-coenzyme a dehydrogenase family, member 12, Hsd17b4 - hydroxysteroid (17-beta) dehydrogenase 4, Hadha - hydroxyacyl-coenzyme a dehydrogenase/3-ketoacyl-coenzyme a thiolase/enoyl-coenzyme a hydratase (trifunctional protein), alpha subunit, Bdh2 - 3-hydroxybutyrate dehydrogenase, type 2, Hadhb - hydroxyacyl-coenzyme a dehydrogenase/3-ketoacyl-coenzyme a thiolase/enoyl-coenzyme a hydr…	1
mRNA	kidney	brain	GO:0019395	fatty acid oxidation	2.21e-18	1.27e-15	4.74	3586	44	602	35	[Acad12 - acyl-coenzyme a dehydrogenase family, member 12, Hsd17b4 - hydroxysteroid (17-beta) dehydrogenase 4, Hadha - hydroxyacyl-coenzyme a dehydrogenase/3-ketoacyl-coenzyme a thiolase/enoyl-coenzyme a hydratase (trifunctional protein), alpha subunit, Hadhb - hydroxyacyl-coenzyme a dehydrogenase/3-ketoacyl-coenzyme a thiolase/enoyl-coenzyme a hydratase (trifunctional protein), beta subunit, Bdh…	1
mRNA	kidney	brain	GO:0009062	fatty acid catabolic process	2.4e-18	1.3e-15	4.16	3586	41	756	36	[Acadsb - acyl-coenzyme a dehydrogenase, short/branched chain, Acad12 - acyl-coenzyme a dehydrogenase family, member 12, Hsd17b4 - hydroxysteroid (17-beta) dehydrogenase 4, Acot2 - acyl-coa thioesterase 2, Hadha - hydroxyacyl-coenzyme a dehydrogenase/3-ketoacyl-coenzyme a thiolase/enoyl-coenzyme a hydratase (trifunctional protein), alpha subunit, Hadhb - hydroxyacyl-coenzyme a dehydrogenase/3-ket…	1
mRNA	kidney	brain	GO:0006635	fatty acid beta-oxidation	2.02e-17	1.03e-14	4.5	3586	34	726	31	[Acad12 - acyl-coenzyme a dehydrogenase family, member 12, Acadsb - acyl-coenzyme a dehydrogenase, short/branched chain, Hsd17b4 - hydroxysteroid (17-beta) dehydrogenase 4, Hadha - hydroxyacyl-coenzyme a dehydrogenase/3-ketoacyl-coenzyme a thiolase/enoyl-coenzyme a hydratase (trifunctional protein), alpha subunit, Bdh2 - 3-hydroxybutyrate dehydrogenase, type 2, Hadhb - hydroxyacyl-coenzyme a dehy…	1
mRNA	kidney	brain	GO:0016042	lipid catabolic process	7.76e-17	3.76e-14	3.45	3586	88	602	51	[Hsd17b4 - hydroxysteroid (17-beta) dehydrogenase 4, Hadha - hydroxyacyl-coenzyme a dehydrogenase/3-ketoacyl-coenzyme a thiolase/enoyl-coenzyme a hydratase (trifunctional protein), alpha subunit, Hadhb - hydroxyacyl-coenzyme a dehydrogenase/3-ketoacyl-coenzyme a thiolase/enoyl-coenzyme a hydratase (trifunctional protein), beta subunit, Neu1 - neuraminidase 1, Decr1 - 2,4-dienoyl coa reductase 1, …	1
mRNA	kidney	brain	GO:1901575	organic substance catabolic process	1.31e-16	6.04e-14	2.03	3586	425	561	135	[Hsd17b4 - hydroxysteroid (17-beta) dehydrogenase 4, Kmo - kynurenine 3-monooxygenase (kynurenine 3-hydroxylase), Ggact - gamma-glutamylamine cyclotransferase, Gnpda1 - glucosamine-6-phosphate deaminase 1, Thnsl2 - threonine synthase-like 2 (bacterial), Fah - fumarylacetoacetate hydrolase, Gpd1 - glycerol-3-phosphate dehydrogenase 1 (soluble), Decr1 - 2,4-dienoyl coa reductase 1, mitochondrial, A…	1
mRNA	kidney	brain	GO:1901565	organonitrogen compound catabolic process	1.01e-15	4.44e-13	3.36	3586	105	528	52	[Kmo - kynurenine 3-monooxygenase (kynurenine 3-hydroxylase), Ggact - gamma-glutamylamine cyclotransferase, Thnsl2 - threonine synthase-like 2 (bacterial), Fah - fumarylacetoacetate hydrolase, Enpep - glutamyl aminopeptidase, Neu1 - neuraminidase 1, Nt5e - 5' nucleotidase, ecto, Bckdha - branched chain ketoacid dehydrogenase e1, alpha polypeptide, Acadl - acyl-coenzyme a dehydrogenase, long-chain…	1
mRNA	kidney	brain	GO:0009056	catabolic process	2.71e-15	1.13e-12	1.91	3586	483	569	146	[Pepd - peptidase d, Hsd17b4 - hydroxysteroid (17-beta) dehydrogenase 4, Cyp4b1 - cytochrome p450, family 4, subfamily b, polypeptide 1, Kmo - kynurenine 3-monooxygenase (kynurenine 3-hydroxylase), Hadha - hydroxyacyl-coenzyme a dehydrogenase/3-ketoacyl-coenzyme a thiolase/enoyl-coenzyme a hydratase (trifunctional protein), alpha subunit, Ggact - gamma-glutamylamine cyclotransferase, Gnpda1 - glu…	1
mRNA	kidney	brain	GO:0044242	cellular lipid catabolic process	3.12e-15	1.25e-12	3.68	3586	68	602	42	[Acad12 - acyl-coenzyme a dehydrogenase family, member 12, Hsd17b4 - hydroxysteroid (17-beta) dehydrogenase 4, Hadha - hydroxyacyl-coenzyme a dehydrogenase/3-ketoacyl-coenzyme a thiolase/enoyl-coenzyme a hydratase (trifunctional protein), alpha subunit, Galc - galactosylceramidase, Hadhb - hydroxyacyl-coenzyme a dehydrogenase/3-ketoacyl-coenzyme a thiolase/enoyl-coenzyme a hydratase (trifunctiona…	1
mRNA	kidney	brain	GO:0044255	cellular lipid metabolic process	4.79e-15	1.84e-12	2.3	3586	209	678	91	[Hsd17b4 - hydroxysteroid (17-beta) dehydrogenase 4, Hadha - hydroxyacyl-coenzyme a dehydrogenase/3-ketoacyl-coenzyme a thiolase/enoyl-coenzyme a hydratase (trifunctional protein), alpha subunit, Thnsl2 - threonine synthase-like 2 (bacterial), Hadhb - hydroxyacyl-coenzyme a dehydrogenase/3-ketoacyl-coenzyme a thiolase/enoyl-coenzyme a hydratase (trifunctional protein), beta subunit, Acot1 - acyl-…	1
mRNA	kidney	brain	GO:0006790	sulfur compound metabolic process	8.02e-15	2.95e-12	2.39	3586	110	970	71	[Hsd17b4 - hydroxysteroid (17-beta) dehydrogenase 4, Gsr - glutathione reductase, Gpam - glycerol-3-phosphate acyltransferase, mitochondrial, Acot2 - acyl-coa thioesterase 2, Iscu - iscu iron-sulfur cluster scaffold homolog (e. coli), Mat2a - methionine adenosyltransferase ii, alpha, Mvd - mevalonate (diphospho) decarboxylase, Sult1c2 - sulfotransferase family, cytosolic, 1c, member 2, Acot1 - ac…	1
mRNA	kidney	brain	GO:0051186	cofactor metabolic process	1.89e-14	6.7e-12	2.07	3586	175	970	98	[Hsd17b4 - hydroxysteroid (17-beta) dehydrogenase 4, Mvd - mevalonate (diphospho) decarboxylase, Iscu - iscu iron-sulfur cluster scaffold homolog (e. coli), Mat2a - methionine adenosyltransferase ii, alpha, Kmo - kynurenine 3-monooxygenase (kynurenine 3-hydroxylase), Ndufa9 - nadh dehydrogenase (ubiquinone) 1 alpha subcomplex, 9, H6pd - hexose-6-phosphate dehydrogenase (glucose 1-dehydrogenase), …	1
mRNA	kidney	brain	GO:1901605	alpha-amino acid metabolic process	3.47e-14	1.18e-11	3.9	3586	106	364	42	[Ccbl2 - cysteine conjugate-beta lyase 2, Kmo - kynurenine 3-monooxygenase (kynurenine 3-hydroxylase), Thnsl2 - threonine synthase-like 2 (bacterial), Gatm - glycine amidinotransferase (l-arginine:glycine amidinotransferase), Mthfd1 - methylenetetrahydrofolate dehydrogenase (nadp+ dependent), methenyltetrahydrofolate cyclohydrolase, formyltetrahydrofolate synthase, Cbs - cystathionine beta-syntha…	1
mRNA	kidney	brain	GO:0006732	coenzyme metabolic process	4.82e-14	1.58e-11	2.31	3586	143	826	76	[Hsd17b4 - hydroxysteroid (17-beta) dehydrogenase 4, Acot2 - acyl-coa thioesterase 2, Kmo - kynurenine 3-monooxygenase (kynurenine 3-hydroxylase), Ndufa9 - nadh dehydrogenase (ubiquinone) 1 alpha subcomplex, 9, H6pd - hexose-6-phosphate dehydrogenase (glucose 1-dehydrogenase), Acot1 - acyl-coa thioesterase 1, Gpd1 - glycerol-3-phosphate dehydrogenase 1 (soluble), Pank1 - pantothenate kinase 1, Su…	1
mRNA	kidney	brain	GO:0044248	cellular catabolic process	2.23e-13	7.08e-11	1.93	3586	362	602	117	[Hsd17b4 - hydroxysteroid (17-beta) dehydrogenase 4, Cyp4b1 - cytochrome p450, family 4, subfamily b, polypeptide 1, Hadha - hydroxyacyl-coenzyme a dehydrogenase/3-ketoacyl-coenzyme a thiolase/enoyl-coenzyme a hydratase (trifunctional protein), alpha subunit, Kmo - kynurenine 3-monooxygenase (kynurenine 3-hydroxylase), Thnsl2 - threonine synthase-like 2 (bacterial), Arg1 - arginase, liver, Fah - …	1
mRNA	kidney	brain	GO:1901564	organonitrogen compound metabolic process	5.75e-13	1.76e-10	1.57	3586	571	791	198	[Ggact - gamma-glutamylamine cyclotransferase, H6pd - hexose-6-phosphate dehydrogenase (glucose 1-dehydrogenase), Thnsl2 - threonine synthase-like 2 (bacterial), Slc25a10 - solute carrier family 25 (mitochondrial carrier, dicarboxylate transporter), member 10, Fah - fumarylacetoacetate hydrolase, Acadl - acyl-coenzyme a dehydrogenase, long-chain, Acadm - acyl-coenzyme a dehydrogenase, medium chai…	1
mRNA	kidney	brain	GO:0009072	aromatic amino acid family metabolic process	1.9e-12	5.64e-10	46.57	3586	11	56	8	[Pah - phenylalanine hydroxylase, Hgd - homogentisate 1, 2-dioxygenase, Kmo - kynurenine 3-monooxygenase (kynurenine 3-hydroxylase), Hpd - 4-hydroxyphenylpyruvic acid dioxygenase, Acmsd - amino carboxymuconate semialdehyde decarboxylase, Haao - 3-hydroxyanthranilate 3,4-dioxygenase, Kynu - kynureninase (l-kynurenine hydrolase), Aadat - aminoadipate aminotransferase]	1
mRNA	kidney	brain	GO:1901606	alpha-amino acid catabolic process	2.47e-12	7.11e-10	6.11	3586	40	323	22	[Pah - phenylalanine hydroxylase, Hgd - homogentisate 1, 2-dioxygenase, Kmo - kynurenine 3-monooxygenase (kynurenine 3-hydroxylase), Thnsl2 - threonine synthase-like 2 (bacterial), Prodh2 - proline dehydrogenase (oxidase) 2, Amdhd1 - amidohydrolase domain containing 1, Hpd - 4-hydroxyphenylpyruvic acid dioxygenase, Fah - fumarylacetoacetate hydrolase, Kynu - kynureninase (l-kynurenine hydrolase),…	1
mRNA	kidney	brain	GO:0006575	cellular modified amino acid metabolic process	6.95e-12	1.94e-09	3.27	3586	84	523	40	[Gsr - glutathione reductase, Ccbl2 - cysteine conjugate-beta lyase 2, Kmo - kynurenine 3-monooxygenase (kynurenine 3-hydroxylase), Ggact - gamma-glutamylamine cyclotransferase, Gatm - glycine amidinotransferase (l-arginine:glycine amidinotransferase), Cbs - cystathionine beta-synthase, Mthfd1 - methylenetetrahydrofolate dehydrogenase (nadp+ dependent), methenyltetrahydrofolate cyclohydrolase, fo…	1
mRNA	kidney	brain	GO:0006520	cellular amino acid metabolic process	8.06e-12	2.18e-09	3.07	3586	151	364	47	[Ccbl2 - cysteine conjugate-beta lyase 2, Kmo - kynurenine 3-monooxygenase (kynurenine 3-hydroxylase), Thnsl2 - threonine synthase-like 2 (bacterial), Gatm - glycine amidinotransferase (l-arginine:glycine amidinotransferase), Mthfd1 - methylenetetrahydrofolate dehydrogenase (nadp+ dependent), methenyltetrahydrofolate cyclohydrolase, formyltetrahydrofolate synthase, Cbs - cystathionine beta-syntha…	1
mRNA	kidney	brain	GO:0030258	lipid modification	2.33e-11	6.11e-09	3.24	3586	68	602	37	[Acad12 - acyl-coenzyme a dehydrogenase family, member 12, Hsd17b4 - hydroxysteroid (17-beta) dehydrogenase 4, Hadha - hydroxyacyl-coenzyme a dehydrogenase/3-ketoacyl-coenzyme a thiolase/enoyl-coenzyme a hydratase (trifunctional protein), alpha subunit, Bdh2 - 3-hydroxybutyrate dehydrogenase, type 2, Hadhb - hydroxyacyl-coenzyme a dehydrogenase/3-ketoacyl-coenzyme a thiolase/enoyl-coenzyme a hydr…	1
mRNA	kidney	brain	GO:0009063	cellular amino acid catabolic process	1.29e-10	3.29e-08	3.26	3586	50	704	32	[Kmo - kynurenine 3-monooxygenase (kynurenine 3-hydroxylase), Thnsl2 - threonine synthase-like 2 (bacterial), Arg1 - arginase, liver, Fah - fumarylacetoacetate hydrolase, Bckdha - branched chain ketoacid dehydrogenase e1, alpha polypeptide, Bcat2 - branched chain aminotransferase 2, mitochondrial, Dao - d-amino acid oxidase, Hibch - 3-hydroxyisobutyryl-coenzyme a hydrolase, Aass - aminoadipate-se…	1
mRNA	kidney	brain	GO:0044711	single-organism biosynthetic process	3e-10	7.46e-08	1.63	3586	307	970	135	[Mat2a - methionine adenosyltransferase ii, alpha, Mvd - mevalonate (diphospho) decarboxylase, Kmo - kynurenine 3-monooxygenase (kynurenine 3-hydroxylase), Akr1c21 - aldo-keto reductase family 1, member c21, Ndufa9 - nadh dehydrogenase (ubiquinone) 1 alpha subcomplex, 9, Thnsl2 - threonine synthase-like 2 (bacterial), Gnpda1 - glucosamine-6-phosphate deaminase 1, Gatm - glycine amidinotransferase…	1
mRNA	kidney	brain	GO:0008152	metabolic process	8.96e-10	2.17e-07	1.23	3586	2011	543	374	[Man2a1 - mannosidase 2, alpha 1, Cyp4b1 - cytochrome p450, family 4, subfamily b, polypeptide 1, Akr1c13 - aldo-keto reductase family 1, member c13, Akr1c21 - aldo-keto reductase family 1, member c21, Ggact - gamma-glutamylamine cyclotransferase, Thnsl2 - threonine synthase-like 2 (bacterial), H6pd - hexose-6-phosphate dehydrogenase (glucose 1-dehydrogenase), Slc25a10 - solute carrier family 25 …	1
mRNA	kidney	brain	GO:0009074	aromatic amino acid family catabolic process	9.43e-10	2.23e-07	50.75	3586	8	53	6	[Pah - phenylalanine hydroxylase, Hgd - homogentisate 1, 2-dioxygenase, Kmo - kynurenine 3-monooxygenase (kynurenine 3-hydroxylase), Hpd - 4-hydroxyphenylpyruvic acid dioxygenase, Aadat - aminoadipate aminotransferase, Kynu - kynureninase (l-kynurenine hydrolase)]	1
mRNA	kidney	brain	GO:0033539	fatty acid beta-oxidation using acyl-CoA dehydrogenase	1.04e-09	2.39e-07	4.65	3586	17	726	16	[Acad12 - acyl-coenzyme a dehydrogenase family, member 12, Acadsb - acyl-coenzyme a dehydrogenase, short/branched chain, Etfa - electron transferring flavoprotein, alpha polypeptide, Acad11 - acyl-coenzyme a dehydrogenase family, member 11, Etfdh - electron transferring flavoprotein, dehydrogenase, Acadl - acyl-coenzyme a dehydrogenase, long-chain, Acadm - acyl-coenzyme a dehydrogenase, medium ch…	1
mRNA	kidney	brain	GO:0006568	tryptophan metabolic process	1.42e-09	3.19e-07	64.04	3586	5	56	5	[Kmo - kynurenine 3-monooxygenase (kynurenine 3-hydroxylase), Acmsd - amino carboxymuconate semialdehyde decarboxylase, Haao - 3-hydroxyanthranilate 3,4-dioxygenase, Aadat - aminoadipate aminotransferase, Kynu - kynureninase (l-kynurenine hydrolase)]	1
mRNA	kidney	brain	GO:0006586	indolalkylamine metabolic process	1.42e-09	3.12e-07	64.04	3586	5	56	5	[Kmo - kynurenine 3-monooxygenase (kynurenine 3-hydroxylase), Acmsd - amino carboxymuconate semialdehyde decarboxylase, Haao - 3-hydroxyanthranilate 3,4-dioxygenase, Kynu - kynureninase (l-kynurenine hydrolase), Aadat - aminoadipate aminotransferase]	1
mRNA	kidney	brain	GO:0044283	small molecule biosynthetic process	4.97e-09	1.06e-06	2.09	3586	145	758	64	[Kmo - kynurenine 3-monooxygenase (kynurenine 3-hydroxylase), Ndufa9 - nadh dehydrogenase (ubiquinone) 1 alpha subcomplex, 9, Gnpda1 - glucosamine-6-phosphate deaminase 1, Thnsl2 - threonine synthase-like 2 (bacterial), Gatm - glycine amidinotransferase (l-arginine:glycine amidinotransferase), Adi1 - acireductone dioxygenase 1, Gpd1 - glycerol-3-phosphate dehydrogenase 1 (soluble), Acadm - acyl-c…	1
mRNA	kidney	brain	GO:0006637	acyl-CoA metabolic process	3.24e-08	6.78e-06	2.79	3586	36	965	27	[Acadsb - acyl-coenzyme a dehydrogenase, short/branched chain, Hsd17b4 - hydroxysteroid (17-beta) dehydrogenase 4, Gpam - glycerol-3-phosphate acyltransferase, mitochondrial, Acot2 - acyl-coa thioesterase 2, Mvd - mevalonate (diphospho) decarboxylase, Acot1 - acyl-coa thioesterase 1, Suclg2 - succinate-coenzyme a ligase, gdp-forming, beta subunit, Mlycd - malonyl-coa decarboxylase, Acss2 - acyl-c…	1
mRNA	kidney	brain	GO:0035383	thioester metabolic process	3.24e-08	6.63e-06	2.79	3586	36	965	27	[Acadsb - acyl-coenzyme a dehydrogenase, short/branched chain, Hsd17b4 - hydroxysteroid (17-beta) dehydrogenase 4, Gpam - glycerol-3-phosphate acyltransferase, mitochondrial, Acot2 - acyl-coa thioesterase 2, Mvd - mevalonate (diphospho) decarboxylase, Acot1 - acyl-coa thioesterase 1, Suclg2 - succinate-coenzyme a ligase, gdp-forming, beta subunit, Mlycd - malonyl-coa decarboxylase, Acss2 - acyl-c…	1
mRNA	kidney	brain	GO:1901615	organic hydroxy compound metabolic process	4.68e-08	9.37e-06	1.96	3586	115	972	61	[Mvd - mevalonate (diphospho) decarboxylase, Erlin2 - er lipid raft associated 2, Lbr - lamin b receptor, Acadl - acyl-coenzyme a dehydrogenase, long-chain, Acadm - acyl-coenzyme a dehydrogenase, medium chain, Lipa - lysosomal acid lipase a, Hmgcs1 - 3-hydroxy-3-methylglutaryl-coenzyme a synthase 1, Dao - d-amino acid oxidase, Crat - carnitine acetyltransferase, Nsdhl - nad(p) dependent steroid d…	0.732
mRNA	kidney	brain	GO:0046874	quinolinate metabolic process	6.92e-08	1.35e-05	39.84	3586	6	75	5	[Kmo - kynurenine 3-monooxygenase (kynurenine 3-hydroxylase), Acmsd - amino carboxymuconate semialdehyde decarboxylase, Qprt - quinolinate phosphoribosyltransferase, Haao - 3-hydroxyanthranilate 3,4-dioxygenase, Kynu - kynureninase (l-kynurenine hydrolase)]	0.515
mRNA	kidney	brain	GO:1990267	response to transition metal nanoparticle	7.1e-08	1.36e-05	3.51	3586	24	809	19	[Crip1 - cysteine-rich protein 1 (intestinal), Aldob - aldolase b, fructose-bisphosphate, Cp - ceruloplasmin, Arsb - arylsulfatase b, Sod3 - superoxide dismutase 3, extracellular, Pgam2 - phosphoglycerate mutase 2, Gatm - glycine amidinotransferase (l-arginine:glycine amidinotransferase), Khk - ketohexokinase, B2m - beta-2 microglobulin, Casp6 - caspase 6, Ass1 - argininosuccinate synthetase 1, H…	1
mRNA	kidney	brain	GO:0043648	dicarboxylic acid metabolic process	1.34e-07	2.52e-05	3.71	3586	61	364	23	[Ccbl2 - cysteine conjugate-beta lyase 2, Me1 - malic enzyme 1, nadp(+)-dependent, cytosolic, Kmo - kynurenine 3-monooxygenase (kynurenine 3-hydroxylase), Pck1 - phosphoenolpyruvate carboxykinase 1, cytosolic, Amdhd1 - amidohydrolase domain containing 1, Mthfd1 - methylenetetrahydrofolate dehydrogenase (nadp+ dependent), methenyltetrahydrofolate cyclohydrolase, formyltetrahydrofolate synthase, Ky…	1
mRNA	kidney	brain	GO:0042430	indole-containing compound metabolic process	2.18e-07	4.02e-05	40.02	3586	8	56	5	[Kmo - kynurenine 3-monooxygenase (kynurenine 3-hydroxylase), Acmsd - amino carboxymuconate semialdehyde decarboxylase, Haao - 3-hydroxyanthranilate 3,4-dioxygenase, Aadat - aminoadipate aminotransferase, Kynu - kynureninase (l-kynurenine hydrolase)]	0.476
mRNA	kidney	brain	GO:0009069	serine family amino acid metabolic process	2.19e-07	3.96e-05	4.92	3586	20	510	14	[Thnsl2 - threonine synthase-like 2 (bacterial), Gldc - glycine decarboxylase, Mthfd1 - methylenetetrahydrofolate dehydrogenase (nadp+ dependent), methenyltetrahydrofolate cyclohydrolase, formyltetrahydrofolate synthase, Cbs - cystathionine beta-synthase, Dao - d-amino acid oxidase, Dmgdh - dimethylglycine dehydrogenase precursor, Shmt1 - serine hydroxymethyltransferase 1 (soluble), Shmt2 - serin…	1
mRNA	kidney	brain	GO:0016053	organic acid biosynthetic process	4.22e-07	7.47e-05	2.54	3586	95	534	36	[Kmo - kynurenine 3-monooxygenase (kynurenine 3-hydroxylase), Thnsl2 - threonine synthase-like 2 (bacterial), Gatm - glycine amidinotransferase (l-arginine:glycine amidinotransferase), Mthfd1 - methylenetetrahydrofolate dehydrogenase (nadp+ dependent), methenyltetrahydrofolate cyclohydrolase, formyltetrahydrofolate synthase, Cbs - cystathionine beta-synthase, Bcat2 - branched chain aminotransfera…	1
mRNA	kidney	brain	GO:0046394	carboxylic acid biosynthetic process	4.22e-07	7.33e-05	2.54	3586	95	534	36	[Kmo - kynurenine 3-monooxygenase (kynurenine 3-hydroxylase), Thnsl2 - threonine synthase-like 2 (bacterial), Gatm - glycine amidinotransferase (l-arginine:glycine amidinotransferase), Cbs - cystathionine beta-synthase, Mthfd1 - methylenetetrahydrofolate dehydrogenase (nadp+ dependent), methenyltetrahydrofolate cyclohydrolase, formyltetrahydrofolate synthase, Bcat2 - branched chain aminotransfera…	1
mRNA	kidney	brain	GO:1901361	organic cyclic compound catabolic process	4.26e-07	7.26e-05	3.03	3586	100	343	29	[Kmo - kynurenine 3-monooxygenase (kynurenine 3-hydroxylase), Fah - fumarylacetoacetate hydrolase, Nt5e - 5' nucleotidase, ecto, Hsd11b1 - hydroxysteroid 11-beta dehydrogenase 1, Dera - 2-deoxyribose-5-phosphate aldolase homolog (c. elegans), Dao - d-amino acid oxidase, Dpys - dihydropyrimidinase, Dpyd - dihydropyrimidine dehydrogenase, Uroc1 - urocanase domain containing 1, Gstz1 - glutathione t…	0.533
mRNA	kidney	brain	GO:0009108	coenzyme biosynthetic process	5.14e-07	8.6e-05	2.48	3586	51	878	31	[Kmo - kynurenine 3-monooxygenase (kynurenine 3-hydroxylase), Mat2a - methionine adenosyltransferase ii, alpha, Ndufa9 - nadh dehydrogenase (ubiquinone) 1 alpha subcomplex, 9, Mthfd1 - methylenetetrahydrofolate dehydrogenase (nadp+ dependent), methenyltetrahydrofolate cyclohydrolase, formyltetrahydrofolate synthase, Pank1 - pantothenate kinase 1, Mlycd - malonyl-coa decarboxylase, Acss2 - acyl-co…	0.76
mRNA	kidney	brain	GO:0044272	sulfur compound biosynthetic process	6.39e-07	0.000105	2.69	3586	36	926	25	[Mat2a - methionine adenosyltransferase ii, alpha, Ggct - gamma-glutamyl cyclotransferase, Hagh - hydroxyacyl glutathione hydrolase, Mthfd1 - methylenetetrahydrofolate dehydrogenase (nadp+ dependent), methenyltetrahydrofolate cyclohydrolase, formyltetrahydrofolate synthase, Cbs - cystathionine beta-synthase, Adi1 - acireductone dioxygenase 1, Mtr - 5-methyltetrahydrofolate-homocysteine methyltran…	0.299
mRNA	kidney	brain	GO:0010038	response to metal ion	7.08e-07	0.000114	2.29	3586	74	805	38	[Crip1 - cysteine-rich protein 1 (intestinal), Anxa5 - annexin a5, Gatm - glycine amidinotransferase (l-arginine:glycine amidinotransferase), Khk - ketohexokinase, Sord - sorbitol dehydrogenase, Fxn - frataxin, Fabp4 - fatty acid binding protein 4, adipocyte, Fbp1 - fructose bisphosphatase 1, Fgg - fibrinogen gamma chain, Aco1 - aconitase 1, Alad - aminolevulinate, delta-, dehydratase, Sod1 - sup…	0.84
mRNA	kidney	brain	GO:0051188	cofactor biosynthetic process	7.81e-07	0.000124	2.29	3586	70	826	37	[Kmo - kynurenine 3-monooxygenase (kynurenine 3-hydroxylase), Iscu - iscu iron-sulfur cluster scaffold homolog (e. coli), Ndufa9 - nadh dehydrogenase (ubiquinone) 1 alpha subcomplex, 9, Bdh2 - 3-hydroxybutyrate dehydrogenase, type 2, Mthfd1 - methylenetetrahydrofolate dehydrogenase (nadp+ dependent), methenyltetrahydrofolate cyclohydrolase, formyltetrahydrofolate synthase, Pank1 - pantothenate ki…	0.75
mRNA	kidney	brain	GO:0055086	nucleobase-containing small molecule metabolic process	8.41e-07	0.000131	1.64	3586	203	937	87	[Samhd1 - sam domain and hd domain, 1, Pdcl3 - phosducin-like 3, Mat2a - methionine adenosyltransferase ii, alpha, Kmo - kynurenine 3-monooxygenase (kynurenine 3-hydroxylase), H6pd - hexose-6-phosphate dehydrogenase (glucose 1-dehydrogenase), Entpd5 - ectonucleoside triphosphate diphosphohydrolase 5, Gpd1 - glycerol-3-phosphate dehydrogenase 1 (soluble), Nt5e - 5' nucleotidase, ecto, Hint1 - hist…	0.604
mRNA	kidney	brain	GO:0072376	protein activation cascade	8.71e-07	0.000133	8.22	3586	9	388	8	[Fga - fibrinogen alpha chain, Fgg - fibrinogen gamma chain, C2 - complement component 2 (within h-2s), Cfh - complement component factor h, Prcp - prolylcarboxypeptidase (angiotensinase c), Serping1 - serine (or cysteine) peptidase inhibitor, clade g, member 1, Fgb - fibrinogen beta chain, Mvp - major vault protein]	0.325
mRNA	kidney	brain	GO:0042953	lipoprotein transport	8.73e-07	0.000132	49.46	3586	5	58	4	[Cd36 - cd36 antigen, Apob - apolipoprotein b, Cubn - cubilin (intrinsic factor-cobalamin receptor), Lrp2 - low density lipoprotein receptor-related protein 2]	0.042
mRNA	kidney	brain	GO:0044872	lipoprotein localization	8.73e-07	0.00013	49.46	3586	5	58	4	[Apob - apolipoprotein b, Cd36 - cd36 antigen, Cubn - cubilin (intrinsic factor-cobalamin receptor), Lrp2 - low density lipoprotein receptor-related protein 2]	0
mRNA	kidney	brain	GO:0071704	organic substance metabolic process	1.49e-06	0.000218	1.21	3586	1840	543	336	[Man2a1 - mannosidase 2, alpha 1, Cyp4b1 - cytochrome p450, family 4, subfamily b, polypeptide 1, Akr1c21 - aldo-keto reductase family 1, member c21, Ggact - gamma-glutamylamine cyclotransferase, Thnsl2 - threonine synthase-like 2 (bacterial), H6pd - hexose-6-phosphate dehydrogenase (glucose 1-dehydrogenase), Slc25a10 - solute carrier family 25 (mitochondrial carrier, dicarboxylate transporter), …	1
mRNA	kidney	brain	GO:0042537	benzene-containing compound metabolic process	1.96e-06	0.000282	30.75	3586	11	53	5	[Cyp4b1 - cytochrome p450, family 4, subfamily b, polypeptide 1, Kmo - kynurenine 3-monooxygenase (kynurenine 3-hydroxylase), Hao2 - hydroxyacid oxidase 2, Kynu - kynureninase (l-kynurenine hydrolase), Aadat - aminoadipate aminotransferase]	0.237
mRNA	kidney	brain	GO:0006952	defense response	3.54e-06	0.000501	2.14	3586	126	585	44	[Serpina1b - serine (or cysteine) preptidase inhibitor, clade a, member 1b, Serpinf2 - serine (or cysteine) peptidase inhibitor, clade f, member 2, Gbp7 - guanylate binding protein 7, Ifih1 - interferon induced with helicase c domain 1, Ptpn6 - protein tyrosine phosphatase, non-receptor type 6, Icam1 - intercellular adhesion molecule 1, Gbp3 - guanylate binding protein 3, Fadd - fas (tnfrsf6)-ass…	0.194
mRNA	kidney	brain	GO:0055088	lipid homeostasis	4.26e-06	0.000593	2.53	3586	35	972	24	[Prkaa2 - protein kinase, amp-activated, alpha 2 catalytic subunit, Acad12 - acyl-coenzyme a dehydrogenase family, member 12, Acadsb - acyl-coenzyme a dehydrogenase, short/branched chain, Ehd1 - eh-domain containing 1, Gpam - glycerol-3-phosphate acyltransferase, mitochondrial, Apob - apolipoprotein b, Acad11 - acyl-coenzyme a dehydrogenase family, member 11, Etfa - electron transferring flavopro…	1
mRNA	kidney	brain	GO:0006577	amino-acid betaine metabolic process	4.85e-06	0.000665	9.33	3586	9	299	7	[Chdh - choline dehydrogenase, Crot - carnitine o-octanoyltransferase, Aldh9a1 - aldehyde dehydrogenase 9, subfamily a1, Cpt1a - carnitine palmitoyltransferase 1a, liver, Acadl - acyl-coenzyme a dehydrogenase, long-chain, Acadm - acyl-coenzyme a dehydrogenase, medium chain, Bhmt - betaine-homocysteine methyltransferase]	1
mRNA	kidney	brain	GO:0006569	tryptophan catabolic process	5.64e-06	0.000763	67.66	3586	3	53	3	[Kmo - kynurenine 3-monooxygenase (kynurenine 3-hydroxylase), Kynu - kynureninase (l-kynurenine hydrolase), Aadat - aminoadipate aminotransferase]	0.787
mRNA	kidney	brain	GO:0019441	tryptophan catabolic process to kynurenine	5.64e-06	0.000752	67.66	3586	3	53	3	[Kmo - kynurenine 3-monooxygenase (kynurenine 3-hydroxylase), Aadat - aminoadipate aminotransferase, Kynu - kynureninase (l-kynurenine hydrolase)]	0.762
mRNA	kidney	brain	GO:0042436	indole-containing compound catabolic process	5.64e-06	0.000741	67.66	3586	3	53	3	[Kmo - kynurenine 3-monooxygenase (kynurenine 3-hydroxylase), Kynu - kynureninase (l-kynurenine hydrolase), Aadat - aminoadipate aminotransferase]	0.66
mRNA	kidney	brain	GO:0042402	cellular biogenic amine catabolic process	5.64e-06	0.000731	67.66	3586	3	53	3	[Kmo - kynurenine 3-monooxygenase (kynurenine 3-hydroxylase), Kynu - kynureninase (l-kynurenine hydrolase), Aadat - aminoadipate aminotransferase]	0.678
mRNA	kidney	brain	GO:0046218	indolalkylamine catabolic process	5.64e-06	0.000721	67.66	3586	3	53	3	[Kmo - kynurenine 3-monooxygenase (kynurenine 3-hydroxylase), Aadat - aminoadipate aminotransferase, Kynu - kynureninase (l-kynurenine hydrolase)]	0.66
mRNA	kidney	brain	GO:0009310	amine catabolic process	5.64e-06	0.000711	67.66	3586	3	53	3	[Kmo - kynurenine 3-monooxygenase (kynurenine 3-hydroxylase), Aadat - aminoadipate aminotransferase, Kynu - kynureninase (l-kynurenine hydrolase)]	0.679
mRNA	kidney	brain	GO:0042221	response to chemical	5.7e-06	0.000708	1.36	3586	475	971	175	[Gbp7 - guanylate binding protein 7, Mat2a - methionine adenosyltransferase ii, alpha, Hadha - hydroxyacyl-coenzyme a dehydrogenase/3-ketoacyl-coenzyme a thiolase/enoyl-coenzyme a hydratase (trifunctional protein), alpha subunit, Gatm - glycine amidinotransferase (l-arginine:glycine amidinotransferase), Gpd1 - glycerol-3-phosphate dehydrogenase 1 (soluble), Ddx58 - dead (asp-glu-ala-asp) box poly…	0.46
mRNA	kidney	brain	GO:0008202	steroid metabolic process	7.17e-06	0.00088	2.15	3586	58	980	34	[Hsd17b4 - hydroxysteroid (17-beta) dehydrogenase 4, Mvd - mevalonate (diphospho) decarboxylase, Akr1c21 - aldo-keto reductase family 1, member c21, Hsd3b2 - hydroxy-delta-5-steroid dehydrogenase, 3 beta- and steroid delta-isomerase 2, Cubn - cubilin (intrinsic factor-cobalamin receptor), Erlin2 - er lipid raft associated 2, Lbr - lamin b receptor, Hsd11b1 - hydroxysteroid 11-beta dehydrogenase 1…	0.369
mRNA	kidney	brain	GO:0009308	amine metabolic process	7.78e-06	0.000941	6.47	3586	22	252	10	[Chdh - choline dehydrogenase, Enpp6 - ectonucleotide pyrophosphatase/phosphodiesterase 6, Smpdl3a - sphingomyelin phosphodiesterase, acid-like 3a, Inmt - indolethylamine n-methyltransferase, Kmo - kynurenine 3-monooxygenase (kynurenine 3-hydroxylase), Acmsd - amino carboxymuconate semialdehyde decarboxylase, Haao - 3-hydroxyanthranilate 3,4-dioxygenase, Aadat - aminoadipate aminotransferase, Kyn…	0.536
mRNA	kidney	brain	GO:0006753	nucleoside phosphate metabolic process	8.19e-06	0.000979	1.65	3586	179	937	77	[Samhd1 - sam domain and hd domain, 1, Kmo - kynurenine 3-monooxygenase (kynurenine 3-hydroxylase), H6pd - hexose-6-phosphate dehydrogenase (glucose 1-dehydrogenase), Gpd1 - glycerol-3-phosphate dehydrogenase 1 (soluble), Entpd5 - ectonucleoside triphosphate diphosphohydrolase 5, Hint1 - histidine triad nucleotide binding protein 1, Nt5e - 5' nucleotidase, ecto, Pank1 - pantothenate kinase 1, Ump…	0.597
mRNA	kidney	brain	GO:0051289	protein homotetramerization	8.47e-06	0.000999	4.19	3586	39	329	15	[Pcbd1 - pterin 4 alpha carbinolamine dehydratase/dimerization cofactor of hepatocyte nuclear factor 1 alpha (tcf1) 1, Cat - catalase, Decr1 - 2,4-dienoyl coa reductase 1, mitochondrial, Acadl - acyl-coenzyme a dehydrogenase, long-chain, Acadm - acyl-coenzyme a dehydrogenase, medium chain, Gnmt - glycine n-methyltransferase, Acads - acyl-coenzyme a dehydrogenase, short chain, Dpys - dihydropyrimi…	1
mRNA	kidney	brain	GO:1902222	erythrose 4-phosphate/phosphoenolpyruvate family amino acid catabolic process	9.05e-06	0.001	89.65	3586	5	24	3	[Pah - phenylalanine hydroxylase, Hgd - homogentisate 1, 2-dioxygenase, Hpd - 4-hydroxyphenylpyruvic acid dioxygenase]	0.742
protein	brain	kidney	GO:0050804	modulation of synaptic transmission	3.81e-14	3.5e-10	4.34	3586	74	391	35	[Camk2a - calcium/calmodulin-dependent protein kinase ii alpha, Ica1 - islet cell autoantigen 1, Eif2ak4 - eukaryotic translation initiation factor 2 alpha kinase 4, Snca - synuclein, alpha, Sncg - synuclein, gamma, Prkaca - protein kinase, camp dependent, catalytic, alpha, Camk2b - calcium/calmodulin-dependent protein kinase ii, beta, Bche - butyrylcholinesterase, Serpine2 - serine (or cysteine)…	1
protein	brain	kidney	GO:0099643	signal release from synapse	3.67e-12	1.69e-08	15.16	3586	17	167	12	[Syt1 - synaptotagmin i, Doc2b - double c2, beta, Snap91 - synaptosomal-associated protein 91, Lin7b - lin-7 homolog b (c. elegans), Stxbp1 - syntaxin binding protein 1, Lin7a - lin-7 homolog a (c. elegans), Cplx2 - complexin 2, Syn1 - synapsin i, Rab3a - rab3a, member ras oncogene family, Cplx1 - complexin 1, Syn3 - synapsin iii, Pak1 - p21 protein (cdc42/rac)-activated kinase 1]	0
protein	brain	kidney	GO:0006836	neurotransmitter transport	1.43e-11	4.39e-08	12.14	3586	20	192	13	[Syt1 - synaptotagmin i, Snap91 - synaptosomal-associated protein 91, Lin7b - lin-7 homolog b (c. elegans), Lin7a - lin-7 homolog a (c. elegans), Atp1a2 - atpase, na+/k+ transporting, alpha 2 polypeptide, Syn3 - synapsin iii, Pak1 - p21 protein (cdc42/rac)-activated kinase 1, Stxbp1 - syntaxin binding protein 1, Cplx2 - complexin 2, Syn1 - synapsin i, Rab3a - rab3a, member ras oncogene family, Sy…	1
protein	brain	kidney	GO:0051128	regulation of cellular component organization	2.47e-11	5.68e-08	1.48	3586	652	819	220	[Rock1 - rho-associated coiled-coil containing protein kinase 1, Csnk1d - casein kinase 1, delta, Anapc4 - anaphase promoting complex subunit 4, Fscn1 - fascin homolog 1, actin bundling protein (strongylocentrotus purpuratus), Camk2b - calcium/calmodulin-dependent protein kinase ii, beta, Map1lc3b - microtubule-associated protein 1 light chain 3 beta, Ss18l1 - synovial sarcoma translocation gene …	1
protein	brain	kidney	GO:0044087	regulation of cellular component biogenesis	6.32e-11	1.16e-07	1.72	3586	247	998	118	[Rock1 - rho-associated coiled-coil containing protein kinase 1, Dpysl3 - dihydropyrimidinase-like 3, Prkaca - protein kinase, camp dependent, catalytic, alpha, Fscn1 - fascin homolog 1, actin bundling protein (strongylocentrotus purpuratus), Capza1 - capping protein (actin filament) muscle z-line, alpha 1, Apoe - apolipoprotein e, Braf - braf transforming gene, Gda - guanine deaminase, Pfn2 - pr…	1
protein	brain	kidney	GO:0001505	regulation of neurotransmitter levels	1.06e-10	1.63e-07	8.48	3586	38	178	16	[Syt1 - synaptotagmin i, Camk2a - calcium/calmodulin-dependent protein kinase ii alpha, Snap91 - synaptosomal-associated protein 91, Lin7b - lin-7 homolog b (c. elegans), Lin7a - lin-7 homolog a (c. elegans), Snca - synuclein, alpha, Atp1a2 - atpase, na+/k+ transporting, alpha 2 polypeptide, Syn3 - synapsin iii, Pak1 - p21 protein (cdc42/rac)-activated kinase 1, Pfn2 - profilin 2, Gfap - glial fi…	1
protein	brain	kidney	GO:0031344	regulation of cell projection organization	1.35e-10	1.77e-07	2.87	3586	172	341	47	[Ermn - ermin, erm-like protein, Gdi1 - guanosine diphosphate (gdp) dissociation inhibitor 1, Qk - quaking, Magi2 - membrane associated guanylate kinase, ww and pdz domain containing 2, Dpysl3 - dihydropyrimidinase-like 3, Limk1 - lim-domain containing, protein kinase, Camk2b - calcium/calmodulin-dependent protein kinase ii, beta, Fscn1 - fascin homolog 1, actin bundling protein (strongylocentrot…	1
protein	brain	kidney	GO:0099531	presynaptic process involved in synaptic transmission	1.94e-10	2.23e-07	10.56	3586	23	192	13	[Syt1 - synaptotagmin i, Snap91 - synaptosomal-associated protein 91, Lin7b - lin-7 homolog b (c. elegans), Lin7a - lin-7 homolog a (c. elegans), Syn3 - synapsin iii, Pak1 - p21 protein (cdc42/rac)-activated kinase 1, Doc2b - double c2, beta, Stxbp1 - syntaxin binding protein 1, Cplx2 - complexin 2, Syn1 - synapsin i, Rab3a - rab3a, member ras oncogene family, Synj1 - synaptojanin 1, Cplx1 - comp…	0
protein	brain	kidney	GO:0045664	regulation of neuron differentiation	2.48e-10	2.54e-07	3.05	3586	145	341	42	[Qk - quaking, Gdi1 - guanosine diphosphate (gdp) dissociation inhibitor 1, Magi2 - membrane associated guanylate kinase, ww and pdz domain containing 2, Dpysl3 - dihydropyrimidinase-like 3, Limk1 - lim-domain containing, protein kinase, Camk2b - calcium/calmodulin-dependent protein kinase ii, beta, Apoe - apolipoprotein e, Serpine2 - serine (or cysteine) peptidase inhibitor, clade e, member 2, P…	1
protein	brain	kidney	GO:0010975	regulation of neuron projection development	8.13e-10	7.48e-07	3.15	3586	127	341	38	[Qk - quaking, Gdi1 - guanosine diphosphate (gdp) dissociation inhibitor 1, Magi2 - membrane associated guanylate kinase, ww and pdz domain containing 2, Dpysl3 - dihydropyrimidinase-like 3, Limk1 - lim-domain containing, protein kinase, Camk2b - calcium/calmodulin-dependent protein kinase ii, beta, Apoe - apolipoprotein e, Serpine2 - serine (or cysteine) peptidase inhibitor, clade e, member 2, P…	1
protein	brain	kidney	GO:0007269	neurotransmitter secretion	1.22e-09	1.02e-06	16.1	3586	12	167	9	[Syt1 - synaptotagmin i, Snap91 - synaptosomal-associated protein 91, Lin7b - lin-7 homolog b (c. elegans), Lin7a - lin-7 homolog a (c. elegans), Stxbp1 - syntaxin binding protein 1, Syn1 - synapsin i, Rab3a - rab3a, member ras oncogene family, Syn3 - synapsin iii, Pak1 - p21 protein (cdc42/rac)-activated kinase 1]	1
protein	brain	kidney	GO:0048167	regulation of synaptic plasticity	2.06e-09	1.58e-06	9.02	3586	46	121	14	[Camk2a - calcium/calmodulin-dependent protein kinase ii alpha, Pick1 - protein interacting with c kinase 1, Mapt - microtubule-associated protein tau, Ncam1 - neural cell adhesion molecule 1, Camk2b - calcium/calmodulin-dependent protein kinase ii, beta, Pak1 - p21 protein (cdc42/rac)-activated kinase 1, Gfap - glial fibrillary acidic protein, Stxbp1 - syntaxin binding protein 1, Cplx2 - complex…	1
protein	brain	kidney	GO:0007399	nervous system development	2.64e-09	1.87e-06	4.65	3586	71	250	23	[Map1b - microtubule-associated protein 1b, Ina - internexin neuronal intermediate filament protein, alpha, Dlg3 - discs, large homolog 3 (drosophila), Magi2 - membrane associated guanylate kinase, ww and pdz domain containing 2, Dbn1 - drebrin 1, Impact - imprinted and ancient, Dpysl3 - dihydropyrimidinase-like 3, Dlg2 - discs, large homolog 2 (drosophila), Rtn4 - reticulon 4, Camk2b - calcium/c…	1
protein	brain	kidney	GO:0050803	regulation of synapse structure or activity	3.9e-09	2.56e-06	8.64	3586	48	121	14	[Camk2a - calcium/calmodulin-dependent protein kinase ii alpha, Pick1 - protein interacting with c kinase 1, Mapt - microtubule-associated protein tau, Ncam1 - neural cell adhesion molecule 1, Camk2b - calcium/calmodulin-dependent protein kinase ii, beta, Pak1 - p21 protein (cdc42/rac)-activated kinase 1, Gfap - glial fibrillary acidic protein, Stxbp1 - syntaxin binding protein 1, Cplx2 - complex…	1
protein	brain	kidney	GO:0023061	signal release	5.37e-09	3.29e-06	9.91	3586	26	167	12	[Syt1 - synaptotagmin i, Doc2b - double c2, beta, Snap91 - synaptosomal-associated protein 91, Lin7b - lin-7 homolog b (c. elegans), Stxbp1 - syntaxin binding protein 1, Lin7a - lin-7 homolog a (c. elegans), Cplx2 - complexin 2, Syn1 - synapsin i, Rab3a - rab3a, member ras oncogene family, Cplx1 - complexin 1, Syn3 - synapsin iii, Pak1 - p21 protein (cdc42/rac)-activated kinase 1]	1
protein	brain	kidney	GO:0051960	regulation of nervous system development	5.99e-09	3.44e-06	3.01	3586	181	250	38	[Gdi1 - guanosine diphosphate (gdp) dissociation inhibitor 1, Magi2 - membrane associated guanylate kinase, ww and pdz domain containing 2, Dpysl3 - dihydropyrimidinase-like 3, Camk2b - calcium/calmodulin-dependent protein kinase ii, beta, Sirt2 - sirtuin 2, Apoe - apolipoprotein e, Serpine2 - serine (or cysteine) peptidase inhibitor, clade e, member 2, Plxna3 - plexin a3, Ptprz1 - protein tyrosi…	1
protein	brain	kidney	GO:0050767	regulation of neurogenesis	7.25e-09	3.93e-06	3.05	3586	174	250	37	[Gdi1 - guanosine diphosphate (gdp) dissociation inhibitor 1, Magi2 - membrane associated guanylate kinase, ww and pdz domain containing 2, Dpysl3 - dihydropyrimidinase-like 3, Camk2b - calcium/calmodulin-dependent protein kinase ii, beta, Sirt2 - sirtuin 2, Apoe - apolipoprotein e, Serpine2 - serine (or cysteine) peptidase inhibitor, clade e, member 2, Plxna3 - plexin a3, Ptprz1 - protein tyrosi…	1
protein	brain	kidney	GO:0048731	system development	7.86e-09	4.02e-06	3.52	3586	111	275	30	[Vcan - versican, Magi2 - membrane associated guanylate kinase, ww and pdz domain containing 2, Dlg2 - discs, large homolog 2 (drosophila), Dpysl3 - dihydropyrimidinase-like 3, Aes - amino-terminal enhancer of split, Camk2b - calcium/calmodulin-dependent protein kinase ii, beta, Sirt2 - sirtuin 2, Apoe - apolipoprotein e, Serpine2 - serine (or cysteine) peptidase inhibitor, clade e, member 2, Etl…	1
protein	brain	kidney	GO:0048812	neuron projection morphogenesis	1.17e-08	5.67e-06	8.18	3586	62	99	14	[Map2 - microtubule-associated protein 2, Camk2a - calcium/calmodulin-dependent protein kinase ii alpha, Map1b - microtubule-associated protein 1b, Map6 - microtubule-associated protein 6, Nefh - neurofilament, heavy polypeptide, Mapt - microtubule-associated protein tau, Pak1 - p21 protein (cdc42/rac)-activated kinase 1, Cnp - 2',3'-cyclic nucleotide 3' phosphodiesterase, Ptprz1 - protein tyrosi…	1
protein	brain	kidney	GO:0030030	cell projection organization	2.11e-08	9.71e-06	3.76	3586	195	127	26	[Camk2a - calcium/calmodulin-dependent protein kinase ii alpha, Nefh - neurofilament, heavy polypeptide, Plp1 - proteolipid protein (myelin) 1, Camk2b - calcium/calmodulin-dependent protein kinase ii, beta, Cnp - 2',3'-cyclic nucleotide 3' phosphodiesterase, Ptprz1 - protein tyrosine phosphatase, receptor type z, polypeptide 1, Cntn1 - contactin 1, Uchl1 - ubiquitin carboxy-terminal hydrolase l1,…	1
protein	brain	kidney	GO:0007010	cytoskeleton organization	2.52e-08	1.1e-05	1.8	3586	234	722	85	[Rock1 - rho-associated coiled-coil containing protein kinase 1, Csnk1d - casein kinase 1, delta, Nf2 - neurofibromatosis 2, Rala - v-ral simian leukemia viral oncogene homolog a (ras related), Rap1gds1 - rap1, gtp-gdp dissociation stimulator 1, Nefh - neurofilament, heavy polypeptide, Dnajb6 - dnaj (hsp40) homolog, subfamily b, member 6, Fscn1 - fascin homolog 1, actin bundling protein (strongyl…	1
protein	brain	kidney	GO:0048858	cell projection morphogenesis	2.61e-08	1.09e-05	7.06	3586	77	99	15	[Map2 - microtubule-associated protein 2, Camk2a - calcium/calmodulin-dependent protein kinase ii alpha, Map1b - microtubule-associated protein 1b, Map6 - microtubule-associated protein 6, Nefh - neurofilament, heavy polypeptide, Mapt - microtubule-associated protein tau, Camk2b - calcium/calmodulin-dependent protein kinase ii, beta, Pak1 - p21 protein (cdc42/rac)-activated kinase 1, Cnp - 2',3'-…	1
protein	brain	kidney	GO:0051493	regulation of cytoskeleton organization	5.86e-08	2.34e-05	1.79	3586	161	968	78	[Rock1 - rho-associated coiled-coil containing protein kinase 1, Chmp5 - charged multivesicular body protein 5, Crk - v-crk sarcoma virus ct10 oncogene homolog (avian), Grb2 - growth factor receptor bound protein 2, Nf2 - neurofibromatosis 2, Limk1 - lim-domain containing, protein kinase, Pfdn2 - prefoldin 2, Fscn1 - fascin homolog 1, actin bundling protein (strongylocentrotus purpuratus), Sirt2 …	0.892
protein	brain	kidney	GO:0060052	neurofilament cytoskeleton organization	7.7e-08	2.95e-05	358.6	3586	5	6	3	[Ina - internexin neuronal intermediate filament protein, alpha, Nefm - neurofilament, medium polypeptide, Nefl - neurofilament, light polypeptide]	1
protein	brain	kidney	GO:0043254	regulation of protein complex assembly	9.21e-08	3.39e-05	1.93	3586	150	819	66	[Chmp5 - charged multivesicular body protein 5, Grb2 - growth factor receptor bound protein 2, Fscn1 - fascin homolog 1, actin bundling protein (strongylocentrotus purpuratus), Sirt2 - sirtuin 2, Pfn2 - profilin 2, Gda - guanine deaminase, Clasp2 - clip associating protein 2, Ppm1a - protein phosphatase 1a, magnesium dependent, alpha isoform, Stxbp1 - syntaxin binding protein 1, Prkce - protein k…	0.867
protein	brain	kidney	GO:0048489	synaptic vesicle transport	1.02e-07	3.62e-05	9.83	3586	19	192	10	[Syt1 - synaptotagmin i, Doc2b - double c2, beta, Lin7a - lin-7 homolog a (c. elegans), Dpysl2 - dihydropyrimidinase-like 2, Cplx2 - complexin 2, Snca - synuclein, alpha, Rab3a - rab3a, member ras oncogene family, Ap3b2 - adaptor-related protein complex 3, beta 2 subunit, Synj1 - synaptojanin 1, Cplx1 - complexin 1]	1
protein	brain	kidney	GO:0097480	establishment of synaptic vesicle localization	1.02e-07	3.49e-05	9.83	3586	19	192	10	[Syt1 - synaptotagmin i, Doc2b - double c2, beta, Lin7a - lin-7 homolog a (c. elegans), Dpysl2 - dihydropyrimidinase-like 2, Cplx2 - complexin 2, Snca - synuclein, alpha, Rab3a - rab3a, member ras oncogene family, Ap3b2 - adaptor-related protein complex 3, beta 2 subunit, Synj1 - synaptojanin 1, Cplx1 - complexin 1]	1
protein	brain	kidney	GO:0097479	synaptic vesicle localization	1.02e-07	3.36e-05	9.83	3586	19	192	10	[Syt1 - synaptotagmin i, Doc2b - double c2, beta, Lin7a - lin-7 homolog a (c. elegans), Dpysl2 - dihydropyrimidinase-like 2, Cplx2 - complexin 2, Snca - synuclein, alpha, Rab3a - rab3a, member ras oncogene family, Ap3b2 - adaptor-related protein complex 3, beta 2 subunit, Synj1 - synaptojanin 1, Cplx1 - complexin 1]	1
protein	brain	kidney	GO:0044708	single-organism behavior	1.09e-07	3.45e-05	3.93	3586	85	247	23	[Cend1 - cell cycle exit and neuronal differentiation 1, Homer1 - homer homolog 1 (drosophila), Atp1a2 - atpase, na+/k+ transporting, alpha 2 polypeptide, Snca - synuclein, alpha, Gad1 - glutamate decarboxylase 1, Camk4 - calcium/calmodulin-dependent protein kinase iv, Mapt - microtubule-associated protein tau, Ncam1 - neural cell adhesion molecule 1, Pak1 - p21 protein (cdc42/rac)-activated kina…	1
protein	brain	kidney	GO:0032990	cell part morphogenesis	1.12e-07	3.42e-05	6.39	3586	85	99	15	[Map2 - microtubule-associated protein 2, Camk2a - calcium/calmodulin-dependent protein kinase ii alpha, Map1b - microtubule-associated protein 1b, Map6 - microtubule-associated protein 6, Nefh - neurofilament, heavy polypeptide, Mapt - microtubule-associated protein tau, Camk2b - calcium/calmodulin-dependent protein kinase ii, beta, Pak1 - p21 protein (cdc42/rac)-activated kinase 1, Cnp - 2',3'-…	1
protein	brain	kidney	GO:0031175	neuron projection development	2.5e-07	7.43e-05	6.48	3586	64	121	14	[Map2 - microtubule-associated protein 2, Map1b - microtubule-associated protein 1b, Mkl2 - mkl/myocardin-like 2, Nefh - neurofilament, heavy polypeptide, Plp1 - proteolipid protein (myelin) 1, Ncam1 - neural cell adhesion molecule 1, Pak1 - p21 protein (cdc42/rac)-activated kinase 1, Gfap - glial fibrillary acidic protein, Cntn1 - contactin 1, Nefm - neurofilament, medium polypeptide, Ppp1r9a - …	1
protein	brain	kidney	GO:0007409	axonogenesis	2.51e-07	7.21e-05	10.35	3586	35	99	10	[Map2 - microtubule-associated protein 2, Map1b - microtubule-associated protein 1b, Cnp - 2',3'-cyclic nucleotide 3' phosphodiesterase, Ptprz1 - protein tyrosine phosphatase, receptor type z, polypeptide 1, Uchl1 - ubiquitin carboxy-terminal hydrolase l1, Nefh - neurofilament, heavy polypeptide, Rab3a - rab3a, member ras oncogene family, Mapt - microtubule-associated protein tau, Pak1 - p21 prot…	1
protein	brain	kidney	GO:0050877	neurological system process	3.14e-07	8.76e-05	4.84	3586	117	114	18	[Mbp - myelin basic protein, Map1a - microtubule-associated protein 1 a, Atp1a2 - atpase, na+/k+ transporting, alpha 2 polypeptide, Ncam1 - neural cell adhesion molecule 1, Camk2b - calcium/calmodulin-dependent protein kinase ii, beta, Nrcam - neuron-glia-cam-related cell adhesion molecule, Pak1 - p21 protein (cdc42/rac)-activated kinase 1, Prkar2b - protein kinase, camp dependent regulatory, typ…	1
protein	brain	kidney	GO:0099536	synaptic signaling	4.19e-07	0.000113	4.63	3586	32	387	16	[Snap91 - synaptosomal-associated protein 91, Dlg3 - discs, large homolog 3 (drosophila), Snca - synuclein, alpha, Myo5a - myosin va, Sncg - synuclein, gamma, Dlg2 - discs, large homolog 2 (drosophila), Camk4 - calcium/calmodulin-dependent protein kinase iv, Sdcbp - syndecan binding protein, Mecp2 - methyl cpg binding protein 2, Sncb - synuclein, beta, Napb - n-ethylmaleimide sensitive fusion pro…	0
protein	brain	kidney	GO:0099537	trans-synaptic signaling	4.19e-07	0.00011	4.63	3586	32	387	16	[Snap91 - synaptosomal-associated protein 91, Dlg3 - discs, large homolog 3 (drosophila), Snca - synuclein, alpha, Dlg2 - discs, large homolog 2 (drosophila), Sncg - synuclein, gamma, Myo5a - myosin va, Camk4 - calcium/calmodulin-dependent protein kinase iv, Sdcbp - syndecan binding protein, Mecp2 - methyl cpg binding protein 2, Sncb - synuclein, beta, Napb - n-ethylmaleimide sensitive fusion pro…	0
protein	brain	kidney	GO:0098916	anterograde trans-synaptic signaling	4.19e-07	0.000107	4.63	3586	32	387	16	[Snap91 - synaptosomal-associated protein 91, Dlg3 - discs, large homolog 3 (drosophila), Snca - synuclein, alpha, Myo5a - myosin va, Sncg - synuclein, gamma, Dlg2 - discs, large homolog 2 (drosophila), Camk4 - calcium/calmodulin-dependent protein kinase iv, Sdcbp - syndecan binding protein, Mecp2 - methyl cpg binding protein 2, Sncb - synuclein, beta, Napb - n-ethylmaleimide sensitive fusion pro…	0
protein	brain	kidney	GO:0007268	synaptic transmission	4.19e-07	0.000104	4.63	3586	32	387	16	[Snap91 - synaptosomal-associated protein 91, Dlg3 - discs, large homolog 3 (drosophila), Snca - synuclein, alpha, Dlg2 - discs, large homolog 2 (drosophila), Sncg - synuclein, gamma, Myo5a - myosin va, Camk4 - calcium/calmodulin-dependent protein kinase iv, Sdcbp - syndecan binding protein, Mecp2 - methyl cpg binding protein 2, Sncb - synuclein, beta, Napb - n-ethylmaleimide sensitive fusion pro…	1
protein	brain	kidney	GO:0007017	microtubule-based process	5.59e-07	0.000135	2.09	3586	132	662	51	[Map2k1 - mitogen-activated protein kinase kinase 1, Csnk1d - casein kinase 1, delta, Nefh - neurofilament, heavy polypeptide, Cetn2 - centrin 2, Tubb6 - tubulin, beta 6 class v, Tuba8 - tubulin, alpha 8, Clasp2 - clip associating protein 2, App - amyloid beta (a4) precursor protein, Uchl1 - ubiquitin carboxy-terminal hydrolase l1, Haus4 - haus augmin-like complex, subunit 4, Dctn2 - dynactin 2, …	1
protein	brain	kidney	GO:0051129	negative regulation of cellular component organization	5.81e-07	0.000137	2.16	3586	197	412	49	[Gdi1 - guanosine diphosphate (gdp) dissociation inhibitor 1, Dpysl3 - dihydropyrimidinase-like 3, Dnajb6 - dnaj (hsp40) homolog, subfamily b, member 6, Sirt2 - sirtuin 2, Apoe - apolipoprotein e, Pfn2 - profilin 2, Apod - apolipoprotein d, Hspa2 - heat shock protein 2, Map4k4 - mitogen-activated protein kinase kinase kinase kinase 4, Dnajb1 - dnaj (hsp40) homolog, subfamily b, member 1, Ubqln2 -…	1
protein	brain	kidney	GO:0007154	cell communication	7.48e-07	0.000172	3.06	3586	81	391	27	[Slc2a1 - solute carrier family 2 (facilitated glucose transporter), member 1, Snap91 - synaptosomal-associated protein 91, Gabarapl2 - gamma-aminobutyric acid (gaba) a receptor-associated protein-like 2, Eif2ak4 - eukaryotic translation initiation factor 2 alpha kinase 4, Snca - synuclein, alpha, Dlg2 - discs, large homolog 2 (drosophila), Sncg - synuclein, gamma, Myo5a - myosin va, Camk4 - calc…	0.849
protein	brain	kidney	GO:0031346	positive regulation of cell projection organization	8.72e-07	0.000196	2.55	3586	103	477	35	[L1cam - l1 cell adhesion molecule, Map2k1 - mitogen-activated protein kinase kinase 1, Qk - quaking, Rala - v-ral simian leukemia viral oncogene homolog a (ras related), Magi2 - membrane associated guanylate kinase, ww and pdz domain containing 2, Cdc42ep1 - cdc42 effector protein (rho gtpase binding) 1, Dpysl3 - dihydropyrimidinase-like 3, Limk1 - lim-domain containing, protein kinase, Fscn1 - …	1
protein	brain	kidney	GO:0016079	synaptic vesicle exocytosis	9.52e-07	0.000209	27.54	3586	7	93	5	[Syt1 - synaptotagmin i, Doc2b - double c2, beta, Cplx2 - complexin 2, Rab3a - rab3a, member ras oncogene family, Cplx1 - complexin 1]	1
protein	brain	kidney	GO:0003008	system process	1.31e-06	0.000281	2.51	3586	212	243	36	[Rap1gds1 - rap1, gtp-gdp dissociation stimulator 1, Homer1 - homer homolog 1 (drosophila), Dlg2 - discs, large homolog 2 (drosophila), Myo5a - myosin va, Camk4 - calcium/calmodulin-dependent protein kinase iv, Camk2b - calcium/calmodulin-dependent protein kinase ii, beta, Apoe - apolipoprotein e, Rbfox2 - rna binding protein, fox-1 homolog (c. elegans) 2, Ptprz1 - protein tyrosine phosphatase, r…	1
protein	brain	kidney	GO:0050769	positive regulation of neurogenesis	1.45e-06	0.000303	3.34	3586	103	250	24	[Ube2v2 - ubiquitin-conjugating enzyme e2 variant 2, Syt1 - synaptotagmin i, Map1b - microtubule-associated protein 1b, Acsl6 - acyl-coa synthetase long-chain family member 6, Magi2 - membrane associated guanylate kinase, ww and pdz domain containing 2, Dbn1 - drebrin 1, Impact - imprinted and ancient, Dpysl3 - dihydropyrimidinase-like 3, Twf2 - twinfilin, actin-binding protein, homolog 2 (drosop…	1
protein	brain	kidney	GO:0048869	cellular developmental process	2.12e-06	0.000433	2.49	3586	495	99	34	[Tubb3 - tubulin, beta 3 class iii, Camk2a - calcium/calmodulin-dependent protein kinase ii alpha, Vcan - versican, Homer1 - homer homolog 1 (drosophila), Nefh - neurofilament, heavy polypeptide, Plp1 - proteolipid protein (myelin) 1, Camk2b - calcium/calmodulin-dependent protein kinase ii, beta, Sirt2 - sirtuin 2, Cnp - 2',3'-cyclic nucleotide 3' phosphodiesterase, Ptprz1 - protein tyrosine phos…	1
protein	brain	kidney	GO:0060284	regulation of cell development	2.13e-06	0.000427	2.42	3586	219	250	37	[Gdi1 - guanosine diphosphate (gdp) dissociation inhibitor 1, Magi2 - membrane associated guanylate kinase, ww and pdz domain containing 2, Dpysl3 - dihydropyrimidinase-like 3, Camk2b - calcium/calmodulin-dependent protein kinase ii, beta, Sirt2 - sirtuin 2, Serpine2 - serine (or cysteine) peptidase inhibitor, clade e, member 2, Apoe - apolipoprotein e, Plxna3 - plexin a3, Ptprz1 - protein tyrosi…	1
protein	brain	kidney	GO:0045103	intermediate filament-based process	2.3e-06	0.000451	64.9	3586	17	13	4	[Ina - internexin neuronal intermediate filament protein, alpha, Gfap - glial fibrillary acidic protein, Nefm - neurofilament, medium polypeptide, Nefl - neurofilament, light polypeptide]	1
protein	brain	kidney	GO:0045104	intermediate filament cytoskeleton organization	2.3e-06	0.000441	64.9	3586	17	13	4	[Ina - internexin neuronal intermediate filament protein, alpha, Gfap - glial fibrillary acidic protein, Nefm - neurofilament, medium polypeptide, Nefl - neurofilament, light polypeptide]	1
protein	brain	kidney	GO:0045105	intermediate filament polymerization or depolymerization	2.33e-06	0.000438	597.67	3586	2	6	2	[Nefm - neurofilament, medium polypeptide, Nefl - neurofilament, light polypeptide]	0.793
protein	brain	kidney	GO:0031133	regulation of axon diameter	2.33e-06	0.000429	597.67	3586	2	6	2	[Nefm - neurofilament, medium polypeptide, Nefl - neurofilament, light polypeptide]	0.788
protein	brain	kidney	GO:0032271	regulation of protein polymerization	2.36e-06	0.000426	2.09	3586	90	819	43	[Grb2 - growth factor receptor bound protein 2, Gmfb - glia maturation factor, beta, Cdc42ep1 - cdc42 effector protein (rho gtpase binding) 1, Snca - synuclein, alpha, Nckap1 - nck-associated protein 1, Cttn - cortactin, Gda - guanine deaminase, Pfn2 - profilin 2, Clasp2 - clip associating protein 2, Add1 - adducin 1 (alpha), Baiap2 - brain-specific angiogenesis inhibitor 1-associated protein 2, …	0.823
protein	brain	kidney	GO:0050794	regulation of cellular process	2.39e-06	0.000422	1.16	3586	1788	816	473	[Csnk1d - casein kinase 1, delta, Dusp3 - dual specificity phosphatase 3 (vaccinia virus phosphatase vh1-related), Akt3 - thymoma viral proto-oncogene 3, Ss18l1 - synovial sarcoma translocation gene on chromosome 18-like 1, Stxbp1 - syntaxin binding protein 1, Ptgds - prostaglandin d2 synthase (brain), Arhgap1 - rho gtpase activating protein 1, Arpc5l - actin related protein 2/3 complex, subunit …	1
protein	brain	kidney	GO:0006887	exocytosis	2.57e-06	0.000446	6.4	3586	48	140	12	[Syt1 - synaptotagmin i, Doc2b - double c2, beta, Srcin1 - src kinase signaling inhibitor 1, Lin7b - lin-7 homolog b (c. elegans), Stxbp1 - syntaxin binding protein 1, Lin7a - lin-7 homolog a (c. elegans), Cplx2 - complexin 2, Rab3a - rab3a, member ras oncogene family, Chga - chromogranin a, Scrn1 - secernin 1, Cplx1 - complexin 1, Pak1 - p21 protein (cdc42/rac)-activated kinase 1]	1
protein	brain	kidney	GO:0051962	positive regulation of nervous system development	2.69e-06	0.000458	3.25	3586	106	250	24	[Ube2v2 - ubiquitin-conjugating enzyme e2 variant 2, Syt1 - synaptotagmin i, Map1b - microtubule-associated protein 1b, Acsl6 - acyl-coa synthetase long-chain family member 6, Magi2 - membrane associated guanylate kinase, ww and pdz domain containing 2, Dbn1 - drebrin 1, Impact - imprinted and ancient, Dpysl3 - dihydropyrimidinase-like 3, Twf2 - twinfilin, actin-binding protein, homolog 2 (drosop…	1
protein	brain	kidney	GO:0051650	establishment of vesicle localization	3.02e-06	0.000505	6.06	3586	37	192	12	[Syt1 - synaptotagmin i, Doc2b - double c2, beta, Lin7a - lin-7 homolog a (c. elegans), Dpysl2 - dihydropyrimidinase-like 2, Dync1i1 - dynein cytoplasmic 1 intermediate chain 1, Cplx2 - complexin 2, Snca - synuclein, alpha, Rab3a - rab3a, member ras oncogene family, Ap3b2 - adaptor-related protein complex 3, beta 2 subunit, Shroom2 - shroom family member 2, Synj1 - synaptojanin 1, Cplx1 - complex…	1
protein	brain	kidney	GO:0045110	intermediate filament bundle assembly	3.63e-06	0.000597	73.18	3586	3	49	3	[Nefm - neurofilament, medium polypeptide, Nefh - neurofilament, heavy polypeptide, Nefl - neurofilament, light polypeptide]	1
protein	brain	kidney	GO:0033693	neurofilament bundle assembly	3.63e-06	0.000587	73.18	3586	3	49	3	[Nefm - neurofilament, medium polypeptide, Nefl - neurofilament, light polypeptide, Nefh - neurofilament, heavy polypeptide]	1
protein	brain	kidney	GO:0033043	regulation of organelle organization	3.9e-06	0.000619	1.43	3586	347	998	138	[Rock1 - rho-associated coiled-coil containing protein kinase 1, Anapc4 - anaphase promoting complex subunit 4, Map2k1 - mitogen-activated protein kinase kinase 1, Pfdn2 - prefoldin 2, Fscn1 - fascin homolog 1, actin bundling protein (strongylocentrotus purpuratus), Camk2b - calcium/calmodulin-dependent protein kinase ii, beta, Capza1 - capping protein (actin filament) muscle z-line, alpha 1, Bra…	0.794
protein	brain	kidney	GO:0000226	microtubule cytoskeleton organization	4.03e-06	0.000629	5.74	3586	82	99	13	[Map2 - microtubule-associated protein 2, Map1b - microtubule-associated protein 1b, Map6 - microtubule-associated protein 6, Tppp3 - tubulin polymerization-promoting protein family member 3, Map1a - microtubule-associated protein 1 a, Nefh - neurofilament, heavy polypeptide, Mapt - microtubule-associated protein tau, Cnp - 2',3'-cyclic nucleotide 3' phosphodiesterase, Tppp - tubulin polymerizati…	0.83
protein	brain	kidney	GO:0010769	regulation of cell morphogenesis involved in differentiation	4.16e-06	0.000637	1.92	3586	98	933	49	[Mgll - monoglyceride lipase, Map2k1 - mitogen-activated protein kinase kinase 1, Gdi1 - guanosine diphosphate (gdp) dissociation inhibitor 1, Limk1 - lim-domain containing, protein kinase, Camk2b - calcium/calmodulin-dependent protein kinase ii, beta, Postn - periostin, osteoblast specific factor, Apoe - apolipoprotein e, Braf - braf transforming gene, Clasp2 - clip associating protein 2, Ss18l1…	1
protein	brain	kidney	GO:0007267	cell-cell signaling	5.12e-06	0.000772	4.01	3586	37	387	16	[Snap91 - synaptosomal-associated protein 91, Dlg3 - discs, large homolog 3 (drosophila), Snca - synuclein, alpha, Dlg2 - discs, large homolog 2 (drosophila), Sncg - synuclein, gamma, Myo5a - myosin va, Camk4 - calcium/calmodulin-dependent protein kinase iv, Sdcbp - syndecan binding protein, Mecp2 - methyl cpg binding protein 2, Sncb - synuclein, beta, Napb - n-ethylmaleimide sensitive fusion pro…	1
protein	brain	kidney	GO:0010001	glial cell differentiation	5.4e-06	0.000801	27.76	3586	17	38	5	[Cnp - 2',3'-cyclic nucleotide 3' phosphodiesterase, Gfap - glial fibrillary acidic protein, Ptprz1 - protein tyrosine phosphatase, receptor type z, polypeptide 1, Plp1 - proteolipid protein (myelin) 1, Gap43 - growth associated protein 43]	0.639
protein	brain	kidney	GO:0051588	regulation of neurotransmitter transport	5.64e-06	0.000823	6.44	3586	19	293	10	[Camk2a - calcium/calmodulin-dependent protein kinase ii alpha, Pfn2 - profilin 2, Gfap - glial fibrillary acidic protein, Napb - n-ethylmaleimide sensitive fusion protein attachment protein beta, Stxbp1 - syntaxin binding protein 1, Ica1 - islet cell autoantigen 1, Ppp1r9a - protein phosphatase 1, regulatory (inhibitor) subunit 9a, Snca - synuclein, alpha, Sncg - synuclein, gamma, Rab3a - rab3a,…	1
protein	brain	kidney	GO:0031345	negative regulation of cell projection organization	5.85e-06	0.000842	4.09	3586	43	326	16	[Gdi1 - guanosine diphosphate (gdp) dissociation inhibitor 1, Dnm3 - dynamin 3, Dpysl3 - dihydropyrimidinase-like 3, Thy1 - thymus cell antigen 1, theta, Rtn4 - reticulon 4, Apoe - apolipoprotein e, Pfn2 - profilin 2, Plxna3 - plexin a3, Rufy3 - run and fyve domain containing 3, Gfap - glial fibrillary acidic protein, Evl - ena-vasodilator stimulated phosphoprotein, Ptprz1 - protein tyrosine phos…	1
protein	brain	kidney	GO:0010977	negative regulation of neuron projection development	6.6e-06	0.000934	4.53	3586	34	326	14	[Gdi1 - guanosine diphosphate (gdp) dissociation inhibitor 1, Dnm3 - dynamin 3, Dpysl3 - dihydropyrimidinase-like 3, Thy1 - thymus cell antigen 1, theta, Rtn4 - reticulon 4, Apoe - apolipoprotein e, Plxna3 - plexin a3, Rufy3 - run and fyve domain containing 3, Gfap - glial fibrillary acidic protein, Ptprz1 - protein tyrosine phosphatase, receptor type z, polypeptide 1, Map4k4 - mitogen-activated …	1
protein	brain	kidney	GO:0007610	behavior	6.86e-06	0.000956	2.67	3586	106	367	29	[Homer1 - homer homolog 1 (drosophila), Snca - synuclein, alpha, Gad1 - glutamate decarboxylase 1, Sncg - synuclein, gamma, Camk4 - calcium/calmodulin-dependent protein kinase iv, Bche - butyrylcholinesterase, Serpine2 - serine (or cysteine) peptidase inhibitor, clade e, member 2, Cnp - 2',3'-cyclic nucleotide 3' phosphodiesterase, Abhd12 - abhydrolase domain containing 12, Mecp2 - methyl cpg bin…	1
mRNA	brain	kidney	GO:0045664	regulation of neuron differentiation	9.79e-16	9.01e-12	2.71	3586	145	638	70	[Mgll - monoglyceride lipase, Map2k1 - mitogen-activated protein kinase kinase 1, Gdi1 - guanosine diphosphate (gdp) dissociation inhibitor 1, Stk25 - serine/threonine kinase 25 (yeast), Ptk2b - ptk2 protein tyrosine kinase 2 beta, Dpysl3 - dihydropyrimidinase-like 3, Ptk2 - ptk2 protein tyrosine kinase 2, Nf1 - neurofibromatosis 1, Limk1 - lim-domain containing, protein kinase, Camk2b - calcium/…	1
mRNA	brain	kidney	GO:0031344	regulation of cell projection organization	1.36e-15	6.27e-12	2.55	3586	172	638	78	[Ermn - ermin, erm-like protein, Mgll - monoglyceride lipase, Map2k1 - mitogen-activated protein kinase kinase 1, Gdi1 - guanosine diphosphate (gdp) dissociation inhibitor 1, Stk25 - serine/threonine kinase 25 (yeast), Dpysl3 - dihydropyrimidinase-like 3, Ptk2 - ptk2 protein tyrosine kinase 2, Ptk2b - ptk2 protein tyrosine kinase 2 beta, Limk1 - lim-domain containing, protein kinase, Fscn1 - fasc…	1
mRNA	brain	kidney	GO:0010975	regulation of neuron projection development	6.24e-15	1.91e-11	3.08	3586	127	523	57	[Mgll - monoglyceride lipase, Map2k1 - mitogen-activated protein kinase kinase 1, Gdi1 - guanosine diphosphate (gdp) dissociation inhibitor 1, Stk25 - serine/threonine kinase 25 (yeast), Dpysl3 - dihydropyrimidinase-like 3, Ptk2b - ptk2 protein tyrosine kinase 2 beta, Limk1 - lim-domain containing, protein kinase, Camk2b - calcium/calmodulin-dependent protein kinase ii, beta, Apoe - apolipoprotei…	1
mRNA	brain	kidney	GO:0050804	modulation of synaptic transmission	9.69e-15	2.23e-11	3.38	3586	74	645	45	[Camk2a - calcium/calmodulin-dependent protein kinase ii alpha, Mgll - monoglyceride lipase, Ica1 - islet cell autoantigen 1, Snca - synuclein, alpha, Ptk2b - ptk2 protein tyrosine kinase 2 beta, Ptk2 - ptk2 protein tyrosine kinase 2, Nf1 - neurofibromatosis 1, Prkaca - protein kinase, camp dependent, catalytic, alpha, Camk2b - calcium/calmodulin-dependent protein kinase ii, beta, Bche - butyrylc…	1
mRNA	brain	kidney	GO:0007010	cytoskeleton organization	3.62e-14	6.66e-11	2.5	3586	234	485	79	[Arrb1 - arrestin, beta 1, Rap1gds1 - rap1, gtp-gdp dissociation stimulator 1, Nefh - neurofilament, heavy polypeptide, Ptk2b - ptk2 protein tyrosine kinase 2 beta, Rock2 - rho-associated coiled-coil containing protein kinase 2, Fscn1 - fascin homolog 1, actin bundling protein (strongylocentrotus purpuratus), Myh10 - myosin, heavy polypeptide 10, non-muscle, Sept7 - septin 7, Bfsp2 - beaded filam…	1
mRNA	brain	kidney	GO:0050767	regulation of neurogenesis	4.32e-14	6.62e-11	2.42	3586	174	638	75	[Mgll - monoglyceride lipase, Srgap2 - slit-robo rho gtpase activating protein 2, Map2k1 - mitogen-activated protein kinase kinase 1, Gdi1 - guanosine diphosphate (gdp) dissociation inhibitor 1, Trf - transferrin, Stk25 - serine/threonine kinase 25 (yeast), Ptk2 - ptk2 protein tyrosine kinase 2, Dpysl3 - dihydropyrimidinase-like 3, Ptk2b - ptk2 protein tyrosine kinase 2 beta, Limk1 - lim-domain c…	1
mRNA	brain	kidney	GO:0051960	regulation of nervous system development	5.5e-14	7.23e-11	2.42	3586	181	638	78	[Mgll - monoglyceride lipase, Srgap2 - slit-robo rho gtpase activating protein 2, Map2k1 - mitogen-activated protein kinase kinase 1, Gdi1 - guanosine diphosphate (gdp) dissociation inhibitor 1, Trf - transferrin, Stk25 - serine/threonine kinase 25 (yeast), Dpysl3 - dihydropyrimidinase-like 3, Ptk2 - ptk2 protein tyrosine kinase 2, Ptk2b - ptk2 protein tyrosine kinase 2 beta, Prkaca - protein kin…	1
mRNA	brain	kidney	GO:0003008	system process	7.76e-14	8.92e-11	2.73	3586	212	390	63	[Map2k1 - mitogen-activated protein kinase kinase 1, Rap1gds1 - rap1, gtp-gdp dissociation stimulator 1, Cbr3 - carbonyl reductase 3, Camk4 - calcium/calmodulin-dependent protein kinase iv, Camk2b - calcium/calmodulin-dependent protein kinase ii, beta, Myh10 - myosin, heavy polypeptide 10, non-muscle, Bche - butyrylcholinesterase, Bfsp2 - beaded filament structural protein 2, phakinin, Apoe - apo…	1
mRNA	brain	kidney	GO:0030030	cell projection organization	8.38e-14	8.57e-11	2.33	3586	195	616	78	[Srgap2 - slit-robo rho gtpase activating protein 2, Camk2a - calcium/calmodulin-dependent protein kinase ii alpha, Map2k1 - mitogen-activated protein kinase kinase 1, Aif1 - allograft inflammatory factor 1, Stxbp5 - syntaxin binding protein 5 (tomosyn), Nefh - neurofilament, heavy polypeptide, Ptk2 - ptk2 protein tyrosine kinase 2, Ptk2b - ptk2 protein tyrosine kinase 2 beta, Rock2 - rho-associa…	1
mRNA	brain	kidney	GO:0048812	neuron projection morphogenesis	4.12e-13	3.79e-10	3.56	3586	62	601	37	[Camk2a - calcium/calmodulin-dependent protein kinase ii alpha, Srgap2 - slit-robo rho gtpase activating protein 2, Map2k1 - mitogen-activated protein kinase kinase 1, Snap91 - synaptosomal-associated protein 91, Stxbp5 - syntaxin binding protein 5 (tomosyn), Ank3 - ankyrin 3, epithelial, Nefh - neurofilament, heavy polypeptide, Ptk2 - ptk2 protein tyrosine kinase 2, Rock2 - rho-associated coiled…	1
mRNA	brain	kidney	GO:0099643	signal release from synapse	1.99e-12	1.66e-09	12.64	3586	17	217	13	[Syt1 - synaptotagmin i, Snap91 - synaptosomal-associated protein 91, Lin7b - lin-7 homolog b (c. elegans), Lin7a - lin-7 homolog a (c. elegans), Pak1 - p21 protein (cdc42/rac)-activated kinase 1, Sptbn2 - spectrin beta, non-erythrocytic 2, Doc2b - double c2, beta, Stxbp1 - syntaxin binding protein 1, Cplx2 - complexin 2, Vamp2 - vesicle-associated membrane protein 2, Syn1 - synapsin i, Rab3a - r…	0
mRNA	brain	kidney	GO:0048167	regulation of synaptic plasticity	2.92e-12	2.24e-09	3.75	3586	46	645	31	[Camk2a - calcium/calmodulin-dependent protein kinase ii alpha, Mgll - monoglyceride lipase, Snca - synuclein, alpha, Ptk2b - ptk2 protein tyrosine kinase 2 beta, Nf1 - neurofibromatosis 1, Camk2b - calcium/calmodulin-dependent protein kinase ii, beta, Serpine2 - serine (or cysteine) peptidase inhibitor, clade e, member 2, Braf - braf transforming gene, Kras - v-ki-ras2 kirsten rat sarcoma viral …	1
mRNA	brain	kidney	GO:0051128	regulation of cellular component organization	3.24e-12	2.3e-09	1.43	3586	652	994	259	[Rabgap1 - rab gtpase activating protein 1, Bag5 - bcl2-associated athanogene 5, Supt6 - suppressor of ty 6, 2610301G19Rik - riken cdna 2610301g19 gene, Ptk2b - ptk2 protein tyrosine kinase 2 beta, Ptk2 - ptk2 protein tyrosine kinase 2, Rock2 - rho-associated coiled-coil containing protein kinase 2, Fscn1 - fascin homolog 1, actin bundling protein (strongylocentrotus purpuratus), Camk2b - calcium…	1
mRNA	brain	kidney	GO:0010769	regulation of cell morphogenesis involved in differentiation	3.95e-12	2.6e-09	3.12	3586	98	516	44	[L1cam - l1 cell adhesion molecule, Mgll - monoglyceride lipase, Map2k1 - mitogen-activated protein kinase kinase 1, Gdi1 - guanosine diphosphate (gdp) dissociation inhibitor 1, Syne1 - spectrin repeat containing, nuclear envelope 1, Stk25 - serine/threonine kinase 25 (yeast), Limk1 - lim-domain containing, protein kinase, Camk2b - calcium/calmodulin-dependent protein kinase ii, beta, Apoe - apol…	1
mRNA	brain	kidney	GO:0006836	neurotransmitter transport	5.87e-12	3.6e-09	10.73	3586	20	234	14	[Syt1 - synaptotagmin i, Snap91 - synaptosomal-associated protein 91, Lin7b - lin-7 homolog b (c. elegans), Ica1 - islet cell autoantigen 1, Lin7a - lin-7 homolog a (c. elegans), Atp1a2 - atpase, na+/k+ transporting, alpha 2 polypeptide, Slc6a17 - solute carrier family 6 (neurotransmitter transporter), member 17, Pak1 - p21 protein (cdc42/rac)-activated kinase 1, Stxbp1 - syntaxin binding protein…	1
mRNA	brain	kidney	GO:0060284	regulation of cell development	1.12e-11	6.45e-09	2.1	3586	219	638	82	[Mgll - monoglyceride lipase, Srgap2 - slit-robo rho gtpase activating protein 2, Map2k1 - mitogen-activated protein kinase kinase 1, Gdi1 - guanosine diphosphate (gdp) dissociation inhibitor 1, Trf - transferrin, Stk25 - serine/threonine kinase 25 (yeast), Ptk2 - ptk2 protein tyrosine kinase 2, Ptk2b - ptk2 protein tyrosine kinase 2 beta, Dpysl3 - dihydropyrimidinase-like 3, Nf1 - neurofibromato…	1
mRNA	brain	kidney	GO:0050877	neurological system process	1.18e-11	6.4e-09	3.99	3586	117	261	34	[Myo5a - myosin va, Dlg2 - discs, large homolog 2 (drosophila), Cbr3 - carbonyl reductase 3, Camk4 - calcium/calmodulin-dependent protein kinase iv, Camk2b - calcium/calmodulin-dependent protein kinase ii, beta, Bche - butyrylcholinesterase, Bfsp2 - beaded filament structural protein 2, phakinin, Prkca - protein kinase c, alpha, Atp1a3 - atpase, na+/k+ transporting, alpha 3 polypeptide, Ptprz1 - …	1
mRNA	brain	kidney	GO:0099531	presynaptic process involved in synaptic transmission	1.59e-11	8.12e-09	9.21	3586	23	254	15	[Syt1 - synaptotagmin i, Snap91 - synaptosomal-associated protein 91, Lin7b - lin-7 homolog b (c. elegans), Lin7a - lin-7 homolog a (c. elegans), Pak1 - p21 protein (cdc42/rac)-activated kinase 1, Sptbn2 - spectrin beta, non-erythrocytic 2, Doc2b - double c2, beta, Stxbp1 - syntaxin binding protein 1, Snap47 - synaptosomal-associated protein, 47, Cplx2 - complexin 2, Vamp2 - vesicle-associated me…	0
mRNA	brain	kidney	GO:0050803	regulation of synapse structure or activity	1.68e-11	8.12e-09	3.59	3586	48	645	31	[Mgll - monoglyceride lipase, Camk2a - calcium/calmodulin-dependent protein kinase ii alpha, Snca - synuclein, alpha, Ptk2b - ptk2 protein tyrosine kinase 2 beta, Nf1 - neurofibromatosis 1, Camk2b - calcium/calmodulin-dependent protein kinase ii, beta, Serpine2 - serine (or cysteine) peptidase inhibitor, clade e, member 2, Braf - braf transforming gene, Kras - v-ki-ras2 kirsten rat sarcoma viral …	1
mRNA	brain	kidney	GO:0022604	regulation of cell morphogenesis	2.12e-11	9.74e-09	2.53	3586	162	516	59	[Ermn - ermin, erm-like protein, Mgll - monoglyceride lipase, Map2k1 - mitogen-activated protein kinase kinase 1, Gdi1 - guanosine diphosphate (gdp) dissociation inhibitor 1, Stk25 - serine/threonine kinase 25 (yeast), Ptk2b - ptk2 protein tyrosine kinase 2 beta, Limk1 - lim-domain containing, protein kinase, Camk2b - calcium/calmodulin-dependent protein kinase ii, beta, Myh10 - myosin, heavy pol…	0.716
mRNA	brain	kidney	GO:0048489	synaptic vesicle transport	5.83e-11	2.55e-08	12.94	3586	19	175	12	[Syt1 - synaptotagmin i, Sptbn2 - spectrin beta, non-erythrocytic 2, Doc2b - double c2, beta, Lin7a - lin-7 homolog a (c. elegans), Dpysl2 - dihydropyrimidinase-like 2, Cplx2 - complexin 2, Snca - synuclein, alpha, Vamp2 - vesicle-associated membrane protein 2, Rab3a - rab3a, member ras oncogene family, Ap3b2 - adaptor-related protein complex 3, beta 2 subunit, Synj1 - synaptojanin 1, Cplx1 - com…	1
mRNA	brain	kidney	GO:0097480	establishment of synaptic vesicle localization	5.83e-11	2.44e-08	12.94	3586	19	175	12	[Syt1 - synaptotagmin i, Sptbn2 - spectrin beta, non-erythrocytic 2, Doc2b - double c2, beta, Lin7a - lin-7 homolog a (c. elegans), Dpysl2 - dihydropyrimidinase-like 2, Cplx2 - complexin 2, Snca - synuclein, alpha, Vamp2 - vesicle-associated membrane protein 2, Rab3a - rab3a, member ras oncogene family, Ap3b2 - adaptor-related protein complex 3, beta 2 subunit, Synj1 - synaptojanin 1, Cplx1 - com…	1
mRNA	brain	kidney	GO:0097479	synaptic vesicle localization	5.83e-11	2.33e-08	12.94	3586	19	175	12	[Syt1 - synaptotagmin i, Sptbn2 - spectrin beta, non-erythrocytic 2, Doc2b - double c2, beta, Lin7a - lin-7 homolog a (c. elegans), Dpysl2 - dihydropyrimidinase-like 2, Cplx2 - complexin 2, Snca - synuclein, alpha, Vamp2 - vesicle-associated membrane protein 2, Rab3a - rab3a, member ras oncogene family, Ap3b2 - adaptor-related protein complex 3, beta 2 subunit, Synj1 - synaptojanin 1, Cplx1 - com…	1
mRNA	brain	kidney	GO:0051049	regulation of transport	7.33e-11	2.81e-08	1.53	3586	461	919	181	[Rabgap1 - rab gtpase activating protein 1, Camk2a - calcium/calmodulin-dependent protein kinase ii alpha, Map2k1 - mitogen-activated protein kinase kinase 1, Gdi1 - guanosine diphosphate (gdp) dissociation inhibitor 1, Inpp5f - inositol polyphosphate-5-phosphatase f, Ptk2b - ptk2 protein tyrosine kinase 2 beta, Ptk2 - ptk2 protein tyrosine kinase 2, Prkaca - protein kinase, camp dependent, catal…	0.157
mRNA	brain	kidney	GO:0048858	cell projection morphogenesis	1.06e-10	3.89e-08	3.02	3586	77	601	39	[Srgap2 - slit-robo rho gtpase activating protein 2, Camk2a - calcium/calmodulin-dependent protein kinase ii alpha, Map2k1 - mitogen-activated protein kinase kinase 1, Snap91 - synaptosomal-associated protein 91, Stxbp5 - syntaxin binding protein 5 (tomosyn), Ank3 - ankyrin 3, epithelial, Nefh - neurofilament, heavy polypeptide, Ptk2 - ptk2 protein tyrosine kinase 2, Rock2 - rho-associated coiled…	1
mRNA	brain	kidney	GO:0001505	regulation of neurotransmitter levels	1.71e-10	6.05e-08	14.33	3586	38	79	12	[Syt1 - synaptotagmin i, Camk2a - calcium/calmodulin-dependent protein kinase ii alpha, Gfap - glial fibrillary acidic protein, Snap91 - synaptosomal-associated protein 91, Napb - n-ethylmaleimide sensitive fusion protein attachment protein beta, Lin7b - lin-7 homolog b (c. elegans), Stxbp1 - syntaxin binding protein 1, Atp1a2 - atpase, na+/k+ transporting, alpha 2 polypeptide, Snca - synuclein, …	1
mRNA	brain	kidney	GO:0044708	single-organism behavior	3.11e-10	1.06e-07	4.36	3586	85	261	27	[Homer1 - homer homolog 1 (drosophila), Snca - synuclein, alpha, Gad1 - glutamate decarboxylase 1, Camk4 - calcium/calmodulin-dependent protein kinase iv, Bche - butyrylcholinesterase, Serpine2 - serine (or cysteine) peptidase inhibitor, clade e, member 2, Cnp - 2',3'-cyclic nucleotide 3' phosphodiesterase, Prkca - protein kinase c, alpha, Atp1a3 - atpase, na+/k+ transporting, alpha 3 polypeptide…	1
mRNA	brain	kidney	GO:0023061	signal release	4.47e-10	1.47e-07	8.86	3586	26	218	14	[Syt1 - synaptotagmin i, Snap91 - synaptosomal-associated protein 91, Lin7b - lin-7 homolog b (c. elegans), Lin7a - lin-7 homolog a (c. elegans), Myo5a - myosin va, Pak1 - p21 protein (cdc42/rac)-activated kinase 1, Sptbn2 - spectrin beta, non-erythrocytic 2, Doc2b - double c2, beta, Stxbp1 - syntaxin binding protein 1, Cplx2 - complexin 2, Vamp2 - vesicle-associated membrane protein 2, Syn1 - sy…	1
mRNA	brain	kidney	GO:0050770	regulation of axonogenesis	7e-10	2.22e-07	3.89	3586	47	510	26	[L1cam - l1 cell adhesion molecule, Mgll - monoglyceride lipase, Map2k1 - mitogen-activated protein kinase kinase 1, Gdi1 - guanosine diphosphate (gdp) dissociation inhibitor 1, Stk25 - serine/threonine kinase 25 (yeast), Limk1 - lim-domain containing, protein kinase, Apoe - apolipoprotein e, Braf - braf transforming gene, Plxna3 - plexin a3, Clasp2 - clip associating protein 2, Map2 - microtubul…	0.788
mRNA	brain	kidney	GO:0045595	regulation of cell differentiation	7.76e-10	2.38e-07	1.81	3586	313	646	102	[Map2k1 - mitogen-activated protein kinase kinase 1, Gdi1 - guanosine diphosphate (gdp) dissociation inhibitor 1, Stk25 - serine/threonine kinase 25 (yeast), Fto - fat mass and obesity associated, Dpysl3 - dihydropyrimidinase-like 3, Ptk2 - ptk2 protein tyrosine kinase 2, Ptk2b - ptk2 protein tyrosine kinase 2 beta, Prkaca - protein kinase, camp dependent, catalytic, alpha, Camk2b - calcium/calmo…	0.542
mRNA	brain	kidney	GO:0016079	synaptic vesicle exocytosis	1.96e-09	5.81e-07	20.49	3586	7	175	7	[Syt1 - synaptotagmin i, Sptbn2 - spectrin beta, non-erythrocytic 2, Doc2b - double c2, beta, Cplx2 - complexin 2, Vamp2 - vesicle-associated membrane protein 2, Rab3a - rab3a, member ras oncogene family, Cplx1 - complexin 1]	1
mRNA	brain	kidney	GO:0048814	regulation of dendrite morphogenesis	3.72e-09	1.07e-06	5.22	3586	25	467	17	[Dnm3 - dynamin 3, Srcin1 - src kinase signaling inhibitor 1, Pafah1b1 - platelet-activating factor acetylhydrolase, isoform 1b, subunit 1, Syne1 - spectrin repeat containing, nuclear envelope 1, Dbn1 - drebrin 1, Sipa1l1 - signal-induced proliferation-associated 1 like 1, Ngef - neuronal guanine nucleotide exchange factor, Gsk3b - glycogen synthase kinase 3 beta, Camk2b - calcium/calmodulin-depe…	0.667
mRNA	brain	kidney	GO:0032990	cell part morphogenesis	5.02e-09	1.4e-06	2.74	3586	85	601	39	[Srgap2 - slit-robo rho gtpase activating protein 2, Camk2a - calcium/calmodulin-dependent protein kinase ii alpha, Map2k1 - mitogen-activated protein kinase kinase 1, Snap91 - synaptosomal-associated protein 91, Stxbp5 - syntaxin binding protein 5 (tomosyn), Ank3 - ankyrin 3, epithelial, Nefh - neurofilament, heavy polypeptide, Ptk2 - ptk2 protein tyrosine kinase 2, Camk2b - calcium/calmodulin-d…	1
mRNA	brain	kidney	GO:0051962	positive regulation of nervous system development	6.27e-09	1.7e-06	2.56	3586	106	581	44	[L1cam - l1 cell adhesion molecule, Map2k1 - mitogen-activated protein kinase kinase 1, Qk - quaking, Magi2 - membrane associated guanylate kinase, ww and pdz domain containing 2, Trf - transferrin, Stk25 - serine/threonine kinase 25 (yeast), Ptk2b - ptk2 protein tyrosine kinase 2 beta, Dpysl3 - dihydropyrimidinase-like 3, Ptk2 - ptk2 protein tyrosine kinase 2, Limk1 - lim-domain containing, prot…	1
mRNA	brain	kidney	GO:0048731	system development	8.08e-09	2.12e-06	2.48	3586	111	600	46	[L1cam - l1 cell adhesion molecule, Srgap2 - slit-robo rho gtpase activating protein 2, Fnbp1 - formin binding protein 1, Vcan - versican, Magi2 - membrane associated guanylate kinase, ww and pdz domain containing 2, Dlg2 - discs, large homolog 2 (drosophila), Dpysl3 - dihydropyrimidinase-like 3, Nf1 - neurofibromatosis 1, Camk2b - calcium/calmodulin-dependent protein kinase ii, beta, Apoe - apol…	1
mRNA	brain	kidney	GO:0007399	nervous system development	1.2e-08	3.06e-06	2.89	3586	71	595	34	[L1cam - l1 cell adhesion molecule, Srgap2 - slit-robo rho gtpase activating protein 2, Fnbp1 - formin binding protein 1, Magi2 - membrane associated guanylate kinase, ww and pdz domain containing 2, Dlg2 - discs, large homolog 2 (drosophila), Dpysl3 - dihydropyrimidinase-like 3, Camk2b - calcium/calmodulin-dependent protein kinase ii, beta, Serpine2 - serine (or cysteine) peptidase inhibitor, cl…	1
mRNA	brain	kidney	GO:0022603	regulation of anatomical structure morphogenesis	1.22e-08	3.03e-06	2.05	3586	227	516	67	[Mgll - monoglyceride lipase, Ermn - ermin, erm-like protein, Map2k1 - mitogen-activated protein kinase kinase 1, Gdi1 - guanosine diphosphate (gdp) dissociation inhibitor 1, Stk25 - serine/threonine kinase 25 (yeast), Ptk2b - ptk2 protein tyrosine kinase 2 beta, Limk1 - lim-domain containing, protein kinase, Camk2b - calcium/calmodulin-dependent protein kinase ii, beta, Rock2 - rho-associated co…	0.623
mRNA	brain	kidney	GO:0032879	regulation of localization	1.24e-08	3.01e-06	1.39	3586	616	924	221	[Rabgap1 - rab gtpase activating protein 1, Camk2a - calcium/calmodulin-dependent protein kinase ii alpha, Ptk2b - ptk2 protein tyrosine kinase 2 beta, Ptk2 - ptk2 protein tyrosine kinase 2, Camk4 - calcium/calmodulin-dependent protein kinase iv, Rock2 - rho-associated coiled-coil containing protein kinase 2, Braf - braf transforming gene, Map1lc3b - microtubule-associated protein 1 light chain 3…	0.165
mRNA	brain	kidney	GO:0007017	microtubule-based process	1.5e-08	3.54e-06	1.91	3586	132	981	69	[Srgap2 - slit-robo rho gtpase activating protein 2, Map2k1 - mitogen-activated protein kinase kinase 1, Nefh - neurofilament, heavy polypeptide, Ptk2 - ptk2 protein tyrosine kinase 2, Tuba8 - tubulin, alpha 8, Clasp2 - clip associating protein 2, Rabl5 - rab, member of ras oncogene family-like 5, Uchl1 - ubiquitin carboxy-terminal hydrolase l1, Dctn2 - dynactin 2, Map2 - microtubule-associated p…	1
mRNA	brain	kidney	GO:0044087	regulation of cellular component biogenesis	1.8e-08	4.14e-06	1.68	3586	247	892	103	[Bag5 - bcl2-associated athanogene 5, Dpysl3 - dihydropyrimidinase-like 3, Ptk2b - ptk2 protein tyrosine kinase 2 beta, Ptk2 - ptk2 protein tyrosine kinase 2, Prkaca - protein kinase, camp dependent, catalytic, alpha, Fscn1 - fascin homolog 1, actin bundling protein (strongylocentrotus purpuratus), Rock2 - rho-associated coiled-coil containing protein kinase 2, Apoe - apolipoprotein e, Braf - bra…	1
mRNA	brain	kidney	GO:0006928	movement of cell or subcellular component	1.95e-08	4.38e-06	2.08	3586	234	471	64	[Map2k1 - mitogen-activated protein kinase kinase 1, Ptk2b - ptk2 protein tyrosine kinase 2 beta, Fscn1 - fascin homolog 1, actin bundling protein (strongylocentrotus purpuratus), Myh10 - myosin, heavy polypeptide 10, non-muscle, Clasp2 - clip associating protein 2, Prkca - protein kinase c, alpha, Rbfox2 - rna binding protein, fox-1 homolog (c. elegans) 2, Alcam - activated leukocyte cell adhesi…	0.2
mRNA	brain	kidney	GO:0006887	exocytosis	1.96e-08	4.3e-06	4.11	3586	48	400	22	[Syt1 - synaptotagmin i, Lin7b - lin-7 homolog b (c. elegans), Stxbp5 - syntaxin binding protein 5 (tomosyn), Srcin1 - src kinase signaling inhibitor 1, Lin7a - lin-7 homolog a (c. elegans), Ppp3cb - protein phosphatase 3, catalytic subunit, beta isoform, Myo5a - myosin va, Scrn1 - secernin 1, Pak1 - p21 protein (cdc42/rac)-activated kinase 1, Myh10 - myosin, heavy polypeptide 10, non-muscle, Cdk…	1
mRNA	brain	kidney	GO:0050806	positive regulation of synaptic transmission	2.19e-08	4.69e-06	4.2	3586	29	560	19	[Syt1 - synaptotagmin i, Dbn1 - drebrin 1, Snca - synuclein, alpha, Ptk2 - ptk2 protein tyrosine kinase 2, Ptk2b - ptk2 protein tyrosine kinase 2 beta, Gsk3b - glycogen synthase kinase 3 beta, Camk2b - calcium/calmodulin-dependent protein kinase ii, beta, Mapk1 - mitogen-activated protein kinase 1, Serpine2 - serine (or cysteine) peptidase inhibitor, clade e, member 2, Braf - braf transforming ge…	0.43
mRNA	brain	kidney	GO:0050769	positive regulation of neurogenesis	2.97e-08	6.2e-06	2.52	3586	103	581	42	[L1cam - l1 cell adhesion molecule, Map2k1 - mitogen-activated protein kinase kinase 1, Qk - quaking, Magi2 - membrane associated guanylate kinase, ww and pdz domain containing 2, Trf - transferrin, Stk25 - serine/threonine kinase 25 (yeast), Ptk2 - ptk2 protein tyrosine kinase 2, Dpysl3 - dihydropyrimidinase-like 3, Ptk2b - ptk2 protein tyrosine kinase 2 beta, Limk1 - lim-domain containing, prot…	1
mRNA	brain	kidney	GO:0060052	neurofilament cytoskeleton organization	3e-08	6.13e-06	106.25	3586	5	27	4	[Ina - internexin neuronal intermediate filament protein, alpha, Nefm - neurofilament, medium polypeptide, Nefh - neurofilament, heavy polypeptide, Nefl - neurofilament, light polypeptide]	1
mRNA	brain	kidney	GO:0010976	positive regulation of neuron projection development	3.51e-08	7.01e-06	2.84	3586	79	544	34	[L1cam - l1 cell adhesion molecule, Map2k1 - mitogen-activated protein kinase kinase 1, Qk - quaking, Magi2 - membrane associated guanylate kinase, ww and pdz domain containing 2, Stk25 - serine/threonine kinase 25 (yeast), Ptk2b - ptk2 protein tyrosine kinase 2 beta, Dpysl3 - dihydropyrimidinase-like 3, Limk1 - lim-domain containing, protein kinase, Dmd - dystrophin, muscular dystrophy, Camk2b -…	0.669
mRNA	brain	kidney	GO:0048869	cellular developmental process	3.75e-08	7.35e-06	1.66	3586	495	493	113	[Camk2a - calcium/calmodulin-dependent protein kinase ii alpha, Map2k1 - mitogen-activated protein kinase kinase 1, Ptk2b - ptk2 protein tyrosine kinase 2 beta, Prkaca - protein kinase, camp dependent, catalytic, alpha, Camk4 - calcium/calmodulin-dependent protein kinase iv, Camk2b - calcium/calmodulin-dependent protein kinase ii, beta, Rock2 - rho-associated coiled-coil containing protein kinase…	1
mRNA	brain	kidney	GO:0007409	axonogenesis	3.98e-08	7.63e-06	3.37	3586	35	699	23	[Map2 - microtubule-associated protein 2, Map1b - microtubule-associated protein 1b, Tbce - tubulin-specific chaperone e, Snap91 - synaptosomal-associated protein 91, Pafah1b1 - platelet-activating factor acetylhydrolase, isoform 1b, subunit 1, Stxbp5 - syntaxin binding protein 5 (tomosyn), 4930506M07Rik - riken cdna 4930506m07 gene, Ank3 - ankyrin 3, epithelial, Nefh - neurofilament, heavy polyp…	1
mRNA	brain	kidney	GO:0031346	positive regulation of cell projection organization	4.32e-08	8.11e-06	2.4	3586	103	638	44	[L1cam - l1 cell adhesion molecule, Map2k1 - mitogen-activated protein kinase kinase 1, Qk - quaking, Magi2 - membrane associated guanylate kinase, ww and pdz domain containing 2, Stk25 - serine/threonine kinase 25 (yeast), Dpysl3 - dihydropyrimidinase-like 3, Ptk2b - ptk2 protein tyrosine kinase 2 beta, Limk1 - lim-domain containing, protein kinase, Dmd - dystrophin, muscular dystrophy, Fscn1 - …	1
mRNA	brain	kidney	GO:0031175	neuron projection development	4.33e-08	7.96e-06	3.64	3586	64	385	25	[Nefh - neurofilament, heavy polypeptide, Plp1 - proteolipid protein (myelin) 1, Ptk2b - ptk2 protein tyrosine kinase 2 beta, Myh10 - myosin, heavy polypeptide 10, non-muscle, Phgdh - 3-phosphoglycerate dehydrogenase, Atxn10 - ataxin 10, Baiap2 - brain-specific angiogenesis inhibitor 1-associated protein 2, Ss18l1 - synovial sarcoma translocation gene on chromosome 18-like 1, Cntn1 - contactin 1,…	1
mRNA	brain	kidney	GO:0045055	regulated exocytosis	4.37e-08	7.89e-06	10.54	3586	18	189	10	[Syt1 - synaptotagmin i, Sptbn2 - spectrin beta, non-erythrocytic 2, Doc2b - double c2, beta, Stxbp1 - syntaxin binding protein 1, Cplx2 - complexin 2, Coro1a - coronin, actin binding protein 1a, Vamp2 - vesicle-associated membrane protein 2, Chga - chromogranin a, Rab3a - rab3a, member ras oncogene family, Cplx1 - complexin 1]	0.129
mRNA	brain	kidney	GO:0050773	regulation of dendrite development	4.6e-08	8.13e-06	3.27	3586	43	638	25	[Syne1 - spectrin repeat containing, nuclear envelope 1, Camk2b - calcium/calmodulin-dependent protein kinase ii, beta, Carm1 - coactivator-associated arginine methyltransferase 1, Apoe - apolipoprotein e, Baiap2 - brain-specific angiogenesis inhibitor 1-associated protein 2, Cfl1 - cofilin 1, non-muscle, Ss18l1 - synovial sarcoma translocation gene on chromosome 18-like 1, Ptprz1 - protein tyros…	0.645
mRNA	brain	kidney	GO:0032501	multicellular organismal process	4.85e-08	8.43e-06	1.68	3586	516	447	108	[Ermn - ermin, erm-like protein, Map2k1 - mitogen-activated protein kinase kinase 1, Rap1gds1 - rap1, gtp-gdp dissociation stimulator 1, Cbr3 - carbonyl reductase 3, Camk4 - calcium/calmodulin-dependent protein kinase iv, Rock2 - rho-associated coiled-coil containing protein kinase 2, Camk2b - calcium/calmodulin-dependent protein kinase ii, beta, Bfsp2 - beaded filament structural protein 2, phak…	0.316
mRNA	brain	kidney	GO:0045666	positive regulation of neuron differentiation	5.8e-08	9.89e-06	2.75	3586	84	544	35	[L1cam - l1 cell adhesion molecule, Map2k1 - mitogen-activated protein kinase kinase 1, Qk - quaking, Magi2 - membrane associated guanylate kinase, ww and pdz domain containing 2, Stk25 - serine/threonine kinase 25 (yeast), Ptk2b - ptk2 protein tyrosine kinase 2 beta, Dpysl3 - dihydropyrimidinase-like 3, Limk1 - lim-domain containing, protein kinase, Dmd - dystrophin, muscular dystrophy, Camk2b -…	0.636
mRNA	brain	kidney	GO:0051648	vesicle localization	5.96e-08	9.97e-06	6.17	3586	40	218	15	[Syt1 - synaptotagmin i, Lin7a - lin-7 homolog a (c. elegans), Snca - synuclein, alpha, Myo5a - myosin va, Ap3b2 - adaptor-related protein complex 3, beta 2 subunit, Sptbn2 - spectrin beta, non-erythrocytic 2, Doc2b - double c2, beta, Myo1a - myosin ia, Dpysl2 - dihydropyrimidinase-like 2, Dync1i1 - dynein cytoplasmic 1 intermediate chain 1, Cplx2 - complexin 2, Vamp2 - vesicle-associated membran…	0
mRNA	brain	kidney	GO:0030029	actin filament-based process	6.98e-08	1.15e-05	1.92	3586	135	898	65	[Arrb1 - arrestin, beta 1, Srgap2 - slit-robo rho gtpase activating protein 2, Enah - enabled homolog (drosophila), Prkcdbp - protein kinase c, delta binding protein, Rap1gds1 - rap1, gtp-gdp dissociation stimulator 1, Limch1 - lim and calponin homology domains 1, Ptk2b - ptk2 protein tyrosine kinase 2 beta, Nf1 - neurofibromatosis 1, Fscn1 - fascin homolog 1, actin bundling protein (strongylocen…	0.171
mRNA	brain	kidney	GO:0007610	behavior	7.57e-08	1.22e-05	3.5	3586	106	261	27	[Homer1 - homer homolog 1 (drosophila), Snca - synuclein, alpha, Gad1 - glutamate decarboxylase 1, Camk4 - calcium/calmodulin-dependent protein kinase iv, Bche - butyrylcholinesterase, Serpine2 - serine (or cysteine) peptidase inhibitor, clade e, member 2, Cnp - 2',3'-cyclic nucleotide 3' phosphodiesterase, Prkca - protein kinase c, alpha, Abhd12 - abhydrolase domain containing 12, Atp1a3 - atpas…	1
mRNA	brain	kidney	GO:0061001	regulation of dendritic spine morphogenesis	8.45e-08	1.34e-05	6.5	3586	13	467	11	[Cdk5 - cyclin-dependent kinase 5, Dnm3 - dynamin 3, Cfl1 - cofilin 1, non-muscle, Baiap2 - brain-specific angiogenesis inhibitor 1-associated protein 2, Srcin1 - src kinase signaling inhibitor 1, Pafah1b1 - platelet-activating factor acetylhydrolase, isoform 1b, subunit 1, Ppp1r9a - protein phosphatase 1, regulatory (inhibitor) subunit 9a, Dbn1 - drebrin 1, Sipa1l1 - signal-induced proliferation…	0.628
mRNA	brain	kidney	GO:0050794	regulation of cellular process	9.16e-08	1.43e-05	1.17	3586	1788	925	538	[Rabgap1 - rab gtpase activating protein 1, Bag5 - bcl2-associated athanogene 5, Ptk2b - ptk2 protein tyrosine kinase 2 beta, Dusp3 - dual specificity phosphatase 3 (vaccinia virus phosphatase vh1-related), Akt3 - thymoma viral proto-oncogene 3, Ss18l1 - synovial sarcoma translocation gene on chromosome 18-like 1, Stxbp1 - syntaxin binding protein 1, Ptgds - prostaglandin d2 synthase (brain), Aak…	1
mRNA	brain	kidney	GO:0051239	regulation of multicellular organismal process	9.99e-08	1.53e-05	1.53	3586	503	646	139	[Map2k1 - mitogen-activated protein kinase kinase 1, Gdi1 - guanosine diphosphate (gdp) dissociation inhibitor 1, Thoc1 - tho complex 1, Fto - fat mass and obesity associated, Stk25 - serine/threonine kinase 25 (yeast), Dpysl3 - dihydropyrimidinase-like 3, Ptk2b - ptk2 protein tyrosine kinase 2 beta, Ptk2 - ptk2 protein tyrosine kinase 2, Prkaca - protein kinase, camp dependent, catalytic, alpha,…	0.446
mRNA	brain	kidney	GO:0051650	establishment of vesicle localization	1.09e-07	1.65e-05	7.2	3586	37	175	13	[Syt1 - synaptotagmin i, Lin7a - lin-7 homolog a (c. elegans), Snca - synuclein, alpha, Ap3b2 - adaptor-related protein complex 3, beta 2 subunit, Sptbn2 - spectrin beta, non-erythrocytic 2, Doc2b - double c2, beta, Dpysl2 - dihydropyrimidinase-like 2, Cplx2 - complexin 2, Dync1i1 - dynein cytoplasmic 1 intermediate chain 1, Vamp2 - vesicle-associated membrane protein 2, Rab3a - rab3a, member ras…	1
mRNA	brain	kidney	GO:0050789	regulation of biological process	1.12e-07	1.66e-05	1.16	3586	1873	901	546	[Rabgap1 - rab gtpase activating protein 1, Bag5 - bcl2-associated athanogene 5, Ptk2b - ptk2 protein tyrosine kinase 2 beta, Dusp3 - dual specificity phosphatase 3 (vaccinia virus phosphatase vh1-related), Phgdh - 3-phosphoglycerate dehydrogenase, Akt3 - thymoma viral proto-oncogene 3, Ss18l1 - synovial sarcoma translocation gene on chromosome 18-like 1, Stxbp1 - syntaxin binding protein 1, Ptgd…	0.237
mRNA	brain	kidney	GO:0050793	regulation of developmental process	1.23e-07	1.8e-05	1.57	3586	450	646	127	[Ermn - ermin, erm-like protein, Map2k1 - mitogen-activated protein kinase kinase 1, Gdi1 - guanosine diphosphate (gdp) dissociation inhibitor 1, Thoc1 - tho complex 1, Stk25 - serine/threonine kinase 25 (yeast), Fto - fat mass and obesity associated, Dpysl3 - dihydropyrimidinase-like 3, Ptk2b - ptk2 protein tyrosine kinase 2 beta, Ptk2 - ptk2 protein tyrosine kinase 2, Prkaca - protein kinase, c…	0.488
mRNA	brain	kidney	GO:0099536	synaptic signaling	1.32e-07	1.9e-05	3.94	3586	32	541	19	[Snap91 - synaptosomal-associated protein 91, Dlg3 - discs, large homolog 3 (drosophila), Pafah1b1 - platelet-activating factor acetylhydrolase, isoform 1b, subunit 1, Snca - synuclein, alpha, Myo5a - myosin va, Dlg2 - discs, large homolog 2 (drosophila), Camk4 - calcium/calmodulin-dependent protein kinase iv, Cdk5 - cyclin-dependent kinase 5, Kif1b - kinesin family member 1b, Sncb - synuclein, b…	0
mRNA	brain	kidney	GO:0099537	trans-synaptic signaling	1.32e-07	1.87e-05	3.94	3586	32	541	19	[Snap91 - synaptosomal-associated protein 91, Dlg3 - discs, large homolog 3 (drosophila), Pafah1b1 - platelet-activating factor acetylhydrolase, isoform 1b, subunit 1, Snca - synuclein, alpha, Dlg2 - discs, large homolog 2 (drosophila), Myo5a - myosin va, Camk4 - calcium/calmodulin-dependent protein kinase iv, Cdk5 - cyclin-dependent kinase 5, Kif1b - kinesin family member 1b, Sncb - synuclein, b…	0
mRNA	brain	kidney	GO:0098916	anterograde trans-synaptic signaling	1.32e-07	1.84e-05	3.94	3586	32	541	19	[Snap91 - synaptosomal-associated protein 91, Dlg3 - discs, large homolog 3 (drosophila), Pafah1b1 - platelet-activating factor acetylhydrolase, isoform 1b, subunit 1, Snca - synuclein, alpha, Myo5a - myosin va, Dlg2 - discs, large homolog 2 (drosophila), Camk4 - calcium/calmodulin-dependent protein kinase iv, Cdk5 - cyclin-dependent kinase 5, Kif1b - kinesin family member 1b, Sncb - synuclein, b…	0
mRNA	brain	kidney	GO:0007268	synaptic transmission	1.32e-07	1.81e-05	3.94	3586	32	541	19	[Snap91 - synaptosomal-associated protein 91, Dlg3 - discs, large homolog 3 (drosophila), Pafah1b1 - platelet-activating factor acetylhydrolase, isoform 1b, subunit 1, Snca - synuclein, alpha, Dlg2 - discs, large homolog 2 (drosophila), Myo5a - myosin va, Camk4 - calcium/calmodulin-dependent protein kinase iv, Cdk5 - cyclin-dependent kinase 5, Kif1b - kinesin family member 1b, Sncb - synuclein, b…	1
mRNA	brain	kidney	GO:0060291	long-term synaptic potentiation	1.93e-07	2.61e-05	6.53	3586	11	499	10	[Serpine2 - serine (or cysteine) peptidase inhibitor, clade e, member 2, Braf - braf transforming gene, Gfap - glial fibrillary acidic protein, Mecp2 - methyl cpg binding protein 2, Snap47 - synaptosomal-associated protein, 47, Snca - synuclein, alpha, Ptk2b - ptk2 protein tyrosine kinase 2 beta, Vamp2 - vesicle-associated membrane protein 2, Camk2b - calcium/calmodulin-dependent protein kinase i…	0.378
mRNA	brain	kidney	GO:0007165	signal transduction	1.96e-07	2.61e-05	1.49	3586	560	650	151	[Plcxd3 - phosphatidylinositol-specific phospholipase c, x domain containing 3, Camk2a - calcium/calmodulin-dependent protein kinase ii alpha, Map2k1 - mitogen-activated protein kinase kinase 1, Gdi1 - guanosine diphosphate (gdp) dissociation inhibitor 1, Rap1gds1 - rap1, gtp-gdp dissociation stimulator 1, Arf3 - adp-ribosylation factor 3, Ppp1r12b - protein phosphatase 1, regulatory (inhibitor) …	0.849
mRNA	brain	kidney	GO:0031345	negative regulation of cell projection organization	1.96e-07	2.58e-05	3.2	3586	43	626	24	[Gdi1 - guanosine diphosphate (gdp) dissociation inhibitor 1, Map4 - microtubule-associated protein 4, Dnm3 - dynamin 3, Pafah1b1 - platelet-activating factor acetylhydrolase, isoform 1b, subunit 1, Ptk2 - ptk2 protein tyrosine kinase 2, Dpysl3 - dihydropyrimidinase-like 3, Thy1 - thymus cell antigen 1, theta, Ngef - neuronal guanine nucleotide exchange factor, Gsk3b - glycogen synthase kinase 3 …	1
mRNA	brain	kidney	GO:0017156	calcium ion regulated exocytosis	1.97e-07	2.56e-05	10.91	3586	10	263	8	[Syt1 - synaptotagmin i, Sptbn2 - spectrin beta, non-erythrocytic 2, Doc2b - double c2, beta, Ppp3cb - protein phosphatase 3, catalytic subunit, beta isoform, Cplx2 - complexin 2, Vamp2 - vesicle-associated membrane protein 2, Rab3a - rab3a, member ras oncogene family, Cplx1 - complexin 1]	0.128
mRNA	brain	kidney	GO:2000026	regulation of multicellular organismal development	2.07e-07	2.65e-05	1.67	3586	325	646	98	[Map2k1 - mitogen-activated protein kinase kinase 1, Gdi1 - guanosine diphosphate (gdp) dissociation inhibitor 1, Thoc1 - tho complex 1, Stk25 - serine/threonine kinase 25 (yeast), Ptk2 - ptk2 protein tyrosine kinase 2, Ptk2b - ptk2 protein tyrosine kinase 2 beta, Dpysl3 - dihydropyrimidinase-like 3, Prkaca - protein kinase, camp dependent, catalytic, alpha, Rock2 - rho-associated coiled-coil con…	0.529
mRNA	brain	kidney	GO:0016043	cellular component organization	2.08e-07	2.63e-05	1.23	3586	1209	933	386	[Bag5 - bcl2-associated athanogene 5, Abi1 - abl-interactor 1, Stx12 - syntaxin 12, Ptk2b - ptk2 protein tyrosine kinase 2 beta, Phgdh - 3-phosphoglycerate dehydrogenase, Ss18l1 - synovial sarcoma translocation gene on chromosome 18-like 1, Wdr82 - wd repeat domain containing 82, Akt3 - thymoma viral proto-oncogene 3, Stxbp1 - syntaxin binding protein 1, Tecpr1 - tectonin beta-propeller repeat co…	0.635
mRNA	brain	kidney	GO:0045110	intermediate filament bundle assembly	2.19e-07	2.72e-05	224.12	3586	3	16	3	[Nefm - neurofilament, medium polypeptide, Nefh - neurofilament, heavy polypeptide, Nefl - neurofilament, light polypeptide]	1
mRNA	brain	kidney	GO:0033693	neurofilament bundle assembly	2.19e-07	2.68e-05	224.12	3586	3	16	3	[Nefm - neurofilament, medium polypeptide, Nefl - neurofilament, light polypeptide, Nefh - neurofilament, heavy polypeptide]	1
mRNA	brain	kidney	GO:0071840	cellular component organization or biogenesis	3.17e-07	3.84e-05	1.22	3586	1227	933	390	[Bag5 - bcl2-associated athanogene 5, Abi1 - abl-interactor 1, Stx12 - syntaxin 12, Ptk2b - ptk2 protein tyrosine kinase 2 beta, Phgdh - 3-phosphoglycerate dehydrogenase, Akt3 - thymoma viral proto-oncogene 3, Wdr82 - wd repeat domain containing 82, Ss18l1 - synovial sarcoma translocation gene on chromosome 18-like 1, Stxbp1 - syntaxin binding protein 1, Tecpr1 - tectonin beta-propeller repeat co…	0.629
mRNA	brain	kidney	GO:0065007	biological regulation	3.32e-07	3.96e-05	1.14	3586	1997	901	574	[Rabgap1 - rab gtpase activating protein 1, Bag5 - bcl2-associated athanogene 5, Stx12 - syntaxin 12, Ptk2b - ptk2 protein tyrosine kinase 2 beta, Maoa - monoamine oxidase a, Dusp3 - dual specificity phosphatase 3 (vaccinia virus phosphatase vh1-related), Phgdh - 3-phosphoglycerate dehydrogenase, Akt3 - thymoma viral proto-oncogene 3, Ss18l1 - synovial sarcoma translocation gene on chromosome 18-…	0.211
mRNA	brain	kidney	GO:0051656	establishment of organelle localization	3.32e-07	3.92e-05	2.02	3586	87	999	49	[Map2k1 - mitogen-activated protein kinase kinase 1, Chmp7 - charged multivesicular body protein 7, Lin7a - lin-7 homolog a (c. elegans), Rab5a - rab5a, member ras oncogene family, Stk25 - serine/threonine kinase 25 (yeast), Ptk2 - ptk2 protein tyrosine kinase 2, Myh10 - myosin, heavy polypeptide 10, non-muscle, Uchl1 - ubiquitin carboxy-terminal hydrolase l1, Cplx2 - complexin 2, Dctn2 - dynacti…	0
mRNA	brain	kidney	GO:0032940	secretion by cell	3.76e-07	4.38e-05	2.28	3586	78	808	40	[Exoc4 - exocyst complex component 4, Ywhaz - tyrosine 3-monooxygenase/tryptophan 5-monooxygenase activation protein, zeta polypeptide, Snap91 - synaptosomal-associated protein 91, Stxbp5 - syntaxin binding protein 5 (tomosyn), Lin7b - lin-7 homolog b (c. elegans), Lin7a - lin-7 homolog a (c. elegans), Exoc2 - exocyst complex component 2, Exoc7 - exocyst complex component 7, Myo5a - myosin va, Nf…	0.183
mRNA	brain	kidney	GO:0051130	positive regulation of cellular component organization	3.79e-07	4.36e-05	1.49	3586	351	924	135	[Map2k1 - mitogen-activated protein kinase kinase 1, Sart3 - squamous cell carcinoma antigen recognized by t cells 3, Stk25 - serine/threonine kinase 25 (yeast), Ptk2b - ptk2 protein tyrosine kinase 2 beta, Ptk2 - ptk2 protein tyrosine kinase 2, Dpysl3 - dihydropyrimidinase-like 3, Rock2 - rho-associated coiled-coil containing protein kinase 2, Camk2b - calcium/calmodulin-dependent protein kinase…	0.794
mRNA	brain	kidney	GO:0045109	intermediate filament organization	4.07e-07	4.63e-05	83.88	3586	9	19	4	[Gfap - glial fibrillary acidic protein, Nefm - neurofilament, medium polypeptide, Nefl - neurofilament, light polypeptide, Nefh - neurofilament, heavy polypeptide]	0.793
mRNA	brain	kidney	GO:0007269	neurotransmitter secretion	5.13e-07	5.75e-05	11.02	3586	12	217	8	[Syt1 - synaptotagmin i, Snap91 - synaptosomal-associated protein 91, Lin7b - lin-7 homolog b (c. elegans), Lin7a - lin-7 homolog a (c. elegans), Stxbp1 - syntaxin binding protein 1, Syn1 - synapsin i, Rab3a - rab3a, member ras oncogene family, Pak1 - p21 protein (cdc42/rac)-activated kinase 1]	1
mRNA	brain	kidney	GO:0060627	regulation of vesicle-mediated transport	5.76e-07	6.38e-05	2.87	3586	168	238	32	[Snap91 - synaptosomal-associated protein 91, Magi2 - membrane associated guanylate kinase, ww and pdz domain containing 2, Trf - transferrin, Syne1 - spectrin repeat containing, nuclear envelope 1, Snca - synuclein, alpha, Myo5a - myosin va, Pfn2 - profilin 2, Prkca - protein kinase c, alpha, Clasp2 - clip associating protein 2, Kif3a - kinesin family member 3a, Stxbp1 - syntaxin binding protein…	0.165
mRNA	brain	kidney	GO:0016482	cytosolic transport	6.33e-07	6.93e-05	4.48	3586	68	212	18	[Syt1 - synaptotagmin i, Ube2o - ubiquitin-conjugating enzyme e2o, Lin7a - lin-7 homolog a (c. elegans), Snca - synuclein, alpha, Rab6b - rab6b, member ras oncogene family, Ap3b2 - adaptor-related protein complex 3, beta 2 subunit, Sptbn2 - spectrin beta, non-erythrocytic 2, Doc2b - double c2, beta, Dpysl2 - dihydropyrimidinase-like 2, Sh3gl2 - sh3-domain grb2-like 2, Coro1a - coronin, actin bind…	0
mRNA	brain	kidney	GO:0010977	negative regulation of neuron projection development	6.65e-07	7.19e-05	3.23	3586	34	686	21	[Bag5 - bcl2-associated athanogene 5, Gdi1 - guanosine diphosphate (gdp) dissociation inhibitor 1, Dnm3 - dynamin 3, Pafah1b1 - platelet-activating factor acetylhydrolase, isoform 1b, subunit 1, Dpysl3 - dihydropyrimidinase-like 3, Ptk2 - ptk2 protein tyrosine kinase 2, Thy1 - thymus cell antigen 1, theta, Ngef - neuronal guanine nucleotide exchange factor, Gsk3b - glycogen synthase kinase 3 beta…	1
mRNA	brain	kidney	GO:0030516	regulation of axon extension	7.61e-07	8.15e-05	4.24	3586	28	483	16	[L1cam - l1 cell adhesion molecule, Mgll - monoglyceride lipase, Map1b - microtubule-associated protein 1b, Pafah1b1 - platelet-activating factor acetylhydrolase, isoform 1b, subunit 1, Dbn1 - drebrin 1, Limk1 - lim-domain containing, protein kinase, Twf2 - twinfilin, actin-binding protein, homolog 2 (drosophila), Mapt - microtubule-associated protein tau, Gsk3b - glycogen synthase kinase 3 beta,…	0.757
mRNA	brain	kidney	GO:0051961	negative regulation of nervous system development	7.87e-07	8.32e-05	2.72	3586	61	626	29	[Srgap2 - slit-robo rho gtpase activating protein 2, Gdi1 - guanosine diphosphate (gdp) dissociation inhibitor 1, Arhgef2 - rho/rac guanine nucleotide exchange factor (gef) 2, Ptk2 - ptk2 protein tyrosine kinase 2, Dpysl3 - dihydropyrimidinase-like 3, Nf1 - neurofibromatosis 1, Prkaca - protein kinase, camp dependent, catalytic, alpha, Rap1gap - rap1 gtpase-activating protein, Carm1 - coactivator…	0.571
mRNA	brain	kidney	GO:0051640	organelle localization	8.45e-07	8.83e-05	1.88	3586	109	999	57	[Map2k1 - mitogen-activated protein kinase kinase 1, Chmp7 - charged multivesicular body protein 7, Lin7a - lin-7 homolog a (c. elegans), Rab5a - rab5a, member ras oncogene family, Stk25 - serine/threonine kinase 25 (yeast), Ptk2 - ptk2 protein tyrosine kinase 2, Vps33a - vacuolar protein sorting 33a (yeast), Myh10 - myosin, heavy polypeptide 10, non-muscle, Uchl1 - ubiquitin carboxy-terminal hyd…	0
mRNA	brain	kidney	GO:0045103	intermediate filament-based process	9.92e-07	0.000103	39.06	3586	17	27	5	[Ina - internexin neuronal intermediate filament protein, alpha, Gfap - glial fibrillary acidic protein, Nefm - neurofilament, medium polypeptide, Nefl - neurofilament, light polypeptide, Nefh - neurofilament, heavy polypeptide]	1
mRNA	brain	kidney	GO:0045104	intermediate filament cytoskeleton organization	9.92e-07	0.000101	39.06	3586	17	27	5	[Ina - internexin neuronal intermediate filament protein, alpha, Gfap - glial fibrillary acidic protein, Nefm - neurofilament, medium polypeptide, Nefl - neurofilament, light polypeptide, Nefh - neurofilament, heavy polypeptide]	1
mRNA	brain	kidney	GO:0050890	cognition	1.02e-06	0.000103	3.19	3586	49	528	23	[Ddhd2 - ddhd domain containing 2, Pafah1b1 - platelet-activating factor acetylhydrolase, isoform 1b, subunit 1, Atp1a2 - atpase, na+/k+ transporting, alpha 2 polypeptide, Camk4 - calcium/calmodulin-dependent protein kinase iv, Nf1 - neurofibromatosis 1, Cbr3 - carbonyl reductase 3, Ncam1 - neural cell adhesion molecule 1, Pak1 - p21 protein (cdc42/rac)-activated kinase 1, Bche - butyrylcholinest…	0.208
mRNA	brain	kidney	GO:1902074	response to salt	1.06e-06	0.000106	165.51	3586	5	13	3	[Nefh - neurofilament, heavy polypeptide, Nefl - neurofilament, light polypeptide, Hpca - hippocalcin]	0
mRNA	brain	kidney	GO:0007611	learning or memory	1.25e-06	0.000123	3.25	3586	46	528	22	[Ddhd2 - ddhd domain containing 2, Pafah1b1 - platelet-activating factor acetylhydrolase, isoform 1b, subunit 1, Atp1a2 - atpase, na+/k+ transporting, alpha 2 polypeptide, Camk4 - calcium/calmodulin-dependent protein kinase iv, Nf1 - neurofibromatosis 1, Ncam1 - neural cell adhesion molecule 1, Pak1 - p21 protein (cdc42/rac)-activated kinase 1, Bche - butyrylcholinesterase, Cdk5 - cyclin-dependen…	0.206
mRNA	brain	kidney	GO:1902589	single-organism organelle organization	1.25e-06	0.000122	1.38	3586	504	933	181	[Camk2a - calcium/calmodulin-dependent protein kinase ii alpha, Map2k1 - mitogen-activated protein kinase kinase 1, Rap1gds1 - rap1, gtp-gdp dissociation stimulator 1, Arpp19 - camp-regulated phosphoprotein 19, Stx12 - syntaxin 12, Ptk2b - ptk2 protein tyrosine kinase 2 beta, Ptk2 - ptk2 protein tyrosine kinase 2, Fscn1 - fascin homolog 1, actin bundling protein (strongylocentrotus purpuratus), C…	0.762
mRNA	brain	kidney	GO:0051494	negative regulation of cytoskeleton organization	1.49e-06	0.000144	5.08	3586	54	196	15	[Map1b - microtubule-associated protein 1b, Map1a - microtubule-associated protein 1 a, Dbn1 - drebrin 1, Snca - synuclein, alpha, Pfn2 - profilin 2, Hdgfrp3 - hepatoma-derived growth factor, related protein 3, Clasp2 - clip associating protein 2, Tmod1 - tropomodulin 1, Evl - ena-vasodilator stimulated phosphoprotein, Add2 - adducin 2 (beta), Tmod2 - tropomodulin 2, Coro1a - coronin, actin bindi…	0.892
mRNA	brain	kidney	GO:0017157	regulation of exocytosis	2.02e-06	0.000193	4.34	3586	59	238	17	[Syt1 - synaptotagmin i, Vsnl1 - visinin-like 1, Sept5 - septin 5, Snca - synuclein, alpha, Myo5a - myosin va, Ncam1 - neural cell adhesion molecule 1, Plcb1 - phospholipase c, beta 1, Pfn2 - profilin 2, Clasp2 - clip associating protein 2, Prkca - protein kinase c, alpha, Doc2b - double c2, beta, Napb - n-ethylmaleimide sensitive fusion protein attachment protein beta, Stxbp1 - syntaxin binding …	0.151
mRNA	brain	kidney	GO:0023052	signaling	2.11e-06	0.0002	5.23	3586	44	218	14	[Snap91 - synaptosomal-associated protein 91, Dlg3 - discs, large homolog 3 (drosophila), Snca - synuclein, alpha, Dlg2 - discs, large homolog 2 (drosophila), Myo5a - myosin va, Cacna2d1 - calcium channel, voltage-dependent, alpha2/delta subunit 1, Camk4 - calcium/calmodulin-dependent protein kinase iv, Sncb - synuclein, beta, Napb - n-ethylmaleimide sensitive fusion protein attachment protein be…	0
mRNA	brain	kidney	GO:0007267	cell-cell signaling	2.33e-06	0.000219	9.8	3586	37	89	9	[Sncb - synuclein, beta, Snap91 - synaptosomal-associated protein 91, Napb - n-ethylmaleimide sensitive fusion protein attachment protein beta, Tmod2 - tropomodulin 2, Stxbp1 - syntaxin binding protein 1, Snca - synuclein, alpha, Dlg2 - discs, large homolog 2 (drosophila), Rab3a - rab3a, member ras oncogene family, Camk4 - calcium/calmodulin-dependent protein kinase iv]	1
mRNA	brain	kidney	GO:0048856	anatomical structure development	2.34e-06	0.000218	1.49	3586	546	578	131	[Map2k1 - mitogen-activated protein kinase kinase 1, Lin7a - lin-7 homolog a (c. elegans), Git1 - g protein-coupled receptor kinase-interactor 1, Fto - fat mass and obesity associated, Dpysl3 - dihydropyrimidinase-like 3, Ptk2 - ptk2 protein tyrosine kinase 2, Pkm - pyruvate kinase, muscle, Dusp3 - dual specificity phosphatase 3 (vaccinia virus phosphatase vh1-related), Camk2b - calcium/calmoduli…	0.414
mRNA	brain	kidney	GO:1903169	regulation of calcium ion transmembrane transport	2.42e-06	0.000223	2.77	3586	36	828	23	[Gstm7 - glutathione s-transferase, mu 7, Gnb5 - guanine nucleotide binding protein (g protein), beta 5, Nppa - natriuretic peptide type a, Snca - synuclein, alpha, Atp1a2 - atpase, na+/k+ transporting, alpha 2 polypeptide, Cacna2d1 - calcium channel, voltage-dependent, alpha2/delta subunit 1, Ptk2b - ptk2 protein tyrosine kinase 2 beta, Myo5a - myosin va, Ppp2ca - protein phosphatase 2 (formerly…	0.138
mRNA	brain	kidney	GO:0048488	synaptic vesicle endocytosis	2.49e-06	0.000227	15.73	3586	9	152	6	[Syt1 - synaptotagmin i, Sh3gl2 - sh3-domain grb2-like 2, Snca - synuclein, alpha, Amph - amphiphysin, Synj1 - synaptojanin 1, Pacsin1 - protein kinase c and casein kinase substrate in neurons 1]	0.037
mRNA	brain	kidney	GO:0061387	regulation of extent of cell growth	2.69e-06	0.000243	3.96	3586	30	483	16	[L1cam - l1 cell adhesion molecule, Mgll - monoglyceride lipase, Map1b - microtubule-associated protein 1b, Pafah1b1 - platelet-activating factor acetylhydrolase, isoform 1b, subunit 1, Dbn1 - drebrin 1, Limk1 - lim-domain containing, protein kinase, Twf2 - twinfilin, actin-binding protein, homolog 2 (drosophila), Mapt - microtubule-associated protein tau, Gsk3b - glycogen synthase kinase 3 beta,…	0.671
mRNA	brain	kidney	GO:0043269	regulation of ion transport	2.78e-06	0.000249	2.5	3586	131	384	35	[Camk2a - calcium/calmodulin-dependent protein kinase ii alpha, Homer1 - homer homolog 1 (drosophila), Snca - synuclein, alpha, Myo5a - myosin va, Ptk2b - ptk2 protein tyrosine kinase 2 beta, Dmd - dystrophin, muscular dystrophy, Apoe - apolipoprotein e, Prkcb - protein kinase c, beta, Serpine2 - serine (or cysteine) peptidase inhibitor, clade e, member 2, Akt3 - thymoma viral proto-oncogene 3, P…	0.14
mRNA	brain	kidney	GO:0061564	axon development	3.04e-06	0.000269	49.81	3586	8	36	4	[Nefm - neurofilament, medium polypeptide, Nefh - neurofilament, heavy polypeptide, Nefl - neurofilament, light polypeptide, Plp1 - proteolipid protein (myelin) 1]	0.684
mRNA	brain	kidney	GO:1904062	regulation of cation transmembrane transport	3.06e-06	0.000268	2.3	3586	61	842	33	[Homer1 - homer homolog 1 (drosophila), Ank3 - ankyrin 3, epithelial, Snca - synuclein, alpha, Ptk2b - ptk2 protein tyrosine kinase 2 beta, Myo5a - myosin va, Dmd - dystrophin, muscular dystrophy, Hspa2 - heat shock protein 2, Prkce - protein kinase c, epsilon, Coro1a - coronin, actin binding protein 1a, Kcnab2 - potassium voltage-gated channel, shaker-related subfamily, beta member 2, Fkbp1a - f…	0.153
mRNA	brain	kidney	GO:0044700	single organism signaling	3.38e-06	0.000293	8.02	3586	43	104	10	[Sncb - synuclein, beta, Snap91 - synaptosomal-associated protein 91, Napb - n-ethylmaleimide sensitive fusion protein attachment protein beta, Tmod2 - tropomodulin 2, Stxbp1 - syntaxin binding protein 1, Snca - synuclein, alpha, Cacna2d1 - calcium channel, voltage-dependent, alpha2/delta subunit 1, Dlg2 - discs, large homolog 2 (drosophila), Rab3a - rab3a, member ras oncogene family, Camk4 - cal…	0.094
mRNA	brain	kidney	GO:0048168	regulation of neuronal synaptic plasticity	3.54e-06	0.000304	18.16	3586	15	79	6	[Camk2a - calcium/calmodulin-dependent protein kinase ii alpha, Snca - synuclein, alpha, Rab3a - rab3a, member ras oncogene family, S100b - s100 protein, beta polypeptide, neural, Camk2b - calcium/calmodulin-dependent protein kinase ii, beta, Ncdn - neurochondrin]	0.388
mRNA	brain	kidney	GO:0050768	negative regulation of neurogenesis	3.78e-06	0.000322	2.67	3586	58	626	27	[Srgap2 - slit-robo rho gtpase activating protein 2, Gdi1 - guanosine diphosphate (gdp) dissociation inhibitor 1, Arhgef2 - rho/rac guanine nucleotide exchange factor (gef) 2, Ptk2 - ptk2 protein tyrosine kinase 2, Dpysl3 - dihydropyrimidinase-like 3, Nf1 - neurofibromatosis 1, Rap1gap - rap1 gtpase-activating protein, Carm1 - coactivator-associated arginine methyltransferase 1, Apoe - apolipopro…	0.601
mRNA	brain	kidney	GO:0051279	regulation of release of sequestered calcium ion into cytosol	3.8e-06	0.000321	3.42	3586	19	828	15	[Gstm7 - glutathione s-transferase, mu 7, Snca - synuclein, alpha, Ptk2b - ptk2 protein tyrosine kinase 2 beta, Myo5a - myosin va, Dmd - dystrophin, muscular dystrophy, Thy1 - thymus cell antigen 1, theta, Casq2 - calsequestrin 2, Casq1 - calsequestrin 1, Pdpk1 - 3-phosphoinositide dependent protein kinase 1, Prkce - protein kinase c, epsilon, Plcg1 - phospholipase c, gamma 1, Coro1a - coronin, a…	0.332
mRNA	brain	kidney	GO:0044089	positive regulation of cellular component biogenesis	4.18e-06	0.00035	2.16	3586	131	544	43	[Synpo - synaptopodin, Grb2 - growth factor receptor bound protein 2, Magi2 - membrane associated guanylate kinase, ww and pdz domain containing 2, Ptk2b - ptk2 protein tyrosine kinase 2 beta, Dpysl3 - dihydropyrimidinase-like 3, Limk1 - lim-domain containing, protein kinase, Fscn1 - fascin homolog 1, actin bundling protein (strongylocentrotus purpuratus), Sept7 - septin 7, Nckap1 - nck-associate…	0.867
mRNA	brain	kidney	GO:0051050	positive regulation of transport	4.39e-06	0.000364	1.53	3586	260	917	102	[Camk2a - calcium/calmodulin-dependent protein kinase ii alpha, Ptk2 - ptk2 protein tyrosine kinase 2, Camk4 - calcium/calmodulin-dependent protein kinase iv, Prkaca - protein kinase, camp dependent, catalytic, alpha, Pfkm - phosphofructokinase, muscle, Apoe - apolipoprotein e, Map1lc3b - microtubule-associated protein 1 light chain 3 beta, Prkca - protein kinase c, alpha, Akt3 - thymoma viral pr…	0.144
mRNA	brain	kidney	GO:1903530	regulation of secretion by cell	4.55e-06	0.000374	2.78	3586	142	263	29	[Camk2a - calcium/calmodulin-dependent protein kinase ii alpha, Ica1 - islet cell autoantigen 1, Snca - synuclein, alpha, Myo5a - myosin va, Pfkm - phosphofructokinase, muscle, Prkcb - protein kinase c, beta, Pfn2 - profilin 2, Prkca - protein kinase c, alpha, Clasp2 - clip associating protein 2, Chia - chitinase, acidic, Stxbp1 - syntaxin binding protein 1, Prkce - protein kinase c, epsilon, Ppp…	0.175
mRNA	brain	kidney	GO:0009653	anatomical structure morphogenesis	4.57e-06	0.000372	1.71	3586	248	624	74	[Srgap2 - slit-robo rho gtpase activating protein 2, Camk2a - calcium/calmodulin-dependent protein kinase ii alpha, Ermn - ermin, erm-like protein, Map2k1 - mitogen-activated protein kinase kinase 1, Grb2 - growth factor receptor bound protein 2, Stxbp5 - syntaxin binding protein 5 (tomosyn), Nefh - neurofilament, heavy polypeptide, Ptk2 - ptk2 protein tyrosine kinase 2, Nf1 - neurofibromatosis 1…	0.435
mRNA	brain	kidney	GO:0010721	negative regulation of cell development	4.77e-06	0.000385	2.39	3586	70	686	32	[Srgap2 - slit-robo rho gtpase activating protein 2, Bag5 - bcl2-associated athanogene 5, Gdi1 - guanosine diphosphate (gdp) dissociation inhibitor 1, Arhgef2 - rho/rac guanine nucleotide exchange factor (gef) 2, Ptk2 - ptk2 protein tyrosine kinase 2, Dpysl3 - dihydropyrimidinase-like 3, Nf1 - neurofibromatosis 1, Rap1gap - rap1 gtpase-activating protein, Carm1 - coactivator-associated arginine m…	0.57
mRNA	brain	kidney	GO:0032502	developmental process	5.22e-06	0.000417	1.39	3586	867	484	163	[Ermn - ermin, erm-like protein, Camk2a - calcium/calmodulin-dependent protein kinase ii alpha, Map2k1 - mitogen-activated protein kinase kinase 1, Git1 - g protein-coupled receptor kinase-interactor 1, Lin7a - lin-7 homolog a (c. elegans), Dpysl3 - dihydropyrimidinase-like 3, Ptk2b - ptk2 protein tyrosine kinase 2 beta, Prkaca - protein kinase, camp dependent, catalytic, alpha, Camk4 - calcium/c…	0.372
mRNA	brain	kidney	GO:0030036	actin cytoskeleton organization	5.36e-06	0.000425	2.37	3586	119	458	36	[Arrb1 - arrestin, beta 1, Rap1gds1 - rap1, gtp-gdp dissociation stimulator 1, Csrp1 - cysteine and glycine-rich protein 1, Ptk2b - ptk2 protein tyrosine kinase 2 beta, Fscn1 - fascin homolog 1, actin bundling protein (strongylocentrotus purpuratus), Rock2 - rho-associated coiled-coil containing protein kinase 2, Myh10 - myosin, heavy polypeptide 10, non-muscle, Pfn2 - profilin 2, Elmo1 - engulfm…	0.83
mRNA	brain	kidney	GO:0060998	regulation of dendritic spine development	6.29e-06	0.000494	3.67	3586	23	638	15	[Camk1 - calcium/calmodulin-dependent protein kinase i, Dnm3 - dynamin 3, Mapk6 - mitogen-activated protein kinase 6, Srcin1 - src kinase signaling inhibitor 1, Pafah1b1 - platelet-activating factor acetylhydrolase, isoform 1b, subunit 1, Dbn1 - drebrin 1, Sipa1l1 - signal-induced proliferation-associated 1 like 1, Ngef - neuronal guanine nucleotide exchange factor, Palm - paralemmin, Camk2b - ca…	0.611
mRNA	brain	kidney	GO:0060341	regulation of cellular localization	7.73e-06	0.000603	1.43	3586	340	983	133	[Camk2a - calcium/calmodulin-dependent protein kinase ii alpha, Map2k1 - mitogen-activated protein kinase kinase 1, Gdi1 - guanosine diphosphate (gdp) dissociation inhibitor 1, Inpp5f - inositol polyphosphate-5-phosphatase f, Supt6 - suppressor of ty 6, Ptk2b - ptk2 protein tyrosine kinase 2 beta, Camk4 - calcium/calmodulin-dependent protein kinase iv, Prkaca - protein kinase, camp dependent, cat…	0.186
mRNA	brain	kidney	GO:0051129	negative regulation of cellular component organization	7.96e-06	0.000616	1.57	3586	197	999	86	[Bag5 - bcl2-associated athanogene 5, Gdi1 - guanosine diphosphate (gdp) dissociation inhibitor 1, Inpp5f - inositol polyphosphate-5-phosphatase f, Supt6 - suppressor of ty 6, Ptk2 - ptk2 protein tyrosine kinase 2, Dpysl3 - dihydropyrimidinase-like 3, Rock2 - rho-associated coiled-coil containing protein kinase 2, Carm1 - coactivator-associated arginine methyltransferase 1, Sirt2 - sirtuin 2, Ubq…	1
mRNA	brain	kidney	GO:0010959	regulation of metal ion transport	8.25e-06	0.000633	2.83	3586	90	366	26	[Camk2a - calcium/calmodulin-dependent protein kinase ii alpha, Homer1 - homer homolog 1 (drosophila), Snca - synuclein, alpha, Ptk2b - ptk2 protein tyrosine kinase 2 beta, Myo5a - myosin va, Dmd - dystrophin, muscular dystrophy, Serpine2 - serine (or cysteine) peptidase inhibitor, clade e, member 2, Akt3 - thymoma viral proto-oncogene 3, Prkce - protein kinase c, epsilon, Cntn1 - contactin 1, Co…	0.13
mRNA	brain	kidney	GO:0045665	negative regulation of neuron differentiation	8.72e-06	0.000663	2.8	3586	47	626	23	[Gdi1 - guanosine diphosphate (gdp) dissociation inhibitor 1, Dnm3 - dynamin 3, Pafah1b1 - platelet-activating factor acetylhydrolase, isoform 1b, subunit 1, Prpf19 - prp19/pso4 pre-mrna processing factor 19 homolog (s. cerevisiae), Ptk2 - ptk2 protein tyrosine kinase 2, Dpysl3 - dihydropyrimidinase-like 3, Ngef - neuronal guanine nucleotide exchange factor, Thy1 - thymus cell antigen 1, theta, G…	0.615
mRNA	brain	kidney	GO:0090279	regulation of calcium ion import	9.05e-06	0.000682	3.07	3586	24	828	17	[Gstm7 - glutathione s-transferase, mu 7, Cask - calcium/calmodulin-dependent serine protein kinase (maguk family), Homer1 - homer homolog 1 (drosophila), Snca - synuclein, alpha, Ptk2b - ptk2 protein tyrosine kinase 2 beta, Myo5a - myosin va, Dmd - dystrophin, muscular dystrophy, Thy1 - thymus cell antigen 1, theta, Casq2 - calsequestrin 2, Casq1 - calsequestrin 1, Pdpk1 - 3-phosphoinositide dep…	0.129
mRNA	brain	kidney	GO:0051588	regulation of neurotransmitter transport	9.16e-06	0.000685	7.26	3586	19	234	9	[Camk2a - calcium/calmodulin-dependent protein kinase ii alpha, Pfn2 - profilin 2, Gfap - glial fibrillary acidic protein, Napb - n-ethylmaleimide sensitive fusion protein attachment protein beta, Stxbp1 - syntaxin binding protein 1, Ica1 - islet cell autoantigen 1, Ppp1r9a - protein phosphatase 1, regulatory (inhibitor) subunit 9a, Snca - synuclein, alpha, Rab3a - rab3a, member ras oncogene fami…	1
mRNA	brain	kidney	GO:0010720	positive regulation of cell development	9.77e-06	0.000725	2	3586	132	638	47	[L1cam - l1 cell adhesion molecule, Map2k1 - mitogen-activated protein kinase kinase 1, Qk - quaking, Magi2 - membrane associated guanylate kinase, ww and pdz domain containing 2, Trf - transferrin, Stk25 - serine/threonine kinase 25 (yeast), Ptk2 - ptk2 protein tyrosine kinase 2, Dpysl3 - dihydropyrimidinase-like 3, Ptk2b - ptk2 protein tyrosine kinase 2 beta, Limk1 - lim-domain containing, prot…	0.59
mRNA	brain	kidney	GO:0017158	regulation of calcium ion-dependent exocytosis	1.07e-05	0.00079	4.87	3586	17	476	11	[Syt1 - synaptotagmin i, Braf - braf transforming gene, Cdk5 - cyclin-dependent kinase 5, Pfn2 - profilin 2, Plcb1 - phospholipase c, beta 1, Doc2b - double c2, beta, Napb - n-ethylmaleimide sensitive fusion protein attachment protein beta, Stxbp1 - syntaxin binding protein 1, Napa - n-ethylmaleimide sensitive fusion protein attachment protein alpha, Vamp2 - vesicle-associated membrane protein 2,…	0.135
mRNA	brain	kidney	GO:0032989	cellular component morphogenesis	1.14e-05	0.000832	2	3586	136	620	47	[Camk2a - calcium/calmodulin-dependent protein kinase ii alpha, Srgap2 - slit-robo rho gtpase activating protein 2, Map2k1 - mitogen-activated protein kinase kinase 1, Arhgef2 - rho/rac guanine nucleotide exchange factor (gef) 2, Snap91 - synaptosomal-associated protein 91, Stxbp5 - syntaxin binding protein 5 (tomosyn), Ank3 - ankyrin 3, epithelial, Nefh - neurofilament, heavy polypeptide, Ptk2 -…	0.582
mRNA	brain	kidney	GO:0070838	divalent metal ion transport	1.16e-05	0.00084	3.54	3586	38	453	17	[Camk2a - calcium/calmodulin-dependent protein kinase ii alpha, Rasa3 - ras p21 protein activator 3, Cask - calcium/calmodulin-dependent serine protein kinase (maguk family), Trf - transferrin, Atp2b1 - atpase, ca++ transporting, plasma membrane 1, Cacna2d1 - calcium channel, voltage-dependent, alpha2/delta subunit 1, Camk2b - calcium/calmodulin-dependent protein kinase ii, beta, Stim1 - stromal …	0.055
mRNA	brain	kidney	GO:0044763	single-organism cellular process	1.18e-05	0.000851	1.26	3586	2027	256	182	[Camk2a - calcium/calmodulin-dependent protein kinase ii alpha, Uox - urate oxidase, Rap1gds1 - rap1, gtp-gdp dissociation stimulator 1, Ppp2r2b - protein phosphatase 2 (formerly 2a), regulatory subunit b (pr 52), beta isoform, Lin7a - lin-7 homolog a (c. elegans), Git1 - g protein-coupled receptor kinase-interactor 1, Camk4 - calcium/calmodulin-dependent protein kinase iv, Cbr3 - carbonyl reduct…	0.39
mRNA	brain	kidney	GO:0009187	cyclic nucleotide metabolic process	1.29e-05	0.000923	6.15	3586	7	583	7	[Pde2a - phosphodiesterase 2a, cgmp-stimulated, Gucy1b3 - guanylate cyclase 1, soluble, beta 3, Cnp - 2',3'-cyclic nucleotide 3' phosphodiesterase, Nppa - natriuretic peptide type a, Pde1a - phosphodiesterase 1a, calmodulin-dependent, Ampd2 - adenosine monophosphate deaminase 2, Gucy1a3 - guanylate cyclase 1, soluble, alpha 3]	0.148
mRNA	brain	kidney	GO:0006996	organelle organization	1.31e-05	0.000927	1.28	3586	704	933	235	[Camk2a - calcium/calmodulin-dependent protein kinase ii alpha, Bag5 - bcl2-associated athanogene 5, 2610301G19Rik - riken cdna 2610301g19 gene, Stx12 - syntaxin 12, Ptk2b - ptk2 protein tyrosine kinase 2 beta, Ptk2 - ptk2 protein tyrosine kinase 2, Fscn1 - fascin homolog 1, actin bundling protein (strongylocentrotus purpuratus), Rock2 - rho-associated coiled-coil containing protein kinase 2, Map…	0.772
protein	liver	brain	GO:0044281	small molecule metabolic process	1.41e-47	1.26e-43	2.83	3280	578	353	176	[Fasn - fatty acid synthase, Ccbl2 - cysteine conjugate-beta lyase 2, Man2a1 - mannosidase 2, alpha 1, Hsd17b4 - hydroxysteroid (17-beta) dehydrogenase 4, Hadha - hydroxyacyl-coenzyme a dehydrogenase/3-ketoacyl-coenzyme a thiolase/enoyl-coenzyme a hydratase (trifunctional protein), alpha subunit, Kmo - kynurenine 3-monooxygenase (kynurenine 3-hydroxylase), Uox - urate oxidase, Thnsl2 - threonine …	1
protein	liver	brain	GO:0006082	organic acid metabolic process	4.55e-47	2.03e-43	2.97	3280	356	512	165	[Fasn - fatty acid synthase, Ccbl2 - cysteine conjugate-beta lyase 2, Hsd17b4 - hydroxysteroid (17-beta) dehydrogenase 4, Hadha - hydroxyacyl-coenzyme a dehydrogenase/3-ketoacyl-coenzyme a thiolase/enoyl-coenzyme a hydratase (trifunctional protein), alpha subunit, Kmo - kynurenine 3-monooxygenase (kynurenine 3-hydroxylase), Thnsl2 - threonine synthase-like 2 (bacterial), Arg1 - arginase, liver, F…	1
protein	liver	brain	GO:0043436	oxoacid metabolic process	4.82e-46	1.44e-42	3.32	3280	352	401	143	[Fasn - fatty acid synthase, Hsd17b4 - hydroxysteroid (17-beta) dehydrogenase 4, Ccbl2 - cysteine conjugate-beta lyase 2, Hadha - hydroxyacyl-coenzyme a dehydrogenase/3-ketoacyl-coenzyme a thiolase/enoyl-coenzyme a hydratase (trifunctional protein), alpha subunit, Kmo - kynurenine 3-monooxygenase (kynurenine 3-hydroxylase), Thnsl2 - threonine synthase-like 2 (bacterial), Arg1 - arginase, liver, F…	1
protein	liver	brain	GO:0019752	carboxylic acid metabolic process	3.49e-45	7.8e-42	3.34	3280	343	401	140	[Fasn - fatty acid synthase, Hsd17b4 - hydroxysteroid (17-beta) dehydrogenase 4, Ccbl2 - cysteine conjugate-beta lyase 2, Hadha - hydroxyacyl-coenzyme a dehydrogenase/3-ketoacyl-coenzyme a thiolase/enoyl-coenzyme a hydratase (trifunctional protein), alpha subunit, Kmo - kynurenine 3-monooxygenase (kynurenine 3-hydroxylase), Thnsl2 - threonine synthase-like 2 (bacterial), Arg1 - arginase, liver, F…	1
protein	liver	brain	GO:0044710	single-organism metabolic process	3.43e-38	6.14e-35	2.36	3280	1014	223	163	[Man2a1 - mannosidase 2, alpha 1, Hsd17b4 - hydroxysteroid (17-beta) dehydrogenase 4, Ccbl2 - cysteine conjugate-beta lyase 2, Hadha - hydroxyacyl-coenzyme a dehydrogenase/3-ketoacyl-coenzyme a thiolase/enoyl-coenzyme a hydratase (trifunctional protein), alpha subunit, Kmo - kynurenine 3-monooxygenase (kynurenine 3-hydroxylase), Akr1c13 - aldo-keto reductase family 1, member c13, Uox - urate oxid…	1
protein	liver	brain	GO:0055114	oxidation-reduction process	5.23e-30	7.79e-27	3	3280	327	381	114	[Fasn - fatty acid synthase, Hsd17b4 - hydroxysteroid (17-beta) dehydrogenase 4, Cyp4b1 - cytochrome p450, family 4, subfamily b, polypeptide 1, Akr1c13 - aldo-keto reductase family 1, member c13, Hadha - hydroxyacyl-coenzyme a dehydrogenase/3-ketoacyl-coenzyme a thiolase/enoyl-coenzyme a hydratase (trifunctional protein), alpha subunit, Kmo - kynurenine 3-monooxygenase (kynurenine 3-hydroxylase)…	1
protein	liver	brain	GO:0016054	organic acid catabolic process	1.32e-29	1.69e-26	5.15	3280	100	376	59	[Hsd17b4 - hydroxysteroid (17-beta) dehydrogenase 4, Hadha - hydroxyacyl-coenzyme a dehydrogenase/3-ketoacyl-coenzyme a thiolase/enoyl-coenzyme a hydratase (trifunctional protein), alpha subunit, Kmo - kynurenine 3-monooxygenase (kynurenine 3-hydroxylase), Thnsl2 - threonine synthase-like 2 (bacterial), Arg1 - arginase, liver, Fah - fumarylacetoacetate hydrolase, Decr1 - 2,4-dienoyl coa reductase…	1
protein	liver	brain	GO:0046395	carboxylic acid catabolic process	1.32e-29	1.48e-26	5.15	3280	100	376	59	[Hsd17b4 - hydroxysteroid (17-beta) dehydrogenase 4, Kmo - kynurenine 3-monooxygenase (kynurenine 3-hydroxylase), Hadha - hydroxyacyl-coenzyme a dehydrogenase/3-ketoacyl-coenzyme a thiolase/enoyl-coenzyme a hydratase (trifunctional protein), alpha subunit, Thnsl2 - threonine synthase-like 2 (bacterial), Arg1 - arginase, liver, Fah - fumarylacetoacetate hydrolase, Decr1 - 2,4-dienoyl coa reductase…	1
protein	liver	brain	GO:0044282	small molecule catabolic process	4.27e-27	4.24e-24	4.33	3280	133	376	66	[Hsd17b4 - hydroxysteroid (17-beta) dehydrogenase 4, Kmo - kynurenine 3-monooxygenase (kynurenine 3-hydroxylase), Hadha - hydroxyacyl-coenzyme a dehydrogenase/3-ketoacyl-coenzyme a thiolase/enoyl-coenzyme a hydratase (trifunctional protein), alpha subunit, Thnsl2 - threonine synthase-like 2 (bacterial), Arg1 - arginase, liver, Fah - fumarylacetoacetate hydrolase, Decr1 - 2,4-dienoyl coa reductase…	1
protein	liver	brain	GO:0032787	monocarboxylic acid metabolic process	7.63e-25	6.82e-22	3.22	3280	181	479	85	[Fasn - fatty acid synthase, Hsd17b4 - hydroxysteroid (17-beta) dehydrogenase 4, Scd2 - stearoyl-coenzyme a desaturase 2, Hadha - hydroxyacyl-coenzyme a dehydrogenase/3-ketoacyl-coenzyme a thiolase/enoyl-coenzyme a hydratase (trifunctional protein), alpha subunit, Thnsl2 - threonine synthase-like 2 (bacterial), Hadhb - hydroxyacyl-coenzyme a dehydrogenase/3-ketoacyl-coenzyme a thiolase/enoyl-coen…	1
protein	liver	brain	GO:0044712	single-organism catabolic process	2.24e-23	1.82e-20	3.06	3280	273	353	90	[Hsd17b4 - hydroxysteroid (17-beta) dehydrogenase 4, Kmo - kynurenine 3-monooxygenase (kynurenine 3-hydroxylase), Hadha - hydroxyacyl-coenzyme a dehydrogenase/3-ketoacyl-coenzyme a thiolase/enoyl-coenzyme a hydratase (trifunctional protein), alpha subunit, Thnsl2 - threonine synthase-like 2 (bacterial), Agl - amylo-1,6-glucosidase, 4-alpha-glucanotransferase, Arg1 - arginase, liver, Fah - fumaryl…	1
protein	liver	brain	GO:0008152	metabolic process	6.15e-23	4.58e-20	1.25	3280	1885	944	676	[Uba7 - ubiquitin-like modifier activating enzyme 7, Man2a1 - mannosidase 2, alpha 1, Arl1 - adp-ribosylation factor-like 1, Man2b1 - mannosidase 2, alpha b1, Cyp4b1 - cytochrome p450, family 4, subfamily b, polypeptide 1, Abca1 - atp-binding cassette, sub-family a (abc1), member 1, Ftsjd2 - ftsj methyltransferase domain containing 2, H6pd - hexose-6-phosphate dehydrogenase (glucose 1-dehydrogena…	1
protein	liver	brain	GO:0006629	lipid metabolic process	1.37e-22	9.42e-20	2.72	3280	253	482	101	[Fasn - fatty acid synthase, Hsd17b7 - hydroxysteroid (17-beta) dehydrogenase 7, Hsd17b4 - hydroxysteroid (17-beta) dehydrogenase 4, Hadha - hydroxyacyl-coenzyme a dehydrogenase/3-ketoacyl-coenzyme a thiolase/enoyl-coenzyme a hydratase (trifunctional protein), alpha subunit, Thnsl2 - threonine synthase-like 2 (bacterial), Hsd3b2 - hydroxy-delta-5-steroid dehydrogenase, 3 beta- and steroid delta-i…	1
protein	liver	brain	GO:1901605	alpha-amino acid metabolic process	2.01e-22	1.28e-19	6.22	3280	104	213	42	[Ccbl2 - cysteine conjugate-beta lyase 2, Kmo - kynurenine 3-monooxygenase (kynurenine 3-hydroxylase), Mthfd1 - methylenetetrahydrofolate dehydrogenase (nadp+ dependent), methenyltetrahydrofolate cyclohydrolase, formyltetrahydrofolate synthase, Arg1 - arginase, liver, Fah - fumarylacetoacetate hydrolase, Cps1 - carbamoyl-phosphate synthetase 1, Otc - ornithine transcarbamylase, Gnmt - glycine n-m…	1
protein	liver	brain	GO:0006631	fatty acid metabolic process	1.48e-20	8.83e-18	3.63	3280	114	475	60	[Fasn - fatty acid synthase, Hsd17b4 - hydroxysteroid (17-beta) dehydrogenase 4, Scd2 - stearoyl-coenzyme a desaturase 2, Hadha - hydroxyacyl-coenzyme a dehydrogenase/3-ketoacyl-coenzyme a thiolase/enoyl-coenzyme a hydratase (trifunctional protein), alpha subunit, Thnsl2 - threonine synthase-like 2 (bacterial), Hadhb - hydroxyacyl-coenzyme a dehydrogenase/3-ketoacyl-coenzyme a thiolase/enoyl-coen…	1
protein	liver	brain	GO:0009062	fatty acid catabolic process	5.53e-19	3.09e-16	5.52	3280	40	475	32	[Hsd17b4 - hydroxysteroid (17-beta) dehydrogenase 4, Hadha - hydroxyacyl-coenzyme a dehydrogenase/3-ketoacyl-coenzyme a thiolase/enoyl-coenzyme a hydratase (trifunctional protein), alpha subunit, Hadhb - hydroxyacyl-coenzyme a dehydrogenase/3-ketoacyl-coenzyme a thiolase/enoyl-coenzyme a hydratase (trifunctional protein), beta subunit, Decr1 - 2,4-dienoyl coa reductase 1, mitochondrial, Acadl - a…	1
protein	liver	brain	GO:0006520	cellular amino acid metabolic process	9.09e-19	4.78e-16	3.43	3280	145	409	62	[Ccbl2 - cysteine conjugate-beta lyase 2, Eprs - glutamyl-prolyl-trna synthetase, Kmo - kynurenine 3-monooxygenase (kynurenine 3-hydroxylase), Thnsl2 - threonine synthase-like 2 (bacterial), Arg1 - arginase, liver, Fah - fumarylacetoacetate hydrolase, Bckdha - branched chain ketoacid dehydrogenase e1, alpha polypeptide, Bckdhb - branched chain ketoacid dehydrogenase e1, beta polypeptide, Tars - t…	1
protein	liver	brain	GO:0072329	monocarboxylic acid catabolic process	1e-18	4.97e-16	5.22	3280	45	475	34	[Hsd17b4 - hydroxysteroid (17-beta) dehydrogenase 4, Hadha - hydroxyacyl-coenzyme a dehydrogenase/3-ketoacyl-coenzyme a thiolase/enoyl-coenzyme a hydratase (trifunctional protein), alpha subunit, Hadhb - hydroxyacyl-coenzyme a dehydrogenase/3-ketoacyl-coenzyme a thiolase/enoyl-coenzyme a hydratase (trifunctional protein), beta subunit, Decr1 - 2,4-dienoyl coa reductase 1, mitochondrial, Acadl - a…	1
protein	liver	brain	GO:1901564	organonitrogen compound metabolic process	1.27e-18	5.97e-16	1.66	3280	539	848	231	[Ggact - gamma-glutamylamine cyclotransferase, H6pd - hexose-6-phosphate dehydrogenase (glucose 1-dehydrogenase), Thnsl2 - threonine synthase-like 2 (bacterial), Slc25a10 - solute carrier family 25 (mitochondrial carrier, dicarboxylate transporter), member 10, Fah - fumarylacetoacetate hydrolase, Vcp - valosin containing protein, Acadl - acyl-coenzyme a dehydrogenase, long-chain, Acadm - acyl-coe…	1
protein	liver	brain	GO:1901606	alpha-amino acid catabolic process	3.79e-18	1.69e-15	10.69	3280	42	168	23	[Pah - phenylalanine hydroxylase, Hgd - homogentisate 1, 2-dioxygenase, Kmo - kynurenine 3-monooxygenase (kynurenine 3-hydroxylase), Gldc - glycine decarboxylase, Prodh2 - proline dehydrogenase (oxidase) 2, Oat - ornithine aminotransferase, Hpd - 4-hydroxyphenylpyruvic acid dioxygenase, Amdhd1 - amidohydrolase domain containing 1, Arg1 - arginase, liver, Fah - fumarylacetoacetate hydrolase, Kynu …	1
protein	liver	brain	GO:0034440	lipid oxidation	8.37e-18	3.56e-15	5.26	3280	42	475	32	[Hsd17b4 - hydroxysteroid (17-beta) dehydrogenase 4, Hadha - hydroxyacyl-coenzyme a dehydrogenase/3-ketoacyl-coenzyme a thiolase/enoyl-coenzyme a hydratase (trifunctional protein), alpha subunit, Hadhb - hydroxyacyl-coenzyme a dehydrogenase/3-ketoacyl-coenzyme a thiolase/enoyl-coenzyme a hydratase (trifunctional protein), beta subunit, Decr1 - 2,4-dienoyl coa reductase 1, mitochondrial, Acadl - a…	1
protein	liver	brain	GO:0019395	fatty acid oxidation	8.37e-18	3.4e-15	5.26	3280	42	475	32	[Hsd17b4 - hydroxysteroid (17-beta) dehydrogenase 4, Hadha - hydroxyacyl-coenzyme a dehydrogenase/3-ketoacyl-coenzyme a thiolase/enoyl-coenzyme a hydratase (trifunctional protein), alpha subunit, Hadhb - hydroxyacyl-coenzyme a dehydrogenase/3-ketoacyl-coenzyme a thiolase/enoyl-coenzyme a hydratase (trifunctional protein), beta subunit, Decr1 - 2,4-dienoyl coa reductase 1, mitochondrial, Acadl - a…	1
protein	liver	brain	GO:0071704	organic substance metabolic process	1.35e-17	5.24e-15	1.24	3280	1720	944	615	[Uba7 - ubiquitin-like modifier activating enzyme 7, Man2a1 - mannosidase 2, alpha 1, Man2b1 - mannosidase 2, alpha b1, Cyp4b1 - cytochrome p450, family 4, subfamily b, polypeptide 1, Abca1 - atp-binding cassette, sub-family a (abc1), member 1, Ftsjd2 - ftsj methyltransferase domain containing 2, H6pd - hexose-6-phosphate dehydrogenase (glucose 1-dehydrogenase), Supt6 - suppressor of ty 6, Vcp - …	1
protein	liver	brain	GO:0009063	cellular amino acid catabolic process	7.45e-17	2.77e-14	9.19	3280	51	168	24	[Pah - phenylalanine hydroxylase, Hgd - homogentisate 1, 2-dioxygenase, Kmo - kynurenine 3-monooxygenase (kynurenine 3-hydroxylase), Gldc - glycine decarboxylase, Prodh2 - proline dehydrogenase (oxidase) 2, Oat - ornithine aminotransferase, Hpd - 4-hydroxyphenylpyruvic acid dioxygenase, Amdhd1 - amidohydrolase domain containing 1, Arg1 - arginase, liver, Fah - fumarylacetoacetate hydrolase, Kynu …	1
protein	liver	brain	GO:0006635	fatty acid beta-oxidation	1.79e-16	6.41e-14	5.65	3280	33	475	27	[Hsd17b4 - hydroxysteroid (17-beta) dehydrogenase 4, Hadha - hydroxyacyl-coenzyme a dehydrogenase/3-ketoacyl-coenzyme a thiolase/enoyl-coenzyme a hydratase (trifunctional protein), alpha subunit, Hadhb - hydroxyacyl-coenzyme a dehydrogenase/3-ketoacyl-coenzyme a thiolase/enoyl-coenzyme a hydratase (trifunctional protein), beta subunit, Decr1 - 2,4-dienoyl coa reductase 1, mitochondrial, Acadl - a…	1
protein	liver	brain	GO:0044255	cellular lipid metabolic process	2.02e-16	6.94e-14	2.7	3280	197	475	77	[Fasn - fatty acid synthase, Hsd17b4 - hydroxysteroid (17-beta) dehydrogenase 4, Scd2 - stearoyl-coenzyme a desaturase 2, Hadha - hydroxyacyl-coenzyme a dehydrogenase/3-ketoacyl-coenzyme a thiolase/enoyl-coenzyme a hydratase (trifunctional protein), alpha subunit, Thnsl2 - threonine synthase-like 2 (bacterial), Hadhb - hydroxyacyl-coenzyme a dehydrogenase/3-ketoacyl-coenzyme a thiolase/enoyl-coen…	1
protein	liver	brain	GO:1901565	organonitrogen compound catabolic process	4.18e-15	1.38e-12	5.93	3280	102	168	31	[Kmo - kynurenine 3-monooxygenase (kynurenine 3-hydroxylase), Arg1 - arginase, liver, Fah - fumarylacetoacetate hydrolase, Bckdhb - branched chain ketoacid dehydrogenase e1, beta polypeptide, Otc - ornithine transcarbamylase, Dera - 2-deoxyribose-5-phosphate aldolase homolog (c. elegans), Aass - aminoadipate-semialdehyde synthase, Dpys - dihydropyrimidinase, Amt - aminomethyltransferase, Dpyd - d…	1
protein	liver	brain	GO:0016042	lipid catabolic process	2.03e-14	6.47e-12	3.62	3280	82	475	43	[Hsd17b4 - hydroxysteroid (17-beta) dehydrogenase 4, Hadha - hydroxyacyl-coenzyme a dehydrogenase/3-ketoacyl-coenzyme a thiolase/enoyl-coenzyme a hydratase (trifunctional protein), alpha subunit, Hadhb - hydroxyacyl-coenzyme a dehydrogenase/3-ketoacyl-coenzyme a thiolase/enoyl-coenzyme a hydratase (trifunctional protein), beta subunit, Cps1 - carbamoyl-phosphate synthetase 1, Decr1 - 2,4-dienoyl …	1
protein	liver	brain	GO:0006575	cellular modified amino acid metabolic process	3.03e-14	9.34e-12	5.19	3280	80	245	31	[Ccbl2 - cysteine conjugate-beta lyase 2, Kmo - kynurenine 3-monooxygenase (kynurenine 3-hydroxylase), Cbs - cystathionine beta-synthase, Mthfd1 - methylenetetrahydrofolate dehydrogenase (nadp+ dependent), methenyltetrahydrofolate cyclohydrolase, formyltetrahydrofolate synthase, Cps1 - carbamoyl-phosphate synthetase 1, Otc - ornithine transcarbamylase, Gnmt - glycine n-methyltransferase, Gstt3 - …	1
protein	liver	brain	GO:1901575	organic substance catabolic process	6.36e-14	1.89e-11	2.66	3280	405	216	71	[Uba7 - ubiquitin-like modifier activating enzyme 7, Hsd17b4 - hydroxysteroid (17-beta) dehydrogenase 4, Kmo - kynurenine 3-monooxygenase (kynurenine 3-hydroxylase), Hadha - hydroxyacyl-coenzyme a dehydrogenase/3-ketoacyl-coenzyme a thiolase/enoyl-coenzyme a hydratase (trifunctional protein), alpha subunit, Agl - amylo-1,6-glucosidase, 4-alpha-glucanotransferase, Arg1 - arginase, liver, Fah - fum…	1
protein	liver	brain	GO:0044283	small molecule biosynthetic process	6.76e-14	1.95e-11	3.69	3280	137	292	45	[Fasn - fatty acid synthase, Scd2 - stearoyl-coenzyme a desaturase 2, Kmo - kynurenine 3-monooxygenase (kynurenine 3-hydroxylase), Pck1 - phosphoenolpyruvate carboxykinase 1, cytosolic, Thnsl2 - threonine synthase-like 2 (bacterial), Mthfd1 - methylenetetrahydrofolate dehydrogenase (nadp+ dependent), methenyltetrahydrofolate cyclohydrolase, formyltetrahydrofolate synthase, Cbs - cystathionine bet…	1
protein	liver	brain	GO:0044711	single-organism biosynthetic process	7.53e-14	2.1e-11	2.62	3280	292	292	68	[Fasn - fatty acid synthase, Scd2 - stearoyl-coenzyme a desaturase 2, Kmo - kynurenine 3-monooxygenase (kynurenine 3-hydroxylase), Thnsl2 - threonine synthase-like 2 (bacterial), Hsd3b2 - hydroxy-delta-5-steroid dehydrogenase, 3 beta- and steroid delta-isomerase 2, Arg1 - arginase, liver, Hsd11b1 - hydroxysteroid 11-beta dehydrogenase 1, Otc - ornithine transcarbamylase, Fbp1 - fructose bisphosph…	1
protein	liver	brain	GO:0044248	cellular catabolic process	8.33e-14	2.26e-11	2.82	3280	350	216	65	[Uba7 - ubiquitin-like modifier activating enzyme 7, Hsd17b4 - hydroxysteroid (17-beta) dehydrogenase 4, Hadha - hydroxyacyl-coenzyme a dehydrogenase/3-ketoacyl-coenzyme a thiolase/enoyl-coenzyme a hydratase (trifunctional protein), alpha subunit, Kmo - kynurenine 3-monooxygenase (kynurenine 3-hydroxylase), Agl - amylo-1,6-glucosidase, 4-alpha-glucanotransferase, Arg1 - arginase, liver, Fah - fum…	1
protein	liver	brain	GO:0009056	catabolic process	1.19e-13	3.13e-11	2.51	3280	459	216	76	[Uba7 - ubiquitin-like modifier activating enzyme 7, Hsd17b4 - hydroxysteroid (17-beta) dehydrogenase 4, Kmo - kynurenine 3-monooxygenase (kynurenine 3-hydroxylase), Hadha - hydroxyacyl-coenzyme a dehydrogenase/3-ketoacyl-coenzyme a thiolase/enoyl-coenzyme a hydratase (trifunctional protein), alpha subunit, Agl - amylo-1,6-glucosidase, 4-alpha-glucanotransferase, Arg1 - arginase, liver, Fah - fum…	1
protein	liver	brain	GO:0016053	organic acid biosynthetic process	1.26e-13	3.22e-11	4.49	3280	91	273	34	[Fasn - fatty acid synthase, Scd2 - stearoyl-coenzyme a desaturase 2, Kmo - kynurenine 3-monooxygenase (kynurenine 3-hydroxylase), Cbs - cystathionine beta-synthase, Mthfd1 - methylenetetrahydrofolate dehydrogenase (nadp+ dependent), methenyltetrahydrofolate cyclohydrolase, formyltetrahydrofolate synthase, Cps1 - carbamoyl-phosphate synthetase 1, Otc - ornithine transcarbamylase, Slc27a2 - solute…	1
protein	liver	brain	GO:0046394	carboxylic acid biosynthetic process	1.26e-13	3.13e-11	4.49	3280	91	273	34	[Fasn - fatty acid synthase, Scd2 - stearoyl-coenzyme a desaturase 2, Kmo - kynurenine 3-monooxygenase (kynurenine 3-hydroxylase), Mthfd1 - methylenetetrahydrofolate dehydrogenase (nadp+ dependent), methenyltetrahydrofolate cyclohydrolase, formyltetrahydrofolate synthase, Cbs - cystathionine beta-synthase, Cps1 - carbamoyl-phosphate synthetase 1, Otc - ornithine transcarbamylase, Slc27a2 - solute…	1
protein	liver	brain	GO:0006732	coenzyme metabolic process	1.41e-13	3.4e-11	3.57	3280	137	295	44	[Fasn - fatty acid synthase, Hsd17b4 - hydroxysteroid (17-beta) dehydrogenase 4, Kmo - kynurenine 3-monooxygenase (kynurenine 3-hydroxylase), H6pd - hexose-6-phosphate dehydrogenase (glucose 1-dehydrogenase), Khk - ketohexokinase, Mthfd1 - methylenetetrahydrofolate dehydrogenase (nadp+ dependent), methenyltetrahydrofolate cyclohydrolase, formyltetrahydrofolate synthase, Suclg2 - succinate-coenzym…	1
protein	liver	brain	GO:0044242	cellular lipid catabolic process	2.05e-13	4.82e-11	3.82	3280	65	475	36	[Hsd17b4 - hydroxysteroid (17-beta) dehydrogenase 4, Hadha - hydroxyacyl-coenzyme a dehydrogenase/3-ketoacyl-coenzyme a thiolase/enoyl-coenzyme a hydratase (trifunctional protein), alpha subunit, Hadhb - hydroxyacyl-coenzyme a dehydrogenase/3-ketoacyl-coenzyme a thiolase/enoyl-coenzyme a hydratase (trifunctional protein), beta subunit, Cps1 - carbamoyl-phosphate synthetase 1, Decr1 - 2,4-dienoyl …	1
protein	liver	brain	GO:0044238	primary metabolic process	3.11e-13	7.12e-11	1.22	3280	1620	961	581	[Uba7 - ubiquitin-like modifier activating enzyme 7, Man2a1 - mannosidase 2, alpha 1, Man2b1 - mannosidase 2, alpha b1, Abca1 - atp-binding cassette, sub-family a (abc1), member 1, Ftsjd2 - ftsj methyltransferase domain containing 2, H6pd - hexose-6-phosphate dehydrogenase (glucose 1-dehydrogenase), Agpat3 - 1-acylglycerol-3-phosphate o-acyltransferase 3, Supt6 - suppressor of ty 6, Vcp - valosin…	1
protein	liver	brain	GO:0044237	cellular metabolic process	4.37e-13	9.77e-11	1.6	3280	1642	147	118	[Man2a1 - mannosidase 2, alpha 1, Ccbl2 - cysteine conjugate-beta lyase 2, Akr1c13 - aldo-keto reductase family 1, member c13, Kmo - kynurenine 3-monooxygenase (kynurenine 3-hydroxylase), Uox - urate oxidase, H6pd - hexose-6-phosphate dehydrogenase (glucose 1-dehydrogenase), Arg1 - arginase, liver, Aass - aminoadipate-semialdehyde synthase, Fbp1 - fructose bisphosphatase 1, Ugdh - udp-glucose deh…	1
protein	liver	brain	GO:0043603	cellular amide metabolic process	6.88e-13	1.5e-10	1.79	3280	234	931	119	[Slc25a10 - solute carrier family 25 (mitochondrial carrier, dicarboxylate transporter), member 10, Arg1 - arginase, liver, Mrps7 - mitchondrial ribosomal protein s7, Iars2 - isoleucine-trna synthetase 2, mitochondrial, Tars - threonyl-trna synthetase, Rpl14 - ribosomal protein l14, Eif4g1 - eukaryotic translation initiation factor 4, gamma 1, Eftud1 - elongation factor tu gtp binding domain cont…	0.755
protein	liver	brain	GO:0008202	steroid metabolic process	8.32e-13	1.77e-10	3.41	3280	54	641	36	[Hsd17b7 - hydroxysteroid (17-beta) dehydrogenase 7, Hsd17b4 - hydroxysteroid (17-beta) dehydrogenase 4, Abca1 - atp-binding cassette, sub-family a (abc1), member 1, Mvd - mevalonate (diphospho) decarboxylase, Hsd3b2 - hydroxy-delta-5-steroid dehydrogenase, 3 beta- and steroid delta-isomerase 2, Lipa - lysosomal acid lipase a, Hsd11b1 - hydroxysteroid 11-beta dehydrogenase 1, Hmgcs1 - 3-hydroxy-3…	1
protein	liver	brain	GO:0030258	lipid modification	1.24e-11	2.57e-09	3.68	3280	62	475	33	[Hsd17b4 - hydroxysteroid (17-beta) dehydrogenase 4, Hadha - hydroxyacyl-coenzyme a dehydrogenase/3-ketoacyl-coenzyme a thiolase/enoyl-coenzyme a hydratase (trifunctional protein), alpha subunit, Hadhb - hydroxyacyl-coenzyme a dehydrogenase/3-ketoacyl-coenzyme a thiolase/enoyl-coenzyme a hydratase (trifunctional protein), beta subunit, Decr1 - 2,4-dienoyl coa reductase 1, mitochondrial, Acadl - a…	1
protein	liver	brain	GO:0009072	aromatic amino acid family metabolic process	1.35e-11	2.74e-09	16.38	3280	11	182	10	[Pah - phenylalanine hydroxylase, Hgd - homogentisate 1, 2-dioxygenase, Kmo - kynurenine 3-monooxygenase (kynurenine 3-hydroxylase), Gstz1 - glutathione transferase zeta 1 (maleylacetoacetate isomerase), Hpd - 4-hydroxyphenylpyruvic acid dioxygenase, Acmsd - amino carboxymuconate semialdehyde decarboxylase, Fah - fumarylacetoacetate hydrolase, Haao - 3-hydroxyanthranilate 3,4-dioxygenase, Kynu - …	1
protein	liver	brain	GO:0006790	sulfur compound metabolic process	2.55e-11	5.06e-09	3.64	3280	110	295	36	[Fasn - fatty acid synthase, Hsd17b4 - hydroxysteroid (17-beta) dehydrogenase 4, Mthfd1 - methylenetetrahydrofolate dehydrogenase (nadp+ dependent), methenyltetrahydrofolate cyclohydrolase, formyltetrahydrofolate synthase, Cbs - cystathionine beta-synthase, Cps1 - carbamoyl-phosphate synthetase 1, Suclg2 - succinate-coenzyme a ligase, gdp-forming, beta subunit, Mlycd - malonyl-coa decarboxylase, …	1
protein	liver	brain	GO:0051186	cofactor metabolic process	3.84e-11	7.46e-09	3.01	3280	170	295	46	[Fasn - fatty acid synthase, Hsd17b4 - hydroxysteroid (17-beta) dehydrogenase 4, Kmo - kynurenine 3-monooxygenase (kynurenine 3-hydroxylase), H6pd - hexose-6-phosphate dehydrogenase (glucose 1-dehydrogenase), Khk - ketohexokinase, Mthfd1 - methylenetetrahydrofolate dehydrogenase (nadp+ dependent), methenyltetrahydrofolate cyclohydrolase, formyltetrahydrofolate synthase, Suclg2 - succinate-coenzym…	1
protein	liver	brain	GO:0043648	dicarboxylic acid metabolic process	1.33e-10	2.54e-08	5.24	3280	61	236	23	[Ccbl2 - cysteine conjugate-beta lyase 2, Kmo - kynurenine 3-monooxygenase (kynurenine 3-hydroxylase), Pck1 - phosphoenolpyruvate carboxykinase 1, cytosolic, Oat - ornithine aminotransferase, Amdhd1 - amidohydrolase domain containing 1, Mthfd1 - methylenetetrahydrofolate dehydrogenase (nadp+ dependent), methenyltetrahydrofolate cyclohydrolase, formyltetrahydrofolate synthase, Kynu - kynureninase …	1
protein	liver	brain	GO:0009074	aromatic amino acid family catabolic process	1.57e-10	2.93e-08	19.64	3280	8	167	8	[Pah - phenylalanine hydroxylase, Hgd - homogentisate 1, 2-dioxygenase, Kmo - kynurenine 3-monooxygenase (kynurenine 3-hydroxylase), Hpd - 4-hydroxyphenylpyruvic acid dioxygenase, Gstz1 - glutathione transferase zeta 1 (maleylacetoacetate isomerase), Fah - fumarylacetoacetate hydrolase, Aadat - aminoadipate aminotransferase, Kynu - kynureninase (l-kynurenine hydrolase)]	1
protein	liver	brain	GO:0006518	peptide metabolic process	4.22e-10	7.7e-08	1.78	3280	196	931	99	[Slc25a10 - solute carrier family 25 (mitochondrial carrier, dicarboxylate transporter), member 10, Mrps7 - mitchondrial ribosomal protein s7, Iars2 - isoleucine-trna synthetase 2, mitochondrial, Tars - threonyl-trna synthetase, Rpl14 - ribosomal protein l14, Eif4g1 - eukaryotic translation initiation factor 4, gamma 1, Eftud1 - elongation factor tu gtp binding domain containing 1, Gstt3 - glutat…	0.77
protein	liver	brain	GO:1901615	organic hydroxy compound metabolic process	6.13e-10	1.1e-07	2.46	3280	104	641	50	[Hsd17b7 - hydroxysteroid (17-beta) dehydrogenase 7, Mvd - mevalonate (diphospho) decarboxylase, Abca1 - atp-binding cassette, sub-family a (abc1), member 1, Acadl - acyl-coenzyme a dehydrogenase, long-chain, Acadm - acyl-coenzyme a dehydrogenase, medium chain, Lipa - lysosomal acid lipase a, Hmgcs1 - 3-hydroxy-3-methylglutaryl-coenzyme a synthase 1, Bche - butyrylcholinesterase, Nsdhl - nad(p) d…	1
protein	liver	brain	GO:0033539	fatty acid beta-oxidation using acyl-CoA dehydrogenase	1.22e-09	2.14e-07	4.61	3280	17	670	16	[Acad12 - acyl-coenzyme a dehydrogenase family, member 12, Acadsb - acyl-coenzyme a dehydrogenase, short/branched chain, Etfa - electron transferring flavoprotein, alpha polypeptide, Acad11 - acyl-coenzyme a dehydrogenase family, member 11, Etfdh - electron transferring flavoprotein, dehydrogenase, Acadl - acyl-coenzyme a dehydrogenase, long-chain, Acadm - acyl-coenzyme a dehydrogenase, medium ch…	1
protein	liver	brain	GO:1901361	organic cyclic compound catabolic process	2.89e-09	4.97e-07	4.76	3280	95	167	23	[Pah - phenylalanine hydroxylase, Hgd - homogentisate 1, 2-dioxygenase, Kmo - kynurenine 3-monooxygenase (kynurenine 3-hydroxylase), Prodh2 - proline dehydrogenase (oxidase) 2, Hpd - 4-hydroxyphenylpyruvic acid dioxygenase, Amdhd1 - amidohydrolase domain containing 1, Fah - fumarylacetoacetate hydrolase, Gsta3 - glutathione s-transferase, alpha 3, Kynu - kynureninase (l-kynurenine hydrolase), Eph…	1
protein	liver	brain	GO:1901566	organonitrogen compound biosynthetic process	4.4e-08	7.43e-06	1.57	3280	300	848	122	[Kmo - kynurenine 3-monooxygenase (kynurenine 3-hydroxylase), Slc25a10 - solute carrier family 25 (mitochondrial carrier, dicarboxylate transporter), member 10, Arg1 - arginase, liver, Iars2 - isoleucine-trna synthetase 2, mitochondrial, Pank1 - pantothenate kinase 1, Acadm - acyl-coenzyme a dehydrogenase, medium chain, Umps - uridine monophosphate synthetase, Tars - threonyl-trna synthetase, Nam…	0.668
protein	liver	brain	GO:0006720	isoprenoid metabolic process	5.58e-08	9.24e-06	6.17	3280	19	364	13	[Amacr - alpha-methylacyl-coa racemase, Hmgcs2 - 3-hydroxy-3-methylglutaryl-coenzyme a synthase 2, Aldh1a1 - aldehyde dehydrogenase family 1, subfamily a1, Hmgcs1 - 3-hydroxy-3-methylglutaryl-coenzyme a synthase 1, Aldh3a2 - aldehyde dehydrogenase family 3, subfamily a2, Fdps - farnesyl diphosphate synthetase, Adh1 - alcohol dehydrogenase 1 (class i), Adh5 - alcohol dehydrogenase 5 (class iii), c…	1
protein	liver	brain	GO:0016125	sterol metabolic process	5.88e-08	9.56e-06	3.41	3280	33	641	22	[Hsd17b7 - hydroxysteroid (17-beta) dehydrogenase 7, Prkaa2 - protein kinase, amp-activated, alpha 2 catalytic subunit, Apob - apolipoprotein b, Fdx1 - ferredoxin 1, Abca1 - atp-binding cassette, sub-family a (abc1), member 1, Mvd - mevalonate (diphospho) decarboxylase, Cat - catalase, Hmgcs2 - 3-hydroxy-3-methylglutaryl-coenzyme a synthase 2, Cyp27a1 - cytochrome p450, family 27, subfamily a, po…	1
protein	liver	brain	GO:0006730	one-carbon metabolic process	7.89e-08	1.26e-05	12.95	3280	20	114	9	[Gnmt - glycine n-methyltransferase, Aldh1l1 - aldehyde dehydrogenase 1 family, member l1, Shmt1 - serine hydroxymethyltransferase 1 (soluble), Dmgdh - dimethylglycine dehydrogenase precursor, Mat1a - methionine adenosyltransferase i, alpha, Shmt2 - serine hydroxymethyltransferase 2 (mitochondrial), Mthfd1 - methylenetetrahydrofolate dehydrogenase (nadp+ dependent), methenyltetrahydrofolate cyclo…	1
protein	liver	brain	GO:1902652	secondary alcohol metabolic process	8.53e-08	1.34e-05	3.47	3280	31	641	21	[Hsd17b7 - hydroxysteroid (17-beta) dehydrogenase 7, Prkaa2 - protein kinase, amp-activated, alpha 2 catalytic subunit, Apob - apolipoprotein b, Fdx1 - ferredoxin 1, Abca1 - atp-binding cassette, sub-family a (abc1), member 1, Mvd - mevalonate (diphospho) decarboxylase, Cat - catalase, Hmgcs2 - 3-hydroxy-3-methylglutaryl-coenzyme a synthase 2, Cyp27a1 - cytochrome p450, family 27, subfamily a, po…	1
protein	liver	brain	GO:0008203	cholesterol metabolic process	8.53e-08	1.31e-05	3.47	3280	31	641	21	[Hsd17b7 - hydroxysteroid (17-beta) dehydrogenase 7, Prkaa2 - protein kinase, amp-activated, alpha 2 catalytic subunit, Apob - apolipoprotein b, Fdx1 - ferredoxin 1, Mvd - mevalonate (diphospho) decarboxylase, Abca1 - atp-binding cassette, sub-family a (abc1), member 1, Cat - catalase, Hmgcs2 - 3-hydroxy-3-methylglutaryl-coenzyme a synthase 2, Cyp27a1 - cytochrome p450, family 27, subfamily a, po…	1
protein	liver	brain	GO:0006637	acyl-CoA metabolic process	1.24e-07	1.88e-05	3.22	3280	36	650	23	[Acadsb - acyl-coenzyme a dehydrogenase, short/branched chain, Fasn - fatty acid synthase, Gpam - glycerol-3-phosphate acyltransferase, mitochondrial, Hsd17b4 - hydroxysteroid (17-beta) dehydrogenase 4, Mvd - mevalonate (diphospho) decarboxylase, Acot1 - acyl-coa thioesterase 1, Hmgcl - 3-hydroxy-3-methylglutaryl-coenzyme a lyase, Kynu - kynureninase (l-kynurenine hydrolase), Oxsm - 3-oxoacyl-acp…	1
protein	liver	brain	GO:0035383	thioester metabolic process	1.24e-07	1.85e-05	3.22	3280	36	650	23	[Fasn - fatty acid synthase, Acadsb - acyl-coenzyme a dehydrogenase, short/branched chain, Hsd17b4 - hydroxysteroid (17-beta) dehydrogenase 4, Gpam - glycerol-3-phosphate acyltransferase, mitochondrial, Mvd - mevalonate (diphospho) decarboxylase, Acot1 - acyl-coa thioesterase 1, Hmgcl - 3-hydroxy-3-methylglutaryl-coenzyme a lyase, Kynu - kynureninase (l-kynurenine hydrolase), Oxsm - 3-oxoacyl-acp…	1
protein	liver	brain	GO:0009069	serine family amino acid metabolic process	1.47e-07	2.16e-05	6.74	3280	20	292	12	[Thnsl2 - threonine synthase-like 2 (bacterial), Gldc - glycine decarboxylase, Amt - aminomethyltransferase, Shmt1 - serine hydroxymethyltransferase 1 (soluble), Dmgdh - dimethylglycine dehydrogenase precursor, Shmt2 - serine hydroxymethyltransferase 2 (mitochondrial), Csad - cysteine sulfinic acid decarboxylase, Cth - cystathionase (cystathionine gamma-lyase), Cbs - cystathionine beta-synthase, …	1
protein	liver	brain	GO:0006694	steroid biosynthetic process	1.55e-07	2.23e-05	3.61	3280	27	639	19	[Hsd17b7 - hydroxysteroid (17-beta) dehydrogenase 7, Prkaa2 - protein kinase, amp-activated, alpha 2 catalytic subunit, Amacr - alpha-methylacyl-coa racemase, Fdx1 - ferredoxin 1, Mvd - mevalonate (diphospho) decarboxylase, Hsd3b2 - hydroxy-delta-5-steroid dehydrogenase, 3 beta- and steroid delta-isomerase 2, Hmgcs2 - 3-hydroxy-3-methylglutaryl-coenzyme a synthase 2, Cyp27a1 - cytochrome p450, fa…	1
protein	liver	brain	GO:0044699	single-organism process	1.56e-07	2.22e-05	1.3	3280	2215	148	130	[Man2a1 - mannosidase 2, alpha 1, Ccbl2 - cysteine conjugate-beta lyase 2, Akr1c13 - aldo-keto reductase family 1, member c13, Kmo - kynurenine 3-monooxygenase (kynurenine 3-hydroxylase), Uox - urate oxidase, H6pd - hexose-6-phosphate dehydrogenase (glucose 1-dehydrogenase), Hsd3b2 - hydroxy-delta-5-steroid dehydrogenase, 3 beta- and steroid delta-isomerase 2, Arg1 - arginase, liver, Cyp3a13 - cy…	1
protein	liver	brain	GO:1901607	alpha-amino acid biosynthetic process	1.87e-07	2.61e-05	9.03	3280	37	108	11	[Pah - phenylalanine hydroxylase, Shmt1 - serine hydroxymethyltransferase 1 (soluble), Shmt2 - serine hydroxymethyltransferase 2 (mitochondrial), Cth - cystathionase (cystathionine gamma-lyase), Mthfd1 - methylenetetrahydrofolate dehydrogenase (nadp+ dependent), methenyltetrahydrofolate cyclohydrolase, formyltetrahydrofolate synthase, Cps1 - carbamoyl-phosphate synthetase 1, Gls2 - glutaminase 2 …	0.862
protein	liver	brain	GO:0006066	alcohol metabolic process	2.2e-07	3.03e-05	2.46	3280	77	641	37	[Hsd17b7 - hydroxysteroid (17-beta) dehydrogenase 7, Mvd - mevalonate (diphospho) decarboxylase, Abca1 - atp-binding cassette, sub-family a (abc1), member 1, Pck1 - phosphoenolpyruvate carboxykinase 1, cytosolic, Lipa - lysosomal acid lipase a, Hmgcs1 - 3-hydroxy-3-methylglutaryl-coenzyme a synthase 1, Bche - butyrylcholinesterase, Sord - sorbitol dehydrogenase, Pctp - phosphatidylcholine transfe…	1
protein	liver	brain	GO:0008652	cellular amino acid biosynthetic process	2.68e-07	3.64e-05	8.79	3280	38	108	11	[Pah - phenylalanine hydroxylase, Shmt1 - serine hydroxymethyltransferase 1 (soluble), Shmt2 - serine hydroxymethyltransferase 2 (mitochondrial), Cth - cystathionase (cystathionine gamma-lyase), Mthfd1 - methylenetetrahydrofolate dehydrogenase (nadp+ dependent), methenyltetrahydrofolate cyclohydrolase, formyltetrahydrofolate synthase, Cps1 - carbamoyl-phosphate synthetase 1, Gls2 - glutaminase 2 …	0.879
protein	liver	brain	GO:0019627	urea metabolic process	4.21e-07	5.62e-05	32.09	3280	7	73	5	[Arg1 - arginase, liver, Cps1 - carbamoyl-phosphate synthetase 1, Asl - argininosuccinate lyase, Ass1 - argininosuccinate synthetase 1, Otc - ornithine transcarbamylase]	1
protein	liver	brain	GO:0000050	urea cycle	4.21e-07	5.53e-05	32.09	3280	7	73	5	[Arg1 - arginase, liver, Cps1 - carbamoyl-phosphate synthetase 1, Asl - argininosuccinate lyase, Ass1 - argininosuccinate synthetase 1, Otc - ornithine transcarbamylase]	1
protein	liver	brain	GO:0046653	tetrahydrofolate metabolic process	4.8e-07	6.22e-05	16.35	3280	13	108	7	[Aldh1l1 - aldehyde dehydrogenase 1 family, member l1, Shmt1 - serine hydroxymethyltransferase 1 (soluble), Dmgdh - dimethylglycine dehydrogenase precursor, Shmt2 - serine hydroxymethyltransferase 2 (mitochondrial), Mthfd1 - methylenetetrahydrofolate dehydrogenase (nadp+ dependent), methenyltetrahydrofolate cyclohydrolase, formyltetrahydrofolate synthase, Sardh - sarcosine dehydrogenase, Pipox - …	0.766
protein	liver	brain	GO:0044763	single-organism cellular process	4.98e-07	6.37e-05	1.38	3280	1858	147	115	[Ccbl2 - cysteine conjugate-beta lyase 2, Kmo - kynurenine 3-monooxygenase (kynurenine 3-hydroxylase), Uox - urate oxidase, H6pd - hexose-6-phosphate dehydrogenase (glucose 1-dehydrogenase), Arg1 - arginase, liver, Aass - aminoadipate-semialdehyde synthase, Dpp4 - dipeptidylpeptidase 4, Ugdh - udp-glucose dehydrogenase, Aco1 - aconitase 1, Car3 - carbonic anhydrase 3, Sardh - sarcosine dehydrogen…	0.168
protein	liver	brain	GO:0043604	amide biosynthetic process	5.3e-07	6.67e-05	1.69	3280	171	931	82	[Eprs - glutamyl-prolyl-trna synthetase, Arg1 - arginase, liver, Mrps7 - mitchondrial ribosomal protein s7, Slc25a10 - solute carrier family 25 (mitochondrial carrier, dicarboxylate transporter), member 10, Rps27l - ribosomal protein s27-like, Iars2 - isoleucine-trna synthetase 2, mitochondrial, Tars - threonyl-trna synthetase, Eif2s3y - eukaryotic translation initiation factor 2, subunit 3, stru…	0.742
protein	liver	brain	GO:0009058	biosynthetic process	6.47e-07	8.04e-05	1.62	3280	719	285	101	[Fasn - fatty acid synthase, Ccbl2 - cysteine conjugate-beta lyase 2, Kmo - kynurenine 3-monooxygenase (kynurenine 3-hydroxylase), Hsd3b2 - hydroxy-delta-5-steroid dehydrogenase, 3 beta- and steroid delta-isomerase 2, Arg1 - arginase, liver, Slc25a10 - solute carrier family 25 (mitochondrial carrier, dicarboxylate transporter), member 10, Tars - threonyl-trna synthetase, Hsd11b1 - hydroxysteroid …	0.48
protein	liver	brain	GO:0019439	aromatic compound catabolic process	6.88e-07	8.43e-05	4.29	3280	87	167	19	[Pah - phenylalanine hydroxylase, Hgd - homogentisate 1, 2-dioxygenase, Kmo - kynurenine 3-monooxygenase (kynurenine 3-hydroxylase), Hpd - 4-hydroxyphenylpyruvic acid dioxygenase, Amdhd1 - amidohydrolase domain containing 1, Fah - fumarylacetoacetate hydrolase, Ephx1 - epoxide hydrolase 1, microsomal, Kynu - kynureninase (l-kynurenine hydrolase), Ephx2 - epoxide hydrolase 2, cytoplasmic, Dera - 2…	1
protein	liver	brain	GO:0009064	glutamine family amino acid metabolic process	8.58e-07	0.000104	6.11	3280	39	179	13	[Prodh2 - proline dehydrogenase (oxidase) 2, Oat - ornithine aminotransferase, Arg1 - arginase, liver, Amdhd1 - amidohydrolase domain containing 1, Fah - fumarylacetoacetate hydrolase, Cps1 - carbamoyl-phosphate synthetase 1, Asl - argininosuccinate lyase, Ass1 - argininosuccinate synthetase 1, Otc - ornithine transcarbamylase, Aldh4a1 - aldehyde dehydrogenase 4 family, member a1, Aadat - aminoad…	0.71
protein	liver	brain	GO:0006570	tyrosine metabolic process	8.84e-07	0.000105	19.64	3280	5	167	5	[Pah - phenylalanine hydroxylase, Hgd - homogentisate 1, 2-dioxygenase, Hpd - 4-hydroxyphenylpyruvic acid dioxygenase, Gstz1 - glutathione transferase zeta 1 (maleylacetoacetate isomerase), Fah - fumarylacetoacetate hydrolase]	1
protein	liver	brain	GO:0006559	L-phenylalanine catabolic process	8.84e-07	0.000104	19.64	3280	5	167	5	[Pah - phenylalanine hydroxylase, Hgd - homogentisate 1, 2-dioxygenase, Gstz1 - glutathione transferase zeta 1 (maleylacetoacetate isomerase), Hpd - 4-hydroxyphenylpyruvic acid dioxygenase, Fah - fumarylacetoacetate hydrolase]	1
protein	liver	brain	GO:1902222	erythrose 4-phosphate/phosphoenolpyruvate family amino acid catabolic process	8.84e-07	0.000103	19.64	3280	5	167	5	[Pah - phenylalanine hydroxylase, Hgd - homogentisate 1, 2-dioxygenase, Hpd - 4-hydroxyphenylpyruvic acid dioxygenase, Gstz1 - glutathione transferase zeta 1 (maleylacetoacetate isomerase), Fah - fumarylacetoacetate hydrolase]	1
protein	liver	brain	GO:0006760	folic acid-containing compound metabolic process	9e-07	0.000103	15.19	3280	14	108	7	[Aldh1l1 - aldehyde dehydrogenase 1 family, member l1, Dmgdh - dimethylglycine dehydrogenase precursor, Shmt1 - serine hydroxymethyltransferase 1 (soluble), Shmt2 - serine hydroxymethyltransferase 2 (mitochondrial), Mthfd1 - methylenetetrahydrofolate dehydrogenase (nadp+ dependent), methenyltetrahydrofolate cyclohydrolase, formyltetrahydrofolate synthase, Sardh - sarcosine dehydrogenase, Pipox - …	0.793
protein	liver	brain	GO:0042558	pteridine-containing compound metabolic process	1.04e-06	0.000118	12.15	3280	20	108	8	[Pah - phenylalanine hydroxylase, Aldh1l1 - aldehyde dehydrogenase 1 family, member l1, Shmt1 - serine hydroxymethyltransferase 1 (soluble), Dmgdh - dimethylglycine dehydrogenase precursor, Shmt2 - serine hydroxymethyltransferase 2 (mitochondrial), Mthfd1 - methylenetetrahydrofolate dehydrogenase (nadp+ dependent), methenyltetrahydrofolate cyclohydrolase, formyltetrahydrofolate synthase, Sardh - …	0.502
protein	liver	brain	GO:0035999	tetrahydrofolate interconversion	1.15e-06	0.000128	34.89	3280	4	94	4	[Shmt1 - serine hydroxymethyltransferase 1 (soluble), Dmgdh - dimethylglycine dehydrogenase precursor, Mthfd1 - methylenetetrahydrofolate dehydrogenase (nadp+ dependent), methenyltetrahydrofolate cyclohydrolase, formyltetrahydrofolate synthase, Sardh - sarcosine dehydrogenase]	0.712
protein	liver	brain	GO:0071941	nitrogen cycle metabolic process	1.34e-06	0.000148	28.08	3280	8	73	5	[Arg1 - arginase, liver, Cps1 - carbamoyl-phosphate synthetase 1, Asl - argininosuccinate lyase, Ass1 - argininosuccinate synthetase 1, Otc - ornithine transcarbamylase]	0.23
protein	liver	brain	GO:0006568	tryptophan metabolic process	1.42e-06	0.000154	18.02	3280	5	182	5	[Kmo - kynurenine 3-monooxygenase (kynurenine 3-hydroxylase), Acmsd - amino carboxymuconate semialdehyde decarboxylase, Haao - 3-hydroxyanthranilate 3,4-dioxygenase, Aadat - aminoadipate aminotransferase, Kynu - kynureninase (l-kynurenine hydrolase)]	1
protein	liver	brain	GO:0006586	indolalkylamine metabolic process	1.42e-06	0.000153	18.02	3280	5	182	5	[Kmo - kynurenine 3-monooxygenase (kynurenine 3-hydroxylase), Acmsd - amino carboxymuconate semialdehyde decarboxylase, Haao - 3-hydroxyanthranilate 3,4-dioxygenase, Kynu - kynureninase (l-kynurenine hydrolase), Aadat - aminoadipate aminotransferase]	1
protein	liver	brain	GO:0046874	quinolinate metabolic process	1.42e-06	0.000151	18.02	3280	5	182	5	[Kmo - kynurenine 3-monooxygenase (kynurenine 3-hydroxylase), Acmsd - amino carboxymuconate semialdehyde decarboxylase, Qprt - quinolinate phosphoribosyltransferase, Haao - 3-hydroxyanthranilate 3,4-dioxygenase, Kynu - kynureninase (l-kynurenine hydrolase)]	1
protein	liver	brain	GO:0008610	lipid biosynthetic process	1.45e-06	0.000153	2.57	3280	92	458	33	[Hsd17b7 - hydroxysteroid (17-beta) dehydrogenase 7, Fasn - fatty acid synthase, Scd2 - stearoyl-coenzyme a desaturase 2, Thnsl2 - threonine synthase-like 2 (bacterial), Hsd3b2 - hydroxy-delta-5-steroid dehydrogenase, 3 beta- and steroid delta-isomerase 2, Hsd11b1 - hydroxysteroid 11-beta dehydrogenase 1, Hmgcs1 - 3-hydroxy-3-methylglutaryl-coenzyme a synthase 1, Slc27a2 - solute carrier family 2…	1
protein	liver	brain	GO:0009636	response to toxic substance	1.48e-06	0.000154	15.3	3280	19	79	7	[Inmt - indolethylamine n-methyltransferase, Glyat - glycine-n-acyltransferase, Ces1d - carboxylesterase 1d, Ephx1 - epoxide hydrolase 1, microsomal, Ephx2 - epoxide hydrolase 2, cytoplasmic, Ass1 - argininosuccinate synthetase 1, Pon1 - paraoxonase 1]	0.5
protein	liver	brain	GO:0006525	arginine metabolic process	1.68e-06	0.000172	12.42	3280	11	168	7	[Oat - ornithine aminotransferase, Arg1 - arginase, liver, Fah - fumarylacetoacetate hydrolase, Cps1 - carbamoyl-phosphate synthetase 1, Asl - argininosuccinate lyase, Ass1 - argininosuccinate synthetase 1, Otc - ornithine transcarbamylase]	0.655
protein	liver	brain	GO:0006807	nitrogen compound metabolic process	2.31e-06	0.000235	1.22	3280	1021	903	344	[Tdrd3 - tudor domain containing 3, Ggact - gamma-glutamylamine cyclotransferase, Ftsjd2 - ftsj methyltransferase domain containing 2, H6pd - hexose-6-phosphate dehydrogenase (glucose 1-dehydrogenase), Thnsl2 - threonine synthase-like 2 (bacterial), Slc25a10 - solute carrier family 25 (mitochondrial carrier, dicarboxylate transporter), member 10, Fah - fumarylacetoacetate hydrolase, Supt6 - suppr…	0.416
protein	liver	brain	GO:0055088	lipid homeostasis	2.77e-06	0.000278	2.91	3280	37	670	22	[Prkaa2 - protein kinase, amp-activated, alpha 2 catalytic subunit, Acad12 - acyl-coenzyme a dehydrogenase family, member 12, Acadsb - acyl-coenzyme a dehydrogenase, short/branched chain, Gpam - glycerol-3-phosphate acyltransferase, mitochondrial, Apob - apolipoprotein b, Abca1 - atp-binding cassette, sub-family a (abc1), member 1, Acad11 - acyl-coenzyme a dehydrogenase family, member 11, Etfa - …	1
protein	liver	brain	GO:0055086	nucleobase-containing small molecule metabolic process	2.77e-06	0.000275	2.58	3280	191	226	34	[Kmo - kynurenine 3-monooxygenase (kynurenine 3-hydroxylase), Pck1 - phosphoenolpyruvate carboxykinase 1, cytosolic, Uox - urate oxidase, H6pd - hexose-6-phosphate dehydrogenase (glucose 1-dehydrogenase), Khk - ketohexokinase, Mthfd1 - methylenetetrahydrofolate dehydrogenase (nadp+ dependent), methenyltetrahydrofolate cyclohydrolase, formyltetrahydrofolate synthase, Cps1 - carbamoyl-phosphate syn…	0.7
protein	liver	brain	GO:1901576	organic substance biosynthetic process	2.87e-06	0.000282	1.27	3280	696	996	268	[Fasn - fatty acid synthase, Abca1 - atp-binding cassette, sub-family a (abc1), member 1, Ndufa9 - nadh dehydrogenase (ubiquinone) 1 alpha subcomplex, 9, Thnsl2 - threonine synthase-like 2 (bacterial), Agpat3 - 1-acylglycerol-3-phosphate o-acyltransferase 3, Slc25a10 - solute carrier family 25 (mitochondrial carrier, dicarboxylate transporter), member 10, Supt6 - suppressor of ty 6, Vcp - valosin…	0.483
protein	liver	brain	GO:0006526	arginine biosynthetic process	3.07e-06	0.000299	35.95	3280	5	73	4	[Cps1 - carbamoyl-phosphate synthetase 1, Asl - argininosuccinate lyase, Ass1 - argininosuccinate synthetase 1, Otc - ornithine transcarbamylase]	0.722
protein	liver	brain	GO:0051289	protein homotetramerization	3.15e-06	0.000303	3.45	3280	39	463	19	[Pcbd1 - pterin 4 alpha carbinolamine dehydratase/dimerization cofactor of hepatocyte nuclear factor 1 alpha (tcf1) 1, Samhd1 - sam domain and hd domain, 1, Cat - catalase, Aldh1a1 - aldehyde dehydrogenase family 1, subfamily a1, Decr1 - 2,4-dienoyl coa reductase 1, mitochondrial, Acadl - acyl-coenzyme a dehydrogenase, long-chain, Acadm - acyl-coenzyme a dehydrogenase, medium chain, Gnmt - glycin…	1
protein	liver	brain	GO:0006081	cellular aldehyde metabolic process	3.24e-06	0.000309	4.62	3280	29	343	14	[Aldob - aldolase b, fructose-bisphosphate, H6pd - hexose-6-phosphate dehydrogenase (glucose 1-dehydrogenase), Khk - ketohexokinase, Aldh3a1 - aldehyde dehydrogenase family 3, subfamily a1, Aldh3a2 - aldehyde dehydrogenase family 3, subfamily a2, Idh2 - isocitrate dehydrogenase 2 (nadp+), mitochondrial, Adh1 - alcohol dehydrogenase 1 (class i), Adh5 - alcohol dehydrogenase 5 (class iii), chi poly…	1
protein	liver	brain	GO:0006544	glycine metabolic process	3.38e-06	0.000318	13.67	3280	8	180	6	[Gldc - glycine decarboxylase, Amt - aminomethyltransferase, Shmt1 - serine hydroxymethyltransferase 1 (soluble), Dmgdh - dimethylglycine dehydrogenase precursor, Shmt2 - serine hydroxymethyltransferase 2 (mitochondrial), Dhfr - dihydrofolate reductase]	0.648
protein	liver	brain	GO:0006558	L-phenylalanine metabolic process	6.68e-06	0.000623	16.37	3280	6	167	5	[Pah - phenylalanine hydroxylase, Hgd - homogentisate 1, 2-dioxygenase, Hpd - 4-hydroxyphenylpyruvic acid dioxygenase, Gstz1 - glutathione transferase zeta 1 (maleylacetoacetate isomerase), Fah - fumarylacetoacetate hydrolase]	1
protein	liver	brain	GO:1902221	erythrose 4-phosphate/phosphoenolpyruvate family amino acid metabolic process	6.68e-06	0.000616	16.37	3280	6	167	5	[Pah - phenylalanine hydroxylase, Hgd - homogentisate 1, 2-dioxygenase, Gstz1 - glutathione transferase zeta 1 (maleylacetoacetate isomerase), Hpd - 4-hydroxyphenylpyruvic acid dioxygenase, Fah - fumarylacetoacetate hydrolase]	1
protein	liver	brain	GO:0006412	translation	7.2e-06	0.000657	1.68	3280	147	931	70	[Eprs - glutamyl-prolyl-trna synthetase, Mrps7 - mitchondrial ribosomal protein s7, Slc25a10 - solute carrier family 25 (mitochondrial carrier, dicarboxylate transporter), member 10, Rps27l - ribosomal protein s27-like, Iars2 - isoleucine-trna synthetase 2, mitochondrial, Tars - threonyl-trna synthetase, Eif2s3y - eukaryotic translation initiation factor 2, subunit 3, structural gene y-linked, Da…	0.76
protein	liver	brain	GO:0070189	kynurenine metabolic process	7.95e-06	0.000718	13.39	3280	5	245	5	[Ccbl2 - cysteine conjugate-beta lyase 2, Kmo - kynurenine 3-monooxygenase (kynurenine 3-hydroxylase), Ccbl1 - cysteine conjugate-beta lyase 1, Kynu - kynureninase (l-kynurenine hydrolase), Aadat - aminoadipate aminotransferase]	0.97
protein	liver	brain	GO:0016485	protein processing	8.53e-06	0.000763	2.34	3280	51	798	29	[Lonp2 - lon peptidase 2, peroxisomal, Rps27l - ribosomal protein s27-like, Vcp - valosin containing protein, Pml - promyelocytic leukemia, Pmpca - peptidase (mitochondrial processing) alpha, Zmpste24 - zinc metallopeptidase, ste24, Lgmn - legumain, Aifm1 - apoptosis-inducing factor, mitochondrion-associated 1, Fgg - fibrinogen gamma chain, Capn1 - calpain 1, Ctsh - cathepsin h, Fgb - fibrinogen …	0.811
protein	liver	brain	GO:0042221	response to chemical	9.59e-06	0.000849	1.64	3280	431	384	83	[Fasn - fatty acid synthase, Scd2 - stearoyl-coenzyme a desaturase 2, Eprs - glutamyl-prolyl-trna synthetase, Fn1 - fibronectin 1, Hadha - hydroxyacyl-coenzyme a dehydrogenase/3-ketoacyl-coenzyme a thiolase/enoyl-coenzyme a hydratase (trifunctional protein), alpha subunit, Agl - amylo-1,6-glucosidase, 4-alpha-glucanotransferase, Ddx58 - dead (asp-glu-ala-asp) box polypeptide 58, Hmgcs1 - 3-hydrox…	1
protein	liver	brain	GO:0016101	diterpenoid metabolic process	9.67e-06	0.000848	8.42	3280	9	303	7	[Adh1 - alcohol dehydrogenase 1 (class i), Adh5 - alcohol dehydrogenase 5 (class iii), chi polypeptide, Pecr - peroxisomal trans-2-enoyl-coa reductase, Aldh1a1 - aldehyde dehydrogenase family 1, subfamily a1, Dhrs4 - dehydrogenase/reductase (sdr family) member 4, Aldh8a1 - aldehyde dehydrogenase 8 family, member a1, Aldh3a2 - aldehyde dehydrogenase family 3, subfamily a2]	1
protein	liver	brain	GO:0009108	coenzyme biosynthetic process	1.02e-05	0.000886	4	3280	48	273	16	[Pcbd1 - pterin 4 alpha carbinolamine dehydratase/dimerization cofactor of hepatocyte nuclear factor 1 alpha (tcf1) 1, Kmo - kynurenine 3-monooxygenase (kynurenine 3-hydroxylase), Adck3 - aarf domain containing kinase 3, Mthfd1 - methylenetetrahydrofolate dehydrogenase (nadp+ dependent), methenyltetrahydrofolate cyclohydrolase, formyltetrahydrofolate synthase, Kynu - kynureninase (l-kynurenine hy…	1
protein	liver	brain	GO:0034754	cellular hormone metabolic process	1.16e-05	0.000996	7.62	3280	13	265	8	[Adh1 - alcohol dehydrogenase 1 (class i), Hsd17b4 - hydroxysteroid (17-beta) dehydrogenase 4, Sult1a1 - sulfotransferase family 1a, phenol-preferring, member 1, Ugt1a7c - udp glucuronosyltransferase 1 family, polypeptide a7c, Hsd17b11 - hydroxysteroid (17-beta) dehydrogenase 11, Aldh1a1 - aldehyde dehydrogenase family 1, subfamily a1, Aldh8a1 - aldehyde dehydrogenase 8 family, member a1, Scp2 - …	0.533
mRNA	liver	brain	GO:0044281	small molecule metabolic process	6.66e-50	5.96e-46	2.68	3280	578	419	198	[Man2a1 - mannosidase 2, alpha 1, Abca1 - atp-binding cassette, sub-family a (abc1), member 1, Car8 - carbonic anhydrase 8, Hadha - hydroxyacyl-coenzyme a dehydrogenase/3-ketoacyl-coenzyme a thiolase/enoyl-coenzyme a hydratase (trifunctional protein), alpha subunit, H6pd - hexose-6-phosphate dehydrogenase (glucose 1-dehydrogenase), Thnsl2 - threonine synthase-like 2 (bacterial), Fah - fumarylacet…	1
mRNA	liver	brain	GO:0044710	single-organism metabolic process	1.69e-44	7.55e-41	2.03	3280	1014	419	263	[Man2a1 - mannosidase 2, alpha 1, Cyp4b1 - cytochrome p450, family 4, subfamily b, polypeptide 1, Hadha - hydroxyacyl-coenzyme a dehydrogenase/3-ketoacyl-coenzyme a thiolase/enoyl-coenzyme a hydratase (trifunctional protein), alpha subunit, Car8 - carbonic anhydrase 8, Abca1 - atp-binding cassette, sub-family a (abc1), member 1, Akr1c13 - aldo-keto reductase family 1, member c13, H6pd - hexose-6-…	1
mRNA	liver	brain	GO:0006082	organic acid metabolic process	1.64e-43	4.89e-40	3.17	3280	356	418	144	[Ccbl2 - cysteine conjugate-beta lyase 2, Hsd17b4 - hydroxysteroid (17-beta) dehydrogenase 4, Hadha - hydroxyacyl-coenzyme a dehydrogenase/3-ketoacyl-coenzyme a thiolase/enoyl-coenzyme a hydratase (trifunctional protein), alpha subunit, Kmo - kynurenine 3-monooxygenase (kynurenine 3-hydroxylase), Thnsl2 - threonine synthase-like 2 (bacterial), Arg1 - arginase, liver, Fah - fumarylacetoacetate hyd…	1
mRNA	liver	brain	GO:0043436	oxoacid metabolic process	8.01e-42	1.79e-38	3.11	3280	352	429	143	[Ccbl2 - cysteine conjugate-beta lyase 2, Hsd17b4 - hydroxysteroid (17-beta) dehydrogenase 4, Hadha - hydroxyacyl-coenzyme a dehydrogenase/3-ketoacyl-coenzyme a thiolase/enoyl-coenzyme a hydratase (trifunctional protein), alpha subunit, Kmo - kynurenine 3-monooxygenase (kynurenine 3-hydroxylase), Thnsl2 - threonine synthase-like 2 (bacterial), Arg1 - arginase, liver, Fah - fumarylacetoacetate hyd…	1
mRNA	liver	brain	GO:0019752	carboxylic acid metabolic process	1.08e-38	1.92e-35	3.05	3280	343	429	137	[Ccbl2 - cysteine conjugate-beta lyase 2, Hsd17b4 - hydroxysteroid (17-beta) dehydrogenase 4, Hadha - hydroxyacyl-coenzyme a dehydrogenase/3-ketoacyl-coenzyme a thiolase/enoyl-coenzyme a hydratase (trifunctional protein), alpha subunit, Kmo - kynurenine 3-monooxygenase (kynurenine 3-hydroxylase), Thnsl2 - threonine synthase-like 2 (bacterial), Arg1 - arginase, liver, Fah - fumarylacetoacetate hyd…	1
mRNA	liver	brain	GO:0055114	oxidation-reduction process	2.6e-32	3.87e-29	2.41	3280	327	667	160	[Fasn - fatty acid synthase, Hsd17b7 - hydroxysteroid (17-beta) dehydrogenase 7, Hsd17b4 - hydroxysteroid (17-beta) dehydrogenase 4, Cyp4b1 - cytochrome p450, family 4, subfamily b, polypeptide 1, Akr1c13 - aldo-keto reductase family 1, member c13, Hadha - hydroxyacyl-coenzyme a dehydrogenase/3-ketoacyl-coenzyme a thiolase/enoyl-coenzyme a hydratase (trifunctional protein), alpha subunit, Kmo - k…	1
mRNA	liver	brain	GO:0016054	organic acid catabolic process	3.57e-30	4.56e-27	4.87	3280	100	418	62	[Hsd17b4 - hydroxysteroid (17-beta) dehydrogenase 4, Kmo - kynurenine 3-monooxygenase (kynurenine 3-hydroxylase), Hadha - hydroxyacyl-coenzyme a dehydrogenase/3-ketoacyl-coenzyme a thiolase/enoyl-coenzyme a hydratase (trifunctional protein), alpha subunit, Thnsl2 - threonine synthase-like 2 (bacterial), Arg1 - arginase, liver, Fah - fumarylacetoacetate hydrolase, Decr1 - 2,4-dienoyl coa reductase…	1
mRNA	liver	brain	GO:0046395	carboxylic acid catabolic process	3.57e-30	3.99e-27	4.87	3280	100	418	62	[Hsd17b4 - hydroxysteroid (17-beta) dehydrogenase 4, Hadha - hydroxyacyl-coenzyme a dehydrogenase/3-ketoacyl-coenzyme a thiolase/enoyl-coenzyme a hydratase (trifunctional protein), alpha subunit, Kmo - kynurenine 3-monooxygenase (kynurenine 3-hydroxylase), Thnsl2 - threonine synthase-like 2 (bacterial), Arg1 - arginase, liver, Fah - fumarylacetoacetate hydrolase, Decr1 - 2,4-dienoyl coa reductase…	1
mRNA	liver	brain	GO:0044282	small molecule catabolic process	2.61e-28	2.6e-25	4.52	3280	133	360	66	[Hsd17b4 - hydroxysteroid (17-beta) dehydrogenase 4, Kmo - kynurenine 3-monooxygenase (kynurenine 3-hydroxylase), Thnsl2 - threonine synthase-like 2 (bacterial), Arg1 - arginase, liver, Fah - fumarylacetoacetate hydrolase, Decr1 - 2,4-dienoyl coa reductase 1, mitochondrial, Bckdha - branched chain ketoacid dehydrogenase e1, alpha polypeptide, Acadl - acyl-coenzyme a dehydrogenase, long-chain, Aca…	1
mRNA	liver	brain	GO:0006629	lipid metabolic process	1.85e-24	1.65e-21	2.45	3280	253	645	122	[Fasn - fatty acid synthase, Hsd17b7 - hydroxysteroid (17-beta) dehydrogenase 7, Hsd17b4 - hydroxysteroid (17-beta) dehydrogenase 4, Hadha - hydroxyacyl-coenzyme a dehydrogenase/3-ketoacyl-coenzyme a thiolase/enoyl-coenzyme a hydratase (trifunctional protein), alpha subunit, Abca1 - atp-binding cassette, sub-family a (abc1), member 1, Thnsl2 - threonine synthase-like 2 (bacterial), Hsd3b2 - hydro…	1
mRNA	liver	brain	GO:0032787	monocarboxylic acid metabolic process	2.23e-24	1.81e-21	2.56	3280	181	749	106	[Fasn - fatty acid synthase, Hsd17b4 - hydroxysteroid (17-beta) dehydrogenase 4, Hadha - hydroxyacyl-coenzyme a dehydrogenase/3-ketoacyl-coenzyme a thiolase/enoyl-coenzyme a hydratase (trifunctional protein), alpha subunit, Thnsl2 - threonine synthase-like 2 (bacterial), Abhd5 - abhydrolase domain containing 5, Decr1 - 2,4-dienoyl coa reductase 1, mitochondrial, Acadl - acyl-coenzyme a dehydrogen…	1
mRNA	liver	brain	GO:0044712	single-organism catabolic process	7.27e-23	5.41e-20	3.05	3280	273	351	89	[Hsd17b4 - hydroxysteroid (17-beta) dehydrogenase 4, Kmo - kynurenine 3-monooxygenase (kynurenine 3-hydroxylase), Thnsl2 - threonine synthase-like 2 (bacterial), Arg1 - arginase, liver, Fah - fumarylacetoacetate hydrolase, Bckdha - branched chain ketoacid dehydrogenase e1, alpha polypeptide, Decr1 - 2,4-dienoyl coa reductase 1, mitochondrial, Acadl - acyl-coenzyme a dehydrogenase, long-chain, Hsd…	1
mRNA	liver	brain	GO:0006631	fatty acid metabolic process	1.08e-21	7.45e-19	2.62	3280	114	900	82	[Fasn - fatty acid synthase, Hsd17b4 - hydroxysteroid (17-beta) dehydrogenase 4, Gpam - glycerol-3-phosphate acyltransferase, mitochondrial, Hadha - hydroxyacyl-coenzyme a dehydrogenase/3-ketoacyl-coenzyme a thiolase/enoyl-coenzyme a hydratase (trifunctional protein), alpha subunit, Thnsl2 - threonine synthase-like 2 (bacterial), Abhd5 - abhydrolase domain containing 5, Hadhb - hydroxyacyl-coenzy…	1
mRNA	liver	brain	GO:1901605	alpha-amino acid metabolic process	5.62e-20	3.59e-17	4.02	3280	104	416	53	[Ccbl2 - cysteine conjugate-beta lyase 2, Kmo - kynurenine 3-monooxygenase (kynurenine 3-hydroxylase), Thnsl2 - threonine synthase-like 2 (bacterial), Arg1 - arginase, liver, Fah - fumarylacetoacetate hydrolase, Adi1 - acireductone dioxygenase 1, Otc - ornithine transcarbamylase, Gnmt - glycine n-methyltransferase, Aass - aminoadipate-semialdehyde synthase, P4hb - prolyl 4-hydroxylase, beta polyp…	1
mRNA	liver	brain	GO:0044255	cellular lipid metabolic process	9.37e-20	5.59e-17	3.18	3280	197	382	73	[Hsd17b4 - hydroxysteroid (17-beta) dehydrogenase 4, Hadha - hydroxyacyl-coenzyme a dehydrogenase/3-ketoacyl-coenzyme a thiolase/enoyl-coenzyme a hydratase (trifunctional protein), alpha subunit, Thnsl2 - threonine synthase-like 2 (bacterial), Decr1 - 2,4-dienoyl coa reductase 1, mitochondrial, Acadl - acyl-coenzyme a dehydrogenase, long-chain, Acadm - acyl-coenzyme a dehydrogenase, medium chain,…	1
mRNA	liver	brain	GO:0008152	metabolic process	2.17e-18	1.21e-15	1.36	3280	1885	419	328	[Man2a1 - mannosidase 2, alpha 1, Cyp4b1 - cytochrome p450, family 4, subfamily b, polypeptide 1, Akr1c13 - aldo-keto reductase family 1, member c13, Car8 - carbonic anhydrase 8, Abca1 - atp-binding cassette, sub-family a (abc1), member 1, Hadha - hydroxyacyl-coenzyme a dehydrogenase/3-ketoacyl-coenzyme a thiolase/enoyl-coenzyme a hydratase (trifunctional protein), alpha subunit, Thnsl2 - threoni…	1
mRNA	liver	brain	GO:1901564	organonitrogen compound metabolic process	5.54e-18	2.92e-15	1.58	3280	539	989	256	[Ggact - gamma-glutamylamine cyclotransferase, H6pd - hexose-6-phosphate dehydrogenase (glucose 1-dehydrogenase), Thnsl2 - threonine synthase-like 2 (bacterial), Slc25a10 - solute carrier family 25 (mitochondrial carrier, dicarboxylate transporter), member 10, Fah - fumarylacetoacetate hydrolase, Acadl - acyl-coenzyme a dehydrogenase, long-chain, Acadm - acyl-coenzyme a dehydrogenase, medium chai…	1
mRNA	liver	brain	GO:0009062	fatty acid catabolic process	9.81e-18	4.87e-15	4.15	3280	40	692	35	[Pex5 - peroxisomal biogenesis factor 5, Acadsb - acyl-coenzyme a dehydrogenase, short/branched chain, Acad12 - acyl-coenzyme a dehydrogenase family, member 12, Hsd17b4 - hydroxysteroid (17-beta) dehydrogenase 4, Hadha - hydroxyacyl-coenzyme a dehydrogenase/3-ketoacyl-coenzyme a thiolase/enoyl-coenzyme a hydratase (trifunctional protein), alpha subunit, Bdh2 - 3-hydroxybutyrate dehydrogenase, typ…	1
mRNA	liver	brain	GO:0034440	lipid oxidation	1.34e-17	6.29e-15	4.06	3280	42	692	36	[Pex5 - peroxisomal biogenesis factor 5, Acad12 - acyl-coenzyme a dehydrogenase family, member 12, Acadsb - acyl-coenzyme a dehydrogenase, short/branched chain, Hsd17b4 - hydroxysteroid (17-beta) dehydrogenase 4, Hadha - hydroxyacyl-coenzyme a dehydrogenase/3-ketoacyl-coenzyme a thiolase/enoyl-coenzyme a hydratase (trifunctional protein), alpha subunit, Bdh2 - 3-hydroxybutyrate dehydrogenase, typ…	1
mRNA	liver	brain	GO:0019395	fatty acid oxidation	1.34e-17	5.97e-15	4.06	3280	42	692	36	[Acadsb - acyl-coenzyme a dehydrogenase, short/branched chain, Acad12 - acyl-coenzyme a dehydrogenase family, member 12, Pex5 - peroxisomal biogenesis factor 5, Hsd17b4 - hydroxysteroid (17-beta) dehydrogenase 4, Hadha - hydroxyacyl-coenzyme a dehydrogenase/3-ketoacyl-coenzyme a thiolase/enoyl-coenzyme a hydratase (trifunctional protein), alpha subunit, Hadhb - hydroxyacyl-coenzyme a dehydrogenas…	1
mRNA	liver	brain	GO:0072329	monocarboxylic acid catabolic process	7.68e-17	3.27e-14	3.9	3280	45	692	37	[Acad12 - acyl-coenzyme a dehydrogenase family, member 12, Acadsb - acyl-coenzyme a dehydrogenase, short/branched chain, Pex5 - peroxisomal biogenesis factor 5, Hsd17b4 - hydroxysteroid (17-beta) dehydrogenase 4, Hadha - hydroxyacyl-coenzyme a dehydrogenase/3-ketoacyl-coenzyme a thiolase/enoyl-coenzyme a hydratase (trifunctional protein), alpha subunit, Hadhb - hydroxyacyl-coenzyme a dehydrogenas…	1
mRNA	liver	brain	GO:0006790	sulfur compound metabolic process	1.23e-16	4.99e-14	2.94	3280	110	629	62	[Fasn - fatty acid synthase, Hsd17b4 - hydroxysteroid (17-beta) dehydrogenase 4, Gsr - glutathione reductase, Gpam - glycerol-3-phosphate acyltransferase, mitochondrial, Sult1c2 - sulfotransferase family, cytosolic, 1c, member 2, Adi1 - acireductone dioxygenase 1, Suclg2 - succinate-coenzyme a ligase, gdp-forming, beta subunit, Gnmt - glycine n-methyltransferase, Gstt3 - glutathione s-transferase…	1
mRNA	liver	brain	GO:0006635	fatty acid beta-oxidation	3e-16	1.17e-13	4.31	3280	33	692	30	[Pex5 - peroxisomal biogenesis factor 5, Acad12 - acyl-coenzyme a dehydrogenase family, member 12, Acadsb - acyl-coenzyme a dehydrogenase, short/branched chain, Hsd17b4 - hydroxysteroid (17-beta) dehydrogenase 4, Hadha - hydroxyacyl-coenzyme a dehydrogenase/3-ketoacyl-coenzyme a thiolase/enoyl-coenzyme a hydratase (trifunctional protein), alpha subunit, Bdh2 - 3-hydroxybutyrate dehydrogenase, typ…	1
mRNA	liver	brain	GO:0006520	cellular amino acid metabolic process	5.32e-16	1.98e-13	3.19	3280	145	418	59	[Ccbl2 - cysteine conjugate-beta lyase 2, Kmo - kynurenine 3-monooxygenase (kynurenine 3-hydroxylase), Thnsl2 - threonine synthase-like 2 (bacterial), Arg1 - arginase, liver, Fah - fumarylacetoacetate hydrolase, Adi1 - acireductone dioxygenase 1, Bckdha - branched chain ketoacid dehydrogenase e1, alpha polypeptide, Bckdhb - branched chain ketoacid dehydrogenase e1, beta polypeptide, Otc - ornithi…	1
mRNA	liver	brain	GO:0006575	cellular modified amino acid metabolic process	5.72e-16	2.05e-13	3.26	3280	80	629	50	[Gsr - glutathione reductase, Ccbl2 - cysteine conjugate-beta lyase 2, Kmo - kynurenine 3-monooxygenase (kynurenine 3-hydroxylase), Ggact - gamma-glutamylamine cyclotransferase, Otc - ornithine transcarbamylase, Gnmt - glycine n-methyltransferase, P4hb - prolyl 4-hydroxylase, beta polypeptide, Gstt3 - glutathione s-transferase, theta 3, Sardh - sarcosine dehydrogenase, Hoga1 - 4-hydroxy-2-oxoglut…	1
[truncated: 2,141 more rows]

## Sheet: Pair.Specificity
		Group.Down						Specificity
[truncated: 21 more rows]

[truncated: 2 more sheets: Slim.Specificity , README]
