# Supplementary material for: Reduced changes in protein compared to mRNA levels across non-proliferating tissues
Source: BMC Genomics. 2017 Apr 18;18:305. doi: 10.1186/s12864-017-3683-9 (PMC5395847; doi:10.1186/s12864-017-3683-9)
Supplement: Supplementary file 9 — Post-Transcriptional Repression. Statistics of the post-transcriptionally repressed genes analysis, and emerging terms in their enrichment analysis. (XLSX 63 kb) [file 12864_2017_3683_MOESM9_ESM.xlsx]

## Sheet: Enrichments
Dataset	Group	Enriched with	#genes	Raw p-value	Corrected p-Value	Frequency in set (%)	Gene List
EAR	cochlea	intrinsic to membrane - GO:0031224	372	1.2e-18	0.001	31	[Slc35f5, Ptdss1, Unc50, Ednrb, Tgoln1, Glce, Amfr, Erbb3, Tmem66, Mgat1, Chst15, Npdc1, Herpud1, Trp53i11, Tm2d1, Paqr4, Tm2d3, BC056474, Tex261, Tmem222, Herpud2, Ndst1, Slc35e3, Cldn6, 1110002B05Rik, Nkain1, Cldn25, Cldn4, Slc6a15, D19Wsu162e, Cldn9, Cldn7, Ei24, BC013529, Tmem167b, Ctxn1, Tmem115, Minos1, Tmem117, Zdhhc6, Fgfrl1, Zdhhc1, Cdon, Tmem234, Cldn11, Ninj1, Fxyd1, Sdc2, Hpn, Tmem176…
EAR	cochlea	regulation of transcription from RNA polymerase II promoter - GO:0006357	125	1.92e-06	0.002	10	[Ednrb, Atn1, Scx, Npnt, Zfp395, Sox2, Sox9, Pou4f3, Sox4, Pias2, Lmo4, Hes6, Lmo1, Zfpm1, Bloc1s2a, Isl1, Eid1, Eid2, Smo, Frzb, Psen1, Erf, Axin1, Pfn1, Atf4, Cdon, C80913, Jund, Bex1, S100a1, Ctdsp1, Tcf7, Creb3l1, Hif1a, Tgfb3, Maml1, Sp1, Jub, Pkia, Id2, Cited2, Sp3, Id1, Id4, Sox12, Id3, Tcf7l1, Tsc22d3, Fzd1, Trp53, Fzd7, Fzd6, Igf2, Fzd9, Bmpr1a, Pbx2, Igf1, Bmp7, Nfkbia, Bmp4, Wwtr1, Snw…
EAR	cochlea	sequence-specific DNA binding transcription factor activity - GO:0003700	66	1.95e-06	0.002	5.5	[Btg2, Sox2, Tgif2, Six2, Hey1, Nfatc4, Rarb, Foxo4, Sox9, Tfdp1, Zfp639, Foxo3, Nfatc3, Pou4f3, Sox4, Hes6, Nr2f1, Nfe2l1, Zfpm1, Isl1, Etv5, Elf2, Zkscan17, Erf, Foxp4, Atf4, Jund, Max, Tcf7, Gtf2ird1, Creb3l1, Creb3l2, Hif1a, Mta1, Atf6b, Sp1, Id1, Sp3, Sox12, Id3, Tcf7l1, Irx1, Rere, Tsc22d3, Usf1, Xbp1, Thrb, Thra, Trp53, Gpbp1, Irx3, Mycl1, Bmpr1a, Pbx2, Tbx2, Srebf2, Tead2, Smad3, Arnt2, Z…
EAR	cochlea	sequence-specific DNA binding - GO:0043565	55	1.56e-05	0.019	4.5	[Scx, Bmi1, Suz12, Sox2, Tgif2, Zfp238, Six2, Hey1, Rarb, Foxo4, Sox9, Maf1, Foxo3, Pou4f3, Sox4, Lmo4, Nr2f1, Nfe2l1, Isl1, Etv5, Elf2, Erf, Foxp4, Atf4, Pole3, Dr1, Jund, Max, Tcf7, Creb3l1, Creb3l2, Hif1a, Mta1, Atf6b, Sp1, Sp3, Sox12, Sox13, Tcf7l1, Irx1, Rere, Usf1, Xbp1, Thrb, Thra, Trp53, Irx3, Pbx2, Tbx2, Srebf2, Smad3, Tef, Tcf3, Hnrnpk, Srebf1]
EAR	vestibule	intrinsic to membrane - GO:0031224	739	4.12e-20	0.001	28	[Fkbp1b, Unc50, Il17re, Uxs1, Tyro3, Eif2ak3, Stxbp6, Gpld1, Itgbl1, Trp53i13, Ccdc56, BC056474, Tex261, Fzd10, Cybasc3, Cldn6, Cldn23, Ndst2, 1110002B05Rik, Cldn4, Nkain1, Cldn9, Cldn7, Cldn22, BC013529, Ccdc90a, Fam73a, Gramd1a, Abcc5, Zdhhc7, Zdhhc8, Zdhhc4, Zdhhc1, Zdhhc2, Cldn12, Lass4, Nipal3, Kdelr2, Sqle, Gjc1, Tmem229b, Tmem229a, Prrt3, Slc25a44, COX1, Fzd3, Dhcr24, Fzd4, Tril, Fzd6, Fzd…
EAR	vestibule	sequence-specific DNA binding transcription factor activity - GO:0003700	154	7.76e-12	0.001	5.8	[Atf2, Atf1, Rcor2, Ets1, Elk1, Elk3, Ets2, Sox9, Sox8, Twist2, Pou4f3, Sox4, Twist1, Tle4, Lmo2, Hes6, Nr1h2, Zfpm1, Maf, Erf, Glis2, Atf5, Atf4, Lass4, Dlx3, Dlx5, Tcf7, Taf1b, Creb3l1, Creb3l2, Hopx, Hif1a, Crebzf, Cited1, Id1, Zbtb24, Sox12, Id3, Tcf7l1, Nfe2, Egr1, Jun, Bach1, Xbp1, Trp53, Sox18, Rorc, Bmpr1a, Pbx2, Cbfa2t2, Smad3, Lhx3, Zbtb17, Tcf4, Tcf3, Junb, Lass5, Sox21, Btg2, Stat6, Z…
EAR	vestibule	DNA binding - GO:0003677	325	3.31e-09	0.001	12	[Thap3, Atf2, Thap4, Atf1, Obfc2b, Thap7, Gfi1, Peg10, Scx, Rcor2, Elk1, Rcor3, Elk3, Zfp395, Sox1, Tinf2, Zfp710, Sox9, Sox8, Bcor, Zbtb5, Twist2, Sox4, Twist1, Abt1, Hes6, Pcbp4, Zfp1, Tnrc18, Nr1h2, Polr1d, Zfp146, Ebf4, Zfpm1, Zfpm2, Zfp260, Gpbp1l1, Med6, Zfp263, Zfp384, Ikzf5, Tfpt, Zfp821, Bahd1, Topors, Atf5, Atf4, Lass4, Snapc1, Zfp131, Kdm6b, Hif1a, Cited1, Sox12, Sox13, Tcf7l1, Nfe2, A…
EAR	vestibule	regulation of transcription, DNA-dependent - GO:0006355	498	4.13e-08	0.001	19	[Atf2, Atf1, Scx, Eif2ak3, Elk1, Elk3, Paxip1, Ccdc59, Zfp710, Fzd10, Twist2, Twist1, Hes6, Med8, Nr1h2, Med9, Maml3, Prr13, Med6, Eid1, Tfpt, Eid2, Zfp821, Axin1, Axin2, Topors, Atf6, Rcbtb1, Atf5, Atf4, Lass4, Kdm6b, Hif1a, Maml1, Cited4, Hdac11, Maml2, Cited1, Jub, Pkia, Cited2, Sox12, Sox13, Tcf7l1, Pkig, Dcaf6, Nfe2, Bach1, Jun, Fzd3, Baz2a, Fzd4, Sox18, Fzd6, Fzd9, Bmpr1a, Pbx2, Fzd8, Nfkbi…
EAR	vestibule	transcription, DNA-dependent - GO:0006351	351	2.97e-07	0.001	13	[Atf2, Atf1, Thap7, Gfi1, Zfp397, Scx, Rcor2, Elk1, Rcor3, Elk3, Paxip1, Zcchc12, Ccdc59, Zfp710, Epc1, Sox9, Sox8, Bcor, Zbtb5, Twist2, Sox4, Twist1, Abt1, Hes6, Zfp1, Med8, Nr1h2, Med9, Polr1d, Ebf4, Zfpm1, Zfpm2, Zfp260, Gpbp1l1, Prr13, Med6, Zfp263, Ikzf5, Eid1, Tfpt, Eid2, Zfp821, Bahd1, Rcbtb1, Atf5, Atf4, Senp2, Snapc5, Tfb2m, Snapc1, Snapc2, Zfp498, Nlk, Zfp131, Hif1a, Maml1, Hdac11, Cite…
EAR	vestibule	transmembrane signaling receptor activity - GO:0004888	76	8.61e-07	0.002	2.9	[Adra2a, Ednrb, Tyro3, Ghr, Tnfrsf1a, Csf2ra, Gabbr1, Tm2d1, Ptger1, Cxcr7, Crcp, Fzd10, Tspan12, Il13ra1, Sfrp2, Sfrp5, Hpgd, Ppard, Lphn2, Cx3cr1, Epha1, Nptxr, Smo, Sema5a, Pth1r, Taar5, Tacr3, Gpr30, Fgfrl1, Agtrap, Ddr1, F2r, Il10rb, Lrp6, Aplnr, Ephb1, Ifnar1, Inpp5k, Lrp5, Ephb6, Sema4d, Csf1r, Ifnar2, Ptch1, Slc22a17, P2ry2, Acvr1b, B9d1, Gpr153, Fzd3, Tgfbr3, Il11ra1, Ryk, Fzd4, Tie1, Fz…
EAR	vestibule	receptor activity - GO:0004872	123	1.51e-06	0.003	4.7	[Adra2a, Ednrb, Tyro3, Itgbl1, Tm2d1, Cxcr7, Crcp, Fzd10, Tspan12, Hpgd, Nr1h2, Chrna10, Nptxr, Scarb1, Smo, Ldlr, Tacr3, Fgfrl1, Xpr1, F2r, Aplnr, Lrp10, Inpp5k, Csf1r, Cd163, Ptch1, Loxl3, Fzd3, Fzd4, Fzd6, Fzd9, Rorc, Bmpr1a, Fzd8, Ccrl1, Bmpr1b, Fgfr4, Tmprss3, Siva1, Grik5, Il4ra, Chrna4, Cry1, Rgma, Ghr, Tnfrsf1a, Csf2ra, Gabbr1, Ptger1, Rara, Rarb, Clec18a, Sfrp2, Il13ra1, Med13, Ogfrl1, R…
EAR	vestibule	regulation of bone mineralization - GO:0030500	21	7.66e-06	0.017	0.8	[Nfe2, Srgn, Grem1, Bmpr1a, Creb3l1, Bmpr1b, Bmp7, Bmp6, Cd276, Pkdcc, Bmpr2, Bmp4, Hif1a, Bmp2, Smad3, Nbr1, Acvr2a, Sox9, Bcor, Twist1, Ank]
EAR	vestibule	regulation of transcription from RNA polymerase II promoter - GO:0006357	245	1.16e-05	0.028	9.3	[Atf2, Atf1, Ednrb, Gfi1, Eif2ak3, Scx, Elk1, Zfp395, Paxip1, Epc1, Sox9, Sox8, Bcor, Fzd10, Twist2, Sox4, Twist1, Abt1, Hes6, Med8, Nr1h2, Med9, Maml3, Zfpm1, Zfpm2, Med6, Zfp384, Eid1, Eid2, Axin1, Sik1, Atf6, Pfn1, Atf5, Atf4, Bex1, Kdm6b, Hif1a, Maml1, Maml2, Jub, Pkia, Id2, Cited2, Id1, Sox12, Id4, Id3, Tcf7l1, Pkig, Dcaf6, Egr1, Bach1, Jun, Fzd3, Fzd4, Sox18, Eaf1, Fzd6, Fzd9, Bmpr1a, Pbx2,…
EAR	vestibule	signal transducer activity - GO:0004871	126	1.66e-05	0.039	4.8	[BC031181, Adra2a, Ednrb, Tyro3, Irs2, Mapk6, Tm2d1, Ticam1, Cxcr7, Tmem101, Crcp, Fzd10, Shisa5, Tspan12, Hpgd, Nr1h2, Cant1, Map3k3, Map3k1, Nptxr, Smo, Dok4, Axin1, Axin2, Tacr3, Fgfrl1, F2r, Aplnr, Nlk, Inpp5k, Hif1a, Csf1r, Ptch1, Dvl1, Dvl2, Fzd3, Plk2, Fzd4, Nek6, Fzd6, Fzd9, Rorc, Bmpr1a, Fzd8, Ccrl1, Bmpr1b, Fgfr4, Smad3, Grik5, Il4ra, Chrna4, Gng11, Eef1d, Stat6, Cry1, Rgma, Ghr, Tnfrsf…
MMT	brain	intrinsic to membrane - GO:0031224	87	1.57e-08	0.001	40	[Ppap2b, Nfe2l1, Cnih2, Nat8l, Atp5g3, Bai2, Ndfip1, Enpp2, Tusc3, Ankrd46, Gpr162, Rnf112, Snn, Clstn3, Chst1, Syngr3, Nptn, Pld3, ATP6, Plekhb1, Gria1, Serinc1, Gde1, ND5, Atp6ap2, ND2, ND3, Mag, Lynx1, Nrn1, Fads1, Arl6ip1, Tspan7, Cx3cl1, Laptm4a, Aplp1, Pink1, Tspan3, Tmem59l, Slc8a2, Ghitm, Itm2c, Jph3, C530028O21Rik, Tmem66, Grina, Cyp46a1, Nsg1, CYTB, Dlgap3, Uqcr11, Ttyh1, Cds2, Fam134a,…
MMT	cerebellum	intrinsic to membrane - GO:0031224	124	1.35e-09	0.001	38	[Gprc5b, Icmt, Kcnc1, Kcnc3, Scn8a, Man2a2, Ankrd46, Gpr162, Tmcc2, ATP6, Pld3, Kcnk1, Plekhb1, Mlc1, Gde1, Atp6ap2, Lynx1, Abca2, Tmem145, Tmem147, Ntsr2, Cmtm5, Scd1, Fads1, Aplp1, Pink1, Kcnt1, Aatk, Fads2, Gria4, Fndc5, Jph3, Slc38a1, St3gal5, Nsg1, 2310016M24Rik, Fam134a, Darc, Slc22a17, Cntnap1, Lrp1, Tmem130, St8sia5, Tmem151b, Panx2, Fam173a, Faim2, Clec2l, Npdc1, Scn1b, COX3, COX2, COX1,…
MMT	heart	intrinsic to membrane - GO:0031224	150	1.17e-13	0.001	31	[Glg1, Fam174b, Mcl1, Cd81, Corin, Cd59a, Adipor1, Tcta, Antxr2, Ly6a, Yipf7, Bnip3, Ly6e, Jam2, ATP6, Ergic3, Mtfp1, Dhrs3, Dgat2, Kcnk3, Fitm2, 2310067B10Rik, Fitm1, Kdr, Tnfrsf12a, Lynx1, Tmem59, Tmem147, Pln, Timm17a, Slc25a39, Pink1, Coq2, Kcnj5, Slc25a34, Fndc5, Mfn1, Mfn2, Use1, Tmem242, Tie1, Gpc1, Art1, Rtn2, 2310016M24Rik, Ano10, Maea, Tmem63b, Cd99, Fam134b, Slc6a8, Ctdnep1, Ly6c1, H2-…
MMT	kidney	intrinsic to membrane - GO:0031224	480	3.35e-52	0.001	42	[C130074G19Rik, Ost4, Icmt, 1810027O10Rik, Adipor2, B3gnt1, Adipor1, Scnn1g, Slc9a8, Umod, Scnn1a, Scnn1b, ATP6, Jtb, Tacstd2, Slc30a2, Slc30a5, Abca2, Jagn1, Abca3, Cmtm4, Cmtm6, Abhd2, Osta, Abhd3, Ostc, Lrrc19, Gpc3, Use1, Pex2, 9530008L14Rik, Atf6b, Lpcat3, Spns1, Derl1, Tmem183a, Fam134a, Slc35a4, Slc16a2, Slc35a1, Fam134c, Fam134b, Slc16a4, H2-Ab1, Gpr108, Spns2, Slc16a9, Ly6c1, Ucp2, 06100…
MMT	kidney	transmembrane transporter activity - GO:0022857	112	1.88e-08	0.001	9.8	[Psen1, Trpv4, Slc7a9, Pfn3, Slc7a7, Scnn1g, Slc9a8, Slc25a42, Tpcn1, Scnn1a, ATP6, Scnn1b, Kcnk5, Kcnk1, Slc16a13, Slc16a14, Atp6v1e1, Slc30a2, Slc16a12, Slc30a5, Slc26a4, Clcnkb, Clcnka, Slc29a3, Gas6, Slc11a2, Timm17a, Slc22a23, Cr1l, Slc31a1, Clcn4-2, Slc4a9, Surf1, BC021785, Slc26a1, Slc35a4, Slc16a2, Slc22a18, Slc34a3, Slc35a1, Slc16a4, Slc6a8, Rhcg, Slc22a13, Slc16a9, Chrna4, Aqp4, Aqp6, A…
MMT	kidney	receptor activity - GO:0004872	61	9.76e-08	0.001	5.3	[Csf1r, Ddr1, Trpv4, Nr1d1, Gpr125, Nr1d2, Nr1h3, Nr1h4, Folr1, Tspo, Casr, Adipor2, Adipor1, F2r, Rxra, Nr1h2, Acvr1b, Thra, Atp6ap2, Fzd1, Hpn, Ptger3, Tgfbr2, Fzd4, Nr2f2, Cr1l, Amfr, Esrra, Ltbr, Ephb4, Esrrg, Sema4g, Lgr4, Sema4d, Tnfrsf1a, Tmprss2, Ogfr, Hyal2, Erbb3, Erbb2, 0610031J06Rik, Agtr1a, Chrna4, Ghr, Lrp10, Sigirr, Tm2d1, Cxcl16, Lrp6, Sema3g, Itgb6, Tmem123, Mertk, Sema3b, Adra2b…
MMT	kidney	positive regulation of transcription, DNA-dependent - GO:0045893	82	1.21e-06	0.003	7.1	[Nfe2l2, Rnf6, Agrn, Mdk, Gpbp1, Foxi1, Srebf2, Tef, Zmiz1, Scap, Ddx41, Nr1h3, Atf4, Tfdp1, Nr1h4, Zmiz2, Pkd2, F2r, Rxra, Nr1h2, Id2, Ldb1, Hipk2, Mlxipl, Ski, Acvr1b, Thra, Pik3r1, Fzd1, Aff1, Snw1, Fzd4, Nr2f2, Dvl1, Bmp6, Bmp4, Lmo4, Epas1, Irak1, Esrra, Cited2, Sall1, Esrrg, Creb3, Mef2d, Dcaf6, Ncoa3, Hoxd9, Klf15, Ep300, Lgr4, Tnfrsf1a, Lbh, Cxxc1, Hyal2, Wwtr1, Erbb2, Mll5, Tmsb4x, 06100…
MMT	kidney	sequence-specific DNA binding transcription factor activity - GO:0003700	46	2.85e-06	0.004	4	[Hoxb8, Nfe2l1, Mef2d, Nfe2l2, Hoxd9, Gpbp1, Klf15, Atf6b, Hes6, Foxi1, Ep300, Srebf2, Nr1d1, Tef, Nr1d2, Id3, Atf4, Nr1h3, 0610031J06Rik, Tfdp1, Nr1h4, Tbx2, Crebl2, Bhlhe40, Hlf, Rxra, Maz, Nr1h2, Creb3l2, Thra, Lass2, Rere, Aff1, Xbp1, Nr2f2, Epas1, Tcf21, Esrra, Ppara, Glis2, Mafg, Gatad1, Tcf25, Esrrg, Foxo3, Creb3]
MMT	kidney	regulation of transcription from RNA polymerase II promoter - GO:0006357	92	1.03e-05	0.018	8	[Psen1, Nfe2l2, Setd8, Agrn, Foxi1, Srebf2, Tef, Zmiz1, Nr1d1, Insig2, Nr1d2, Id3, Scap, Ddx41, Insig1, Nr1h3, Atf4, Nr1h4, Zmiz2, Tbx2, Pkd2, Pam, Bhlhe40, Rxra, Nr1h2, Id2, Ldb1, Hipk3, Hipk2, Trak2, Mlxipl, Hipk1, Ski, Acvr1b, Thra, Pik3r1, Fzd1, Abca2, Snw1, Fzd4, Gps2, Nr2f2, Bmp6, Bmp4, Lmo4, Epas1, Irak1, Esrra, Atn1, Cited2, Sall1, Esrrg, Creb3, Mef2d, Dcaf6, Ncoa3, Wwp2, Pex2, Hoxd9, Hox…
MMT	kidney	signal transducer activity - GO:0004871	58	1.23e-05	0.022	5.1	[Csf1r, Ddr1, Trpv4, Ndfip1, Nr1d1, Shisa5, Gpr125, Nr1d2, Nr1h3, Nr1h4, Tspo, Casr, F2r, Rxra, Nr1h2, Acvr1b, Thra, Fzd1, Gna11, Gna12, Ptger3, Tgfbr2, Fzd4, Dvl1, Nr2f2, Sh2b1, Epas1, Map3k11, Esrra, Ephb4, Esrrg, Cxxc5, Tmem9b, Lgr4, Sema4d, Tnfrsf1a, Litaf, Erbb3, Erbb2, 0610031J06Rik, BC031181, Agtr1a, Chrna4, Ghr, Gnai1, Sigirr, Tm2d1, Lrp6, Mertk, Mapk3, Adra2b, Il6st, Atp2c1, Pde8a, Cckar…
MMT	kidney	WW domain binding - GO:0050699	10	2e-05	0.029	0.87	[Traf4, Litaf, Shisa5, Wbp5, Dazap2, Scnn1g, Ndfip1, Scnn1a, Wbp1, Scnn1b]
MMT	liver	intrinsic to membrane - GO:0031224	329	2.99e-33	0.001	39	[Mmd, Psen2, C130074G19Rik, Mcl1, Ost4, Clec4g, 1810027O10Rik, Slco2a1, Elovl5, Cd59a, Adipor2, Adipor1, Ly6a, St6gal1, Slc25a42, Elovl6, Ly6e, Slc25a44, Tpcn1, Slc25a47, ATP6, Jtb, Mfsd2a, Dhrs3, Tm6sf2, Dgat2, Slc16a12, Fitm2, Atp6ap1, Unc93b1, Mrap, Dpagt1, Cmtm8, Abca3, Cmtm6, Abhd2, Slco2b1, Slc25a39, Ostc, Ndst1, Abca8a, Fads6, Pink1, Gpld1, Tmem150a, Slc31a1, Use1, 9530008L14Rik, Tmem242, …
MMT	liver	receptor activity - GO:0004872	44	3.17e-06	0.005	5.2	[Mmd, Csf1r, Cfi, Sema4g, Gfra1, Tnfrsf1a, Gprc5c, Sigmar1, Ogfr, Adra1b, Hyal2, Nr1d1, Enpp2, Erbb3, Nr1d2, Crcp, Nr1h3, Nr1h4, Gpr146, Lrp1, Agtr1a, Tspo, Adipor2, Ghr, Adipor1, Il6ra, Pglyrp2, Rxra, Tspan12, Nr0b2, Hfe2, Hpn, Sdc4, Npr2, Cd5l, Cr1l, Amfr, Vtn, Ppara, M6pr, Ltbr, Nr1i2, Nr1i3, Gcgr]
MMT	liver	sequence-specific DNA binding transcription factor activity - GO:0003700	36	6.44e-06	0.007	4.3	[Nfe2l1, Srebf1, Klf15, Hes6, Zfp445, Srebf2, Cebpa, Nr1d1, Nr1d2, Atf5, Id3, Atf4, Nr1h3, Nr1h4, Hhex, Crebl2, Bhlhe40, Rxra, Maz, Nr0b2, Creb3l3, Zbtb7b, Nfix, Lass2, Irf2, Xbp1, Dbp, Foxa3, Foxa2, Epas1, Ppara, Mafg, Stat1, Tcf25, Nr1i2, Nr1i3]
MMT	liver	extracellular region - GO:0005576	123	1.3e-05	0.012	15	[2310044H10Rik, Tsku, Mup20, Apof, Angptl3, Angptl4, St6gal1, Apom, Apon, Gpi1, C1rl, F11, Mup14, F12, Smpd1, Mup17, Cmtm8, F7, Cd5l, Gas6, Cmtm6, Mup7, Apoa2, Habp2, F5, Irgm2, Mup3, Serpina3n, Gpld1, Glt1d1, Lipc, Smoc1, Gfra1, Tmem25, Lect2, St3gal1, Hamp, Il6ra, Pglyrp2, Crp, Vnn3, Colec11, 1100001G20Rik, Cpb2, Gm6484, Hgfac, Adam9, Gsto1, Proc, Grn, Lrg1, Man2b2, Serpina1e, C4bp, Mmp19, Mst1…
MMT	liver	humoral immune response - GO:0006959	18	3.76e-05	0.044	2.1	[C1rl, Cfi, C9, Cfp, C1qa, C1qb, C1ra, C1s, C8g, Masp2, Masp1, C8a, Cr1l, C8b, H2-Ab1, H2-Eb1, C4bp, Crp]
NCI60	breast	zinc ion binding - GO:0008270	90	1.97e-09	0.001	12	[MKRN1, GTF3A, RAI1, ZBTB33, ZC3HAV1, DBF4, ZMAT2, ZNF639, ZNF12, CTCF, ZBTB38, MLL5, MAZ, TRIM8, RNF103, PEX2, NSMCE1, TRIM44, ZNF146, RBCK1, RNF149, KDM5B, RNF145, PHC2, ZCCHC8, PAN3, ZNF644, RREB1, CIZ1, ZDHHC5, YY1, ZDHHC7, UBR3, TIMM8B, TRIM37, PJA2, SUZ12, RNF130, UHRF2, ZDHHC16, KDM2A, ZMIZ1, NBR1, ZNF277, RNF139, SIAH2, USP22, MDM4, RNF135, SEC23B, ZFAND6, ZFAND5, ZMYND11, LIMS1, CNBP, PO…
NCI60	breast	regulation of transcription, DNA-dependent - GO:0006355	171	2.72e-09	0.001	22	[ITGB3BP, PRR13, BBX, CBX4, ZNF639, PTTG1, MAF1, MXI1, CITED2, PNN, MAGED1, DDX17, MLL5, PICALM, WWP1, INSIG1, EED, DHX33, RBCK1, RBFOX2, PTPRK, ZNF644, RAN, RREB1, YY1, HMG20B, MED13, DDIT3, FOXN3, TRIM37, SUZ12, HIF1A, KDM2A, JUN, GTF2IRD1, VEGFA, MAPK9, TFAP2A, TGIF1, DNTTIP2, NFE2L1, NFE2L2, MAD2L2, UBA52, SMARCA4, MEAF6, EID1, CAMTA1, CNBP, LITAF, TADA3, SNX6, STRAP, NFKBIA, MYBL1, ATF1, VPS…
NCI60	breast	DNA binding - GO:0003677	123	8.45e-09	0.001	16	[TMEM18, ZNF639, BBX, H1FX, MXI1, MAF1, HMGN4, PNN, HIST1H2BK, H2AFV, H2AFZ, RBCK1, H2AFY, DHX33, RBMS1, ZNF644, RREB1, YY1, HMG20B, TOPBP1, H2AFJ, DDIT3, FOXN3, SUZ12, RAD1, HIF1A, UHRF2, KDM2A, HUWE1, JUN, GTF2IRD1, TGIF1, TFAP2A, NFE2L1, NFE2L2, SMARCA4, ZFAND6, ZFAND5, CAMTA1, CNBP, MYBL1, ATF1, VPS72, CXXC1, RPL7, JUND, HNRNPD, PBRM1, TAF9, TFDP1, HNRNPAB, KLF6, SUB1, KLF10, PAIP1, TAF7, TEA…
NCI60	breast	positive regulation of macromolecule biosynthetic process - GO:0010557	70	2.66e-06	0.002	9	[RPS6KB1, CTCF, CITED2, ZBTB38, CDC42, MLL5, DDX17, PRMT2, MAZ, PICALM, DHX33, TOP2A, MYC, SAMD4A, CYR61, CCNH, RAN, CIZ1, RREB1, CNPY2, FOXJ3, MED13, HMGA1, DDIT3, HIF1A, NCOA3, NCOA4, JUN, NCOA6, VEGFA, TFAP2A, HSPB1, NFE2L2, USP22, MAD2L2, SMARCA4, SERP1, SUCO, CNBP, TADA3, PPM1A, NFKBIA, MYBL1, ATF1, UHMK1, CXXC1, JUND, PPP3CB, HNRNPD, NFAT5, TAF9, PPP3CA, FBXW11, HNRNPAB, KLF6, CEBPB, PAIP1,…
NCI60	breast	positive regulation of gene expression - GO:0010628	64	2.91e-06	0.002	8.3	[CTCF, CITED2, ZBTB38, CDC42, MLL5, DDX17, PRMT2, MAZ, PICALM, CD44, DHX33, TOP2A, MYC, CYR61, CCNH, RAN, RREB1, MED13, FOXJ3, HMGA1, DDIT3, HIF1A, NCOA3, NCOA4, JUN, NCOA6, VEGFA, TFAP2A, MAPK9, NFE2L2, USP22, MAD2L2, SMARCA4, CNBP, TADA3, PPM1A, NFKBIA, MYBL1, ATF1, CXXC1, JUND, PPP3CB, HNRNPD, NFAT5, TAF9, PPP3CA, FBXW11, HNRNPAB, KLF6, CEBPB, TGFBR1, TAF7, TEAD1, ATF4, RNF6, RNF4, SP3, SLC50A…
NCI60	breast	embryonic organ development - GO:0048568	18	1.3e-05	0.018	2.3	[CEBPB, TGFBR1, DDIT3, CITED2, HIF1A, HIPK1, SP3, VEGFA, NCOA6, PRKRA, INSIG1, TFAP2A, PBX1, GNAS, KAT6A, CYR61, SMARCA4, DLG1]
NCI60	cns	regulation of transcription, DNA-dependent - GO:0006355	203	6.06e-16	0.001	24	[ITGB3BP, HMGN3, PRR13, ZNF639, BBX, PTTG1, CITED2, DDX17, PICALM, TRAK2, PHTF2, INSIG1, CREB3L2, PTPRK, ZNF644, RAN, YY1, HMG20B, DEPDC1, MED13, ZNF238, JUN, VEGFA, MAPK9, TGIF1, ZZZ3, CDCA7L, MAD2L2, ZNHIT3, SIVA1, NFKBIA, MYBL1, VEZF1, TCF4, HNRNPAB, KLF6, SUB1, KLF10, TGFBR1, SMYD2, TAX1BP1, GAS6, YY1AP1, RNF6, ZNF217, NOLC1, RNF4, ETS1, RBPJ, GTF3A, ZNF292, ZBTB33, ZNF12, EIF2A, RFXANK, YBX1…
NCI60	cns	regulation of macromolecule biosynthetic process - GO:0010556	232	6.52e-15	0.001	27	[ITGB3BP, HMGN3, PRR13, ZNF639, BBX, PTTG1, CITED2, DDX17, PICALM, TRAK2, CTGF, INSIG1, PHTF2, CREB3L2, PTPRK, ZNF644, CIZ1, RAN, YY1, HMG20B, DEPDC1, MED13, EIF2AK1, ZNF238, JUN, VEGFA, MAPK9, TGIF1, ZZZ3, CDCA7L, MAD2L2, ZNHIT3, SUCO, SIVA1, NFKBIA, MYBL1, UHMK1, TCF4, VEZF1, HNRNPAB, KLF6, SUB1, PAIP1, TGFBR1, KLF10, SMYD2, TAX1BP1, GAS6, FXR1, RNF6, YY1AP1, ZNF217, RNF4, NOLC1, ETS1, RBPJ, GT…
NCI60	cns	DNA binding - GO:0003677	142	2.1e-12	0.001	17	[HMGN3, BBX, ZNF639, H1FX, HMGN4, PNN, HIST1H2BK, H2AFV, PHTF2, CREB3L2, H2AFZ, H2AFY, RBCK1, RC3H2, RBMS1, ZNF593, ZNF644, YY1, HMG20B, TOPBP1, POLB, LHFP, CSDA, DDIT3, FOXN3, SUZ12, HIF1A, ZNF238, HUWE1, JUN, ZZZ3, TGIF1, TFAP2A, NFE2L1, NFE2L2, SMARCA4, ZFAND6, ZFAND5, CAMTA1, CXXC5, MYBL1, ATF1, RPL7, JUND, HNRNPD, TAF9, SKIL, TCF4, VEZF1, RUNX2, HNRNPAB, CREBL2, TFDP1, TAF2, KLF6, EPAS1, SUB…
NCI60	cns	regulation of transcription from RNA polymerase II promoter - GO:0006357	94	5.47e-10	0.001	11	[RAI1, HMGN3, ZNF292, CBX4, EIF2A, RFXANK, YBX1, ZBTB38, CITED2, SAP30, DDX17, MAZ, TRAK2, CREG1, INSIG1, YAP1, LRRFIP1, TNIP1, TOP2A, MYC, BRD8, EGR1, ZNF593, CTBP1, YY1, PKIG, NCOA7, MED13, FOXJ3, CSDA, MBD2, FOXN3, DDIT3, NRIP1, RBBP8, SUZ12, NCK2, HIF1A, ZNF238, JUN, VEGFA, HIPK2, NCOA6, TGIF1, TFAP2A, NFE2L2, CLOCK, ACVR1, SMARCA4, ZMYND11, EID1, LITAF, STRAP, NFKBIA, NFIX, TCF7L2, ATF1, TNF…
NCI60	cns	positive regulation of gene expression - GO:0010628	85	2.48e-09	0.001	10	[HMGN3, ZNF292, RFXANK, ZBTB38, CITED2, FUBP1, CDC42, DDX17, MLL5, PRMT2, PICALM, MAZ, CD44, MDFIC, CTGF, CREB3L2, QKI, USP16, TNIP1, TOP2A, MYC, EGR1, SRPK2, RAN, NCOA7, FOXJ3, MED13, DDIT3, NRIP1, PLAUR, NCK2, HIF1A, NCOA4, JUN, VEGFA, HIPK2, NCOA6, MAPK9, TFAP2A, NFE2L2, USP22, MAD2L2, CLOCK, ACVR1, SMARCA4, NFKBIA, NFIX, MYBL1, TCF7L2, ATF1, TNFRSF1A, JUND, HNRNPD, NFAT5, TAF9, PPP3CA, TCF4, …
NCI60	cns	negative regulation of gene expression - GO:0010629	78	3.14e-08	0.001	9.2	[ZNF639, CBX4, ZNF12, YBX1, CITED2, CDC42, SAP30, PRMT2, MDFIC, LRRFIP1, MYC, EGR1, RBFOX2, PTPRK, CTBP1, ZNF593, YY1, PKIG, SKP2, NDUFA13, CNPY2, DEPDC1, IFI16, CSDA, MBD2, UBE2B, FOXN3, NRIP1, PLAUR, RBBP8, SUZ12, ZNF238, JUN, HIPK2, TGIF1, TFAP2A, CELF1, SMARCA4, ZMYND11, EID1, SNX6, STRAP, NFIX, TCF7L2, DROSHA, TNFRSF1A, SET, PRKRA, SKIL, TCF4, FBXW11, RUNX2, CEBPB, GMNN, KLF10, TAF7, YWHAB, …
NCI60	cns	zinc ion binding - GO:0008270	90	1.37e-07	0.001	11	[MKRN1, GTF3A, RAI1, ZBTB33, ZNF292, ZC3HAV1, DBF4, ZMAT2, ZNF639, ZNF12, ZBTB38, MLL5, MAZ, NSMCE1, TRIM44, ZNF146, RC3H2, RBCK1, USP16, RNF145, PHC2, EGR1, ZBTB20, ZNF593, ZNF644, CIZ1, ZDHHC5, YY1, MICAL2, ZDHHC7, ZSWIM6, UBR3, TIMM8B, TRIM37, SUZ12, PJA2, RNF130, PJA1, ZNF238, ZMIZ1, NBR1, ZZZ3, USP22, SIVA1, ZFAND6, ZFAND5, ZMYND11, ARFGAP3, POLR2K, AMZ2, ZCRB1, ZNF655, ANAPC11, CXXC5, SCAF1…
NCI60	cns	regulation of cell differentiation - GO:0045595	65	4.84e-06	0.007	7.7	[RTN4, NBN, DDR2, YBX1, CDC42, DDX17, MLL5, SERPINE2, CTGF, INSIG1, TPT1, YAP1, ERRFI1, MYC, ASPM, RBFOX2, HLA-B, HLA-G, SUZ12, HIF1A, ADM, BTG1, NME1, NBR1, JUN, VEGFA, TGIF1, MAPK9, TFAP2A, GNAS, PMP22, ACVR1, SMARCA4, SUCO, NFKBIA, SPOCK1, ITGB1, TCF7L2, ATF1, ITGAV, JUND, SKIL, TCF4, CREBL2, CEBPB, TGFBR1, KLF10, TGFBR2, NDFIP1, RAF1, RCAN1, DPYSL2, SNAI2, WWTR1, GAS6, FOXP1, HOXB3, RNF6, NRE…
NCI60	cns	transcription factor binding - GO:0008134	42	6.53e-06	0.008	5	[NBN, HMGN3, NFKBIA, TCF7L2, CITED2, PRMT2, MDFIC, CREG1, NPM1, TPT1, TAF9, TCF4, MYC, TRIP12, TFDP1, ACTB, RBFOX2, CTBP1, CEBPB, EPAS1, GMNN, TAF7, FOXJ3, MED13, FOXN3, FOXP1, FLNA, STAT3, DDIT3, RBBP8, NRIP1, HIF1A, NOLC1, RNF4, ETS1, JUN, NCOA6, HIPK2, MAPK9, RBPJ, SMARCA4, ZNHIT3]
NCI60	cns	molecular transducer activity - GO:0060089	49	7.52e-06	0.009	5.8	[ITGB3BP, LTBP1, SLC20A1, GNA12, DDR2, NISCH, TMEM9B, PRMT2, PLRG1, CD44, IFNGR2, IFNGR1, BRD8, PTPRK, IRS2, HLA-A, HLA-C, HLA-B, HLA-E, HLA-G, FLNA, PLAUR, HLA-F, HIF1A, MAPK9, GNAS, VOPP1, MAP3K13, CLOCK, ACVR1, ADORA2B, GNAI2, LITAF, TFG, GNG11, CXXC5, TNFRSF1A, TMED4, SHISA5, EPAS1, TGFBR1, TGFBR2, NDFIP1, RAF1, STAT3, STAT2, DKK1, CDKN1B, PLK2]
NCI60	cns	embryonic organ development - GO:0048568	22	9.39e-06	0.01	2.6	[CEBPB, EPAS1, PHACTR4, TGFBR1, TGFBR2, BIRC6, DDIT3, CITED2, HOXB3, HIF1A, ADM, HIPK1, SP3, VEGFA, HIPK2, INSIG1, NCOA6, PRKRA, TFAP2A, GNAS, SMARCA4, DLG1]
NCI60	cns	transcription factor complex - GO:0005667	25	2.19e-05	0.029	3	[TAF2, CTBP1, EPAS1, SUB1, YY1, E2F7, TAF7, FOXJ3, WWTR1, TCF7L2, ATF1, FOXN3, FOXP1, ATF4, TAF13, HIF1A, PRMT2, JUN, CREG1, NCOA6, GTF3C6, TAF9, TCF4, CLOCK, TFDP1]
NCI60	cns	nucleic acid metabolic process - GO:0090304	263	3.27e-05	0.043	31	[ITGB3BP, PRR13, ZNF639, BBX, RNASEH1, H1FX, PTTG1, WTAP, CITED2, DDX17, H2AFV, HIST1H2BK, CTGF, PHTF2, CREB3L2, H2AFZ, RPL26L1, FAU, H2AFY, FAM103A1, ZNF644, RAN, YY1, HMG20B, POLB, MED13, DEPDC1, HUWE1, RPS16, ZNF238, NME1, JUN, TGIF1, ZZZ3, CDCA7L, RPS10, MAD2L2, ZCRB1, PPT1, MYBL1, TCF4, VEZF1, PRPF40A, SPOP, KLF6, MKI67, SUB1, PAIP1, KLF10, SMYD2, HNRNPA1, RPF1, PPA2, SRSF5, YY1AP1, SRSF4, Z…
NCI60	colon	zinc ion binding - GO:0008270	120	8.46e-13	0.001	13	[MKRN1, ZC3HAV1, DBF4, ZNF639, ZNRF3, MLL5, RNF141, TRIM44, RC3H2, RBCK1, RNF149, RNF34, MLL3, RNF145, ZNF593, RNF220, PAN3, ZNF644, RREB1, CIZ1, YY1, UBR3, TIMM8B, TRIM37, SUZ12, UHRF2, MTF2, NBR1, FBXO11, ZFAND5, AMZ2, ZNF511, ZCRB1, ANAPC11, CXXC5, ZMYND8, ZNF330, ZC3H8, TCF20, RNF11, RNF167, RNF13, KLF5, KLF6, AEBP2, NPLOC4, KLF13, KLF10, ANKMY2, WHSC1, SMYD2, ZBTB44, TAX1BP1, BFAR, RNF6, ZNF…
NCI60	colon	DNA binding - GO:0003677	159	4.85e-12	0.001	17	[HMGN3, TMEM18, BBX, ZNF639, MXI1, HMGN4, PNN, RNF141, H2AFV, HIST1H2BK, DDX11, ORC4, H2AFZ, DHX33, H2AFY, RBCK1, RC3H2, MLL3, H1F0, ZNF593, RBL2, ZNF644, RREB1, YY1, FOXN2, TOPBP1, H2AFJ, JUNB, DDIT3, SUZ12, HIF1A, UHRF2, HUWE1, MTF2, GTF2IRD1, TGIF1, NFE2L1, NFE2L2, SMARCA4, ZFAND5, CAMTA1, TNRC18, GPBP1L1, ZNF511, CXXC5, ATF1, ZC3H8, FOXQ1, TCF20, ACD, RPL7, RPL6, JUND, HNRNPD, PBRM1, RNF11, T…
NCI60	colon	regulation of transcription, DNA-dependent - GO:0006355	207	1.28e-11	0.001	22	[ITGB3BP, HMGN3, PRR13, ZNF639, BBX, PTTG1, MXI1, DDX17, PICALM, CDCA7, WWP1, INSIG1, DHX33, PTPRK, ZNF644, RAN, PCID2, RREB1, YY1, MED13, VEGFA, TGIF1, CDCA7L, MAD2L2, GPBP1L1, ZNF511, TCF20, PBRM1, SUPT7L, HNRNPAB, BMP4, KLF5, KLF6, AEBP2, SUB1, KLF13, KLF10, SMYD2, ZBTB44, USF2, TAX1BP1, RNF6, YY1AP1, ZNF217, RNF4, ETS2, MLX, SMURF2, RBPJ, KLF4, KAT6A, KLF3, GTF3A, ZNF292, ZBTB33, ELF3, CCNT1,…
NCI60	colon	regulation of cellular metabolic process - GO:0031323	318	7.38e-07	0.002	34	[ITGB3BP, HMGN3, SEC31A, PRR13, BBX, ZNF639, PTTG1, CLK1, CDC16, MXI1, DDX17, PICALM, CDCA7, DDX11, CD44, WWP1, INSIG1, RAPGEF6, DHX33, IBTK, PTPRK, ZNF644, RREB1, PCID2, CIZ1, RAN, YY1, MED13, YIF1A, EIF2AK1, GAPVD1, VEGFA, TGIF1, CDCA7L, MAD2L2, GPBP1L1, ZNF511, NPRL2, UHMK1, TCF20, ACD, PBRM1, SUPT7L, HNRNPAB, BMP4, KLF5, AEBP2, ODC1, KLF6, BECN1, SUB1, KLF13, PAIP1, KLF10, TGFBR2, NDFIP1, JTB…
NCI60	colon	embryonic organ development - GO:0048568	23	4.34e-06	0.01	2.4	[BMP4, CEBPB, PHACTR4, TGFBR2, BIRC6, KITLG, DDIT3, JUNB, NIPBL, HIF1A, HOXB7, HIPK1, ID2, SP1, SP3, VEGFA, INSIG1, NCOA6, PRKRA, LRP6, GNAS, KAT6A, SMARCA4]
NCI60	colon	cellular response to interferon-gamma - GO:0071346	15	2.11e-05	0.038	1.6	[PTPN2, OAS3, HLA-A, HLA-C, HLA-B, HLA-E, HLA-G, B2M, HLA-F, IRF9, CD44, MT2A, CAMK2D, IFNGR2, IFNGR1]
NCI60	leuk	organellar ribosome - GO:0000313	27	4.49e-08	0.001	4.3	[MRPL40, MRPL42, MRPS16, MRPS15, MRPS33, MRPL41, MRPL11, MRPL13, MRPL36, MRPL18, MRPL37, MRPL39, MRPL32, MRPL34, MRPL35, MRPL52, MRPL51, MRPL3, MRPS22, MRPS21, MRPL23, MRPS18C, MRPL28, MRPS18B, MRPL49, MRPL47, MRPL48]
NCI60	leuk	regulation of transcription, DNA-dependent - GO:0006355	138	2.33e-06	0.002	22	[ITGB3BP, PRR13, ZNF639, CBX4, PTTG1, MXI1, PNN, MAGED1, DDX17, MLL5, CDCA7, PICALM, INSIG1, EED, RBCK1, MLL3, ZNF644, RAN, RREB1, PCID2, YY1, FOXN2, MED13, DDIT3, HIF1A, VEGFA, DNTTIP2, NFE2L1, NFE2L2, MAD2L2, UBA52, ZNHIT3, SMARCA4, MEAF6, CAMTA1, SNX6, STRAP, SETD1B, MYBL2, ATF1, CXXC1, ATF2, RPL6, NPM1, JUND, HNRNPD, PBRM1, TAF9, HNRNPAB, TFDP1, EEF1A1, SUB1, RFX5, RFX7, TAF7, ATAD2, WHSC1, S…
NCI60	leuk	structural constituent of ribosome - GO:0003735	52	1.29e-05	0.012	8.2	[MRPL42, MRPL41, MRPS33, RPL14, RPL15, MRPS30, MRPL36, RPL26L1, FAU, MRPL37, MRPL32, MRPL33, MRPL34, MRPL35, RPL36AL, MRPL52, RPL35A, MRPL51, MRPL3, MRPS18C, RPS16, MRPS18B, RPL41, RPS15, MRPL49, MRPL47, MRPL48, UBA52, MRPS16, MRPS15, RPL36, RPL37, RPL39, MRPL11, MRPL13, RPL7, RPL32, MRPL15, RPL6, RPL31, RPL34, MRPL16, MRPL18, RPS21, MRPS22, MRPS21, RPL24, MRPL23, MRPL22, MRPL21, MRPL28, RPL37A]
NCI60	leuk	zinc ion binding - GO:0008270	67	1.82e-05	0.016	11	[MKRN1, GTF3A, ZNF292, ZBTB33, ZC3HAV1, DBF4, ZMAT2, ZNF639, CTCF, MLL5, MAZ, TRIM44, ZNF146, RBCK1, MLL3, RNF145, PHC2, PAN3, ZNF644, CIZ1, RREB1, YY1, TIMM8B, PJA2, MTF2, ZMIZ1, ZNF277, USP22, MDM4, SEC23B, ZFAND5, LIMS1, POLR2K, AMZ2, ZCRB1, ZNRD1, ZNF655, ANAPC11, CXXC1, ATF2, LPXN, SCAF11, ZDHHC20, ZNF160, PHF10, WHSC1, PHF11, BIRC5, MARCH7, SMYD2, MARCH6, BIRC2, ZBTB44, TAX1BP1, BRCA1, ZNF2…
NCI60	leuk	DNA binding - GO:0003677	104	4.78e-05	0.047	16	[ZNF639, H1FX, MXI1, HMGN4, PNN, HIST1H2BK, DDX11, H2AFV, H2AFZ, RBCK1, MLL3, ZNF644, RREB1, YY1, FOXN2, POLB, TOPBP1, DDIT3, HIF1A, HUWE1, MTF2, RPS15, NFE2L1, NFE2L2, SMARCA4, CAMTA1, ZFAND5, MYBL2, ATF1, ATF2, CXXC1, ACD, RPL7, RPL6, JUND, HNRNPD, PBRM1, TAF9, TFDP1, HNRNPAB, SUB1, RFX5, TAF7, RFX7, WHSC1, ZBTB44, HNRNPA1, BRCA1, ATF5, ATF4, RNF6, ZNF217, RNF4, TDG, RBPJ, PRKRIR, PUF60, ZNF410…
NCI60	melan	regulation of transcription, DNA-dependent - GO:0006355	192	1.88e-10	0.001	20	[ITGB3BP, PRR13, CBX4, BBX, ZNF639, TCEAL8, PTTG1, MXI1, CBX6, PNN, DDX17, PICALM, TRAK2, MDFIC, WWP1, INSIG1, PHTF2, CREB3L2, EED, RBCK1, SS18L1, RBFOX2, ZNF593, PRAME, TFPT, ZNF644, RAN, HMG20A, FOXN2, HMG20B, MED13, DDIT3, TRIM37, HIF1A, TFAP2A, ZZZ3, TGIF1, DNTTIP2, NFE2L1, NFE2L2, MAD2L2, UBA52, SMARCA4, SIVA1, CRTC3, MEAF6, EID1, CAMTA1, CNBP, LITAF, TADA3, SNX6, STRAP, ZMYND8, ATF1, VPS72,…
NCI60	melan	zinc ion binding - GO:0008270	102	5.63e-09	0.001	11	[MKRN1, ZC3HAV1, DBF4, ZNF639, TRIM44, RBCK1, RNF149, LONRF1, RNF145, ZNF593, ZNF644, CIZ1, UBR3, TIMM8B, TRIM37, RNF130, MTF2, NBR1, ZZZ3, RNF135, FBXO11, ZFAND6, SIVA1, ZFAND5, ARFGAP3, CNBP, AGFG1, AMZ2, ZCRB1, ANAPC11, ZMYND8, ZNF330, SLC11A2, ZNF697, ANKIB1, RNF167, RNF13, ZC3H13, KLF6, NPLOC4, ANKMY2, SMYD2, TAX1BP1, BFAR, RNF6, ZNF217, RNF4, SRSF7, ZNF410, GTF3A, ZBTB33, RAI1, ZMAT3, ZMAT2…
NCI60	melan	DNA binding - GO:0003677	139	7.91e-09	0.001	15	[TMEM18, BBX, ZNF639, MXI1, HMGN4, PNN, HIST1H2BK, H2AFV, PHTF2, ORC4, CREB3L2, H2AFZ, H2AFY, RBCK1, RBMS1, ZNF593, TFPT, ZNF644, HMG20A, FOXN2, HMG20B, TOPBP1, H2AFJ, DDIT3, HIF1A, HUWE1, MTF2, ZZZ3, TGIF1, TFAP2A, NFE2L1, NFE2L2, SMARCA4, ZFAND6, ZFAND5, CAMTA1, CNBP, AGFG1, ATF1, VPS72, RPL7, ZNF697, JUND, HNRNPD, PBRM1, TAF9, HNRNPAB, CREBL2, TFDP1, KLF6, SUB1, PAIP1, TAF7, TEAD1, HNRNPA1, US…
NCI60	melan	regulation of macromolecule metabolic process - GO:0060255	296	7.17e-07	0.002	31	[ITGB3BP, SEC31A, PRR13, ZNF639, BBX, AURKA, PTTG1, CDC16, MXI1, DDX17, PICALM, SERPINE2, CD44, TRAK2, WWP1, INSIG1, PHTF2, CREB3L2, H2AFY, IBTK, PRAME, ZNF644, TFPT, CIZ1, RAN, SKP2, HMG20A, HMG20B, MED13, YIF1A, EIF2AK1, SERPINF1, SERBP1, TGIF1, ZZZ3, MAD2L2, SUCO, CRTC3, SIVA1, TADA3, GNAI2, DUSP10, IGF2BP2, UHMK1, VPS72, PBRM1, SUPT7L, HNRNPAB, KLF6, SUB1, PAIP1, TGFBR1, TGFBR2, NDFIP1, JTB, …
NCI60	nsclc	regulation of transcription, DNA-dependent - GO:0006355	214	4.53e-12	0.001	22	[ITGB3BP, PRR13, ZNF639, ASCC1, BBX, PTTG1, MXI1, CITED2, DDX17, PICALM, WWP1, PHTF2, INSIG1, DHX33, PTPRK, ZNF644, RAN, YY1, HMG20B, MED13, JUN, VEGFA, MAPK9, TGIF1, CDCA7L, MAD2L2, ZNHIT3, SIVA1, CRTC3, TADA3, VPS72, SUPT7L, HNRNPAB, KLF6, AEBP2, SUB1, KLF10, SMYD2, ZBTB44, USF2, TAX1BP1, RNF6, YY1AP1, ZNF217, RNF4, NOLC1, MLX, SUPT16H, RBPJ, GTF3A, ZBTB33, CCNT1, ZNF12, YBX1, ZBTB38, PDPK1, ZN…
NCI60	nsclc	DNA binding - GO:0003677	154	1.53e-11	0.001	16	[TMEM18, BBX, ZNF639, H1FX, MAF1, MXI1, HMGN4, PNN, HIST1H2BK, H2AFV, PHTF2, ORC4, H2AFZ, DHX33, H2AFY, RBCK1, RBMS1, ZNF593, RBL2, ZNF644, YY1, HMG20B, TOPBP1, H2AFJ, JUNB, DDIT3, AHR, SUZ12, HIF1A, KDM2A, HUWE1, MTF2, JUN, GTF2IRD1, TGIF1, NFE2L1, NFE2L2, ZFAND6, ZFAND5, CAMTA1, AGFG1, TNRC18, ATF1, VPS72, CXXC1, ATF2, ACD, MEIS2, RPL7, JUND, HNRNPD, TAF9, SKIL, HNRNPAB, CREBL2, TFDP1, TAF2, AE…
NCI60	nsclc	zinc ion binding - GO:0008270	115	1.71e-11	0.001	12	[MKRN1, ZC3HAV1, ZNF639, MLL5, TRIM44, RBCK1, RNF149, RNF145, ZNF593, PAN3, ZNF644, CIZ1, YY1, UBR3, TIMM8B, TRIM37, SUZ12, RNF130, KDM2A, MTF2, NBR1, RNF139, RNF135, FBXO11, ZFAND6, SIVA1, ZFAND5, ARFGAP3, AGFG1, AMZ2, ZCRB1, ANAPC11, ZMYND8, CXXC1, ATF2, ANKIB1, RNF167, RNF13, TAF2, ZC3H14, KLF6, AEBP2, NPLOC4, KLF10, ANKMY2, SMYD3, SMYD2, ZBTB44, TAX1BP1, SUV39H2, BFAR, RNF6, ZNF217, SRSF7, RN…
NCI60	nsclc	regulation of macromolecule metabolic process - GO:0060255	320	9.52e-08	0.001	33	[ITGB3BP, SEC31A, PRR13, ZNF639, ASCC1, BBX, AURKA, PTTG1, MXI1, CITED2, DDX17, PICALM, CD44, CTGF, WWP1, CD46, INSIG1, PHTF2, DHX33, H2AFY, IBTK, PTPRK, ZNF644, CIZ1, RAN, YY1, HMG20B, MED13, YIF1A, EIF2AK1, SERBP1, JUN, VEGFA, MAPK9, TGIF1, CDCA7L, MAD2L2, ZNHIT3, SUCO, CRTC3, SIVA1, TADA3, UHMK1, VPS72, ACD, SUPT7L, HNRNPAB, AEBP2, KLF6, SUB1, PAIP1, KLF10, TGFBR2, NDFIP1, JTB, NDFIP2, SMYD2, …
NCI60	nsclc	regulation of primary metabolic process - GO:0080090	325	1.33e-07	0.001	33	[ITGB3BP, SEC31A, PRR13, ZNF639, ASCC1, BBX, PTTG1, MXI1, CITED2, DDX17, PICALM, CD44, CTGF, WWP1, CD46, INSIG1, PHTF2, DHX33, IBTK, PTPRK, ZNF644, CIZ1, RAN, YY1, HMG20B, MED13, YIF1A, EIF2AK1, JUN, VEGFA, MAPK9, TGIF1, CDCA7L, MAD2L2, ZNHIT3, CRTC3, SIVA1, ARV1, TADA3, UHMK1, VPS72, ACD, SUPT7L, HNRNPAB, AEBP2, ODC1, KLF6, SUB1, PAIP1, KLF10, TGFBR2, NDFIP1, JTB, NDFIP2, SMYD2, CDC26, ZBTB44, C…
NCI60	nsclc	positive regulation of macromolecule biosynthetic process - GO:0010557	87	1.34e-06	0.003	8.9	[RPS6KB1, CTCF, ZBTB38, CITED2, CDC42, DDX17, MLL5, PRMT2, PICALM, MAZ, MDFIC, CTGF, DHX33, PDGFC, SHC1, TNIP1, TOP2A, MYC, SERTAD2, CYR61, EGR1, IRS2, RAN, CIZ1, CNPY2, FOXJ3, MED13, HMGA1, DDIT3, AHR, JUNB, MED6, HIF1A, NCOA4, JUN, NCK1, VEGFA, NCOA6, HSPB1, NFE2L2, USP22, MAD2L2, SERP1, SUCO, ABLIM1, TADA3, PPM1A, KITLG, TCF7L2, ATF1, UHMK1, CXXC1, ATF2, TNFRSF1A, MEIS2, JUND, HNRNPD, NFAT5, T…
NCI60	nsclc	embryonic organ development - GO:0048568	23	1.57e-06	0.003	2.4	[CEBPB, EPAS1, PHACTR4, TGFBR2, BIRC6, KITLG, FZD2, DDIT3, JUNB, CITED2, NIPBL, HIF1A, ADM, ID2, SP3, VEGFA, INSIG1, NCOA6, PRKRA, PBX1, GNAS, ID3, CYR61]
NCI60	nsclc	positive regulation of gene expression - GO:0010628	79	2.04e-06	0.004	8.1	[CTCF, ZBTB38, CITED2, FUBP1, CDC42, DDX17, MLL5, PRMT2, PICALM, MAZ, CD44, MDFIC, CTGF, DHX33, TNIP1, TOP2A, MYC, SERTAD2, CYR61, EGR1, RAN, FOXJ3, MED13, HMGA1, DDIT3, AHR, JUNB, MED6, HIF1A, NCOA4, JUN, NCK1, VEGFA, NCOA6, MAPK9, NFE2L2, USP22, MAD2L2, ABLIM1, TADA3, PPM1A, TCF7L2, ATF1, CXXC1, ATF2, TNFRSF1A, MEIS2, JUND, HNRNPD, NFAT5, TAF9, PPP3CA, FBXW11, ETV5, CREBL2, HNRNPAB, TAF2, KLF6,…
NCI60	nsclc	negative regulation of gene expression - GO:0010629	78	3.17e-06	0.006	8	[CBX4, ZNF639, ZNF12, CTCF, MAF1, YBX1, CITED2, CDC42, PRMT2, MDFIC, PEX2, WWP1, EED, MKKS, LRRFIP1, KDM5B, MYC, DEDD2, EGR1, RBFOX2, PTPRK, CTBP1, ZNF593, YY1, NDUFA13, CNPY2, MBD2, HMGA1, AHR, RBBP8, SUZ12, PSEN1, JUN, NAB1, TGIF1, CELF1, MDM4, C1D, ZMYND11, EID1, LIMS1, SNX6, STRAP, ZMYND8, TCF7L2, VPS72, DROSHA, TNFRSF1A, MEIS2, NIPBL, PRKRA, SKIL, FBXW11, ENO1, CEBPB, GMNN, KLF10, TAF7, NDFI…
NCI60	ovary	regulation of transcription, DNA-dependent - GO:0006355	171	1.03e-10	0.001	23	[PRR13, BBX, CBX4, ZNF639, PTTG1, MAF1, MXI1, TCEAL4, CITED2, PNN, NONO, MAGED1, DDX17, MLL5, PICALM, WWP1, RBCK1, RBFOX2, PTPRK, ZNF644, RAN, YY1, MED13, DDIT3, TRIM37, SUZ12, HIF1A, KDM2A, IGBP1, JUN, VEGFA, MAPK9, TGIF1, TFAP2A, DNTTIP2, NFE2L1, NFE2L2, MAD2L2, UBA52, SMARCA4, MEAF6, EID1, CAMTA1, LITAF, SNX6, STRAP, SETD1B, NFKBIA, ATF1, VPS72, ATF2, RPL6, NPM1, JUND, HNRNPD, TAF9, SKIL, VEZF…
NCI60	ovary	DNA binding - GO:0003677	124	1.35e-10	0.001	16	[BBX, ZNF639, MXI1, MAF1, HMGN4, PNN, NONO, HIST1H2BK, H2AFV, ORC4, H2AFZ, H2AFY, RBCK1, RBMS1, H1F0, ZNF644, YY1, H2AFJ, DDIT3, SUZ12, STRA13, HIF1A, KDM2A, HUWE1, MTF2, JUN, RPS15, TGIF1, TFAP2A, NFE2L1, NFE2L2, SMARCA4, ZFAND5, CAMTA1, CXXC5, ATF1, VPS72, ATF2, RPL7, RPL6, JUND, HNRNPD, TAF9, SKIL, VEZF1, TFDP1, HNRNPAB, TAF2, KLF5, KLF6, EPAS1, SUB1, PAIP1, TAF7, TEAD1, HNRNPA1, ZBTB44, HOXB3…
NCI60	ovary	regulation of transcription from RNA polymerase II promoter - GO:0006357	78	2.36e-07	0.001	10	[RAI1, ZNF292, CBX4, EIF2A, RFXANK, YBX1, ZBTB38, CITED2, FOS, DDX17, PEX2, YAP1, LRRFIP1, NR2F2, TNIP1, TOP2A, MYC, BRD8, EGR1, CTBP1, YY1, NCOA7, TLE1, FOXJ3, MED13, MBD2, DDIT3, NRIP1, RBBP8, SUZ12, MED6, EAPP, HIF1A, PSEN1, JUN, IGBP1, VEGFA, NCOA6, TGIF1, TFAP2A, NFE2L2, MDM4, SMARCA4, ABLIM1, ZMYND11, EID1, LITAF, STRAP, NFKBIA, TCF7L2, ATF1, VPS72, ATF2, TNFRSF1A, JUND, NFAT5, CHD1, TAF9, …
NCI60	ovary	positive regulation of gene expression - GO:0010628	67	9.92e-07	0.002	8.8	[ZNF292, RFXANK, ZBTB38, CITED2, CDC42, FOS, MLL5, DDX17, PRMT2, PICALM, NR2F2, TNIP1, TOP2A, MYC, SERTAD2, EGR1, RAN, NCOA7, FOXJ3, MED13, HMGA1, DDIT3, NRIP1, MED6, HIF1A, NCOA4, JUN, IGBP1, NCOA6, VEGFA, MAPK9, TFAP2A, NFE2L2, USP22, MAD2L2, SMARCA4, ABLIM1, PPM1A, NFKBIA, TCF7L2, ATF1, ATF2, TNFRSF1A, JUND, HNRNPD, NFAT5, WAC, TAF9, PPP3CA, FBXW11, HNRNPAB, KLF5, TAF2, KLF6, CEBPB, EPAS1, TAF…
NCI60	ovary	zinc ion binding - GO:0008270	81	1.24e-06	0.004	11	[MKRN1, GTF3A, RAI1, ZNF292, ZMAT2, ZNF639, ZBTB38, MLL5, PEX2, TRIM44, NSMCE1, ZNF146, RBCK1, RNF149, NR2F2, RNF145, PHC2, ZCCHC8, EGR1, PAN3, ZNF644, CIZ1, YY1, MICAL2, ZDHHC7, TIMM8B, SUZ12, PJA2, TRIM37, RNF130, KDM2A, MTF2, ZMIZ1, NBR1, UBR5, RNF139, USP22, MDM4, SEC23B, FBXO11, ABLIM1, ZFAND5, ZMYND11, LIMS1, POLR2K, AMZ2, ZCRB1, ANAPC11, CXXC5, ATF2, VEZF1, ZDHHC20, MT1H, MT1G, RNF13, ZC3H…
NCI60	ovary	positive regulation of macromolecule biosynthetic process - GO:0010557	72	2.99e-06	0.005	9.5	[ZNF292, RFXANK, ZBTB38, CITED2, CDC42, FOS, MLL5, DDX17, PRMT2, PICALM, PDGFC, NR2F2, TNIP1, TOP2A, MYC, SERTAD2, EGR1, RAN, CIZ1, NCOA7, CNPY2, FOXJ3, MED13, HMGA1, DDIT3, NRIP1, MED6, HIF1A, NCOA4, JUN, IGBP1, VEGFA, NCOA6, TFAP2A, HSPB1, NFE2L2, USP22, MAD2L2, SMARCA4, SERP1, ABLIM1, PPM1A, NFKBIA, TCF7L2, ATF1, UHMK1, ATF2, TNFRSF1A, JUND, HNRNPD, NFAT5, WAC, TAF9, PPP3CA, FBXW11, HNRNPAB, K…
NCI60	ovary	nucleic acid metabolic process - GO:0090304	244	1.29e-05	0.02	32	[RPL14, PRR13, RPL15, ZNF639, BBX, PTTG1, WTAP, MXI1, CITED2, NONO, DDX17, H2AFV, HIST1H2BK, RPL26L1, H2AFZ, H2AFY, FAU, FAM103A1, H1F0, PAN3, ZNF644, RAN, YY1, H2AFJ, MED13, STRA13, RPS16, HUWE1, NME1, JUN, RPS15, TGIF1, RPS10, MAD2L2, ZCRB1, PPT1, VPS72, PABPC3, VEZF1, PRPF40A, KLF5, ZC3H14, KLF6, SUB1, PAIP1, SMYD2, HNRNPA1, ZBTB44, RPF1, PPA2, SRSF5, YY1AP1, SRSF4, ZNF217, SRSF7, RNF4, DCP2, …
NCI60	ovary	negative regulation of gene expression - GO:0010629	63	1.37e-05	0.021	8.3	[CBX4, ZNF639, MAF1, YBX1, CITED2, CDC42, PRMT2, PEX2, WWP1, MKKS, LRRFIP1, NR2F2, MYC, EGR1, RBFOX2, PTPRK, CTBP1, YY1, NDUFA13, CNPY2, TLE1, MBD2, HMGA1, RBBP8, NRIP1, SUZ12, PSEN1, JUN, IGBP1, TGIF1, TFAP2A, CELF1, MDM4, SMARCA4, C1D, ZMYND11, EID1, LIMS1, SNX6, STRAP, TCF7L2, VPS72, TNFRSF1A, PRKRA, SKIL, FBXW11, ENO1, CEBPB, GMNN, TAF7, YWHAB, NDFIP1, SMYD2, WWTR1, STAT3, HOXB3, DKK3, ZNF217…
NCI60	ovary	regulation of immune response - GO:0050776	29	1.68e-05	0.024	3.8	[NFKBIA, ITGB1, ATF1, B2M, ATF2, FOS, PDPK1, RBCK1, IFNGR2, TNIP1, IFNGR1, PTPN2, HLA-A, NDFIP1, HLA-C, HLA-B, HLA-E, BIRC2, HLA-G, HLA-F, DUSP3, PSEN1, JUN, CD81, UBC, MAPK9, UBB, UBA52, PLEKHA1]
NCI60	ovary	cellular macromolecule biosynthetic process - GO:0034645	215	2.55e-05	0.035	28	[MRPL42, MRPL41, SEC31A, RPL14, PRR13, RPL15, ZNF639, BBX, PTTG1, RPL22L1, MXI1, CITED2, NONO, DDX17, RPL26L1, MRPL36, MRPL37, FAU, MRPL32, MRPL33, MRPL34, MRPL35, MRPL52, MRPL51, ZNF644, YY1, MED13, STRA13, EIF2AK1, RPS16, JUN, RPS15, TGIF1, RPS10, MRPL47, MAD2L2, VPS72, VEZF1, KLF5, KLF6, SUB1, PAIP1, SMYD2, ZBTB44, PPA2, SRSF5, YY1AP1, SRSF4, ZNF217, SRSF7, RNF4, RBPJ, METTL17, KAT6A, GTF3A, Z…
NCI60	prostate	DNA binding - GO:0003677	53	3.91e-05	0.035	14	[GTF3A, HMGN3, HP1BP3, MXI1, HMGN4, YBX1, PNN, TOP1, HIST1H2BK, H2AFV, ZNF146, H2AFZ, H2AFY, NR2F2, MYC, RBMS1, PHC2, YY1, HMGA1, EIF4G1, HNRPDL, EIF4G2, HIF1A, HUWE1, NFE2L2, HIST1H2AC, ZFAND5, HMGB3, POLR2K, NR3C1, TCF7L2, RPL7, RPL6, JUND, HNRNPD, GTF3C6, RNF11, TAF9, ENO1, HNRNPAB, CEBPB, HIST1H2BD, SUB1, TEAD1, HNRNPA1, ZNF664, C19orf33, ATF4, ZNF217, NOLC1, SFPQ, PRKRIR, PUF60]
NCI60	renal	regulation of transcription, DNA-dependent - GO:0006355	167	3.65e-11	0.001	22	[HMGN3, PRR13, ZNF639, BBX, CBX4, PTTG1, MAF1, MXI1, TCEAL4, CITED2, PNN, DDX17, MLL5, PICALM, MDFIC, WWP1, INSIG1, CREB3L2, RBCK1, ZNF395, RBFOX2, PTPRK, RBL2, ZNF644, RAN, MED13, DDIT3, TRIM37, SUZ12, RBPMS, HIF1A, ZNF238, JUN, GTF2IRD1, VEGFA, TGIF1, NFE2L1, NFE2L2, MAD2L2, UBA52, SMARCA4, MEAF6, CAMTA1, LITAF, SNX6, STRAP, NFKBIA, ZMYND8, ATF1, ATF2, RPL6, NPM1, JUND, HNRNPD, TAF9, SKIL, VEZF…
NCI60	renal	DNA binding - GO:0003677	116	6.73e-11	0.001	15	[HMGN3, ZNF639, BBX, MXI1, MAF1, HMGN4, PNN, HIST1H2BK, H2AFV, CREB3L2, H2AFZ, RBCK1, H2AFY, ZNF395, RBMS1, RBL2, ZNF644, H2AFJ, DDIT3, SUZ12, HIF1A, ZNF238, HUWE1, JUN, GTF2IRD1, TGIF1, NFE2L1, NFE2L2, SMARCA4, ZFAND5, CAMTA1, CXXC5, ATF1, ATF2, RPL7, RPL6, JUND, HNRNPD, RNF11, TAF9, SKIL, VEZF1, RUNX2, CREBL2, TFDP1, HNRNPAB, TAF2, KLF6, EPAS1, SUB1, KLF10, PAIP1, TAF7, TEAD1, ZBTB44, HNRNPA1, …
NCI60	renal	zinc ion binding - GO:0008270	83	4.92e-08	0.001	11	[MKRN1, GTF3A, RAI1, ZC3HAV1, ZMAT2, ZNF639, ZNF12, ZBTB38, MLL5, PEX2, RSPRY1, TRIM44, NSMCE1, ZNF146, RBCK1, NSMCE2, ZNF395, RNF149, RNF145, PHC2, ZBTB20, ZNF644, CIZ1, ZDHHC5, MICAL2, ZDHHC7, ZSWIM6, TIMM8B, SUZ12, PJA2, TRIM37, RNF130, ZNF238, NBR1, ZNF277, ADAMTS1, USP22, RNF135, SEC23B, ABLIM1, ZFAND5, ZMYND11, POLR2K, GLIS2, AMZ2, TIPARP, ZCRB1, ANAPC11, CXXC5, ZMYND8, ZNF330, ATF2, MAP3K1…
NCI60	renal	cellular macromolecule biosynthetic process - GO:0034645	204	5.31e-06	0.003	27	[MRPL42, SEC31A, RPL14, PRR13, RPL15, ZNF639, BBX, PTTG1, MXI1, CITED2, DDX17, RPL26L1, MRPL36, CREB3L2, MRPL37, FAU, ZNF395, MRPL32, MRPL33, MRPL52, MRPL51, ZNF644, MED13, EIF2AK1, ZNF238, RPS16, JUN, TGIF1, RPS10, MRPL47, MAD2L2, VEZF1, KLF6, SUB1, PAIP1, KLF10, DALRD3, SMYD2, ZBTB44, PPA2, SRSF5, YY1AP1, SRSF4, ZNF217, RNF4, ETS1, RBPJ, GTF3A, NAP1L1, ZNF12, QARS, EIF2A, CANX, YBX1, ZBTB38, TO…
NCI60	renal	positive regulation of gene expression - GO:0010628	62	6.12e-06	0.004	8.2	[HMGN3, GJA1, CITED2, ZBTB38, CDC42, MLL5, DDX17, PICALM, CD44, MDFIC, CREB3L2, NFIL3, TNIP1, MYC, SERTAD2, RAN, FOXJ3, MED13, DDIT3, NRIP1, HIF1A, NCOA4, JUN, HIPK2, VEGFA, NFE2L2, USP22, MAD2L2, ACVR1, SMARCA4, ABLIM1, GLIS2, NFKBIA, TCF7L2, ATF1, ATF2, TNFRSF1A, JUND, NFAT5, HNRNPD, TAF9, PPP3CA, RUNX2, HNRNPAB, CREBL2, TAF2, KLF6, CEBPB, EPAS1, TAF7, TEAD1, WWTR1, STAT3, FOXP1, ATF4, RNF6, RN…
NCI60	renal	positive regulation of nitrogen compound metabolic process - GO:0051173	76	1e-05	0.011	10	[HSP90AB1, HMGN3, ZNF639, ZBTB38, CITED2, CDC42, MLL5, DDX17, PICALM, MDFIC, CREB3L2, PDGFC, TNIP1, MYC, SERTAD2, RAN, CIZ1, FOXJ3, MED13, UBE2B, DDIT3, NRIP1, EAPP, HIF1A, ADM, NCOA4, JUN, VEGFA, HIPK2, MGEA5, GNAS, NFE2L2, USP22, MAD2L2, ACVR1, SMARCA4, ABLIM1, POLR2K, GLIS2, AKAP12, NFKBIA, ABCA1, TCF7L2, ATF1, ATF2, TNFRSF1A, MAP3K1, JUND, HNRNPD, NFAT5, TAF9, PPP3CA, RUNX2, CREBL2, HNRNPAB, …
NCI60	renal	positive regulation of macromolecule biosynthetic process - GO:0010557	67	2.33e-05	0.031	8.9	[HMGN3, CITED2, ZBTB38, CDC42, MLL5, DDX17, PICALM, MDFIC, CREB3L2, PDGFC, TNIP1, MYC, SAMD4A, SERTAD2, RAN, CIZ1, CNPY2, FOXJ3, MED13, DDIT3, NRIP1, HIF1A, NCOA4, JUN, HIPK2, VEGFA, HSPB1, NFE2L2, USP22, MAD2L2, ACVR1, SMARCA4, SERP1, ABLIM1, GLIS2, NFKBIA, TCF7L2, ATF1, UHMK1, ATF2, TNFRSF1A, JUND, HNRNPD, NFAT5, TAF9, PPP3CA, RUNX2, HNRNPAB, CREBL2, TAF2, KLF6, CEBPB, EPAS1, PAIP1, TAF7, TEAD1…
NCI60	renal	nucleic acid metabolic process - GO:0090304	225	2.76e-05	0.036	30	[RPL14, PRR13, RPL15, ZNF639, BBX, PTTG1, WTAP, MXI1, CITED2, DDX17, H2AFV, HIST1H2BK, CREB3L2, RPL26L1, H2AFZ, H2AFY, FAU, ZNF395, ZNF644, RAN, H2AFJ, MED13, HUWE1, ZNF238, RPS16, NME1, JUN, TGIF1, RPS10, MAD2L2, ZCRB1, PPT1, PABPC3, VEZF1, SPOP, PRPF40A, KLF6, SUB1, PAIP1, KLF10, DALRD3, SMYD2, HNRNPA1, ZBTB44, PPA2, RPF1, SRSF5, YY1AP1, SRSF4, ZNF217, RNF4, ETS1, DCP2, NAA60, POP4, RBPJ, GTF3A…
PRIMATE		mitotic cell cycle - GO:0000278	66	8.14e-15	0.001	8.6	[CDKN1A, CDKN1B, PTEN, BUB1B, YEATS4, CDC20, LSM10, PTTG1, ENSA, NUSAP1, MYBL2, FBXO5, PIM2, DLGAP5, CEP55, DYNLT1, USP3, UBE2E1, DYRK1A, CSNK1D, KIF22, TUBG1, CDC25B, CCNA2, CCNY, KIFC1, JTB, BIRC5, BCAT1, ANAPC13, CDC123, ANAPC16, CDCA5, CDCA8, CENPA, AURKB, AURKA, ANAPC11, CCNB2, CCNB1, PSMB5, ORC6, UBC, E2F4, BUB1, C15orf23, CDT1, CDKN2C, CENPW, SPAG5, ODF2, GADD45A, NDE1, PLK1, FOXN3, CDK11B…
PRIMATE		cell cycle - GO:0007049	96	1.51e-14	0.001	12	[CDKN1A, CDKN1B, HJURP, PTEN, BUB1B, YEATS4, CHD3, CDC20, LSM10, CCND2, PTTG1, MYC, ENSA, SESN2, NUSAP1, WDR6, HMG20B, MYBL2, FBXO5, PIM2, DLGAP5, CEP55, DAXX, FBXW5, DYNLT1, FBXW11, USP3, UBE2E1, DYRK1A, CKAP2, CSNK1D, KIF22, TUBG1, CCNB1IP1, CDC25B, CCNA2, EID1, RAD51C, CCNY, KIFC1, IRF1, CINP, JTB, BIRC5, BCAT1, GAS7, PPP1R15A, SLBP, ANAPC13, CDC123, ANAPC16, CDCA5, GPS2, CDCA8, CENPA, AURKB, …
PRIMATE		cell cycle phase - GO:0022403	72	2.31e-14	0.001	9.4	[CDKN1A, CDKN1B, PTEN, BUB1B, YEATS4, CHD3, CDC20, LSM10, PTTG1, ENSA, NUSAP1, MYBL2, FBXO5, PIM2, DLGAP5, CEP55, DYNLT1, CSNK1D, KIF22, TUBG1, CCNB1IP1, CDC25B, CCNA2, RAD51C, CCNY, KIFC1, JTB, BIRC5, BCAT1, SLBP, ANAPC13, CDC123, ANAPC16, CDCA5, CDCA8, CENPA, AURKB, AURKA, ANAPC11, PPP2CA, CCNB2, CCNB1, PSMB5, ORC6, UBC, E2F4, BUB1, C15orf23, KLHDC3, CDT1, CDKN2C, CENPW, UBE2B, SPAG5, ODF2, GAD…
PRIMATE		nuclear part - GO:0044428	187	1.61e-13	0.001	24	[PANK2, ANKLE2, MIDN, POP7, SPI1, NARF, POP4, HJURP, ATN1, BUB1B, CCNC, YEATS4, CASC3, AUP1, RPL9, ACTB, TXN2, CDC20, LSM10, YY1, CCND2, BASP1, ZMIZ2, MYC, MAGOH, NUSAP1, FBXO5, CCNL2, CCNL1, HMGN3, TRIM22, MEF2A, BNIP3L, DAXX, MEF2C, IMP3, USP3, RDBP, TINF2, UBE2E1, DYRK1A, GTF3A, ARID5A, ZBTB32, FOXP4, CDC25B, DDX39B, MORF4L2, S100A6, GEMIN6, SNRNP25, AURKAIP1, ATF5, SNRPB, ATF4, ANAPC13, SLBP,…
PRIMATE		protein modification by small protein conjugation or removal - GO:0070647	56	1.65e-10	0.001	7.3	[OTUD5, RNF11, ARRB2, DCAF6, CDC20, BABAM1, TRIM5, RNF19A, TRIM22, WSB1, FBXW5, DTX3L, FBXW11, USP3, UBE2E1, TRPC4AP, CCNB1IP1, PJA2, RNF167, TRAF7, KAT2A, TRAF4, TRAF3, WAC, RBCK1, BIRC2, BIRC3, ANAPC13, ANAPC16, RNF6, ANAPC11, PSMB5, OS9, IRAK1, BTBD1, UBR7, UBC, USP1, VHL, RFFL, DCAF11, UBE2B, TAF10, AMFR, PLK1, MARCH7, MARCH6, ASXL1, KLHL9, RYBP, UBE2T, RFWD3, MKRN2, BCL2, MDM2, RNF187]
PRIMATE		regulation of cellular protein metabolic process - GO:0032268	91	3.77e-10	0.001	12	[CDKN1A, CDKN1B, SPI1, CD80, PTEN, BUB1B, CCNC, CASC3, ARRB2, HERPUD1, CDC20, CCND2, SERP1, NUP62, MAGOH, NPTN, FBXO5, CCNL2, TIMP1, CCNL1, CNPPD1, DUSP5, DAXX, FBXW11, TINF2, UBE2E1, DYRK1A, CSNK1D, PAX5, TNFRSF1B, CDC25B, DUSP22, CCNA2, TRAF7, PYGO2, EID1, RAP2A, TRAF4, CCNY, MDFIC, CTDSP2, IRF1, WAC, JTB, AURKAIP1, EIF1B, ATF4, PPP1R15A, PPP1R15B, CCDC23, IREB2, CXXC1, CXCR4, GPS2, MTIF3, HMGC…
PRIMATE		negative regulation of cellular process - GO:0048523	158	5.39e-10	0.001	21	[SPI1, ATN1, BUB1B, ETS1, GCET2, CDC20, YY1, BASP1, RGS1, MYC, SESN2, TNFRSF8, FBXO5, PIM2, MAF1, TMSB10, PHLDA3, MEF2A, BNIP3L, DAXX, MEF2C, FBXW11, TINF2, UBE2E1, DYRK1A, ARID5A, ZBTB32, FOXP4, EID1, DDIT4, JTB, AURKAIP1, ATF5, SKAP2, CD274, LRPAP1, URI1, CCDC23, MAGED1, INSIG2, INSIG1, HIF1A, ANAPC11, CCNB1, IRAK1, UBC, PMAIP1, TNFRSF14, MCL1, SMAD2, APOBEC3C, CDT1, AKIRIN2, CD164, TGFB1, UBE2…
PRIMATE		cellular response to stress - GO:0033554	78	8.59e-10	0.001	10	[RPAIN, BTG2, CDKN1A, CDKN1B, NUDT1, TRIAP1, ELK1, HERPUD1, YY1, BABAM1, SERP1, PTTG1, MYC, TOPBP1, POLH, FADS1, PHLDA3, MEF2A, DAXX, MEF2C, SLC30A9, DTX3L, USP3, ZBTB32, CSNK1D, AEN, KIF22, SREBF2, CCNA2, RAD51C, MDFIC, CTDSP2, MORF4L2, CINP, WAC, ATF4, PPP1R15A, PPP1R15B, INSIG2, INSIG1, CDCA5, CXXC1, GPS2, HIF1A, UNG, CCNB1, PSMB5, OS9, IRAK1, UBC, USP1, PMAIP1, ROMO1, VHL, POLR2I, KLHDC3, XBP…
PRIMATE		apoptotic process - GO:0006915	70	1.18e-09	0.001	9.1	[CSRNP1, CDKN1B, ATN1, PTEN, BUB1B, TRIAP1, MYC, PIM2, PHLDA3, MEF2A, SRGN, PSENEN, BNIP3L, DAXX, MEF2C, CKAP2, AEN, TNFRSF1B, CCNB1IP1, MFSD10, DUSP22, TRAF7, RRAGA, TRAF4, RRAGC, NOA1, TRAF3, DDIT4, TAX1BP1, JTB, BIRC5, TMBIM6, BIRC2, BIRC3, ARF6, PPP1R15A, BCL2A1, MAGED1, IFI6, CXCR4, BCL2L12, APH1A, PPP3R1, PSMB5, MIEN1, TP53INP1, UBC, MKNK2, PMAIP1, BNIP2, RFFL, DRAM2, BUB1, MCL1, SIVA1, GAD…
PRIMATE		spindle pole - GO:0000922	18	5.14e-09	0.001	2.3	[SPAG5, ODF2, NDE1, PLK1, CKAP2, TUBG1, AURKA, CDC25B, CDC20, PPP2CA, CCNB1, PRC1, NUP62, CTNNB1, CALM3, TOPBP1, DLGAP5, C15orf23]
PRIMATE		regulation of cell cycle process - GO:0010564	41	1.4e-08	0.001	5.3	[SLBP, CDKN1A, CDKN1B, CDCA5, PTEN, BUB1B, TRIAP1, AURKB, AURKA, ANAPC11, CDC20, BABAM1, CCNB2, CCNB1, PSMB5, ORC6, MYC, UBC, NUSAP1, FBXO5, BUB1, DLGAP5, CDT1, TGFB1, UBE2B, PLK1, UBE2E1, FOXN3, CDK11B, ZWINT, CDC25B, CCNA2, ERCC3, RFWD3, CCNG1, MDM2, WAC, BIRC5, CTNNB1, AURKAIP1, C12orf32]
PRIMATE		nucleoplasm part - GO:0044451	63	3.17e-08	0.001	8.2	[RPAIN, LDB1, PTEN, CCNC, YEATS4, CASC3, CHD3, ACTB, LSM10, YY1, BASP1, MED10, MAGOH, TOPBP1, CCNL2, CCNL1, TRIM22, DAXX, MEF2C, RDBP, DYRK1A, FOXP4, MSL1, KAT2A, DDX39B, WAC, GEMIN6, ATF5, ATF4, URI1, GTF2A2, CXXC1, GPS2, FOXK2, RNF6, HIF1A, CREG1, TP53INP1, MKNK2, E2F4, POLR2I, IVNS1ABP, C20orf20, SMAD2, MBD3, AKIRIN2, TAF10, MBD1, TAF11, EAF2, FOXN3, CLK3, RAD51, ERCC3, TDP2, RFWD3, TADA3, MDM…
PRIMATE		proteasomal protein catabolic process - GO:0010498	24	3.4e-08	0.001	3.1	[FBXW5, UBE2B, FBXW11, EDEM1, AMFR, PLK1, UBE2E1, BUB1B, ARRB2, AURKB, ANAPC11, AURKA, CDC20, ERLEC1, CCNB1, PSMB5, PTTG1, OS9, UBC, PMAIP1, FBXO5, RBCK1, BIRC2, RNF187]
PRIMATE		regulation of cell death - GO:0010941	83	3.75e-08	0.001	11	[BTG2, CDKN1A, B4GALT1, CDKN1B, BTG1, PTEN, TRIAP1, IER3IP1, ETS1, MYC, NUP62, TNFRSF8, PIM2, TIMP1, PHLDA3, MEF2A, PSENEN, BNIP3L, DAXX, MEF2C, NME2, AEN, TRAF7, RRAGA, KAT2A, TRAF4, NOA1, TRAF3, IRF1, LTA, TAX1BP1, JTB, BIRC5, TMBIM6, RBCK1, ATF5, BIRC2, BIRC3, URI1, RRN3, BCL2A1, MAGED1, IFI6, HIF1A, AURKB, PPP2CA, APH1A, PPP3R1, PSMB5, MIEN1, IRAK1, BLOC1S2, TP53INP1, UBC, SLAMF7, PMAIP1, BNI…
PRIMATE		regulation of cell proliferation - GO:0042127	78	6.72e-08	0.001	10	[RNF10, BTG3, BTG2, CDKN1A, B4GALT1, CDKN1B, BTG1, TNFRSF13B, CD80, HILPDA, PTEN, TCIRG1, TNFRSF13C, SAT1, ETS1, CDC20, CCND2, MYC, NUP62, WDR6, TNFRSF8, PIM2, TIMP1, MEF2A, MEF2C, TINF2, DHPS, NME2, CYBA, EMP3, CDC25B, DUSP22, PYGO2, IRF1, S100A6, LTA, JTB, BIRC5, EAPP, BIRC2, SKAP2, CD274, CDC123, GRN, MAGED1, EBI3, ODC1, CDCA7, HIF1A, TOB1, CCNB1, BLOC1S2, TP53INP1, PMAIP1, TNFRSF14, ROMO1, E2…
PRIMATE		lymphocyte homeostasis - GO:0002260	11	1.23e-07	0.001	1.4	[MEF2A, CCNB2, MEF2C, TGFB1, TNFRSF13B, SIVA1, IL2RA, BCL2, PMAIP1, TNFRSF13C, HIF1A]
PRIMATE		microtubule cytoskeleton organization - GO:0000226	27	1.29e-07	0.001	3.5	[BUB1B, CHD3, CENPA, AURKB, AURKA, BLOC1S2, RNF19A, NUSAP1, FOPNL, MYBL2, FBXO5, C15orf23, SS18, FBXW5, UBE2B, DYNLT1, SPAG5, GADD45A, NDE1, PLK1, CRIPT, CSNK1D, TUBG1, ZWINT, PRC1, TACC3, CTNNB1]
PRIMATE		organelle organization - GO:0006996	111	2.29e-07	0.002	14	[SPI1, HJURP, BUB1B, YEATS4, ETS1, CDC20, YY1, PTTG1, MYC, RNF19A, NUSAP1, FBXO5, PIM2, TMSB10, HMGN3, MEF2A, BNIP3L, FBXW5, USP3, TINF2, UBE2E1, CSNK1D, CCNB1IP1, CDC25B, MORF4L2, JTB, OPTN, ASF1B, ANAPC13, ANAPC16, CDCA5, CDCA8, ANAPC11, SEP15, CCNB2, CCNB1, BLOC1S2, PMAIP1, COX14, FOPNL, C20orf20, UBE2B, H3F3B, GADD45A, PLK1, ERAL1, ZWINT, TADA3, BCL2, PLEKHM2, TCF3, ARF1, LDB1, PTEN, CHD3, BA…
PRIMATE		negative regulation of metabolic process - GO:0009892	87	4.06e-07	0.004	11	[CDKN1A, CDKN1B, SPI1, LDB1, TCF25, ATN1, PTEN, BUB1B, ARRB2, CDC20, YY1, BASP1, MYC, NUP62, WDR6, FBXO5, TIMP1, MAF1, MEF2A, TSC22D4, BNIP3L, DUSP5, DAXX, MEF2C, HSBP1, FBXW11, TINF2, UBE2E1, ARID5A, ZBTB32, RHOH, PAX5, FOXP4, SREBF2, DUSP22, EID1, MDFIC, IRF1, IRF2, DDIT4, WAC, BIRC5, EAPP, BIRC3, URI1, CCDC23, INSIG2, INSIG1, GPS2, PBXIP1, HMGCR, AURKB, ANAPC11, PPP2CA, CCNB1, PSMB5, NFIL3, IR…
PRIMATE		chromosome organization - GO:0051276	51	7.07e-07	0.004	6.6	[SPI1, LDB1, HJURP, YEATS4, CHD3, YY1, BABAM1, PTTG1, H2AFJ, MYC, NUSAP1, HMG20B, HMGN3, DLGAP5, BRD2, DTX3L, H2AFZ, USP3, TINF2, UBE2E1, H2AFV, CCNB1IP1, MSL1, KAT2A, RAD51C, KIFC1, MORF4L2, WAC, ASF1B, CDCA5, CXXC1, CDCA8, CENPA, AURKB, SEP15, C17orf79, CCNB1, C15orf23, C20orf20, MBD3, KDM4B, CENPW, UBE2B, SPAG5, H3F3B, TAF10, ZWINT, ASXL1, RYBP, TADA3, TCF3]
PRIMATE		positive regulation of metabolic process - GO:0009893	112	1.11e-06	0.004	15	[SCOC, SPI1, CD80, YEATS4, ETS1, ELK1, DCAF6, CDC20, CCND2, ZMIZ2, MYC, TNFRSF8, FBXO5, PIM2, HMGN3, MEF2A, DAXX, MEF2C, FBXW11, RDBP, TINF2, UBE2E1, DYRK1A, CSNK1D, CDC25B, CCNY, JTB, AURKAIP1, ATF4, EBI3, MAZ, HIF1A, ANAPC11, CCNB1, IRAK1, BLOC1S2, UBC, PMAIP1, TNFRSF14, SMAD2, AKIRIN2, KLHDC3, XBP1, TGFB1, UBE2B, GADD45B, GADD45A, EDEM1, PLK1, EAF2, POU2F2, NFKBIA, ARL2BP, TADA3, MDM2, TAB2, T…
PRIMATE		immune system process - GO:0002376	89	1.21e-06	0.004	12	[OTUD5, B4GALT1, CD83, TNFRSF13B, CALCOCO2, CD80, PTEN, TNFRSF13C, ETS1, ELK1, RGS1, SEC61G, TIMP1, TRIM22, MEF2A, BNIP3L, MEF2C, ST6GAL1, IFNGR1, IFNGR2, CD180, TFE3, ZBTB32, HLA-B, RHOH, CYBA, PAX5, LAT2, SLC7A5, HSH2D, AIM2, TRAF3, IRF1, IRF2, LTA, TAX1BP1, RBCK1, CD46, IRF9, SKAP2, CD274, MAPKAP1, EBI3, IREB2, IFI6, CXCR4, IL2RG, TANK, HIF1A, ZFP36L1, UNG, CD79B, CCNB2, HLA-DMA, PSMB5, NFIL3,…
PRIMATE		mitochondrial membrane part - GO:0044455	18	2.62e-06	0.007	2.3	[COX7B, NDUFB7, NDUFB6, NDUFB5, NDUFB11, NDUFB4, NDUFB2, NDUFC2, ATP5J, COX7A2, ATP5G3, ATP5G2, UQCRH, NOA1, ATP5E, TOMM7, TIMM17A, C14orf2]
PRIMATE		regulation of protein serine/threonine kinase activity - GO:0071900	32	3.26e-06	0.008	4.2	[CDKN1A, CDKN1B, PTEN, CXCR4, GPS2, CCNC, HMGCR, PPP2CA, CCNB2, CCNB1, CCND2, IRAK1, UBC, NUP62, CCNL2, CCNL1, CNPPD1, DUSP5, DAXX, TGFB1, CDKN2C, GADD45A, PLK1, VEGFA, CCNA2, DUSP22, MDFIC, CCNY, CCNG1, TAB2, PKIG, CDKN3]
PRIMATE		regulation of transcription from RNA polymerase II promoter - GO:0006357	73	4.75e-06	0.012	9.5	[CSRNP1, RNF10, BTG2, SPI1, LDB1, TCF25, ATN1, CHD3, ETS1, ELK1, DCAF6, YY1, ZMIZ2, MYC, MED10, FBXO5, HMGN3, TCF19, MEF2A, SS18, BRD2, MEF2C, HSBP1, TFE3, ZBTB32, CKAP2, PAX5, FOXP4, SREBF2, DUSP22, EID1, KAT2A, IRF1, IRF2, ATF5, EAPP, ATF4, URI1, GTF2A2, INSIG2, INSIG1, MAZ, GPS2, FOXK2, HIF1A, AURKB, NFIL3, BLOC1S2, CREG1, E2F4, VHL, SMAD2, MBD3, AKIRIN2, CDT1, TGFB1, NR1H2, PLK1, FOXN3, USF2,…
PRIMATE		regulation of organelle organization - GO:0033043	37	4.76e-06	0.012	4.8	[SPI1, CDKN1B, CDCA5, PTEN, BUB1B, AURKA, ANAPC11, CDC20, CCNB1, MYC, NUSAP1, PMAIP1, FBXO5, TMSB10, BUB1, DLGAP5, C15orf23, MEF2A, MEF2C, TGFB1, UBE2B, DYNLT1, SPAG5, MID1IP1, TINF2, PLK1, UBE2E1, CKAP2, PAX5, CDK11B, PYGO2, EID1, ERCC1, CTNNB1, TAF7, AURKAIP1, ARF6]
PRIMATE		transcription factor binding - GO:0008134	34	5.46e-06	0.017	4.4	[GTF2A2, SPI1, LDB1, INSIG2, FOXK2, HIF1A, ETS1, ACTB, MYC, CREG1, RNF19A, NUP62, E2F4, VHL, HMGN3, MEF2A, SMAD2, DAXX, MEF2C, NR1H2, TAF11, FOXN3, FOXP4, USF2, NFKBIA, ASXL1, MDFIC, ERCC3, BHLHE40, BCL2, CTNNB1, ID3, TAF7, TCF3]
PRIMATE		regulation of transferase activity - GO:0051338	49	5.97e-06	0.017	6.4	[CDKN1A, CDKN1B, PTEN, CCNC, HERPUD1, CCND2, SERP1, NUP62, CCNL2, CCNL1, CNPPD1, DUSP5, DAXX, CDC25B, DUSP22, CCNA2, TRAF7, TRAF4, CCNY, MDFIC, CTDSP2, JTB, ATF4, CXXC1, CXCR4, GPS2, HMGCR, PPP2CA, CCNB2, CCNB1, IRAK1, UBC, KLHDC3, XBP1, TGFB1, CDKN2C, GADD45B, GADD45A, EDEM1, PLK1, CHCHD10, VEGFA, CXCL10, CCNG1, TAF7, SERINC1, TAB2, PKIG, CDKN3]
PRIMATE		organelle membrane - GO:0031090	124	6.25e-06	0.018	16	[SCOC, PLEKHB2, KDELR1, TXNDC11, MSMO1, EMC10, AUP1, CCND2, TMEM147, LAMP3, FADS1, SLC25A46, BNIP3L, ST6GAL1, ATP6V0E1, HLA-B, CYBA, SYPL1, MFNG, CHMP4A, KDELR2, COX16, INSIG2, NDUFB11, INSIG1, ATP5J, COX7A2, UQCRH, APH1A, SNX4, IRAK1, ATP5E, UBC, PMAIP1, COX14, SLC15A4, MCL1, NUS1, CD164, EDEM1, BFAR, ERAL1, MARCH6, SQLE, BCL2, MDM2, SERINC1, DEGS1, TAB2, NFE2L1, ITM2B, ITM2C, COX7B, ARF1, B4GAL…
PRIMATE		protein kinase binding - GO:0019901	31	7.62e-06	0.021	4	[ATN1, PTEN, CCNC, ARRB2, ADIPOR1, HIF1A, ACTB, AURKA, CCNB2, CCNB1, CCND2, CCNL2, FBXO5, CCNL1, CNPPD1, MEF2A, CDKN2C, FBXW5, PLK1, PJA2, CDC25B, CCNA2, TRAF4, CCNY, TRAF3, PRC1, NBR1, JTB, CTNNB1, TCF3, RBCK1]
PRIMATE		chromosome, centromeric region - GO:0000775	18	7.82e-06	0.022	2.3	[DAXX, CENPW, SPAG5, NDE1, PLK1, HJURP, CDCA8, BUB1B, KIF22, CENPA, AURKB, ZWINT, CENPB, PPP2CA, CCNB1, BIRC5, BUB1, C15orf23]
PRIMATE		DNA metabolic process - GO:0006259	52	9.58e-06	0.031	6.8	[RPAIN, BTG2, NUDT1, HJURP, CHD3, YY1, BABAM1, PTTG1, H2AFJ, NUSAP1, TOPBP1, POLH, BRD2, SLC30A9, RMI2, H2AFZ, USP3, TINF2, ZBTB32, H2AFV, CSNK1D, KIF22, RAD51C, MORF4L2, CINP, ASF1B, SLBP, CDCA5, CENPA, UNG, SEP15, ORC6, UBC, USP1, POLR2I, APOBEC3C, KLHDC3, CDT1, CENPW, UBE2B, H3F3B, GADD45A, SLC50A1, RAD51, ERCC3, TDP2, UBE2T, ERCC1, RFWD3, CDK2AP1, TCF3, C12orf32]
PRIMATE		ER-nucleus signaling pathway - GO:0006984	14	1.04e-05	0.034	1.8	[PPP1R15A, PPP1R15B, KLHDC3, XBP1, INSIG2, EDEM1, INSIG1, AMFR, CXXC1, SREBF2, HERPUD1, SERP1, CTDSP2, ATF4]
PRIMATE		ubiquitin ligase complex - GO:0000151	18	1.04e-05	0.034	2.3	[ANAPC13, RNF11, FBXW5, UBE2B, ANAPC16, FBXW11, UBE2E1, BUB1B, TRPC4AP, ANAPC11, DCAF6, CDC20, KLHL9, TRAF7, OS9, RBCK1, VHL, DCAF11]
PRIMATE		transcription corepressor activity - GO:0003714	20	1.12e-05	0.038	2.6	[URI1, BATF3, LDB1, HSBP1, MBD1, ATN1, ZBTB32, GPS2, PBXIP1, YY1, ASXL1, EID1, RYBP, NFIL3, BASP1, TDP2, CREG1, ID3, ATF5, TRIM22]
PRIMATE		regulation of mitotic metaphase/anaphase transition - GO:0030071	9	1.28e-05	0.043	1.2	[CDC20, PLK1, PTEN, UBE2E1, BUB1B, FBXO5, BUB1, DLGAP5, ANAPC11]

## Sheet: Metadata
Dataset	Group	Detected	Not Detected	Above Threshold	Post-Transcriptionally Repressed
EAR	cochlea	5169	9553	3603	1260
EAR	vestibule	6638	8084	7880	2755
MMT	brain	5142	11827	668	230
MMT	cerebellum	5017	11952	986	341
MMT	heart	4173	12796	1453	507
MMT	kidney	5296	11673	3390	1185
MMT	liver	4791	12178	2493	870
NCI60	breast	5121	17633	2576	900
NCI60	cns	4998	17756	2806	979
NCI60	colon	5116	17638	3105	1085
NCI60	leuk	4690	18064	2103	734
NCI60	melan	5241	17513	3122	1092
NCI60	nsclc	5367	17387	3220	1123
NCI60	ovar	4958	17796	2522	880
NCI60	prostate	4198	18556	1254	438
NCI60	renal	5066	17688	2473	865
PRIMATE		3394	8685	2320	810

## Sheet: README
Post-transcriptional Repression Table.
Sheet	Column	Description
Enrichments		Enrichments of the post-transcriptionally repressed genes
Metadata		Metadata concerning the number of genes post-transcriptionally repressed
All	Dataset, Group	Group identifier
Enrichments	Domain	mRNA / protein
Enrichments	Enriched with	GO term
Enrichments	#genes	Number of genes annotated with the term
Enrichments	Raw p-value, Corrected p-value	p-value for the enrichment. p-values were corrected within a domain and a filter
Enrichments	Frequency in set (%)	Frequency of genes annotated with the term in background
Enrichments	Gene List	The genes annotated with the term
Metadata	Detected	Number of genes for which both mRNA and protein were detected
Metadata	Not detected	Number of genes for which only mRNA was detected
Metadata	Above Threshold	Number of genes above the ’detectability’ expression threshold
Metadata	Post-Transcriptionally Repressed	Number of genes that are post-transcriptionally repressed out of those above the expression threshold
